# Supplementary material for: Unravelling High Nuclear Genomic Similarity and Mitochondria Linked Epigenetic Divergence in SCNT Derived Buffalo Clones via Long-Read Nanopore Genome Sequencing
Source: Int J Mol Sci. 2025 Sep 11;26(18):8836. doi: 10.3390/ijms26188836 (PMC12470223; doi:10.3390/ijms26188836)
Supplement: Supplementary file 1 [file ijms-26-08836-s001.zip]

Archive with 8 entries (6 files):
- ijms-3711460-supplementary/
- ijms-3711460-supplementary/supplementary/
- ijms-3711460-supplementary/supplementary/Supplementary file S1 clone 1.txt
- ijms-3711460-supplementary/supplementary/supplementary file S2 clone 2.txt
- ijms-3711460-supplementary/supplementary/supplementary file S3 donor 1.txt
- ijms-3711460-supplementary/supplementary/Supplementary file S4 donor 2 .txt
- ijms-3711460-supplementary/supplementary/supplemntary file S5 Donor 1 vs Clone 1 .xlsx
- ijms-3711460-supplementary/supplementary/supplemntary file S6 Donor 2 vs Clone 2 l.xlsx
