# Supplementary material for: Unravelling High Nuclear Genomic Similarity and Mitochondria Linked Epigenetic Divergence in SCNT Derived Buffalo Clones via Long-Read Nanopore Genome Sequencing
Source: Int J Mol Sci. 2025 Sep 11;26(18):8836. doi: 10.3390/ijms26188836 (PMC12470223; doi:10.3390/ijms26188836)
Supplement: Supplementary file 1 [file ijms-26-08836-s001.zip › ijms-3711460-supplementary/supplementary/Supplementary file S1 clone 1.txt]

1	1199372	T	C	SNP	Hom	19.59	gene-ZNF385D	ZNF385D		rna-XM_025271841.3	exon-XM_025271841.3-5	5	NON_SYNONYMOUS_CODING	S/G	Agc/Ggc	181
1	1199372	T	C	SNP	Hom	19.59	gene-ZNF385D	ZNF385D		rna-XM_025271759.3	exon-XM_025271759.3-6	6	NON_SYNONYMOUS_CODING	S/G	Agc/Ggc	286
1	1199372	T	C	SNP	Hom	19.59	gene-ZNF385D	ZNF385D		rna-XM_006075479.4	exon-XM_006075479.4-5	5	NON_SYNONYMOUS_CODING	S/G	Agc/Ggc	182
1	3855210	A	G	SNP	Hom	22.02	gene-TRNAC-ACA	TRNAC-ACA		rna-TRNAC-ACA	exon-TRNAC-ACA-1	1	NON_SYNONYMOUS_CODING	Q/R	cAg/cGg	17
1	4858846	A	G	SNP	Hom	20.71	Gene_rna-XR_006639727.1	exon-XR_006639727.1-1		rna-XR_006639727.1	exon-XR_006639727.1-4	4	NON_SYNONYMOUS_CODING	Y/C	tAc/tGc	168
1	4859068	A	G	SNP	Het	20.18	Gene_rna-XR_006639727.1	exon-XR_006639727.1-1		rna-XR_006639727.1	exon-XR_006639727.1-4	4	NON_SYNONYMOUS_CODING	Q/R	cAg/cGg	242
1	4859190	A	G	SNP	Het	19.97	Gene_rna-XR_006639727.1	exon-XR_006639727.1-1		rna-XR_006639727.1	exon-XR_006639727.1-4	4	NON_SYNONYMOUS_CODING	S/G	Agt/Ggt	283
1	5380284	C	T	SNP	Het	19.63	Gene_rna-XR_006542879.2	exon-XR_006542879.2-1		rna-XR_006542879.2	exon-XR_006542879.2-1	1	NON_SYNONYMOUS_CODING	R/W	Cgg/Tgg	8
1	5380420	A	G	SNP	Het	21.84	Gene_rna-XR_006542879.2	exon-XR_006542879.2-1		rna-XR_006542879.2	exon-XR_006542879.2-1	1	NON_SYNONYMOUS_CODING	H/R	cAt/cGt	53
1	5441937	A	G	SNP	Hom	22.94	gene-RARB	RARB		rna-XM_044924863.2	exon-XM_044924863.2-7	7	NON_SYNONYMOUS_CODING	S/G	Agc/Ggc	330
1	5441937	A	G	SNP	Hom	22.94	gene-RARB	RARB		rna-XM_006068951.4	exon-XM_006068951.4-8	8	NON_SYNONYMOUS_CODING	S/G	Agc/Ggc	442
1	5441937	A	G	SNP	Hom	22.94	gene-RARB	RARB		rna-XM_044924897.2	exon-XM_044924897.2-8	8	NON_SYNONYMOUS_CODING	S/G	Agc/Ggc	449
1	5622010	G	A	SNP	Hom	19.75	Gene_rna-XR_006542954.2	exon-XR_006542954.2-1		rna-XR_006542954.2	exon-XR_006542954.2-2	2	NON_SYNONYMOUS_CODING	G/R	Ggg/Agg	91
1	5622032	G	C	SNP	Het	9.15	Gene_rna-XR_006542954.2	exon-XR_006542954.2-1		rna-XR_006542954.2	exon-XR_006542954.2-2	2	NON_SYNONYMOUS_CODING	R/P	cGg/cCg	98
1	5813786	C	G	SNP	Hom	21.27	Gene_rna-XR_006549373.2	exon-XR_006549373.2-1		rna-XR_006549373.2	exon-XR_006549373.2-1	1	NON_SYNONYMOUS_CODING	L/F	ttG/ttC	45
1	6371887	T	C	SNP	Het	13.89	Gene_gene-LOC102407211	Gene_gene-LOC102407211		gene-LOC102407211	id-LOC102407211	3	NON_SYNONYMOUS_CODING	I/V	Atc/Gtc	275
1	6374272	T	C	SNP	Hom	23.36	Gene_gene-LOC102407211	Gene_gene-LOC102407211		gene-LOC102407211	id-LOC102407211-2	2	NON_SYNONYMOUS_CODING	M/V	Atg/Gtg	170
1	7892747	C	A	SNP	Hom	22.06	Gene_rna-XR_006639863.1	exon-XR_006639863.1-1		rna-XR_006639863.1	exon-XR_006639863.1-8	8	NON_SYNONYMOUS_CODING	G/W	Ggg/Tgg	354
1	7892752	G	A	SNP	Het	13.79	Gene_rna-XR_006639863.1	exon-XR_006639863.1-1		rna-XR_006639863.1	exon-XR_006639863.1-8	8	NON_SYNONYMOUS_CODING	A/V	gCt/gTt	352
1	7892756	C	G	SNP	Het	15.75	Gene_rna-XR_006639863.1	exon-XR_006639863.1-1		rna-XR_006639863.1	exon-XR_006639863.1-8	8	NON_SYNONYMOUS_CODING	A/P	Gca/Cca	351
1	7892759	G	A	SNP	Het	18.03	Gene_rna-XR_006639863.1	exon-XR_006639863.1-1		rna-XR_006639863.1	exon-XR_006639863.1-8	8	NON_SYNONYMOUS_CODING	P/S	Cct/Tct	350
1	7892770	C	A	SNP	Hom	25.06	Gene_rna-XR_006639863.1	exon-XR_006639863.1-1		rna-XR_006639863.1	exon-XR_006639863.1-8	8	NON_SYNONYMOUS_CODING	R/I	aGa/aTa	346
1	7892782	T	C	SNP	Het	18.39	Gene_rna-XR_006639863.1	exon-XR_006639863.1-1		rna-XR_006639863.1	exon-XR_006639863.1-8	8	NON_SYNONYMOUS_CODING	E/G	gAa/gGa	342
1	7892802	C	T	SNP	Hom	27.86	Gene_rna-XR_006639863.1	exon-XR_006639863.1-1		rna-XR_006639863.1	exon-XR_006639863.1-8	8	NON_SYNONYMOUS_CODING	M/I	atG/atA	335
1	7892804	T	C	SNP	Het	24.8	Gene_rna-XR_006639863.1	exon-XR_006639863.1-1		rna-XR_006639863.1	exon-XR_006639863.1-8	8	NON_SYNONYMOUS_CODING	M/V	Atg/Gtg	335
1	7892827	G	A	SNP	Hom	21.07	Gene_rna-XR_006639863.1	exon-XR_006639863.1-1		rna-XR_006639863.1	exon-XR_006639863.1-8	8	NON_SYNONYMOUS_CODING	S/F	tCt/tTt	327
1	8332502	G	A	SNP	Hom	60.54	Gene_rna-XR_006544637.2	exon-XR_006544637.2-1		rna-XR_006544637.2	exon-XR_006544637.2-3	3	NON_SYNONYMOUS_CODING	R/C	Cgc/Tgc	1613
1	8332690	T	A	SNP	Hom	24.94	Gene_rna-XR_003106948.3	exon-XR_003106948.3-1		rna-XR_003106948.3	exon-XR_003106948.3-2	2	NON_SYNONYMOUS_CODING	S/C	Agt/Tgt	1359
1	8332690	T	A	SNP	Hom	24.94	Gene_rna-XR_006544637.2	exon-XR_006544637.2-1		rna-XR_006544637.2	exon-XR_006544637.2-3	3	NON_SYNONYMOUS_CODING	E/V	gAg/gTg	1550
1	8332783	C	T	SNP	Hom	20.66	Gene_rna-XR_003106948.3	exon-XR_003106948.3-1		rna-XR_003106948.3	exon-XR_003106948.3-2	2	NON_SYNONYMOUS_CODING	G/S	Ggt/Agt	1328
1	8332783	C	T	SNP	Hom	20.66	Gene_rna-XR_006544637.2	exon-XR_006544637.2-1		rna-XR_006544637.2	exon-XR_006544637.2-3	3	NON_SYNONYMOUS_CODING	R/Q	cGg/cAg	1519
1	8339604	A	T	SNP	Hom	21.6	Gene_rna-XR_006544637.2	exon-XR_006544637.2-1		rna-XR_006544637.2	exon-XR_006544637.2-1	1	NON_SYNONYMOUS_CODING	Y/N	Tat/Aat	178
1	8347856	T	C	SNP	Hom	23.27	gene-SLC20A2	SLC20A2		rna-XM_044927912.2	exon-XM_044927912.2-6	6	NON_SYNONYMOUS_CODING	F/L	Ttc/Ctc	217
1	8347856	T	C	SNP	Hom	23.27	gene-SLC20A2	SLC20A2		rna-XM_044927806.2	exon-XM_044927806.2-8	8	NON_SYNONYMOUS_CODING	F/L	Ttc/Ctc	217
1	8347856	T	C	SNP	Hom	23.27	gene-SLC20A2	SLC20A2		rna-XM_044927848.2	exon-XM_044927848.2-8	8	NON_SYNONYMOUS_CODING	F/L	Ttc/Ctc	217
1	8347856	T	C	SNP	Hom	23.27	gene-SLC20A2	SLC20A2		rna-XM_044927879.2	exon-XM_044927879.2-6	6	NON_SYNONYMOUS_CODING	F/L	Ttc/Ctc	217
1	8347856	T	C	SNP	Hom	23.27	gene-SLC20A2	SLC20A2		rna-XM_025277030.3	exon-XM_025277030.3-6	6	NON_SYNONYMOUS_CODING	F/L	Ttc/Ctc	217
1	8347856	T	C	SNP	Hom	23.27	gene-SLC20A2	SLC20A2		rna-XM_044927755.2	exon-XM_044927755.2-7	7	NON_SYNONYMOUS_CODING	F/L	Ttc/Ctc	217
1	8350453	G	C	SNP	Hom	22.04	Gene_rna-XR_006544650.2	exon-XR_006544650.2-1		rna-XR_006544650.2	exon-XR_006544650.2-3	3	NON_SYNONYMOUS_CODING	C/W	tgC/tgG	637
1	8350528	C	A	SNP	Hom	21.41	Gene_rna-XR_006544650.2	exon-XR_006544650.2-1		rna-XR_006544650.2	exon-XR_006544650.2-3	3	NON_SYNONYMOUS_CODING	W/C	tgG/tgT	612
1	8352232	A	T	SNP	Hom	21.55	Gene_rna-XR_006544650.2	exon-XR_006544650.2-1		rna-XR_006544650.2	exon-XR_006544650.2-2	2	NON_SYNONYMOUS_CODING	V/E	gTa/gAa	370
1	8352676	C	T	SNP	Hom	28.31	Gene_rna-XR_006544650.2	exon-XR_006544650.2-1		rna-XR_006544650.2	exon-XR_006544650.2-2	2	NON_SYNONYMOUS_CODING	R/H	cGt/cAt	222
1	8352782	G	T	SNP	Hom	22.27	Gene_rna-XR_006544650.2	exon-XR_006544650.2-1		rna-XR_006544650.2	exon-XR_006544650.2-2	2	NON_SYNONYMOUS_CODING	R/S	Cgc/Agc	187
1	8352872	C	T	SNP	Hom	26.75	Gene_rna-XR_006544650.2	exon-XR_006544650.2-1		rna-XR_006544650.2	exon-XR_006544650.2-2	2	NON_SYNONYMOUS_CODING	V/I	Gtc/Atc	157
1	8353111	C	T	SNP	Hom	24.2	Gene_rna-XR_006544650.2	exon-XR_006544650.2-1		rna-XR_006544650.2	exon-XR_006544650.2-2	2	NON_SYNONYMOUS_CODING	R/Q	cGg/cAg	77
1	8353129	A	G	SNP	Hom	21.32	Gene_rna-XR_006544650.2	exon-XR_006544650.2-1		rna-XR_006544650.2	exon-XR_006544650.2-2	2	NON_SYNONYMOUS_CODING	M/T	aTg/aCg	71
1	8353204	C	T	SNP	Hom	23.73	Gene_rna-XR_006544650.2	exon-XR_006544650.2-1		rna-XR_006544650.2	exon-XR_006544650.2-2	2	NON_SYNONYMOUS_CODING	R/H	cGt/cAt	46
1	8418590	C	A	SNP	Hom	24.18	gene-POLB	POLB		rna-XM_006075710.3	exon-XM_006075710.3-7	7	NON_SYNONYMOUS_CODING	E/D	gaG/gaT	143
1	8418590	C	A	SNP	Hom	24.18	gene-POLB	POLB		rna-XM_025277610.2	exon-XM_025277610.2-10	10	NON_SYNONYMOUS_CODING	E/D	gaG/gaT	203
1	8418590	C	A	SNP	Hom	24.18	gene-POLB	POLB		rna-XM_006075709.3	exon-XM_006075709.3-10	10	NON_SYNONYMOUS_CODING	E/D	gaG/gaT	203
1	11137564	C	T	SNP	Het	22.39	gene-LOC123335148	LOC123335148		rna-XM_044948081.2	exon-XM_044948081.2-3	3	NON_SYNONYMOUS_CODING	V/I	Gtc/Atc	61
1	11221148	C	T	SNP	Hom	25.65	gene-ADAM32	ADAM32		rna-XM_025278234.3	exon-XM_025278234.3-15	15	NON_SYNONYMOUS_CODING	R/K	aGa/aAa	540
1	11734101	T	C	SNP	Het	17.1	Gene_rna-XR_006545866.2	exon-XR_006545866.2-1		rna-XR_006545866.2	exon-XR_006545866.2-4	4	NON_SYNONYMOUS_CODING	Q/R	cAg/cGg	620
1	11734245	T	C	SNP	Het	24.86	Gene_rna-XR_006545866.2	exon-XR_006545866.2-1		rna-XR_006545866.2	exon-XR_006545866.2-4	4	NON_SYNONYMOUS_CODING	K/R	aAa/aGa	572
1	11734375	C	T	SNP	Het	20.12	Gene_rna-XR_006545866.2	exon-XR_006545866.2-1		rna-XR_006545866.2	exon-XR_006545866.2-4	4	NON_SYNONYMOUS_CODING	D/N	Gat/Aat	529
1	11734974	C	T	SNP	Het	25.56	Gene_rna-XR_006545866.2	exon-XR_006545866.2-1		rna-XR_006545866.2	exon-XR_006545866.2-4	4	NON_SYNONYMOUS_CODING	G/D	gGc/gAc	329
1	11735570	C	T	SNP	Het	19.92	Gene_rna-XR_006545858.2	exon-XR_006545858.2-1		rna-XR_006545858.2	exon-XR_006545858.2-3	3	NON_SYNONYMOUS_CODING	E/K	Gaa/Aaa	871
1	11735570	C	T	SNP	Het	19.92	Gene_rna-XR_006545862.2	exon-XR_006545862.2-1		rna-XR_006545862.2	exon-XR_006545862.2-3	3	NON_SYNONYMOUS_CODING	E/K	Gaa/Aaa	770
1	11735836	A	G	SNP	Hom	20.33	Gene_rna-XR_006545858.2	exon-XR_006545858.2-1		rna-XR_006545858.2	exon-XR_006545858.2-3	3	NON_SYNONYMOUS_CODING	I/T	aTt/aCt	782
1	11735836	A	G	SNP	Hom	20.33	Gene_rna-XR_006545862.2	exon-XR_006545862.2-1		rna-XR_006545862.2	exon-XR_006545862.2-3	3	NON_SYNONYMOUS_CODING	I/T	aTt/aCt	681
1	11735947	C	T	SNP	Het	19.44	Gene_rna-XR_006545858.2	exon-XR_006545858.2-1		rna-XR_006545858.2	exon-XR_006545858.2-3	3	NON_SYNONYMOUS_CODING	R/Q	cGa/cAa	745
1	11735947	C	T	SNP	Het	19.44	Gene_rna-XR_006545862.2	exon-XR_006545862.2-1		rna-XR_006545862.2	exon-XR_006545862.2-3	3	NON_SYNONYMOUS_CODING	R/Q	cGa/cAa	644
1	11737007	C	T	SNP	Het	24.11	Gene_rna-XR_006545858.2	exon-XR_006545858.2-1		rna-XR_006545858.2	exon-XR_006545858.2-3	3	NON_SYNONYMOUS_CODING	V/I	Gta/Ata	392
1	11737007	C	T	SNP	Het	24.11	Gene_rna-XR_006545862.2	exon-XR_006545862.2-1		rna-XR_006545862.2	exon-XR_006545862.2-3	3	NON_SYNONYMOUS_CODING	V/I	Gta/Ata	291
1	11737240	T	C	SNP	Het	22.56	Gene_rna-XR_006545858.2	exon-XR_006545858.2-1		rna-XR_006545858.2	exon-XR_006545858.2-3	3	NON_SYNONYMOUS_CODING	H/R	cAt/cGt	314
1	11737240	T	C	SNP	Het	22.56	Gene_rna-XR_006545862.2	exon-XR_006545862.2-1		rna-XR_006545862.2	exon-XR_006545862.2-3	3	NON_SYNONYMOUS_CODING	H/R	cAt/cGt	213
1	11737297	A	G	SNP	Het	24.27	Gene_rna-XR_006545858.2	exon-XR_006545858.2-1		rna-XR_006545858.2	exon-XR_006545858.2-3	3	NON_SYNONYMOUS_CODING	F/S	tTt/tCt	295
1	11737297	A	G	SNP	Het	24.27	Gene_rna-XR_006545862.2	exon-XR_006545862.2-1		rna-XR_006545862.2	exon-XR_006545862.2-3	3	NON_SYNONYMOUS_CODING	F/S	tTt/tCt	194
1	11737417	T	C	SNP	Het	22.21	Gene_rna-XR_006545866.2	exon-XR_006545866.2-1		rna-XR_006545866.2	exon-XR_006545866.2-3	3	NON_SYNONYMOUS_CODING	Q/R	cAa/cGa	255
1	11737417	T	C	SNP	Het	22.21	Gene_rna-XR_006545858.2	exon-XR_006545858.2-1		rna-XR_006545858.2	exon-XR_006545858.2-3	3	NON_SYNONYMOUS_CODING	Q/R	cAa/cGa	255
1	11737417	T	C	SNP	Het	22.21	Gene_rna-XR_006545862.2	exon-XR_006545862.2-1		rna-XR_006545862.2	exon-XR_006545862.2-3	3	NON_SYNONYMOUS_CODING	Q/R	cAa/cGa	154
1	11737438	A	G	SNP	Het	22.53	Gene_rna-XR_006545866.2	exon-XR_006545866.2-1		rna-XR_006545866.2	exon-XR_006545866.2-3	3	NON_SYNONYMOUS_CODING	M/T	aTg/aCg	248
1	11737438	A	G	SNP	Het	22.53	Gene_rna-XR_006545858.2	exon-XR_006545858.2-1		rna-XR_006545858.2	exon-XR_006545858.2-3	3	NON_SYNONYMOUS_CODING	M/T	aTg/aCg	248
1	11737438	A	G	SNP	Het	22.53	Gene_rna-XR_006545862.2	exon-XR_006545862.2-1		rna-XR_006545862.2	exon-XR_006545862.2-3	3	NON_SYNONYMOUS_CODING	M/T	aTg/aCg	147
1	11737525	G	A	SNP	Het	22	Gene_rna-XR_006545866.2	exon-XR_006545866.2-1		rna-XR_006545866.2	exon-XR_006545866.2-3	3	NON_SYNONYMOUS_CODING	T/I	aCc/aTc	219
1	11737525	G	A	SNP	Het	22	Gene_rna-XR_006545858.2	exon-XR_006545858.2-1		rna-XR_006545858.2	exon-XR_006545858.2-3	3	NON_SYNONYMOUS_CODING	T/I	aCc/aTc	219
1	11737525	G	A	SNP	Het	22	Gene_rna-XR_006545862.2	exon-XR_006545862.2-1		rna-XR_006545862.2	exon-XR_006545862.2-3	3	NON_SYNONYMOUS_CODING	T/I	aCc/aTc	118
1	11737526	T	C	SNP	Het	20.02	Gene_rna-XR_006545866.2	exon-XR_006545866.2-1		rna-XR_006545866.2	exon-XR_006545866.2-3	3	NON_SYNONYMOUS_CODING	T/A	Acc/Gcc	219
1	11737526	T	C	SNP	Het	20.02	Gene_rna-XR_006545858.2	exon-XR_006545858.2-1		rna-XR_006545858.2	exon-XR_006545858.2-3	3	NON_SYNONYMOUS_CODING	T/A	Acc/Gcc	219
1	11737526	T	C	SNP	Het	20.02	Gene_rna-XR_006545862.2	exon-XR_006545862.2-1		rna-XR_006545862.2	exon-XR_006545862.2-3	3	NON_SYNONYMOUS_CODING	T/A	Acc/Gcc	118
1	11739158	G	A	SNP	Het	24.75	Gene_rna-XR_006545866.2	exon-XR_006545866.2-1		rna-XR_006545866.2	exon-XR_006545866.2-2	2	NON_SYNONYMOUS_CODING	L/F	Ctc/Ttc	185
1	11739158	G	A	SNP	Het	24.75	Gene_rna-XR_006545858.2	exon-XR_006545858.2-1		rna-XR_006545858.2	exon-XR_006545858.2-2	2	NON_SYNONYMOUS_CODING	L/F	Ctc/Ttc	185
1	11739158	G	A	SNP	Het	24.75	Gene_rna-XR_006545862.2	exon-XR_006545862.2-1		rna-XR_006545862.2	exon-XR_006545862.2-2	2	NON_SYNONYMOUS_CODING	L/F	Ctc/Ttc	84
1	12214649	C	T	SNP	Het	23.33	Gene_rna-XR_006546584.2	exon-XR_006546584.2-1		rna-XR_006546584.2	exon-XR_006546584.2-5	5	NON_SYNONYMOUS_CODING	D/N	Gac/Aac	262
1	12482122	C	T	SNP	Het	20.02	Gene_rna-XR_006546933.2	exon-XR_006546933.2-1		rna-XR_006546933.2	exon-XR_006546933.2-1	1	NON_SYNONYMOUS_CODING	R/C	Cgc/Tgc	121
1	12482276	A	G	SNP	Het	23.69	Gene_rna-XR_006546933.2	exon-XR_006546933.2-1		rna-XR_006546933.2	exon-XR_006546933.2-1	1	NON_SYNONYMOUS_CODING	K/R	aAg/aGg	172
1	12482330	C	T	SNP	Het	23.21	Gene_rna-XR_006546933.2	exon-XR_006546933.2-1		rna-XR_006546933.2	exon-XR_006546933.2-1	1	NON_SYNONYMOUS_CODING	P/L	cCt/cTt	190
1	12482542	G	C	SNP	Het	22.44	Gene_rna-XR_006546933.2	exon-XR_006546933.2-1		rna-XR_006546933.2	exon-XR_006546933.2-1	1	NON_SYNONYMOUS_CODING	A/P	Gcc/Ccc	261
1	12482638	C	T	SNP	Het	24.35	Gene_rna-XR_006546933.2	exon-XR_006546933.2-1		rna-XR_006546933.2	exon-XR_006546933.2-1	1	NON_SYNONYMOUS_CODING	R/C	Cgc/Tgc	293
1	12571236	A	G	SNP	Het	21.17	Gene_rna-XR_006547067.2	exon-XR_006547067.2-1		rna-XR_006547067.2	exon-XR_006547067.2-3	3	NON_SYNONYMOUS_CODING	I/V	Att/Gtt	1001
1	12571288	T	C	SNP	Hom	28.87	Gene_rna-XR_006547067.2	exon-XR_006547067.2-1		rna-XR_006547067.2	exon-XR_006547067.2-3	3	NON_SYNONYMOUS_CODING	F/S	tTc/tCc	1018
1	12571344	C	T	SNP	Hom	26.79	Gene_rna-XR_006547067.2	exon-XR_006547067.2-1		rna-XR_006547067.2	exon-XR_006547067.2-3	3	NON_SYNONYMOUS_CODING	R/C	Cgt/Tgt	1037
1	12571438	T	C	SNP	Hom	20.78	Gene_rna-XR_006547067.2	exon-XR_006547067.2-1		rna-XR_006547067.2	exon-XR_006547067.2-3	3	NON_SYNONYMOUS_CODING	F/S	tTt/tCt	1068
1	12571457	T	C	SNP	Hom	22.05	Gene_rna-XR_003107341.3	exon-XR_003107341.3-1		rna-XR_003107341.3	exon-XR_003107341.3-3	3	NON_SYNONYMOUS_CODING	H/R	cAt/cGt	124
1	12571473	G	A	SNP	Het	21.51	Gene_rna-XR_006547067.2	exon-XR_006547067.2-1		rna-XR_006547067.2	exon-XR_006547067.2-3	3	NON_SYNONYMOUS_CODING	E/K	Gaa/Aaa	1080
1	12571494	C	T	SNP	Het	24.79	Gene_rna-XR_006547067.2	exon-XR_006547067.2-1		rna-XR_006547067.2	exon-XR_006547067.2-3	3	NON_SYNONYMOUS_CODING	P/S	Ccg/Tcg	1087
1	12571494	C	T	SNP	Het	24.79	Gene_rna-XR_003107341.3	exon-XR_003107341.3-1		rna-XR_003107341.3	exon-XR_003107341.3-3	3	NON_SYNONYMOUS_CODING	D/N	Gat/Aat	112
1	14875622	T	G	SNP	Het	15.99	gene-LOC112587447	LOC112587447		rna-XR_003111949.3	exon-XR_003111949.3-1	1	NON_SYNONYMOUS_CODING	K/T	aAa/aCa	23
1	14875623	T	C	SNP	Het	15	gene-LOC112587447	LOC112587447		rna-XR_003111949.3	exon-XR_003111949.3-1	1	NON_SYNONYMOUS_CODING	K/E	Aaa/Gaa	23
1	15685769	T	C	SNP	Het	21.77	Gene_rna-XR_006549458.2	exon-XR_006549458.2-1		rna-XR_006549458.2	exon-XR_006549458.2-3	3	NON_SYNONYMOUS_CODING	L/P	cTa/cCa	90
1	16113968	A	T	SNP	Het	19.79	Gene_rna-XR_006547450.2	exon-XR_006547450.2-1		rna-XR_006547450.2	exon-XR_006547450.2-4	4	NON_SYNONYMOUS_CODING	V/E	gTa/gAa	620
1	16114563	T	C	SNP	Hom	25.7	Gene_rna-XR_006547450.2	exon-XR_006547450.2-1		rna-XR_006547450.2	exon-XR_006547450.2-4	4	NON_SYNONYMOUS_CODING	N/D	Aat/Gat	422
1	16114593	T	G	SNP	Het	21.31	Gene_rna-XR_006547450.2	exon-XR_006547450.2-1		rna-XR_006547450.2	exon-XR_006547450.2-4	4	NON_SYNONYMOUS_CODING	T/P	Act/Cct	412
1	16114746	C	T	SNP	Hom	19.6	Gene_rna-XR_006547450.2	exon-XR_006547450.2-1		rna-XR_006547450.2	exon-XR_006547450.2-4	4	NON_SYNONYMOUS_CODING	G/S	Ggc/Agc	361
1	16115145	A	C	SNP	Hom	25.42	Gene_rna-XR_006547450.2	exon-XR_006547450.2-1		rna-XR_006547450.2	exon-XR_006547450.2-4	4	NON_SYNONYMOUS_CODING	F/V	Ttt/Gtt	228
1	16115231	G	C	SNP	Hom	28.15	Gene_rna-XR_006547450.2	exon-XR_006547450.2-1		rna-XR_006547450.2	exon-XR_006547450.2-4	4	NON_SYNONYMOUS_CODING	T/S	aCc/aGc	199
1	16115285	C	T	SNP	Het	17.74	Gene_rna-XR_006547450.2	exon-XR_006547450.2-1		rna-XR_006547450.2	exon-XR_006547450.2-4	4	NON_SYNONYMOUS_CODING	C/Y	tGc/tAc	181
1	16115439	G	T	SNP	Hom	21.55	Gene_rna-XR_006547450.2	exon-XR_006547450.2-1		rna-XR_006547450.2	exon-XR_006547450.2-4	4	NON_SYNONYMOUS_CODING	R/S	Cgt/Agt	130
1	16115457	G	A	SNP	Het	19.72	Gene_rna-XR_006547450.2	exon-XR_006547450.2-1		rna-XR_006547450.2	exon-XR_006547450.2-4	4	NON_SYNONYMOUS_CODING	R/C	Cgt/Tgt	124
1	16115897	C	G	SNP	Hom	21.65	Gene_rna-XR_006547450.2	exon-XR_006547450.2-1		rna-XR_006547450.2	exon-XR_006547450.2-3	3	NON_SYNONYMOUS_CODING	C/S	tGt/tCt	108
1	16549153	T	C	SNP	Het	23.27	Gene_gene-LOC112582987	Gene_gene-LOC112582987		gene-LOC112582987	id-LOC112582987	1	NON_SYNONYMOUS_CODING	L/S	tTa/tCa	1418
1	16549246	G	T	SNP	Hom	3.88	Gene_gene-LOC112582987	Gene_gene-LOC112582987		gene-LOC112582987	id-LOC112582987	1	NON_SYNONYMOUS_CODING	R/I	aGa/aTa	1449
1	16549338	T	A	SNP	Hom	21.43	Gene_gene-LOC112582987	Gene_gene-LOC112582987		gene-LOC112582987	id-LOC112582987	1	NON_SYNONYMOUS_CODING	C/S	Tgt/Agt	1480
1	16549375	T	A	SNP	Het	15.68	Gene_gene-LOC112582987	Gene_gene-LOC112582987		gene-LOC112582987	id-LOC112582987	1	NON_SYNONYMOUS_CODING	I/N	aTt/aAt	1492
1	16549386	C	G	SNP	Het	21.29	Gene_gene-LOC112582987	Gene_gene-LOC112582987		gene-LOC112582987	id-LOC112582987	1	NON_SYNONYMOUS_CODING	L/V	Ctt/Gtt	1496
1	16578630	A	T	SNP	Hom	27.75	Gene_rna-XR_006547619.2	exon-XR_006547619.2-1		rna-XR_006547619.2	exon-XR_006547619.2-3	3	NON_SYNONYMOUS_CODING	Q/L	cAg/cTg	785
1	16578764	G	C	SNP	Hom	18.47	Gene_rna-XR_006547619.2	exon-XR_006547619.2-1		rna-XR_006547619.2	exon-XR_006547619.2-3	3	NON_SYNONYMOUS_CODING	D/H	Gat/Cat	830
1	16579340	C	A	SNP	Hom	24.15	Gene_rna-XR_006547619.2	exon-XR_006547619.2-1		rna-XR_006547619.2	exon-XR_006547619.2-3	3	NON_SYNONYMOUS_CODING	L/I	Ctt/Att	1022
1	16579404	T	C	SNP	Hom	24.04	Gene_rna-XR_006547619.2	exon-XR_006547619.2-1		rna-XR_006547619.2	exon-XR_006547619.2-3	3	NON_SYNONYMOUS_CODING	I/T	aTc/aCc	1043
1	16579571	C	T	SNP	Hom	20.71	Gene_rna-XR_006547619.2	exon-XR_006547619.2-1		rna-XR_006547619.2	exon-XR_006547619.2-3	3	NON_SYNONYMOUS_CODING	H/Y	Cat/Tat	1099
1	16579616	A	G	SNP	Hom	20.97	Gene_rna-XR_006547619.2	exon-XR_006547619.2-1		rna-XR_006547619.2	exon-XR_006547619.2-3	3	NON_SYNONYMOUS_CODING	I/V	Att/Gtt	1114
1	16579955	A	G	SNP	Hom	20.92	Gene_rna-XR_006547619.2	exon-XR_006547619.2-1		rna-XR_006547619.2	exon-XR_006547619.2-3	3	NON_SYNONYMOUS_CODING	K/E	Aaa/Gaa	1227
1	16580058	T	C	SNP	Hom	22.88	Gene_rna-XR_006547619.2	exon-XR_006547619.2-1		rna-XR_006547619.2	exon-XR_006547619.2-3	3	NON_SYNONYMOUS_CODING	V/A	gTt/gCt	1261
1	16580271	T	C	SNP	Hom	22.99	Gene_rna-XR_006547619.2	exon-XR_006547619.2-1		rna-XR_006547619.2	exon-XR_006547619.2-3	3	NON_SYNONYMOUS_CODING	I/T	aTc/aCc	1332
1	16580300	T	C	SNP	Hom	21.55	Gene_rna-XR_006547619.2	exon-XR_006547619.2-1		rna-XR_006547619.2	exon-XR_006547619.2-3	3	NON_SYNONYMOUS_CODING	W/R	Tgg/Cgg	1342
1	18177442	A	T	SNP	Het	19.7	Gene_rna-XR_006548003.2	exon-XR_006548003.2-1		rna-XR_006548003.2	exon-XR_006548003.2-2	2	NON_SYNONYMOUS_CODING	L/Q	cTg/cAg	280
1	18177442	A	T	SNP	Het	19.7	Gene_rna-XR_006548020.2	exon-XR_006548020.2-1		rna-XR_006548020.2	exon-XR_006548020.2-3	3	NON_SYNONYMOUS_CODING	L/Q	cTg/cAg	177
1	18177442	A	T	SNP	Het	19.7	Gene_rna-XR_006548051.2	exon-XR_006548051.2-1		rna-XR_006548051.2	exon-XR_006548051.2-2	2	NON_SYNONYMOUS_CODING	L/Q	cTg/cAg	280
1	18177453	G	C	SNP	Het	15.35	Gene_rna-XR_006548009.2	exon-XR_006548009.2-1		rna-XR_006548009.2	exon-XR_006548009.2-3	3	NON_SYNONYMOUS_CODING	Q/E	Caa/Gaa	237
1	18625366	G	A	SNP	Het	18.54	Gene_rna-XR_003107463.2	exon-XR_003107463.2-1		rna-XR_003107463.2	exon-XR_003107463.2-2	2	NON_SYNONYMOUS_CODING	S/N	aGt/aAt	99
1	18681399	C	G	SNP	Het	19.57	Gene_rna-XR_006548343.2	exon-XR_006548343.2-1		rna-XR_006548343.2	exon-XR_006548343.2-2	2	NON_SYNONYMOUS_CODING	D/H	Gat/Cat	58
1	18681576	G	T	SNP	Het	22.37	Gene_rna-XR_006548343.2	exon-XR_006548343.2-1		rna-XR_006548343.2	exon-XR_006548343.2-1	1	NON_SYNONYMOUS_CODING	P/T	Ccg/Acg	36
1	18720644	T	C	SNP	Het	19.95	gene-GSR	GSR		rna-XM_025278920.3	exon-XM_025278920.3-12	12	NON_SYNONYMOUS_CODING	I/T	aTt/aCt	439
1	18772517	G	A	SNP	Hom	20.69	gene-LOC102396449	LOC102396449		rna-XM_044936550.2	exon-XM_044936550.2-1	1	NON_SYNONYMOUS_CODING	G/E	gGg/gAg	104
1	19588869	G	A	SNP	Hom	20.24	Gene_rna-XR_006548670.2	exon-XR_006548670.2-1		rna-XR_006548670.2	exon-XR_006548670.2-3	3	NON_SYNONYMOUS_CODING	S/L	tCa/tTa	718
1	19589066	T	C	SNP	Hom	20.15	Gene_rna-XR_003107524.3	exon-XR_003107524.3-1		rna-XR_003107524.3	exon-XR_003107524.3-4	4	NON_SYNONYMOUS_CODING	R/G	Agg/Ggg	685
1	19589429	C	G	SNP	Hom	30.87	Gene_rna-XR_003107524.3	exon-XR_003107524.3-1		rna-XR_003107524.3	exon-XR_003107524.3-4	4	NON_SYNONYMOUS_CODING	V/L	Gtt/Ctt	564
1	19590361	G	A	SNP	Hom	21.45	Gene_rna-XR_003107524.3	exon-XR_003107524.3-1		rna-XR_003107524.3	exon-XR_003107524.3-4	4	NON_SYNONYMOUS_CODING	T/I	aCc/aTc	253
1	19590361	G	A	SNP	Hom	21.45	Gene_rna-XR_006548670.2	exon-XR_006548670.2-1		rna-XR_006548670.2	exon-XR_006548670.2-3	3	NON_SYNONYMOUS_CODING	P/S	Ccc/Tcc	221
1	19590422	C	T	SNP	Hom	26.12	Gene_rna-XR_003107524.3	exon-XR_003107524.3-1		rna-XR_003107524.3	exon-XR_003107524.3-4	4	NON_SYNONYMOUS_CODING	E/K	Gaa/Aaa	233
1	19784602	T	C	SNP	Hom	24.77	Gene_rna-XR_003107532.3	exon-XR_003107532.3-1		rna-XR_003107532.3	exon-XR_003107532.3-4	4	NON_SYNONYMOUS_CODING	K/E	Aaa/Gaa	1506
1	19785859	A	T	SNP	Hom	22.31	Gene_rna-XR_003107532.3	exon-XR_003107532.3-1		rna-XR_003107532.3	exon-XR_003107532.3-4	4	NON_SYNONYMOUS_CODING	W/R	Tgg/Agg	1087
1	19785976	C	T	SNP	Hom	21.76	Gene_rna-XR_003107532.3	exon-XR_003107532.3-1		rna-XR_003107532.3	exon-XR_003107532.3-4	4	NON_SYNONYMOUS_CODING	V/M	Gtg/Atg	1048
1	19916984	G	T	SNP	Hom	24.83	gene-LOC102397537	LOC102397537		rna-XM_044937308.2	exon-XM_044937308.2-1	1	NON_SYNONYMOUS_CODING	N/K	aaC/aaA	92
1	20040389	C	G	SNP	Hom	23.93	gene-TNKS	TNKS		rna-XM_025278992.3	exon-XM_025278992.3-1	1	NON_SYNONYMOUS_CODING	A/P	Gcg/Ccg	151
1	20040389	C	G	SNP	Hom	23.93	gene-TNKS	TNKS		rna-XM_006060715.4	exon-XM_006060715.4-1	1	NON_SYNONYMOUS_CODING	A/P	Gcg/Ccg	151
1	20040556	G	T	SNP	Hom	21.07	gene-TNKS	TNKS		rna-XM_025278992.3	exon-XM_025278992.3-1	1	NON_SYNONYMOUS_CODING	T/N	aCc/aAc	95
1	20040556	G	T	SNP	Hom	21.07	gene-TNKS	TNKS		rna-XM_006060715.4	exon-XM_006060715.4-1	1	NON_SYNONYMOUS_CODING	T/N	aCc/aAc	95
1	20201778	T	C	SNP	Hom	22.84	Gene_rna-XR_006549530.2	exon-XR_006549530.2-1		rna-XR_006549530.2	exon-XR_006549530.2-1	1	NON_SYNONYMOUS_CODING	V/A	gTc/gCc	24
1	21035965	G	A	SNP	Hom	23.76	Gene_rna-XR_003107570.3	exon-XR_003107570.3-1		rna-XR_003107570.3	exon-XR_003107570.3-3	3	NON_SYNONYMOUS_CODING	A/V	gCt/gTt	587
1	21035965	G	A	SNP	Hom	23.76	Gene_rna-XR_003107571.3	exon-XR_003107571.3-1		rna-XR_003107571.3	exon-XR_003107571.3-3	3	NON_SYNONYMOUS_CODING	A/V	gCt/gTt	481
1	21036185	T	A	SNP	Hom	25.22	Gene_rna-XR_003107570.3	exon-XR_003107570.3-1		rna-XR_003107570.3	exon-XR_003107570.3-3	3	NON_SYNONYMOUS_CODING	N/Y	Aac/Tac	514
1	21036185	T	A	SNP	Hom	25.22	Gene_rna-XR_003107571.3	exon-XR_003107571.3-1		rna-XR_003107571.3	exon-XR_003107571.3-3	3	NON_SYNONYMOUS_CODING	N/Y	Aac/Tac	408
1	21036274	T	C	SNP	Hom	26.04	Gene_rna-XR_003107570.3	exon-XR_003107570.3-1		rna-XR_003107570.3	exon-XR_003107570.3-3	3	NON_SYNONYMOUS_CODING	Y/C	tAt/tGt	484
1	21036274	T	C	SNP	Hom	26.04	Gene_rna-XR_003107571.3	exon-XR_003107571.3-1		rna-XR_003107571.3	exon-XR_003107571.3-3	3	NON_SYNONYMOUS_CODING	Y/C	tAt/tGt	378
1	21036478	G	T	SNP	Hom	25.67	Gene_rna-XR_003107570.3	exon-XR_003107570.3-1		rna-XR_003107570.3	exon-XR_003107570.3-3	3	NON_SYNONYMOUS_CODING	S/Y	tCt/tAt	416
1	21036478	G	T	SNP	Hom	25.67	Gene_rna-XR_003107571.3	exon-XR_003107571.3-1		rna-XR_003107571.3	exon-XR_003107571.3-3	3	NON_SYNONYMOUS_CODING	S/Y	tCt/tAt	310
1	21036479	A	T	SNP	Hom	25.49	Gene_rna-XR_003107570.3	exon-XR_003107570.3-1		rna-XR_003107570.3	exon-XR_003107570.3-3	3	NON_SYNONYMOUS_CODING	S/T	Tct/Act	416
1	21036479	A	T	SNP	Hom	25.49	Gene_rna-XR_003107571.3	exon-XR_003107571.3-1		rna-XR_003107571.3	exon-XR_003107571.3-3	3	NON_SYNONYMOUS_CODING	S/T	Tct/Act	310
1	21036612	T	G	SNP	Het	20.89	Gene_rna-XR_003107570.3	exon-XR_003107570.3-1		rna-XR_003107570.3	exon-XR_003107570.3-3	3	NON_SYNONYMOUS_CODING	K/N	aaA/aaC	371
1	21036612	T	G	SNP	Het	20.89	Gene_rna-XR_003107571.3	exon-XR_003107571.3-1		rna-XR_003107571.3	exon-XR_003107571.3-3	3	NON_SYNONYMOUS_CODING	K/N	aaA/aaC	265
1	21036668	C	A	SNP	Hom	22.06	Gene_rna-XR_003107570.3	exon-XR_003107570.3-1		rna-XR_003107570.3	exon-XR_003107570.3-3	3	NON_SYNONYMOUS_CODING	A/S	Gca/Tca	353
1	21036668	C	A	SNP	Hom	22.06	Gene_rna-XR_003107571.3	exon-XR_003107571.3-1		rna-XR_003107571.3	exon-XR_003107571.3-3	3	NON_SYNONYMOUS_CODING	A/S	Gca/Tca	247
1	21036794	G	A	SNP	Het	22.77	Gene_rna-XR_003107570.3	exon-XR_003107570.3-1		rna-XR_003107570.3	exon-XR_003107570.3-3	3	NON_SYNONYMOUS_CODING	R/C	Cgt/Tgt	311
1	21036794	G	A	SNP	Het	22.77	Gene_rna-XR_003107571.3	exon-XR_003107571.3-1		rna-XR_003107571.3	exon-XR_003107571.3-3	3	NON_SYNONYMOUS_CODING	R/C	Cgt/Tgt	205
1	21036817	T	C	SNP	Het	22.99	Gene_rna-XR_003107570.3	exon-XR_003107570.3-1		rna-XR_003107570.3	exon-XR_003107570.3-3	3	NON_SYNONYMOUS_CODING	D/G	gAc/gGc	303
1	21036817	T	C	SNP	Het	22.99	Gene_rna-XR_003107571.3	exon-XR_003107571.3-1		rna-XR_003107571.3	exon-XR_003107571.3-3	3	NON_SYNONYMOUS_CODING	D/G	gAc/gGc	197
1	21036817	T	C	SNP	Het	22.99	Gene_rna-XR_006548944.2	exon-XR_006548944.2-1		rna-XR_006548944.2	exon-XR_006548944.2-3	3	NON_SYNONYMOUS_CODING	D/G	gAc/gGc	197
1	21040612	C	G	SNP	Hom	20.04	Gene_rna-XR_003107570.3	exon-XR_003107570.3-1		rna-XR_003107570.3	exon-XR_003107570.3-1	1	NON_SYNONYMOUS_CODING	G/A	gGt/gCt	74
1	21041720	C	T	SNP	Het	23.81	Gene_rna-XR_003107571.3	exon-XR_003107571.3-1		rna-XR_003107571.3	exon-XR_003107571.3-1	1	NON_SYNONYMOUS_CODING	G/R	Ggg/Agg	37
1	21041720	C	T	SNP	Het	23.81	Gene_rna-XR_006548944.2	exon-XR_006548944.2-1		rna-XR_006548944.2	exon-XR_006548944.2-1	1	NON_SYNONYMOUS_CODING	G/R	Ggg/Agg	37
1	21041761	A	G	SNP	Het	19.94	Gene_rna-XR_003107571.3	exon-XR_003107571.3-1		rna-XR_003107571.3	exon-XR_003107571.3-1	1	NON_SYNONYMOUS_CODING	M/T	aTg/aCg	23
1	21041761	A	G	SNP	Het	19.94	Gene_rna-XR_006548944.2	exon-XR_006548944.2-1		rna-XR_006548944.2	exon-XR_006548944.2-1	1	NON_SYNONYMOUS_CODING	M/T	aTg/aCg	23
1	21056329	T	C	SNP	Het	19.86	gene-LOC102414277	LOC102414277		rna-XM_045164581.1	exon-XM_045164581.1-1	1	NON_SYNONYMOUS_CODING	I/T	aTt/aCt	6
1	21056494	C	G	SNP	Het	20.88	gene-LOC102414277	LOC102414277		rna-XM_045164581.1	exon-XM_045164581.1-1	1	NON_SYNONYMOUS_CODING	P/R	cCt/cGt	61
1	21056648	C	A	SNP	Het	9.42	gene-LOC102414277	LOC102414277		rna-XM_045164581.1	exon-XM_045164581.1-1	1	NON_SYNONYMOUS_CODING	H/Q	caC/caA	112
1	21056728	A	G	SNP	Het	20.5	gene-LOC102414277	LOC102414277		rna-XM_045164581.1	exon-XM_045164581.1-1	1	NON_SYNONYMOUS_CODING	H/R	cAc/cGc	139
1	25870884	A	G	SNP	Hom	20.35	Gene_rna-XR_006549007.2	exon-XR_006549007.2-1		rna-XR_006549007.2	exon-XR_006549007.2-12	12	NON_SYNONYMOUS_CODING	H/R	cAc/cGc	733
1	25870956	C	T	SNP	Het	10.71	Gene_rna-XR_006549007.2	exon-XR_006549007.2-1		rna-XR_006549007.2	exon-XR_006549007.2-12	12	NON_SYNONYMOUS_CODING	P/L	cCc/cTc	757
1	25871302	A	G	SNP	Hom	20.49	Gene_rna-XR_006549007.2	exon-XR_006549007.2-1		rna-XR_006549007.2	exon-XR_006549007.2-12	12	NON_SYNONYMOUS_CODING	I/M	atA/atG	872
1	25875009	C	T	SNP	Het	24.59	Gene_rna-XR_006549011.2	exon-XR_006549011.2-1		rna-XR_006549011.2	exon-XR_006549011.2-1	1	NON_SYNONYMOUS_CODING	S/N	aGt/aAt	261
1	25875313	G	A	SNP	Het	25.58	Gene_rna-XR_006549011.2	exon-XR_006549011.2-1		rna-XR_006549011.2	exon-XR_006549011.2-1	1	NON_SYNONYMOUS_CODING	R/W	Cgg/Tgg	160
1	25875658	G	C	SNP	Het	19.67	Gene_rna-XR_006549011.2	exon-XR_006549011.2-1		rna-XR_006549011.2	exon-XR_006549011.2-1	1	NON_SYNONYMOUS_CODING	R/G	Cgc/Ggc	45
1	26387262	C	T	SNP	Het	20.31	gene-LOC112587455	LOC112587455		rna-XR_003111958.2	exon-XR_003111958.2-1	1	NON_SYNONYMOUS_CODING	G/S	Ggt/Agt	6
1	27322522	A	G	SNP	Het	21.98	gene-LOC102406964	LOC102406964		rna-XM_044948501.2	exon-XM_044948501.2-1	1	NON_SYNONYMOUS_CODING	K/R	aAa/aGa	6
1	27322548	A	G	SNP	Hom	23.57	gene-LOC102406964	LOC102406964		rna-XM_044948501.2	exon-XM_044948501.2-1	1	NON_SYNONYMOUS_CODING	T/A	Act/Gct	15
1	27322599	C	T	SNP	Het	19.88	gene-LOC102406964	LOC102406964		rna-XM_044948501.2	exon-XM_044948501.2-1	1	NON_SYNONYMOUS_CODING	R/C	Cgt/Tgt	32
1	27322611	A	G	SNP	Hom	19.6	gene-LOC102406964	LOC102406964		rna-XM_044948501.2	exon-XM_044948501.2-1	1	NON_SYNONYMOUS_CODING	S/G	Agt/Ggt	36
1	27322803	C	T	SNP	Het	23.07	gene-LOC102406964	LOC102406964		rna-XM_044948501.2	exon-XM_044948501.2-1	1	NON_SYNONYMOUS_CODING	R/C	Cgc/Tgc	100
1	27322933	C	T	SNP	Hom	20.69	gene-LOC102406964	LOC102406964		rna-XM_044948501.2	exon-XM_044948501.2-1	1	NON_SYNONYMOUS_CODING	A/V	gCg/gTg	143
1	27322941	A	G	SNP	Hom	19.17	gene-LOC102406964	LOC102406964		rna-XM_044948501.2	exon-XM_044948501.2-1	1	NON_SYNONYMOUS_CODING	I/V	Att/Gtt	146
1	27914861	C	T	SNP	Het	19.65	Gene_rna-XR_006549069.2	exon-XR_006549069.2-1		rna-XR_006549069.2	exon-XR_006549069.2-1	1	NON_SYNONYMOUS_CODING	P/L	cCc/cTc	21
1	27914929	C	T	SNP	Het	21.74	Gene_rna-XR_006549069.2	exon-XR_006549069.2-1		rna-XR_006549069.2	exon-XR_006549069.2-1	1	NON_SYNONYMOUS_CODING	R/W	Cgg/Tgg	44
1	27942246	G	C	SNP	Het	19.72	Gene_rna-XR_006549069.2	exon-XR_006549069.2-1		rna-XR_006549069.2	exon-XR_006549069.2-9	9	NON_SYNONYMOUS_CODING	C/S	tGt/tCt	773
1	28657681	C	T	SNP	Hom	22.03	Gene_rna-XR_006549080.2	exon-XR_006549080.2-1		rna-XR_006549080.2	exon-XR_006549080.2-1	1	NON_SYNONYMOUS_CODING	C/Y	tGt/tAt	332
1	28657681	C	T	SNP	Hom	22.03	Gene_rna-XR_006549081.2	exon-XR_006549081.2-1		rna-XR_006549081.2	exon-XR_006549081.2-1	1	NON_SYNONYMOUS_CODING	C/Y	tGt/tAt	332
1	28658045	G	A	SNP	Hom	26.87	Gene_rna-XR_006549080.2	exon-XR_006549080.2-1		rna-XR_006549080.2	exon-XR_006549080.2-1	1	NON_SYNONYMOUS_CODING	R/C	Cgt/Tgt	211
1	28658045	G	A	SNP	Hom	26.87	Gene_rna-XR_006549081.2	exon-XR_006549081.2-1		rna-XR_006549081.2	exon-XR_006549081.2-1	1	NON_SYNONYMOUS_CODING	R/C	Cgt/Tgt	211
1	28658353	G	C	SNP	Hom	28.29	Gene_rna-XR_006549080.2	exon-XR_006549080.2-1		rna-XR_006549080.2	exon-XR_006549080.2-1	1	NON_SYNONYMOUS_CODING	A/G	gCa/gGa	108
1	28658353	G	C	SNP	Hom	28.29	Gene_rna-XR_006549081.2	exon-XR_006549081.2-1		rna-XR_006549081.2	exon-XR_006549081.2-1	1	NON_SYNONYMOUS_CODING	A/G	gCa/gGa	108
1	28658461	T	C	SNP	Hom	28.73	Gene_rna-XR_006549080.2	exon-XR_006549080.2-1		rna-XR_006549080.2	exon-XR_006549080.2-1	1	NON_SYNONYMOUS_CODING	N/S	aAt/aGt	72
1	28658461	T	C	SNP	Hom	28.73	Gene_rna-XR_006549081.2	exon-XR_006549081.2-1		rna-XR_006549081.2	exon-XR_006549081.2-1	1	NON_SYNONYMOUS_CODING	N/S	aAt/aGt	72
1	28658652	C	G	SNP	Hom	29.28	Gene_rna-XR_006549080.2	exon-XR_006549080.2-1		rna-XR_006549080.2	exon-XR_006549080.2-1	1	NON_SYNONYMOUS_CODING	W/C	tgG/tgC	8
1	28658652	C	G	SNP	Hom	29.28	Gene_rna-XR_006549081.2	exon-XR_006549081.2-1		rna-XR_006549081.2	exon-XR_006549081.2-1	1	NON_SYNONYMOUS_CODING	W/C	tgG/tgC	8
1	28660181	C	T	SNP	Hom	20.76	Gene_rna-XR_326983.4	exon-XR_326983.4-1		rna-XR_326983.4	exon-XR_326983.4-4	4	NON_SYNONYMOUS_CODING	R/H	cGt/cAt	426
1	28660191	A	G	SNP	Hom	23.79	Gene_rna-XR_326983.4	exon-XR_326983.4-1		rna-XR_326983.4	exon-XR_326983.4-4	4	NON_SYNONYMOUS_CODING	C/R	Tgc/Cgc	423
1	28660268	G	A	SNP	Hom	21.18	Gene_rna-XR_326983.4	exon-XR_326983.4-1		rna-XR_326983.4	exon-XR_326983.4-4	4	NON_SYNONYMOUS_CODING	T/M	aCg/aTg	397
1	29022265	G	A	SNP	Hom	23.96	gene-FAT1	FAT1		rna-XM_044938270.2	exon-XM_044938270.2-2	2	NON_SYNONYMOUS_CODING	A/T	Gcg/Acg	252
1	29022265	G	A	SNP	Hom	23.96	gene-FAT1	FAT1		rna-XM_006076178.4	exon-XM_006076178.4-2	2	NON_SYNONYMOUS_CODING	A/T	Gcg/Acg	252
1	29022265	G	A	SNP	Hom	23.96	gene-FAT1	FAT1		rna-XM_006076179.4	exon-XM_006076179.4-2	2	NON_SYNONYMOUS_CODING	A/T	Gcg/Acg	252
1	29022265	G	A	SNP	Hom	23.96	gene-FAT1	FAT1		rna-XM_044938271.2	exon-XM_044938271.2-2	2	NON_SYNONYMOUS_CODING	A/T	Gcg/Acg	252
1	29022265	G	A	SNP	Hom	23.96	gene-FAT1	FAT1		rna-XM_044938267.2	exon-XM_044938267.2-2	2	NON_SYNONYMOUS_CODING	A/T	Gcg/Acg	252
1	29022343	A	G	SNP	Hom	21.37	gene-FAT1	FAT1		rna-XM_044938270.2	exon-XM_044938270.2-2	2	NON_SYNONYMOUS_CODING	M/V	Atg/Gtg	278
1	29022343	A	G	SNP	Hom	21.37	gene-FAT1	FAT1		rna-XM_006076178.4	exon-XM_006076178.4-2	2	NON_SYNONYMOUS_CODING	M/V	Atg/Gtg	278
1	29022343	A	G	SNP	Hom	21.37	gene-FAT1	FAT1		rna-XM_006076179.4	exon-XM_006076179.4-2	2	NON_SYNONYMOUS_CODING	M/V	Atg/Gtg	278
1	29022343	A	G	SNP	Hom	21.37	gene-FAT1	FAT1		rna-XM_044938271.2	exon-XM_044938271.2-2	2	NON_SYNONYMOUS_CODING	M/V	Atg/Gtg	278
1	29022343	A	G	SNP	Hom	21.37	gene-FAT1	FAT1		rna-XM_044938267.2	exon-XM_044938267.2-2	2	NON_SYNONYMOUS_CODING	M/V	Atg/Gtg	278
1	29023470	G	T	SNP	Hom	21.21	Gene_rna-XR_329107.4	exon-XR_329107.4-1		rna-XR_329107.4	exon-XR_329107.4-2	2	NON_SYNONYMOUS_CODING	W/L	tGg/tTg	705
1	29023470	G	T	SNP	Hom	21.21	gene-FAT1	FAT1		rna-XM_044938270.2	exon-XM_044938270.2-2	2	NON_SYNONYMOUS_CODING	L/F	ttG/ttT	653
1	29023470	G	T	SNP	Hom	21.21	gene-FAT1	FAT1		rna-XM_006076178.4	exon-XM_006076178.4-2	2	NON_SYNONYMOUS_CODING	L/F	ttG/ttT	653
1	29023470	G	T	SNP	Hom	21.21	gene-FAT1	FAT1		rna-XM_006076179.4	exon-XM_006076179.4-2	2	NON_SYNONYMOUS_CODING	L/F	ttG/ttT	653
1	29023470	G	T	SNP	Hom	21.21	gene-FAT1	FAT1		rna-XM_044938271.2	exon-XM_044938271.2-2	2	NON_SYNONYMOUS_CODING	L/F	ttG/ttT	653
1	29023470	G	T	SNP	Hom	21.21	gene-FAT1	FAT1		rna-XM_044938267.2	exon-XM_044938267.2-2	2	NON_SYNONYMOUS_CODING	L/F	ttG/ttT	653
1	29024310	T	C	SNP	Hom	21.59	Gene_rna-XR_329107.4	exon-XR_329107.4-1		rna-XR_329107.4	exon-XR_329107.4-2	2	NON_SYNONYMOUS_CODING	V/A	gTg/gCg	985
1	29024511	A	G	SNP	Hom	22.89	Gene_rna-XR_329107.4	exon-XR_329107.4-1		rna-XR_329107.4	exon-XR_329107.4-2	2	NON_SYNONYMOUS_CODING	Q/R	cAg/cGg	1052
1	29024608	G	A	SNP	Hom	25.7	gene-FAT1	FAT1		rna-XM_044938270.2	exon-XM_044938270.2-2	2	NON_SYNONYMOUS_CODING	V/M	Gtg/Atg	1033
1	29024608	G	A	SNP	Hom	25.7	gene-FAT1	FAT1		rna-XM_006076178.4	exon-XM_006076178.4-2	2	NON_SYNONYMOUS_CODING	V/M	Gtg/Atg	1033
1	29024608	G	A	SNP	Hom	25.7	gene-FAT1	FAT1		rna-XM_006076179.4	exon-XM_006076179.4-2	2	NON_SYNONYMOUS_CODING	V/M	Gtg/Atg	1033
1	29024608	G	A	SNP	Hom	25.7	gene-FAT1	FAT1		rna-XM_044938271.2	exon-XM_044938271.2-2	2	NON_SYNONYMOUS_CODING	V/M	Gtg/Atg	1033
1	29024608	G	A	SNP	Hom	25.7	gene-FAT1	FAT1		rna-XM_044938267.2	exon-XM_044938267.2-2	2	NON_SYNONYMOUS_CODING	V/M	Gtg/Atg	1033
1	29024616	T	C	SNP	Hom	20.38	Gene_rna-XR_329107.4	exon-XR_329107.4-1		rna-XR_329107.4	exon-XR_329107.4-2	2	NON_SYNONYMOUS_CODING	L/P	cTa/cCa	1087
1	29265846	C	T	SNP	Hom	22.17	gene-KLKB1	KLKB1		rna-XM_044938292.1	exon-XM_044938292.1-10	10	NON_SYNONYMOUS_CODING	S/N	aGc/aAc	382
1	30377000	G	A	SNP	Het	18.4	Gene_rna-XR_006640725.1	exon-XR_006640725.1-1		rna-XR_006640725.1	exon-XR_006640725.1-1	1	NON_SYNONYMOUS_CODING	G/E	gGg/gAg	498
1	30377000	G	A	SNP	Het	18.4	Gene_rna-XR_006640726.1	exon-XR_006640726.1-1		rna-XR_006640726.1	exon-XR_006640726.1-1	1	NON_SYNONYMOUS_CODING	G/E	gGg/gAg	498
1	30825276	G	A	SNP	Hom	22.07	gene-ENPP6	ENPP6		rna-XM_006075123.4	exon-XM_006075123.4-5	5	NON_SYNONYMOUS_CODING	V/M	Gtg/Atg	274
1	30825276	G	A	SNP	Hom	22.07	gene-ENPP6	ENPP6		rna-XM_044938437.2	exon-XM_044938437.2-5	5	NON_SYNONYMOUS_CODING	V/M	Gtg/Atg	186
1	30825276	G	A	SNP	Hom	22.07	gene-ENPP6	ENPP6		rna-XM_044938434.2	exon-XM_044938434.2-5	5	NON_SYNONYMOUS_CODING	V/M	Gtg/Atg	274
1	31651214	G	A	SNP	Hom	20.34	Gene_rna-XR_006549266.2	exon-XR_006549266.2-1		rna-XR_006549266.2	exon-XR_006549266.2-1	1	NON_SYNONYMOUS_CODING	G/R	Ggg/Agg	15
1	31651239	C	A	SNP	Hom	21.52	Gene_rna-XR_006549266.2	exon-XR_006549266.2-1		rna-XR_006549266.2	exon-XR_006549266.2-1	1	NON_SYNONYMOUS_CODING	S/Y	tCt/tAt	23
1	31651377	T	C	SNP	Hom	21.59	Gene_rna-XR_006549266.2	exon-XR_006549266.2-1		rna-XR_006549266.2	exon-XR_006549266.2-1	1	NON_SYNONYMOUS_CODING	L/P	cTg/cCg	69
1	31654631	T	C	SNP	Hom	23.04	Gene_rna-XR_006549266.2	exon-XR_006549266.2-1		rna-XR_006549266.2	exon-XR_006549266.2-2	2	NON_SYNONYMOUS_CODING	V/A	gTg/gCg	246
1	33109508	C	G	SNP	Het	19.49	Gene_rna-XR_006549588.2	exon-XR_006549588.2-1		rna-XR_006549588.2	exon-XR_006549588.2-1	1	NON_SYNONYMOUS_CODING	P/R	cCc/cGc	73
1	33109543	G	A	SNP	Het	22.53	Gene_rna-XR_006549588.2	exon-XR_006549588.2-1		rna-XR_006549588.2	exon-XR_006549588.2-1	1	NON_SYNONYMOUS_CODING	G/S	Ggc/Agc	85
1	33109744	T	A	SNP	Het	17.88	Gene_rna-XR_006549588.2	exon-XR_006549588.2-1		rna-XR_006549588.2	exon-XR_006549588.2-1	1	NON_SYNONYMOUS_CODING	C/S	Tgt/Agt	152
1	33110188	A	T	SNP	Het	21.82	Gene_rna-XR_006549588.2	exon-XR_006549588.2-1		rna-XR_006549588.2	exon-XR_006549588.2-1	1	NON_SYNONYMOUS_CODING	M/L	Atg/Ttg	300
1	33114815	T	C	SNP	Het	18.17	Gene_rna-XR_006549588.2	exon-XR_006549588.2-1		rna-XR_006549588.2	exon-XR_006549588.2-3	3	NON_SYNONYMOUS_CODING	S/P	Tct/Cct	479
1	33115235	A	G	SNP	Het	14.52	Gene_rna-XR_006549588.2	exon-XR_006549588.2-1		rna-XR_006549588.2	exon-XR_006549588.2-3	3	NON_SYNONYMOUS_CODING	I/V	Ata/Gta	619
1	33115293	T	C	SNP	Het	18.74	Gene_rna-XR_006549588.2	exon-XR_006549588.2-1		rna-XR_006549588.2	exon-XR_006549588.2-3	3	NON_SYNONYMOUS_CODING	F/S	tTc/tCc	638
1	33115602	G	T	SNP	Het	21.97	Gene_rna-XR_006549588.2	exon-XR_006549588.2-1		rna-XR_006549588.2	exon-XR_006549588.2-3	3	NON_SYNONYMOUS_CODING	R/I	aGa/aTa	741
1	33115635	G	A	SNP	Het	21.43	Gene_rna-XR_006549588.2	exon-XR_006549588.2-1		rna-XR_006549588.2	exon-XR_006549588.2-3	3	NON_SYNONYMOUS_CODING	C/Y	tGt/tAt	752
1	33116019	G	A	SNP	Het	20.32	Gene_rna-XR_006549588.2	exon-XR_006549588.2-1		rna-XR_006549588.2	exon-XR_006549588.2-3	3	NON_SYNONYMOUS_CODING	R/H	cGt/cAt	880
1	33116147	G	A	SNP	Het	19.82	Gene_rna-XR_006549588.2	exon-XR_006549588.2-1		rna-XR_006549588.2	exon-XR_006549588.2-3	3	NON_SYNONYMOUS_CODING	E/K	Gag/Aag	923
1	34101456	G	A	SNP	Het	22.61	Gene_gene-LOC123332884	Gene_gene-LOC123332884		gene-LOC123332884	id-LOC123332884-2	2	NON_SYNONYMOUS_CODING	M/I	atG/atA	181
1	36897683	G	A	SNP	Het	20.18	gene-AGA	AGA		rna-XM_006080574.4	exon-XM_006080574.4-7	7	NON_SYNONYMOUS_CODING	D/N	Gac/Aac	249
1	36897713	A	G	SNP	Hom	19.76	gene-AGA	AGA		rna-XM_006080574.4	exon-XM_006080574.4-7	7	NON_SYNONYMOUS_CODING	N/D	Aat/Gat	259
1	36897713	A	G	SNP	Hom	19.76	Gene_rna-XR_006549318.2	exon-XR_006549318.2-1		rna-XR_006549318.2	exon-XR_006549318.2-5	5	NON_SYNONYMOUS_CODING	C/R	Tgc/Cgc	258
1	36897715	T	C	SNP	Hom	27.26	Gene_rna-XR_006549318.2	exon-XR_006549318.2-1		rna-XR_006549318.2	exon-XR_006549318.2-5	5	NON_SYNONYMOUS_CODING	H/R	cAt/cGt	257
1	36897737	G	A	SNP	Het	23.64	gene-AGA	AGA		rna-XM_006080574.4	exon-XM_006080574.4-7	7	NON_SYNONYMOUS_CODING	V/I	Gtc/Atc	267
1	36974432	C	T	SNP	Het	22.65	gene-NEIL3	NEIL3		rna-XM_044938631.2	exon-XM_044938631.2-7	7	NON_SYNONYMOUS_CODING	G/R	Ggg/Agg	391
1	36974432	C	T	SNP	Het	22.65	gene-NEIL3	NEIL3		rna-XM_025280458.3	exon-XM_025280458.3-8	8	NON_SYNONYMOUS_CODING	G/R	Ggg/Agg	416
1	36974432	C	T	SNP	Het	22.65	gene-NEIL3	NEIL3		rna-XM_044938626.2	exon-XM_044938626.2-8	8	NON_SYNONYMOUS_CODING	G/R	Ggg/Agg	421
1	37244657	T	C	SNP	Het	23.37	Gene_gene-LOC102408943	Gene_gene-LOC102408943		gene-LOC102408943	id-LOC102408943	1	NON_SYNONYMOUS_CODING	L/S	tTg/tCg	268
1	37244918	A	G	SNP	Het	24.1	Gene_gene-LOC102408943	Gene_gene-LOC102408943		gene-LOC102408943	id-LOC102408943	1	NON_SYNONYMOUS_CODING	E/G	gAg/gGg	355
1	38394952	G	A	SNP	Het	22.43	Gene_rna-XR_006640770.1	exon-XR_006640770.1-1		rna-XR_006640770.1	exon-XR_006640770.1-1	1	NON_SYNONYMOUS_CODING	E/K	Gaa/Aaa	17
1	38471326	G	A	SNP	Het	23.23	Gene_gene-LOC123332680	Gene_gene-LOC123332680		gene-LOC123332680	id-LOC123332680	2	NON_SYNONYMOUS_CODING	A/V	gCt/gTt	232
1	38471455	A	G	SNP	Het	15.41	Gene_gene-LOC123332680	Gene_gene-LOC123332680		gene-LOC123332680	id-LOC123332680	2	NON_SYNONYMOUS_CODING	M/T	aTg/aCg	189
1	38471470	T	G	SNP	Hom	29.73	Gene_gene-LOC123332680	Gene_gene-LOC123332680		gene-LOC123332680	id-LOC123332680	2	NON_SYNONYMOUS_CODING	E/A	gAg/gCg	184
1	38471476	A	G	SNP	Hom	32.4	Gene_gene-LOC123332680	Gene_gene-LOC123332680		gene-LOC123332680	id-LOC123332680	2	NON_SYNONYMOUS_CODING	V/A	gTt/gCt	182
1	38471491	A	T	SNP	Het	20.21	Gene_gene-LOC123332680	Gene_gene-LOC123332680		gene-LOC123332680	id-LOC123332680	2	NON_SYNONYMOUS_CODING	V/D	gTc/gAc	177
1	38471495	C	T	SNP	Hom	19.63	Gene_gene-LOC123332680	Gene_gene-LOC123332680		gene-LOC123332680	id-LOC123332680	2	NON_SYNONYMOUS_CODING	G/R	Gga/Aga	176
1	38474406	A	T	SNP	Het	20.63	Gene_gene-LOC123332680	Gene_gene-LOC123332680		gene-LOC123332680	id-LOC123332680-2	1	NON_SYNONYMOUS_CODING	I/N	aTc/aAc	139
1	38474428	G	A	SNP	Het	13.97	Gene_gene-LOC123332680	Gene_gene-LOC123332680		gene-LOC123332680	id-LOC123332680-2	1	NON_SYNONYMOUS_CODING	L/F	Ctc/Ttc	132
1	38474452	C	T	SNP	Het	12.05	Gene_gene-LOC123332680	Gene_gene-LOC123332680		gene-LOC123332680	id-LOC123332680-2	1	NON_SYNONYMOUS_CODING	V/I	Gtc/Atc	124
1	38474479	T	C	SNP	Het	12.35	Gene_gene-LOC123332680	Gene_gene-LOC123332680		gene-LOC123332680	id-LOC123332680-2	1	NON_SYNONYMOUS_CODING	T/A	Act/Gct	115
1	38474497	A	G	SNP	Het	5.56	Gene_gene-LOC123332680	Gene_gene-LOC123332680		gene-LOC123332680	id-LOC123332680-2	1	NON_SYNONYMOUS_CODING	S/P	Tca/Cca	109
1	38474518	A	C	SNP	Het	8.27	Gene_gene-LOC123332680	Gene_gene-LOC123332680		gene-LOC123332680	id-LOC123332680-2	1	NON_SYNONYMOUS_CODING	S/A	Tcc/Gcc	102
1	38474554	T	G	SNP	Het	11.47	Gene_gene-LOC123332680	Gene_gene-LOC123332680		gene-LOC123332680	id-LOC123332680-2	1	NON_SYNONYMOUS_CODING	I/L	Att/Ctt	90
1	38474560	G	A	SNP	Het	11.44	Gene_gene-LOC123332680	Gene_gene-LOC123332680		gene-LOC123332680	id-LOC123332680-2	1	NON_SYNONYMOUS_CODING	P/S	Ccc/Tcc	88
1	38474581	T	G	SNP	Het	9.96	Gene_gene-LOC123332680	Gene_gene-LOC123332680		gene-LOC123332680	id-LOC123332680-2	1	NON_SYNONYMOUS_CODING	T/P	Aca/Cca	81
1	38474691	A	G	SNP	Het	6.89	Gene_gene-LOC123332680	Gene_gene-LOC123332680		gene-LOC123332680	id-LOC123332680-2	1	NON_SYNONYMOUS_CODING	I/T	aTc/aCc	44
1	38474698	G	C	SNP	Het	6.37	Gene_gene-LOC123332680	Gene_gene-LOC123332680		gene-LOC123332680	id-LOC123332680-2	1	NON_SYNONYMOUS_CODING	L/V	Ctg/Gtg	42
1	38474748	A	G	SNP	Het	8.7	Gene_gene-LOC123332680	Gene_gene-LOC123332680		gene-LOC123332680	id-LOC123332680-2	1	NON_SYNONYMOUS_CODING	L/S	tTa/tCa	25
1	38474751	T	C	SNP	Het	6.79	Gene_gene-LOC123332680	Gene_gene-LOC123332680		gene-LOC123332680	id-LOC123332680-2	1	NON_SYNONYMOUS_CODING	Y/C	tAt/tGt	24
1	38490699	A	G	SNP	Hom	25.37	Gene_rna-XR_006549367.2	exon-XR_006549367.2-1		rna-XR_006549367.2	exon-XR_006549367.2-1	1	NON_SYNONYMOUS_CODING	V/A	gTa/gCa	107
1	38529947	C	A	SNP	Het	23.07	gene-LOC102392256	LOC102392256		rna-XM_044938741.2	exon-XM_044938741.2-1	1	NON_SYNONYMOUS_CODING	R/L	cGt/cTt	14
1	38531357	C	T	SNP	Het	20.28	Gene_rna-XR_006549384.2	exon-XR_006549384.2-1		rna-XR_006549384.2	exon-XR_006549384.2-2	2	NON_SYNONYMOUS_CODING	R/H	cGt/cAt	454
1	38531357	C	T	SNP	Het	20.28	Gene_rna-XR_006549385.2	exon-XR_006549385.2-1		rna-XR_006549385.2	exon-XR_006549385.2-3	3	NON_SYNONYMOUS_CODING	V/I	Gta/Ata	402
1	38531363	A	G	SNP	Het	21.88	Gene_rna-XR_006549384.2	exon-XR_006549384.2-1		rna-XR_006549384.2	exon-XR_006549384.2-2	2	NON_SYNONYMOUS_CODING	L/S	tTa/tCa	452
1	38531366	A	G	SNP	Hom	26.2	Gene_rna-XR_006549384.2	exon-XR_006549384.2-1		rna-XR_006549384.2	exon-XR_006549384.2-2	2	NON_SYNONYMOUS_CODING	M/T	aTg/aCg	451
1	38531366	A	G	SNP	Hom	26.2	Gene_rna-XR_006549385.2	exon-XR_006549385.2-1		rna-XR_006549385.2	exon-XR_006549385.2-3	3	NON_SYNONYMOUS_CODING	C/R	Tgt/Cgt	399
1	38532722	G	T	SNP	Het	19.67	Gene_rna-XR_006549384.2	exon-XR_006549384.2-1		rna-XR_006549384.2	exon-XR_006549384.2-1	1	NON_SYNONYMOUS_CODING	A/E	gCa/gAa	89
1	38532722	G	T	SNP	Het	19.67	Gene_rna-XR_006549385.2	exon-XR_006549385.2-1		rna-XR_006549385.2	exon-XR_006549385.2-1	1	NON_SYNONYMOUS_CODING	A/E	gCa/gAa	89
1	38532722	G	T	SNP	Het	19.67	Gene_rna-XR_006549396.2	exon-XR_006549396.2-1		rna-XR_006549396.2	exon-XR_006549396.2-1	1	NON_SYNONYMOUS_CODING	A/E	gCa/gAa	89
1	38532743	G	T	SNP	Het	18.78	Gene_rna-XR_006549384.2	exon-XR_006549384.2-1		rna-XR_006549384.2	exon-XR_006549384.2-1	1	NON_SYNONYMOUS_CODING	S/Y	tCt/tAt	82
1	38532743	G	T	SNP	Het	18.78	Gene_rna-XR_006549385.2	exon-XR_006549385.2-1		rna-XR_006549385.2	exon-XR_006549385.2-1	1	NON_SYNONYMOUS_CODING	S/Y	tCt/tAt	82
1	38532743	G	T	SNP	Het	18.78	Gene_rna-XR_006549396.2	exon-XR_006549396.2-1		rna-XR_006549396.2	exon-XR_006549396.2-1	1	NON_SYNONYMOUS_CODING	S/Y	tCt/tAt	82
1	38532755	C	T	SNP	Het	20.77	Gene_rna-XR_006549384.2	exon-XR_006549384.2-1		rna-XR_006549384.2	exon-XR_006549384.2-1	1	NON_SYNONYMOUS_CODING	C/Y	tGt/tAt	78
1	38532755	C	T	SNP	Het	20.77	Gene_rna-XR_006549385.2	exon-XR_006549385.2-1		rna-XR_006549385.2	exon-XR_006549385.2-1	1	NON_SYNONYMOUS_CODING	C/Y	tGt/tAt	78
1	38532755	C	T	SNP	Het	20.77	Gene_rna-XR_006549396.2	exon-XR_006549396.2-1		rna-XR_006549396.2	exon-XR_006549396.2-1	1	NON_SYNONYMOUS_CODING	C/Y	tGt/tAt	78
1	38771604	C	T	SNP	Het	27.86	Gene_rna-XR_006549434.1	exon-XR_006549434.1-1		rna-XR_006549434.1	exon-XR_006549434.1-1	1	NON_SYNONYMOUS_CODING	A/V	gCc/gTc	7
1	38771604	C	T	SNP	Het	27.86	Gene_rna-XR_006549435.1	exon-XR_006549435.1-1		rna-XR_006549435.1	exon-XR_006549435.1-1	1	NON_SYNONYMOUS_CODING	A/V	gCc/gTc	7
1	38771604	C	T	SNP	Het	27.86	Gene_rna-XR_006549433.1	exon-XR_006549433.1-1		rna-XR_006549433.1	exon-XR_006549433.1-1	1	NON_SYNONYMOUS_CODING	A/V	gCc/gTc	7
1	38949813	C	T	SNP	Het	21.98	gene-LOC112578700	LOC112578700		rna-XM_025263434.2	exon-XM_025263434.2-3	3	NON_SYNONYMOUS_CODING	A/V	gCg/gTg	82
1	39007999	G	A	SNP	Het	25.13	gene-LOC102410355	LOC102410355		rna-XM_044938848.1	exon-XM_044938848.1-3	3	NON_SYNONYMOUS_CODING	R/K	aGg/aAg	165
1	39007999	G	A	SNP	Het	25.13	gene-LOC102410355	LOC102410355		rna-XM_044938814.1	exon-XM_044938814.1-6	6	NON_SYNONYMOUS_CODING	R/K	aGg/aAg	355
1	39007999	G	A	SNP	Het	25.13	gene-LOC102410355	LOC102410355		rna-XM_044938831.1	exon-XM_044938831.1-6	6	NON_SYNONYMOUS_CODING	R/K	aGg/aAg	355
1	39007999	G	A	SNP	Het	25.13	gene-LOC102410355	LOC102410355		rna-XM_006050677.3	exon-XM_006050677.3-6	6	NON_SYNONYMOUS_CODING	R/K	aGg/aAg	354
1	39007999	G	A	SNP	Het	25.13	gene-LOC102410355	LOC102410355		rna-XM_044938821.1	exon-XM_044938821.1-7	7	NON_SYNONYMOUS_CODING	R/K	aGg/aAg	355
1	39010287	C	A	SNP	Het	20.9	gene-LOC102410355	LOC102410355		rna-XM_044938852.1	exon-XM_044938852.1-6	6	NON_SYNONYMOUS_CODING	P/T	Cca/Aca	130
1	39010287	C	A	SNP	Het	20.9	gene-LOC102410355	LOC102410355		rna-XM_044938849.1	exon-XM_044938849.1-6	6	NON_SYNONYMOUS_CODING	P/T	Cca/Aca	130
1	39360179	G	A	SNP	Het	22.58	gene-MCPH1	MCPH1		rna-XM_044938967.1	exon-XM_044938967.1-13	13	NON_SYNONYMOUS_CODING	P/S	Cct/Tct	757
1	39360179	G	A	SNP	Het	22.58	gene-MCPH1	MCPH1		rna-XM_044938955.1	exon-XM_044938955.1-10	10	NON_SYNONYMOUS_CODING	P/S	Cct/Tct	681
1	39360179	G	A	SNP	Het	22.58	gene-MCPH1	MCPH1		rna-XM_044938952.1	exon-XM_044938952.1-12	12	NON_SYNONYMOUS_CODING	P/S	Cct/Tct	681
1	39360179	G	A	SNP	Het	22.58	gene-MCPH1	MCPH1		rna-XM_044938965.1	exon-XM_044938965.1-13	13	NON_SYNONYMOUS_CODING	P/S	Cct/Tct	757
1	39360179	G	A	SNP	Het	22.58	gene-MCPH1	MCPH1		rna-XM_044938943.1	exon-XM_044938943.1-11	11	NON_SYNONYMOUS_CODING	P/S	Cct/Tct	730
1	39360179	G	A	SNP	Het	22.58	gene-MCPH1	MCPH1		rna-XM_044938937.1	exon-XM_044938937.1-13	13	NON_SYNONYMOUS_CODING	P/S	Cct/Tct	797
1	40008840	A	C	SNP	Het	22.92	Gene_rna-XR_006549459.1	exon-XR_006549459.1-1		rna-XR_006549459.1	exon-XR_006549459.1-4	4	NON_SYNONYMOUS_CODING	N/T	aAc/aCc	375
1	44415971	C	G	SNP	Het	20.49	gene-ERICH1	ERICH1		rna-XM_044939153.1	exon-XM_044939153.1-5	5	NON_SYNONYMOUS_CODING	H/D	Cat/Gat	332
1	44415971	C	G	SNP	Het	20.49	gene-ERICH1	ERICH1		rna-XM_044939154.1	exon-XM_044939154.1-5	5	NON_SYNONYMOUS_CODING	L/V	Ctt/Gtt	332
1	44415971	C	G	SNP	Het	20.49	gene-ERICH1	ERICH1		rna-XM_025281034.2	exon-XM_025281034.2-5	5	NON_SYNONYMOUS_CODING	Q/E	Caa/Gaa	332
1	44415971	C	G	SNP	Het	20.49	gene-ERICH1	ERICH1		rna-XM_025281052.3	exon-XM_025281052.3-5	5	NON_SYNONYMOUS_CODING	L/V	Ctg/Gtg	332
1	44415971	C	G	SNP	Het	20.49	gene-ERICH1	ERICH1		rna-XM_044939160.1	exon-XM_044939160.1-5	5	NON_SYNONYMOUS_CODING	P/A	Cct/Gct	332
1	44415971	C	G	SNP	Het	20.49	gene-ERICH1	ERICH1		rna-XM_045164810.1	exon-XM_045164810.1-5	5	NON_SYNONYMOUS_CODING	H/D	Cat/Gat	332
1	44415971	C	G	SNP	Het	20.49	gene-ERICH1	ERICH1		rna-XM_025281043.3	exon-XM_025281043.3-5	5	NON_SYNONYMOUS_CODING	H/D	Cat/Gat	332
1	44415971	C	G	SNP	Het	20.49	Gene_rna-XR_003108008.2	exon-XR_003108008.2-1		rna-XR_003108008.2	exon-XR_003108008.2-5	5	NON_SYNONYMOUS_CODING	P/R	cCa/cGa	412
1	44415971	C	G	SNP	Het	20.49	Gene_rna-XR_006549536.2	exon-XR_006549536.2-1		rna-XR_006549536.2	exon-XR_006549536.2-5	5	NON_SYNONYMOUS_CODING	P/R	cCa/cGa	412
1	44415971	C	G	SNP	Het	20.49	Gene_rna-XR_003108001.3	exon-XR_003108001.3-1		rna-XR_003108001.3	exon-XR_003108001.3-5	5	NON_SYNONYMOUS_CODING	P/R	cCa/cGa	412
1	44905074	C	G	SNP	Het	11.83	gene-LOC123465560	LOC123465560		rna-XM_045164827.1	exon-XM_045164827.1-5	5	NON_SYNONYMOUS_CODING	T/R	aCa/aGa	51
1	44905074	C	G	SNP	Het	11.83	gene-LOC123465560	LOC123465560		rna-XM_045164826.1	exon-XM_045164826.1-6	6	NON_SYNONYMOUS_CODING	T/R	aCa/aGa	51
1	44905074	C	G	SNP	Het	11.83	gene-LOC123465560	LOC123465560		rna-XM_045164824.1	exon-XM_045164824.1-5	5	NON_SYNONYMOUS_CODING	T/R	aCa/aGa	51
1	44905074	C	G	SNP	Het	11.83	gene-LOC123465560	LOC123465560		rna-XM_045164822.1	exon-XM_045164822.1-6	6	NON_SYNONYMOUS_CODING	T/R	aCa/aGa	51
1	44905074	C	G	SNP	Het	11.83	gene-LOC123465560	LOC123465560		rna-XM_045164821.1	exon-XM_045164821.1-6	6	NON_SYNONYMOUS_CODING	T/R	aCa/aGa	51
1	44930411	C	G	SNP	Het	9.26	Gene_rna-XR_006548921.2	exon-XR_006548921.2-1		rna-XR_006548921.2	exon-XR_006548921.2-1	1	NON_SYNONYMOUS_CODING	T/S	aCt/aGt	28
1	44930678	G	A	SNP	Het	17.02	Gene_rna-XR_006548921.2	exon-XR_006548921.2-1		rna-XR_006548921.2	exon-XR_006548921.2-1	1	NON_SYNONYMOUS_CODING	G/E	gGg/gAg	117
1	44943893	C	G	SNP	Het	8.83	Gene_rna-XR_006548921.2	exon-XR_006548921.2-1		rna-XR_006548921.2	exon-XR_006548921.2-2	2	NON_SYNONYMOUS_CODING	P/A	Ccc/Gcc	176
1	44946170	T	A	SNP	Het	15.49	Gene_rna-XR_006640799.1	exon-XR_006640799.1-1		rna-XR_006640799.1	exon-XR_006640799.1-1	1	NON_SYNONYMOUS_CODING	C/S	Tgt/Agt	11
1	44946170	T	A	SNP	Het	15.49	Gene_rna-XR_006640800.1	exon-XR_006640800.1-1		rna-XR_006640800.1	exon-XR_006640800.1-1	1	NON_SYNONYMOUS_CODING	C/S	Tgt/Agt	11
1	44946170	T	A	SNP	Het	15.49	Gene_rna-XR_006640801.1	exon-XR_006640801.1-1		rna-XR_006640801.1	exon-XR_006640801.1-1	1	NON_SYNONYMOUS_CODING	C/S	Tgt/Agt	11
1	44946170	T	A	SNP	Het	15.49	Gene_rna-XR_006640802.1	exon-XR_006640802.1-1		rna-XR_006640802.1	exon-XR_006640802.1-1	1	NON_SYNONYMOUS_CODING	C/S	Tgt/Agt	11
1	44946725	G	T	SNP	Het	20.77	Gene_rna-XR_006640799.1	exon-XR_006640799.1-1		rna-XR_006640799.1	exon-XR_006640799.1-1	1	NON_SYNONYMOUS_CODING	V/L	Gtg/Ttg	196
1	44946725	G	T	SNP	Het	20.77	Gene_rna-XR_006640800.1	exon-XR_006640800.1-1		rna-XR_006640800.1	exon-XR_006640800.1-1	1	NON_SYNONYMOUS_CODING	V/L	Gtg/Ttg	196
1	44946725	G	T	SNP	Het	20.77	Gene_rna-XR_006640801.1	exon-XR_006640801.1-1		rna-XR_006640801.1	exon-XR_006640801.1-1	1	NON_SYNONYMOUS_CODING	V/L	Gtg/Ttg	196
1	44946725	G	T	SNP	Het	20.77	Gene_rna-XR_006640802.1	exon-XR_006640802.1-1		rna-XR_006640802.1	exon-XR_006640802.1-1	1	NON_SYNONYMOUS_CODING	V/L	Gtg/Ttg	196
1	44946759	C	G	SNP	Het	13.83	Gene_rna-XR_006640799.1	exon-XR_006640799.1-1		rna-XR_006640799.1	exon-XR_006640799.1-1	1	NON_SYNONYMOUS_CODING	T/R	aCg/aGg	207
1	44946759	C	G	SNP	Het	13.83	Gene_rna-XR_006640800.1	exon-XR_006640800.1-1		rna-XR_006640800.1	exon-XR_006640800.1-1	1	NON_SYNONYMOUS_CODING	T/R	aCg/aGg	207
1	44946759	C	G	SNP	Het	13.83	Gene_rna-XR_006640801.1	exon-XR_006640801.1-1		rna-XR_006640801.1	exon-XR_006640801.1-1	1	NON_SYNONYMOUS_CODING	T/R	aCg/aGg	207
1	44946759	C	G	SNP	Het	13.83	Gene_rna-XR_006640802.1	exon-XR_006640802.1-1		rna-XR_006640802.1	exon-XR_006640802.1-1	1	NON_SYNONYMOUS_CODING	T/R	aCg/aGg	207
1	44964404	G	T	SNP	Het	17.07	Gene_rna-XR_006640799.1	exon-XR_006640799.1-1		rna-XR_006640799.1	exon-XR_006640799.1-2	2	NON_SYNONYMOUS_CODING	R/L	cGg/cTg	2613
1	44964404	G	T	SNP	Het	17.07	Gene_rna-XR_006640800.1	exon-XR_006640800.1-1		rna-XR_006640800.1	exon-XR_006640800.1-2	2	NON_SYNONYMOUS_CODING	R/L	cGg/cTg	2613
1	44964404	G	T	SNP	Het	17.07	Gene_rna-XR_006640801.1	exon-XR_006640801.1-1		rna-XR_006640801.1	exon-XR_006640801.1-2	2	NON_SYNONYMOUS_CODING	R/L	cGg/cTg	2613
1	44964582	T	C	SNP	Het	11.43	Gene_rna-XR_006640799.1	exon-XR_006640799.1-1		rna-XR_006640799.1	exon-XR_006640799.1-3	3	NON_SYNONYMOUS_CODING	F/L	Ttc/Ctc	2640
1	44964749	T	C	SNP	Het	6.35	Gene_rna-XR_006640800.1	exon-XR_006640800.1-1		rna-XR_006640800.1	exon-XR_006640800.1-3	3	NON_SYNONYMOUS_CODING	L/P	cTa/cCa	2642
1	44964749	T	C	SNP	Het	6.35	Gene_rna-XR_006640801.1	exon-XR_006640801.1-1		rna-XR_006640801.1	exon-XR_006640801.1-4	4	NON_SYNONYMOUS_CODING	L/P	cTa/cCa	2657
1	44964749	T	C	SNP	Het	6.35	Gene_rna-XR_006640802.1	exon-XR_006640802.1-1		rna-XR_006640802.1	exon-XR_006640802.1-3	3	NON_SYNONYMOUS_CODING	L/P	cTa/cCa	2501
1	44964751	A	C	SNP	Het	10.05	Gene_rna-XR_006640799.1	exon-XR_006640799.1-1		rna-XR_006640799.1	exon-XR_006640799.1-4	4	NON_SYNONYMOUS_CODING	K/T	aAg/aCg	2666
1	44964980	C	T	SNP	Het	14.02	Gene_rna-XR_006640800.1	exon-XR_006640800.1-1		rna-XR_006640800.1	exon-XR_006640800.1-3	3	NON_SYNONYMOUS_CODING	P/L	cCa/cTa	2719
1	44964980	C	T	SNP	Het	14.02	Gene_rna-XR_006640801.1	exon-XR_006640801.1-1		rna-XR_006640801.1	exon-XR_006640801.1-4	4	NON_SYNONYMOUS_CODING	P/L	cCa/cTa	2734
1	44964980	C	T	SNP	Het	14.02	Gene_rna-XR_006640802.1	exon-XR_006640802.1-1		rna-XR_006640802.1	exon-XR_006640802.1-3	3	NON_SYNONYMOUS_CODING	P/L	cCa/cTa	2578
1	44965178	A	C	SNP	Het	10.13	Gene_rna-XR_006640800.1	exon-XR_006640800.1-1		rna-XR_006640800.1	exon-XR_006640800.1-3	3	NON_SYNONYMOUS_CODING	Y/S	tAt/tCt	2785
1	44965178	A	C	SNP	Het	10.13	Gene_rna-XR_006640801.1	exon-XR_006640801.1-1		rna-XR_006640801.1	exon-XR_006640801.1-4	4	NON_SYNONYMOUS_CODING	Y/S	tAt/tCt	2800
1	44965178	A	C	SNP	Het	10.13	Gene_rna-XR_006640802.1	exon-XR_006640802.1-1		rna-XR_006640802.1	exon-XR_006640802.1-3	3	NON_SYNONYMOUS_CODING	Y/S	tAt/tCt	2644
1	44965420	A	G	SNP	Het	14.97	Gene_rna-XR_006640800.1	exon-XR_006640800.1-1		rna-XR_006640800.1	exon-XR_006640800.1-3	3	NON_SYNONYMOUS_CODING	R/G	Agg/Ggg	2866
1	44965420	A	G	SNP	Het	14.97	Gene_rna-XR_006640801.1	exon-XR_006640801.1-1		rna-XR_006640801.1	exon-XR_006640801.1-4	4	NON_SYNONYMOUS_CODING	R/G	Agg/Ggg	2881
1	44965420	A	G	SNP	Het	14.97	Gene_rna-XR_006640802.1	exon-XR_006640802.1-1		rna-XR_006640802.1	exon-XR_006640802.1-3	3	NON_SYNONYMOUS_CODING	R/G	Agg/Ggg	2725
1	44965722	A	G	SNP	Het	23.32	Gene_rna-XR_006640799.1	exon-XR_006640799.1-1		rna-XR_006640799.1	exon-XR_006640799.1-4	4	NON_SYNONYMOUS_CODING	K/E	Aaa/Gaa	2990
1	44965819	G	A	SNP	Het	15.15	Gene_rna-XR_006640799.1	exon-XR_006640799.1-1		rna-XR_006640799.1	exon-XR_006640799.1-4	4	NON_SYNONYMOUS_CODING	R/H	cGt/cAt	3022
1	44965819	G	A	SNP	Het	15.15	Gene_rna-XR_006640800.1	exon-XR_006640800.1-1		rna-XR_006640800.1	exon-XR_006640800.1-3	3	NON_SYNONYMOUS_CODING	V/M	Gtg/Atg	2999
1	44965819	G	A	SNP	Het	15.15	Gene_rna-XR_006640801.1	exon-XR_006640801.1-1		rna-XR_006640801.1	exon-XR_006640801.1-4	4	NON_SYNONYMOUS_CODING	V/M	Gtg/Atg	3014
1	44965819	G	A	SNP	Het	15.15	Gene_rna-XR_006640802.1	exon-XR_006640802.1-1		rna-XR_006640802.1	exon-XR_006640802.1-3	3	NON_SYNONYMOUS_CODING	V/M	Gtg/Atg	2858
1	44965971	G	C	SNP	Het	24.41	Gene_rna-XR_006640799.1	exon-XR_006640799.1-1		rna-XR_006640799.1	exon-XR_006640799.1-4	4	NON_SYNONYMOUS_CODING	V/L	Gtc/Ctc	3073
1	44965971	G	C	SNP	Het	24.41	Gene_rna-XR_006640800.1	exon-XR_006640800.1-1		rna-XR_006640800.1	exon-XR_006640800.1-3	3	NON_SYNONYMOUS_CODING	M/I	atG/atC	3049
1	44965971	G	C	SNP	Het	24.41	Gene_rna-XR_006640801.1	exon-XR_006640801.1-1		rna-XR_006640801.1	exon-XR_006640801.1-4	4	NON_SYNONYMOUS_CODING	M/I	atG/atC	3064
1	44965971	G	C	SNP	Het	24.41	Gene_rna-XR_006640802.1	exon-XR_006640802.1-1		rna-XR_006640802.1	exon-XR_006640802.1-3	3	NON_SYNONYMOUS_CODING	M/I	atG/atC	2908
1	44965981	C	A	SNP	Het	13.94	Gene_rna-XR_006640799.1	exon-XR_006640799.1-1		rna-XR_006640799.1	exon-XR_006640799.1-4	4	NON_SYNONYMOUS_CODING	P/H	cCc/cAc	3076
1	44965981	C	A	SNP	Het	13.94	Gene_rna-XR_006640800.1	exon-XR_006640800.1-1		rna-XR_006640800.1	exon-XR_006640800.1-3	3	NON_SYNONYMOUS_CODING	P/T	Cct/Act	3053
1	44965981	C	A	SNP	Het	13.94	Gene_rna-XR_006640801.1	exon-XR_006640801.1-1		rna-XR_006640801.1	exon-XR_006640801.1-4	4	NON_SYNONYMOUS_CODING	P/T	Cct/Act	3068
1	44965981	C	A	SNP	Het	13.94	Gene_rna-XR_006640802.1	exon-XR_006640802.1-1		rna-XR_006640802.1	exon-XR_006640802.1-3	3	NON_SYNONYMOUS_CODING	P/T	Cct/Act	2912
1	44965982	C	G	SNP	Het	20.47	Gene_rna-XR_006640800.1	exon-XR_006640800.1-1		rna-XR_006640800.1	exon-XR_006640800.1-3	3	NON_SYNONYMOUS_CODING	P/R	cCt/cGt	3053
1	44965982	C	G	SNP	Het	20.47	Gene_rna-XR_006640801.1	exon-XR_006640801.1-1		rna-XR_006640801.1	exon-XR_006640801.1-4	4	NON_SYNONYMOUS_CODING	P/R	cCt/cGt	3068
1	44965982	C	G	SNP	Het	20.47	Gene_rna-XR_006640802.1	exon-XR_006640802.1-1		rna-XR_006640802.1	exon-XR_006640802.1-3	3	NON_SYNONYMOUS_CODING	P/R	cCt/cGt	2912
1	44966046	T	C	SNP	Het	21.88	Gene_rna-XR_006640799.1	exon-XR_006640799.1-1		rna-XR_006640799.1	exon-XR_006640799.1-4	4	NON_SYNONYMOUS_CODING	W/R	Tgg/Cgg	3098
1	44966093	T	C	SNP	Het	23.45	Gene_rna-XR_006640800.1	exon-XR_006640800.1-1		rna-XR_006640800.1	exon-XR_006640800.1-3	3	NON_SYNONYMOUS_CODING	V/A	gTg/gCg	3090
1	44966093	T	C	SNP	Het	23.45	Gene_rna-XR_006640801.1	exon-XR_006640801.1-1		rna-XR_006640801.1	exon-XR_006640801.1-4	4	NON_SYNONYMOUS_CODING	V/A	gTg/gCg	3105
1	44966093	T	C	SNP	Het	23.45	Gene_rna-XR_006640802.1	exon-XR_006640802.1-1		rna-XR_006640802.1	exon-XR_006640802.1-3	3	NON_SYNONYMOUS_CODING	V/A	gTg/gCg	2949
1	44966163	A	C	SNP	Het	20.25	Gene_rna-XR_006640800.1	exon-XR_006640800.1-1		rna-XR_006640800.1	exon-XR_006640800.1-3	3	NON_SYNONYMOUS_CODING	R/S	agA/agC	3113
1	44966163	A	C	SNP	Het	20.25	Gene_rna-XR_006640801.1	exon-XR_006640801.1-1		rna-XR_006640801.1	exon-XR_006640801.1-4	4	NON_SYNONYMOUS_CODING	R/S	agA/agC	3128
1	44966163	A	C	SNP	Het	20.25	Gene_rna-XR_006640802.1	exon-XR_006640802.1-1		rna-XR_006640802.1	exon-XR_006640802.1-3	3	NON_SYNONYMOUS_CODING	R/S	agA/agC	2972
1	44966189	G	A	SNP	Het	5.94	Gene_rna-XR_006640800.1	exon-XR_006640800.1-1		rna-XR_006640800.1	exon-XR_006640800.1-3	3	NON_SYNONYMOUS_CODING	G/E	gGg/gAg	3122
1	44966189	G	A	SNP	Het	5.94	Gene_rna-XR_006640801.1	exon-XR_006640801.1-1		rna-XR_006640801.1	exon-XR_006640801.1-4	4	NON_SYNONYMOUS_CODING	G/E	gGg/gAg	3137
1	44966189	G	A	SNP	Het	5.94	Gene_rna-XR_006640802.1	exon-XR_006640802.1-1		rna-XR_006640802.1	exon-XR_006640802.1-3	3	NON_SYNONYMOUS_CODING	G/E	gGg/gAg	2981
1	44966310	A	C	SNP	Het	13.89	Gene_rna-XR_006640799.1	exon-XR_006640799.1-1		rna-XR_006640799.1	exon-XR_006640799.1-4	4	NON_SYNONYMOUS_CODING	S/R	Agt/Cgt	3186
1	44966328	C	T	SNP	Het	24.6	Gene_rna-XR_006640799.1	exon-XR_006640799.1-1		rna-XR_006640799.1	exon-XR_006640799.1-4	4	NON_SYNONYMOUS_CODING	R/W	Cgg/Tgg	3192
1	44966353	C	A	SNP	Het	20.09	Gene_rna-XR_006640799.1	exon-XR_006640799.1-1		rna-XR_006640799.1	exon-XR_006640799.1-4	4	NON_SYNONYMOUS_CODING	P/H	cCc/cAc	3200
1	44966353	C	A	SNP	Het	20.09	Gene_rna-XR_006640800.1	exon-XR_006640800.1-1		rna-XR_006640800.1	exon-XR_006640800.1-3	3	NON_SYNONYMOUS_CODING	P/T	Cca/Aca	3177
1	44966353	C	A	SNP	Het	20.09	Gene_rna-XR_006640801.1	exon-XR_006640801.1-1		rna-XR_006640801.1	exon-XR_006640801.1-4	4	NON_SYNONYMOUS_CODING	P/T	Cca/Aca	3192
1	44966353	C	A	SNP	Het	20.09	Gene_rna-XR_006640802.1	exon-XR_006640802.1-1		rna-XR_006640802.1	exon-XR_006640802.1-3	3	NON_SYNONYMOUS_CODING	P/T	Cca/Aca	3036
1	44966584	T	G	SNP	Het	9.7	Gene_rna-XR_006640799.1	exon-XR_006640799.1-1		rna-XR_006640799.1	exon-XR_006640799.1-4	4	NON_SYNONYMOUS_CODING	L/R	cTt/cGt	3277
1	44966584	T	G	SNP	Het	9.7	Gene_rna-XR_006640800.1	exon-XR_006640800.1-1		rna-XR_006640800.1	exon-XR_006640800.1-3	3	NON_SYNONYMOUS_CODING	F/V	Ttc/Gtc	3254
1	44966584	T	G	SNP	Het	9.7	Gene_rna-XR_006640801.1	exon-XR_006640801.1-1		rna-XR_006640801.1	exon-XR_006640801.1-4	4	NON_SYNONYMOUS_CODING	F/V	Ttc/Gtc	3269
1	44966584	T	G	SNP	Het	9.7	Gene_rna-XR_006640802.1	exon-XR_006640802.1-1		rna-XR_006640802.1	exon-XR_006640802.1-3	3	NON_SYNONYMOUS_CODING	F/V	Ttc/Gtc	3113
1	44966629	C	T	SNP	Het	24.86	Gene_rna-XR_006640799.1	exon-XR_006640799.1-1		rna-XR_006640799.1	exon-XR_006640799.1-4	4	NON_SYNONYMOUS_CODING	P/L	cCg/cTg	3292
1	44966629	C	T	SNP	Het	24.86	Gene_rna-XR_006640800.1	exon-XR_006640800.1-1		rna-XR_006640800.1	exon-XR_006640800.1-3	3	NON_SYNONYMOUS_CODING	R/W	Cgg/Tgg	3269
1	44966629	C	T	SNP	Het	24.86	Gene_rna-XR_006640801.1	exon-XR_006640801.1-1		rna-XR_006640801.1	exon-XR_006640801.1-4	4	NON_SYNONYMOUS_CODING	R/W	Cgg/Tgg	3284
1	44966629	C	T	SNP	Het	24.86	Gene_rna-XR_006640802.1	exon-XR_006640802.1-1		rna-XR_006640802.1	exon-XR_006640802.1-3	3	NON_SYNONYMOUS_CODING	R/W	Cgg/Tgg	3128
1	44966959	A	G	SNP	Het	8.83	Gene_rna-XR_006640799.1	exon-XR_006640799.1-1		rna-XR_006640799.1	exon-XR_006640799.1-4	4	NON_SYNONYMOUS_CODING	Q/R	cAa/cGa	3402
1	44966959	A	G	SNP	Het	8.83	Gene_rna-XR_006640800.1	exon-XR_006640800.1-1		rna-XR_006640800.1	exon-XR_006640800.1-3	3	NON_SYNONYMOUS_CODING	N/D	Aac/Gac	3379
1	44966959	A	G	SNP	Het	8.83	Gene_rna-XR_006640801.1	exon-XR_006640801.1-1		rna-XR_006640801.1	exon-XR_006640801.1-4	4	NON_SYNONYMOUS_CODING	N/D	Aac/Gac	3394
1	44966959	A	G	SNP	Het	8.83	Gene_rna-XR_006640802.1	exon-XR_006640802.1-1		rna-XR_006640802.1	exon-XR_006640802.1-3	3	NON_SYNONYMOUS_CODING	N/D	Aac/Gac	3238
1	44967071	C	G	SNP	Het	15.9	Gene_rna-XR_006640799.1	exon-XR_006640799.1-1		rna-XR_006640799.1	exon-XR_006640799.1-4	4	NON_SYNONYMOUS_CODING	D/E	gaC/gaG	3439
1	44967071	C	G	SNP	Het	15.9	Gene_rna-XR_006640800.1	exon-XR_006640800.1-1		rna-XR_006640800.1	exon-XR_006640800.1-3	3	NON_SYNONYMOUS_CODING	T/S	aCt/aGt	3416
1	44967071	C	G	SNP	Het	15.9	Gene_rna-XR_006640801.1	exon-XR_006640801.1-1		rna-XR_006640801.1	exon-XR_006640801.1-4	4	NON_SYNONYMOUS_CODING	T/S	aCt/aGt	3431
1	44967071	C	G	SNP	Het	15.9	Gene_rna-XR_006640802.1	exon-XR_006640802.1-1		rna-XR_006640802.1	exon-XR_006640802.1-3	3	NON_SYNONYMOUS_CODING	T/S	aCt/aGt	3275
1	44980087	A	G	SNP	Het	22.06	gene-LOC102393350	LOC102393350		rna-XM_045164811.1	exon-XM_045164811.1-3	3	NON_SYNONYMOUS_CODING	H/R	cAc/cGc	43
1	44982088	C	T	SNP	Het	16.12	gene-LOC102393350	LOC102393350		rna-XM_045164811.1	exon-XM_045164811.1-4	4	NON_SYNONYMOUS_CODING	R/W	Cgg/Tgg	119
1	44982217	C	G	SNP	Het	8.88	gene-LOC102393350	LOC102393350		rna-XM_045164811.1	exon-XM_045164811.1-4	4	NON_SYNONYMOUS_CODING	P/A	Ccc/Gcc	162
1	44982234	G	C	SNP	Het	16.28	gene-LOC102393350	LOC102393350		rna-XM_045164811.1	exon-XM_045164811.1-4	4	NON_SYNONYMOUS_CODING	Q/H	caG/caC	167
1	44994092	C	T	SNP	Het	20.34	gene-LOC102393350	LOC102393350		rna-XM_045164811.1	exon-XM_045164811.1-8	8	NON_SYNONYMOUS_CODING	H/Y	Cac/Tac	428
1	44994600	T	C	SNP	Het	12.46	gene-LOC102393350	LOC102393350		rna-XM_045164811.1	exon-XM_045164811.1-10	10	NON_SYNONYMOUS_CODING	M/T	aTg/aCg	596
1	45073926	T	C	SNP	Het	23.1	gene-LOC112587499	LOC112587499		rna-XR_003112018.2	exon-XR_003112018.2-1	1	NON_SYNONYMOUS_CODING	R/G	Agg/Ggg	36
1	45073971	C	T	SNP	Hom	19.11	gene-LOC112587499	LOC112587499		rna-XR_003112018.2	exon-XR_003112018.2-1	1	NON_SYNONYMOUS_CODING	V/I	Gtc/Atc	21
1	45329947	G	A	SNP	Het	20.4	Gene_gene-LOC102390871	Gene_gene-LOC102390871		gene-LOC102390871	id-LOC102390871	1	NON_SYNONYMOUS_CODING	C/Y	tGc/tAc	152
1	45329973	T	C	SNP	Het	10.78	Gene_gene-LOC102390871	Gene_gene-LOC102390871		gene-LOC102390871	id-LOC102390871	1	NON_SYNONYMOUS_CODING	W/R	Tgg/Cgg	161
1	45330006	A	G	SNP	Het	7.43	Gene_gene-LOC102390871	Gene_gene-LOC102390871		gene-LOC102390871	id-LOC102390871	1	NON_SYNONYMOUS_CODING	S/G	Agc/Ggc	172
1	45330007	G	A	SNP	Het	6.52	Gene_gene-LOC102390871	Gene_gene-LOC102390871		gene-LOC102390871	id-LOC102390871	1	NON_SYNONYMOUS_CODING	S/N	aGc/aAc	172
1	45330024	C	T	SNP	Het	8.62	Gene_gene-LOC102390871	Gene_gene-LOC102390871		gene-LOC102390871	id-LOC102390871	1	NON_SYNONYMOUS_CODING	R/C	Cgt/Tgt	178
1	45330045	A	G	SNP	Het	7.12	Gene_gene-LOC102390871	Gene_gene-LOC102390871		gene-LOC102390871	id-LOC102390871	1	NON_SYNONYMOUS_CODING	S/G	Agt/Ggt	185
1	45330112	C	G	SNP	Het	6.73	Gene_gene-LOC102390871	Gene_gene-LOC102390871		gene-LOC102390871	id-LOC102390871	1	NON_SYNONYMOUS_CODING	S/C	tCt/tGt	207
1	45330192	C	G	SNP	Het	8.29	Gene_gene-LOC102390871	Gene_gene-LOC102390871		gene-LOC102390871	id-LOC102390871	1	NON_SYNONYMOUS_CODING	Q/E	Cag/Gag	234
1	45331483	C	T	SNP	Het	11.32	Gene_gene-LOC102410494	Gene_gene-LOC102410494		gene-LOC102410494	id-LOC102410494	1	NON_SYNONYMOUS_CODING	R/W	Cgg/Tgg	14
1	45350243	C	T	SNP	Het	23.01	Gene_gene-LOC102410494	Gene_gene-LOC102410494		gene-LOC102410494	id-LOC102410494-2	2	NON_SYNONYMOUS_CODING	P/L	cCt/cTt	331
1	45428253	G	C	SNP	Het	19.73	Gene_gene-LOC123465602	Gene_gene-LOC123465602		gene-LOC123465602	id-LOC123465602-2	1	NON_SYNONYMOUS_CODING	C/W	tgC/tgG	79
1	45578935	C	T	SNP	Het	21.27	Gene_gene-LOC123332152	Gene_gene-LOC123332152		gene-LOC123332152	id-LOC123332152	1	NON_SYNONYMOUS_CODING	A/V	gCc/gTc	125
1	45579000	A	G	SNP	Het	25.09	Gene_gene-LOC123332152	Gene_gene-LOC123332152		gene-LOC123332152	id-LOC123332152	1	NON_SYNONYMOUS_CODING	T/A	Act/Gct	147
1	45619648	A	G	SNP	Het	10.53	Gene_gene-LOC102395906	Gene_gene-LOC102395906		gene-LOC102395906	id-LOC102395906-4	1	NON_SYNONYMOUS_CODING	F/S	tTc/tCc	23
1	45688319	T	C	SNP	Hom	23.17	gene-LOC123465559	LOC123465559		rna-XM_045164820.1	exon-XM_045164820.1-2	2	NON_SYNONYMOUS_CODING	N/S	aAt/aGt	14
1	45780144	T	A	SNP	Het	6.85	gene-LOC123465557	LOC123465557		rna-XM_045164819.1	exon-XM_045164819.1-4	4	NON_SYNONYMOUS_CODING	S/T	Tca/Aca	132
1	45780144	T	A	SNP	Het	6.85	gene-LOC123465557	LOC123465557		rna-XM_045164818.1	exon-XM_045164818.1-4	4	NON_SYNONYMOUS_CODING	S/T	Tca/Aca	132
1	45780144	T	A	SNP	Het	6.85	gene-LOC123465557	LOC123465557		rna-XM_045164817.1	exon-XM_045164817.1-4	4	NON_SYNONYMOUS_CODING	S/T	Tca/Aca	132
1	45780144	T	A	SNP	Het	6.85	gene-LOC123465557	LOC123465557		rna-XM_045164816.1	exon-XM_045164816.1-4	4	NON_SYNONYMOUS_CODING	S/T	Tca/Aca	132
1	45780144	T	A	SNP	Het	6.85	gene-LOC123465557	LOC123465557		rna-XM_045164815.1	exon-XM_045164815.1-4	4	NON_SYNONYMOUS_CODING	S/T	Tca/Aca	132
1	45780144	T	A	SNP	Het	6.85	gene-LOC123465557	LOC123465557		rna-XM_045164813.1	exon-XM_045164813.1-4	4	NON_SYNONYMOUS_CODING	S/T	Tca/Aca	131
1	45780144	T	A	SNP	Het	6.85	gene-LOC123465557	LOC123465557		rna-XM_045164812.1	exon-XM_045164812.1-4	4	NON_SYNONYMOUS_CODING	S/T	Tca/Aca	132
1	45780504	C	G	SNP	Het	6.38	gene-LOC123465557	LOC123465557		rna-XM_045164819.1	exon-XM_045164819.1-5	5	NON_SYNONYMOUS_CODING	Q/E	Cag/Gag	178
1	45780504	C	G	SNP	Het	6.38	gene-LOC123465557	LOC123465557		rna-XM_045164818.1	exon-XM_045164818.1-5	5	NON_SYNONYMOUS_CODING	Q/E	Cag/Gag	178
1	45780504	C	G	SNP	Het	6.38	gene-LOC123465557	LOC123465557		rna-XM_045164817.1	exon-XM_045164817.1-5	5	NON_SYNONYMOUS_CODING	Q/E	Cag/Gag	178
1	45780504	C	G	SNP	Het	6.38	gene-LOC123465557	LOC123465557		rna-XM_045164816.1	exon-XM_045164816.1-5	5	NON_SYNONYMOUS_CODING	Q/E	Cag/Gag	178
1	45780504	C	G	SNP	Het	6.38	gene-LOC123465557	LOC123465557		rna-XM_045164815.1	exon-XM_045164815.1-5	5	NON_SYNONYMOUS_CODING	Q/E	Cag/Gag	178
1	45780504	C	G	SNP	Het	6.38	gene-LOC123465557	LOC123465557		rna-XM_045164813.1	exon-XM_045164813.1-5	5	NON_SYNONYMOUS_CODING	Q/E	Cag/Gag	177
1	45780504	C	G	SNP	Het	6.38	gene-LOC123465557	LOC123465557		rna-XM_045164812.1	exon-XM_045164812.1-5	5	NON_SYNONYMOUS_CODING	Q/E	Cag/Gag	178
1	45780572	T	G	SNP	Het	9.13	gene-LOC123465557	LOC123465557		rna-XM_045164819.1	exon-XM_045164819.1-5	5	NON_SYNONYMOUS_CODING	H/Q	caT/caG	200
1	45780572	T	G	SNP	Het	9.13	gene-LOC123465557	LOC123465557		rna-XM_045164818.1	exon-XM_045164818.1-5	5	NON_SYNONYMOUS_CODING	H/Q	caT/caG	200
1	45780572	T	G	SNP	Het	9.13	gene-LOC123465557	LOC123465557		rna-XM_045164817.1	exon-XM_045164817.1-5	5	NON_SYNONYMOUS_CODING	H/Q	caT/caG	200
1	45780572	T	G	SNP	Het	9.13	gene-LOC123465557	LOC123465557		rna-XM_045164816.1	exon-XM_045164816.1-5	5	NON_SYNONYMOUS_CODING	H/Q	caT/caG	200
1	45780572	T	G	SNP	Het	9.13	gene-LOC123465557	LOC123465557		rna-XM_045164815.1	exon-XM_045164815.1-5	5	NON_SYNONYMOUS_CODING	H/Q	caT/caG	200
1	45780572	T	G	SNP	Het	9.13	gene-LOC123465557	LOC123465557		rna-XM_045164813.1	exon-XM_045164813.1-5	5	NON_SYNONYMOUS_CODING	H/Q	caT/caG	199
1	45780572	T	G	SNP	Het	9.13	gene-LOC123465557	LOC123465557		rna-XM_045164812.1	exon-XM_045164812.1-5	5	NON_SYNONYMOUS_CODING	H/Q	caT/caG	200
1	45780592	C	T	SNP	Het	9.04	gene-LOC123465557	LOC123465557		rna-XM_045164819.1	exon-XM_045164819.1-5	5	NON_SYNONYMOUS_CODING	T/M	aCg/aTg	207
1	45780592	C	T	SNP	Het	9.04	gene-LOC123465557	LOC123465557		rna-XM_045164818.1	exon-XM_045164818.1-5	5	NON_SYNONYMOUS_CODING	T/M	aCg/aTg	207
1	45780592	C	T	SNP	Het	9.04	gene-LOC123465557	LOC123465557		rna-XM_045164817.1	exon-XM_045164817.1-5	5	NON_SYNONYMOUS_CODING	T/M	aCg/aTg	207
1	45780592	C	T	SNP	Het	9.04	gene-LOC123465557	LOC123465557		rna-XM_045164816.1	exon-XM_045164816.1-5	5	NON_SYNONYMOUS_CODING	T/M	aCg/aTg	207
1	45780592	C	T	SNP	Het	9.04	gene-LOC123465557	LOC123465557		rna-XM_045164815.1	exon-XM_045164815.1-5	5	NON_SYNONYMOUS_CODING	T/M	aCg/aTg	207
1	45780592	C	T	SNP	Het	9.04	gene-LOC123465557	LOC123465557		rna-XM_045164813.1	exon-XM_045164813.1-5	5	NON_SYNONYMOUS_CODING	T/M	aCg/aTg	206
1	45780592	C	T	SNP	Het	9.04	gene-LOC123465557	LOC123465557		rna-XM_045164812.1	exon-XM_045164812.1-5	5	NON_SYNONYMOUS_CODING	T/M	aCg/aTg	207
1	45895776	C	T	SNP	Het	21.43	Gene_gene-LOC112582596	Gene_gene-LOC112582596		gene-LOC112582596	id-LOC112582596-4	4	NON_SYNONYMOUS_CODING	H/Y	Cat/Tat	326
1	45895798	C	A	SNP	Het	26.19	Gene_gene-LOC112582596	Gene_gene-LOC112582596		gene-LOC112582596	id-LOC112582596-4	4	NON_SYNONYMOUS_CODING	S/Y	tCc/tAc	333
1	45895804	G	C	SNP	Het	21.7	Gene_gene-LOC112582596	Gene_gene-LOC112582596		gene-LOC112582596	id-LOC112582596-4	4	NON_SYNONYMOUS_CODING	S/T	aGt/aCt	335
1	45916521	C	G	SNP	Het	5.92	Gene_gene-LOC112582596	Gene_gene-LOC112582596		gene-LOC112582596	id-LOC112582596-5	5	NON_SYNONYMOUS_CODING	P/R	cCt/cGt	408
1	45916571	A	G	SNP	Het	6.76	Gene_gene-LOC112582596	Gene_gene-LOC112582596		gene-LOC112582596	id-LOC112582596-5	5	NON_SYNONYMOUS_CODING	I/V	Att/Gtt	425
1	48155510	C	T	SNP	Het	23.76	gene-CFAP298	CFAP298		rna-XM_025281662.3	exon-XM_025281662.3-5	5	NON_SYNONYMOUS_CODING	P/L	cCg/cTg	169
1	48155510	C	T	SNP	Het	23.76	gene-CFAP298	CFAP298		rna-XM_006044813.4	exon-XM_006044813.4-7	7	NON_SYNONYMOUS_CODING	P/L	cCg/cTg	268
1	49689961	T	C	SNP	Het	25.05	Gene_rna-XR_006549709.2	exon-XR_006549709.2-1		rna-XR_006549709.2	exon-XR_006549709.2-1	1	NON_SYNONYMOUS_CODING	F/S	tTc/tCc	38
1	49689961	T	C	SNP	Het	25.05	Gene_rna-XR_006549711.2	exon-XR_006549711.2-1		rna-XR_006549711.2	exon-XR_006549711.2-1	1	NON_SYNONYMOUS_CODING	F/S	tTc/tCc	38
1	49689961	T	C	SNP	Het	25.05	Gene_rna-XR_006549710.2	exon-XR_006549710.2-1		rna-XR_006549710.2	exon-XR_006549710.2-1	1	NON_SYNONYMOUS_CODING	S/P	Tcg/Ccg	36
1	49689990	A	G	SNP	Het	15.63	Gene_rna-XR_006549709.2	exon-XR_006549709.2-1		rna-XR_006549709.2	exon-XR_006549709.2-1	1	NON_SYNONYMOUS_CODING	S/G	Agc/Ggc	48
1	49689990	A	G	SNP	Het	15.63	Gene_rna-XR_006549711.2	exon-XR_006549711.2-1		rna-XR_006549711.2	exon-XR_006549711.2-1	1	NON_SYNONYMOUS_CODING	S/G	Agc/Ggc	48
1	49689990	A	G	SNP	Het	15.63	Gene_rna-XR_006549708.2	exon-XR_006549708.2-1		rna-XR_006549708.2	exon-XR_006549708.2-1	1	NON_SYNONYMOUS_CODING	K/R	aAg/aGg	44
1	49689992	C	A	SNP	Het	16.85	Gene_rna-XR_006549709.2	exon-XR_006549709.2-1		rna-XR_006549709.2	exon-XR_006549709.2-1	1	NON_SYNONYMOUS_CODING	S/R	agC/agA	48
1	49689992	C	A	SNP	Het	16.85	Gene_rna-XR_006549711.2	exon-XR_006549711.2-1		rna-XR_006549711.2	exon-XR_006549711.2-1	1	NON_SYNONYMOUS_CODING	S/R	agC/agA	48
1	49689992	C	A	SNP	Het	16.85	Gene_rna-XR_006549710.2	exon-XR_006549710.2-1		rna-XR_006549710.2	exon-XR_006549710.2-1	1	NON_SYNONYMOUS_CODING	A/D	gCc/gAc	46
1	49689992	C	A	SNP	Het	16.85	Gene_rna-XR_006549708.2	exon-XR_006549708.2-1		rna-XR_006549708.2	exon-XR_006549708.2-1	1	NON_SYNONYMOUS_CODING	P/T	Ccg/Acg	45
1	49689993	C	G	SNP	Het	15.4	Gene_rna-XR_006549709.2	exon-XR_006549709.2-1		rna-XR_006549709.2	exon-XR_006549709.2-1	1	NON_SYNONYMOUS_CODING	R/G	Cgg/Ggg	49
1	49689993	C	G	SNP	Het	15.4	Gene_rna-XR_006549711.2	exon-XR_006549711.2-1		rna-XR_006549711.2	exon-XR_006549711.2-1	1	NON_SYNONYMOUS_CODING	R/G	Cgg/Ggg	49
1	49689993	C	G	SNP	Het	15.4	Gene_rna-XR_006549708.2	exon-XR_006549708.2-1		rna-XR_006549708.2	exon-XR_006549708.2-1	1	NON_SYNONYMOUS_CODING	P/R	cCg/cGg	45
1	49690012	C	T	SNP	Het	20.07	Gene_rna-XR_006549709.2	exon-XR_006549709.2-1		rna-XR_006549709.2	exon-XR_006549709.2-1	1	NON_SYNONYMOUS_CODING	S/L	tCa/tTa	55
1	49690012	C	T	SNP	Het	20.07	Gene_rna-XR_006549711.2	exon-XR_006549711.2-1		rna-XR_006549711.2	exon-XR_006549711.2-1	1	NON_SYNONYMOUS_CODING	S/L	tCa/tTa	55
1	49690012	C	T	SNP	Het	20.07	Gene_rna-XR_006549710.2	exon-XR_006549710.2-1		rna-XR_006549710.2	exon-XR_006549710.2-1	1	NON_SYNONYMOUS_CODING	H/Y	Cac/Tac	53
1	49690014	C	T	SNP	Het	14.24	Gene_rna-XR_006549709.2	exon-XR_006549709.2-1		rna-XR_006549709.2	exon-XR_006549709.2-1	1	NON_SYNONYMOUS_CODING	R/C	Cgc/Tgc	56
1	49690014	C	T	SNP	Het	14.24	Gene_rna-XR_006549711.2	exon-XR_006549711.2-1		rna-XR_006549711.2	exon-XR_006549711.2-1	1	NON_SYNONYMOUS_CODING	R/C	Cgc/Tgc	56
1	49690014	C	T	SNP	Het	14.24	Gene_rna-XR_006549708.2	exon-XR_006549708.2-1		rna-XR_006549708.2	exon-XR_006549708.2-1	1	NON_SYNONYMOUS_CODING	T/M	aCg/aTg	52
1	49690026	C	T	SNP	Het	23.44	Gene_rna-XR_006549709.2	exon-XR_006549709.2-1		rna-XR_006549709.2	exon-XR_006549709.2-1	1	NON_SYNONYMOUS_CODING	L/F	Ctc/Ttc	60
1	49690026	C	T	SNP	Het	23.44	Gene_rna-XR_006549711.2	exon-XR_006549711.2-1		rna-XR_006549711.2	exon-XR_006549711.2-1	1	NON_SYNONYMOUS_CODING	L/F	Ctc/Ttc	60
1	49690026	C	T	SNP	Het	23.44	Gene_rna-XR_006549708.2	exon-XR_006549708.2-1		rna-XR_006549708.2	exon-XR_006549708.2-1	1	NON_SYNONYMOUS_CODING	P/L	cCt/cTt	56
1	49690053	C	A	SNP	Het	22.99	Gene_rna-XR_006549710.2	exon-XR_006549710.2-1		rna-XR_006549710.2	exon-XR_006549710.2-1	1	NON_SYNONYMOUS_CODING	S/R	agC/agA	66
1	49690053	C	A	SNP	Het	22.99	Gene_rna-XR_006549708.2	exon-XR_006549708.2-1		rna-XR_006549708.2	exon-XR_006549708.2-1	1	NON_SYNONYMOUS_CODING	A/E	gCg/gAg	65
1	49690056	A	T	SNP	Het	22.82	Gene_rna-XR_006549709.2	exon-XR_006549709.2-1		rna-XR_006549709.2	exon-XR_006549709.2-1	1	NON_SYNONYMOUS_CODING	M/L	Atg/Ttg	70
1	49690056	A	T	SNP	Het	22.82	Gene_rna-XR_006549711.2	exon-XR_006549711.2-1		rna-XR_006549711.2	exon-XR_006549711.2-1	1	NON_SYNONYMOUS_CODING	M/L	Atg/Ttg	70
1	49690056	A	T	SNP	Het	22.82	Gene_rna-XR_006549708.2	exon-XR_006549708.2-1		rna-XR_006549708.2	exon-XR_006549708.2-1	1	NON_SYNONYMOUS_CODING	D/V	gAt/gTt	66
1	49855636	G	A	SNP	Het	20.25	Gene_rna-XR_006550090.2	exon-XR_006550090.2-1		rna-XR_006550090.2	exon-XR_006550090.2-2	2	NON_SYNONYMOUS_CODING	P/S	Cct/Tct	225
1	49855761	G	T	SNP	Het	20	Gene_rna-XR_006550090.2	exon-XR_006550090.2-1		rna-XR_006550090.2	exon-XR_006550090.2-2	2	NON_SYNONYMOUS_CODING	T/N	aCt/aAt	183
1	50678876	C	A	SNP	Het	23.87	Gene_gene-LOC102393341	Gene_gene-LOC102393341		gene-LOC102393341	id-LOC102393341	1	NON_SYNONYMOUS_CODING	A/S	Gct/Tct	1150
1	50679367	A	G	SNP	Het	21.22	Gene_gene-LOC102393341	Gene_gene-LOC102393341		gene-LOC102393341	id-LOC102393341	1	NON_SYNONYMOUS_CODING	L/S	tTg/tCg	986
1	50681035	C	T	SNP	Het	23.99	Gene_gene-LOC102393341	Gene_gene-LOC102393341		gene-LOC102393341	id-LOC102393341	1	NON_SYNONYMOUS_CODING	C/Y	tGt/tAt	430
1	56519980	G	A	SNP	Het	19.62	gene-LOC123332921	LOC123332921		rna-XM_044940282.2	exon-XM_044940282.2-2	2	NON_SYNONYMOUS_CODING	V/I	Gtt/Att	89
1	56520317	C	A	SNP	Het	10.74	gene-LOC123332921	LOC123332921		rna-XM_044940282.2	exon-XM_044940282.2-2	2	NON_SYNONYMOUS_CODING	S/Y	tCt/tAt	201
1	56525163	A	T	SNP	Het	20.43	gene-LOC123332818	LOC123332818		rna-XM_044939900.2	exon-XM_044939900.2-1	1	NON_SYNONYMOUS_CODING	Q/H	caA/caT	39
1	56525195	C	T	SNP	Het	6.87	gene-LOC123332818	LOC123332818		rna-XM_044939900.2	exon-XM_044939900.2-1	1	NON_SYNONYMOUS_CODING	T/M	aCg/aTg	50
1	56525792	A	G	SNP	Het	20.83	gene-LOC123332818	LOC123332818		rna-XM_044939900.2	exon-XM_044939900.2-1	1	NON_SYNONYMOUS_CODING	H/R	cAt/cGt	249
1	56526211	T	C	SNP	Het	14.46	gene-LOC123332818	LOC123332818		rna-XM_044939900.2	exon-XM_044939900.2-1	1	NON_SYNONYMOUS_CODING	F/L	Ttc/Ctc	389
1	56527037	T	C	SNP	Het	5.97	gene-LOC123332818	LOC123332818		rna-XM_044939900.2	exon-XM_044939900.2-1	1	NON_SYNONYMOUS_CODING	V/A	gTt/gCt	664
1	64333499	G	A	SNP	Het	13.69	Gene_rna-XR_006549902.2	exon-XR_006549902.2-1		rna-XR_006549902.2	exon-XR_006549902.2-2	2	NON_SYNONYMOUS_CODING	T/I	aCa/aTa	171
1	64333499	G	A	SNP	Het	13.69	Gene_rna-XR_006640861.1	exon-XR_006640861.1-1		rna-XR_006640861.1	exon-XR_006640861.1-2	2	NON_SYNONYMOUS_CODING	T/I	aCa/aTa	171
1	64787277	C	G	SNP	Het	24.03	Gene_gene-LOC102399229	Gene_gene-LOC102399229		gene-LOC102399229	id-LOC102399229	3	NON_SYNONYMOUS_CODING	L/F	ttG/ttC	719
1	64787405	T	A	SNP	Het	16.47	Gene_gene-LOC102399229	Gene_gene-LOC102399229		gene-LOC102399229	id-LOC102399229	3	NON_SYNONYMOUS_CODING	I/F	Att/Ttt	677
1	64787435	T	G	SNP	Het	18.69	Gene_gene-LOC102399229	Gene_gene-LOC102399229		gene-LOC102399229	id-LOC102399229	3	NON_SYNONYMOUS_CODING	K/Q	Aaa/Caa	667
1	64788563	G	A	SNP	Het	24.68	Gene_gene-LOC102399229	Gene_gene-LOC102399229		gene-LOC102399229	id-LOC102399229-2	2	NON_SYNONYMOUS_CODING	S/L	tCa/tTa	334
1	64788615	C	T	SNP	Het	19.9	Gene_gene-LOC102399229	Gene_gene-LOC102399229		gene-LOC102399229	id-LOC102399229-2	2	NON_SYNONYMOUS_CODING	G/R	Gga/Aga	317
1	64789245	T	G	SNP	Hom	22.25	Gene_gene-LOC102399229	Gene_gene-LOC102399229		gene-LOC102399229	id-LOC102399229-3	1	NON_SYNONYMOUS_CODING	L/F	ttA/ttC	288
1	64789273	A	G	SNP	Hom	23.27	Gene_gene-LOC102399229	Gene_gene-LOC102399229		gene-LOC102399229	id-LOC102399229-3	1	NON_SYNONYMOUS_CODING	I/T	aTc/aCc	279
1	64789600	A	G	SNP	Hom	21.07	Gene_gene-LOC102399229	Gene_gene-LOC102399229		gene-LOC102399229	id-LOC102399229-3	1	NON_SYNONYMOUS_CODING	I/T	aTa/aCa	170
1	64789619	C	T	SNP	Hom	21.1	Gene_gene-LOC102399229	Gene_gene-LOC102399229		gene-LOC102399229	id-LOC102399229-3	1	NON_SYNONYMOUS_CODING	V/I	Gtc/Atc	164
1	67396136	C	T	SNP	Het	23.64	gene-NRIP1	NRIP1		rna-XM_025282257.3	exon-XM_025282257.3-1	1	NON_SYNONYMOUS_CODING	A/V	gCc/gTc	777
1	67755552	C	T	SNP	Het	20.61	gene-SAMSN1	SAMSN1		rna-XM_025282316.3	exon-XM_025282316.3-6	6	NON_SYNONYMOUS_CODING	R/C	Cgt/Tgt	129
1	67755552	C	T	SNP	Het	20.61	gene-SAMSN1	SAMSN1		rna-XM_045165066.1	exon-XM_045165066.1-4	4	NON_SYNONYMOUS_CODING	R/C	Cgt/Tgt	101
1	67873666	G	A	SNP	Het	20.12	gene-TRNAY-GUA-3	TRNAY-GUA		rna-TRNAY-GUA-3	exon-TRNAY-GUA-3-1	1	NON_SYNONYMOUS_CODING	R/W	Cgg/Tgg	17
1	67873680	A	G	SNP	Hom	23.39	gene-TRNAY-GUA-3	TRNAY-GUA		rna-TRNAY-GUA-3	exon-TRNAY-GUA-3-1	1	NON_SYNONYMOUS_CODING	V/A	gTa/gCa	12
1	67873708	C	T	SNP	Het	23.69	gene-TRNAY-GUA-3	TRNAY-GUA		rna-TRNAY-GUA-3	exon-TRNAY-GUA-3-1	1	NON_SYNONYMOUS_CODING	V/M	Gtg/Atg	3
1	67879053	G	A	SNP	Het	19.94	Gene_gene-LOC112583988	Gene_gene-LOC112583988		gene-LOC112583988	id-LOC112583988	1	NON_SYNONYMOUS_CODING	A/T	Gcc/Acc	464
1	67879056	G	A	SNP	Het	19.66	Gene_gene-LOC112583988	Gene_gene-LOC112583988		gene-LOC112583988	id-LOC112583988	1	NON_SYNONYMOUS_CODING	A/T	Gcc/Acc	465
1	67879120	C	G	SNP	Het	21.96	Gene_gene-LOC112583988	Gene_gene-LOC112583988		gene-LOC112583988	id-LOC112583988	1	NON_SYNONYMOUS_CODING	S/C	tCc/tGc	486
1	67879140	G	A	SNP	Het	20.72	Gene_gene-LOC112583988	Gene_gene-LOC112583988		gene-LOC112583988	id-LOC112583988	1	NON_SYNONYMOUS_CODING	E/K	Gag/Aag	493
1	67879225	T	A	SNP	Het	22.09	Gene_gene-LOC112583988	Gene_gene-LOC112583988		gene-LOC112583988	id-LOC112583988	1	NON_SYNONYMOUS_CODING	I/K	aTa/aAa	521
1	67879233	G	C	SNP	Het	22.65	Gene_gene-LOC112583988	Gene_gene-LOC112583988		gene-LOC112583988	id-LOC112583988	1	NON_SYNONYMOUS_CODING	V/L	Gtt/Ctt	524
1	67879644	T	C	SNP	Het	19.8	Gene_gene-LOC112583988	Gene_gene-LOC112583988		gene-LOC112583988	id-LOC112583988	1	NON_SYNONYMOUS_CODING	W/R	Tgg/Cgg	661
1	67880112	A	T	SNP	Het	20.02	Gene_gene-LOC112583988	Gene_gene-LOC112583988		gene-LOC112583988	id-LOC112583988	1	NON_SYNONYMOUS_CODING	T/S	Acc/Tcc	817
1	67880158	T	C	SNP	Het	22.25	Gene_gene-LOC112583988	Gene_gene-LOC112583988		gene-LOC112583988	id-LOC112583988	1	NON_SYNONYMOUS_CODING	V/A	gTg/gCg	832
1	68026474	T	C	SNP	Het	21.81	gene-LOC102392421	LOC102392421		rna-XM_025282350.3	exon-XM_025282350.3-19	19	NON_SYNONYMOUS_CODING	N/S	aAt/aGt	822
1	68026474	T	C	SNP	Het	21.81	gene-LOC102392421	LOC102392421		rna-XM_025282361.3	exon-XM_025282361.3-18	18	NON_SYNONYMOUS_CODING	N/S	aAt/aGt	773
1	68026474	T	C	SNP	Het	21.81	gene-LOC102392421	LOC102392421		rna-XM_025282357.3	exon-XM_025282357.3-18	18	NON_SYNONYMOUS_CODING	N/S	aAt/aGt	782
1	68186156	G	A	SNP	Het	24.76	gene-LIPI	LIPI		rna-XM_044942106.2	exon-XM_044942106.2-1	1	NON_SYNONYMOUS_CODING	R/K	aGg/aAg	58
1	68186156	G	A	SNP	Het	24.76	gene-LIPI	LIPI		rna-XM_044942074.2	exon-XM_044942074.2-1	1	NON_SYNONYMOUS_CODING	R/K	aGg/aAg	58
1	68186156	G	A	SNP	Het	24.76	gene-LIPI	LIPI		rna-XM_044942007.2	exon-XM_044942007.2-1	1	NON_SYNONYMOUS_CODING	R/K	aGg/aAg	58
1	68186156	G	A	SNP	Het	24.76	gene-LIPI	LIPI		rna-XM_025282377.3	exon-XM_025282377.3-1	1	NON_SYNONYMOUS_CODING	R/K	aGg/aAg	58
1	68186156	G	A	SNP	Het	24.76	gene-LIPI	LIPI		rna-XM_044942034.2	exon-XM_044942034.2-1	1	NON_SYNONYMOUS_CODING	R/K	aGg/aAg	58
1	68188709	A	G	SNP	Hom	21.48	gene-LIPI	LIPI		rna-XM_044942106.2	exon-XM_044942106.2-2	2	NON_SYNONYMOUS_CODING	I/M	atA/atG	131
1	68188709	A	G	SNP	Hom	21.48	gene-LIPI	LIPI		rna-XM_044942074.2	exon-XM_044942074.2-2	2	NON_SYNONYMOUS_CODING	I/M	atA/atG	131
1	68188709	A	G	SNP	Hom	21.48	gene-LIPI	LIPI		rna-XM_044942007.2	exon-XM_044942007.2-2	2	NON_SYNONYMOUS_CODING	I/M	atA/atG	131
1	68188709	A	G	SNP	Hom	21.48	gene-LIPI	LIPI		rna-XM_025282377.3	exon-XM_025282377.3-2	2	NON_SYNONYMOUS_CODING	I/M	atA/atG	131
1	68188709	A	G	SNP	Hom	21.48	gene-LIPI	LIPI		rna-XM_044942034.2	exon-XM_044942034.2-2	2	NON_SYNONYMOUS_CODING	I/M	atA/atG	131
1	72169746	C	G	SNP	Het	10.26	Gene_rna-XR_006550006.2	exon-XR_006550006.2-1		rna-XR_006550006.2	exon-XR_006550006.2-1	1	NON_SYNONYMOUS_CODING	P/A	Cct/Gct	12
1	74294763	C	T	SNP	Het	21.99	gene-GBE1	GBE1		rna-XM_025282385.3	exon-XM_025282385.3-16	16	NON_SYNONYMOUS_CODING	C/Y	tGt/tAt	694
1	77780862	T	C	SNP	Het	24.33	Gene_rna-XR_006550872.2	exon-XR_006550872.2-1		rna-XR_006550872.2	exon-XR_006550872.2-2	2	NON_SYNONYMOUS_CODING	H/R	cAt/cGt	188
1	77780975	C	T	SNP	Het	19.55	Gene_rna-XR_006550872.2	exon-XR_006550872.2-1		rna-XR_006550872.2	exon-XR_006550872.2-2	2	NON_SYNONYMOUS_CODING	M/I	atG/atA	150
1	77781121	A	G	SNP	Het	19.98	Gene_rna-XR_006550872.2	exon-XR_006550872.2-1		rna-XR_006550872.2	exon-XR_006550872.2-2	2	NON_SYNONYMOUS_CODING	C/R	Tgt/Cgt	102
1	77781168	C	T	SNP	Het	11.14	Gene_rna-XR_006550872.2	exon-XR_006550872.2-1		rna-XR_006550872.2	exon-XR_006550872.2-2	2	NON_SYNONYMOUS_CODING	C/Y	tGc/tAc	86
1	87331715	C	A	SNP	Het	9.86	gene-EPHA6	EPHA6		rna-XM_025282425.3	exon-XM_025282425.3-11	11	NON_SYNONYMOUS_CODING	S/Y	tCt/tAt	450
1	87331715	C	A	SNP	Het	9.86	gene-EPHA6	EPHA6		rna-XM_025282417.3	exon-XM_025282417.3-15	15	NON_SYNONYMOUS_CODING	S/Y	tCt/tAt	972
1	87496554	G	C	SNP	Het	20.42	gene-CRYBG3	CRYBG3		rna-XM_006074556.4	exon-XM_006074556.4-4	4	NON_SYNONYMOUS_CODING	K/N	aaG/aaC	1178
1	87496554	G	C	SNP	Het	20.42	gene-CRYBG3	CRYBG3		rna-XM_044940690.2	exon-XM_044940690.2-4	4	NON_SYNONYMOUS_CODING	K/N	aaG/aaC	1178
1	87496554	G	C	SNP	Het	20.42	gene-CRYBG3	CRYBG3		rna-XM_044940695.2	exon-XM_044940695.2-4	4	NON_SYNONYMOUS_CODING	K/N	aaG/aaC	1178
1	87497444	A	G	SNP	Het	20.55	gene-CRYBG3	CRYBG3		rna-XM_006074556.4	exon-XM_006074556.4-4	4	NON_SYNONYMOUS_CODING	D/G	gAt/gGt	1475
1	87497444	A	G	SNP	Het	20.55	gene-CRYBG3	CRYBG3		rna-XM_044940690.2	exon-XM_044940690.2-4	4	NON_SYNONYMOUS_CODING	D/G	gAt/gGt	1475
1	87497444	A	G	SNP	Het	20.55	gene-CRYBG3	CRYBG3		rna-XM_044940695.2	exon-XM_044940695.2-4	4	NON_SYNONYMOUS_CODING	D/G	gAt/gGt	1475
1	87712895	A	G	SNP	Het	20.11	Gene_gene-LOC102400951	Gene_gene-LOC102400951		gene-LOC102400951	id-LOC102400951-2	2	NON_SYNONYMOUS_CODING	H/R	cAt/cGt	243
1	87712957	G	A	SNP	Het	18.05	Gene_gene-LOC102400951	Gene_gene-LOC102400951		gene-LOC102400951	id-LOC102400951-2	2	NON_SYNONYMOUS_CODING	V/I	Gtc/Atc	264
1	87712970	T	C	SNP	Het	18.6	Gene_gene-LOC102400951	Gene_gene-LOC102400951		gene-LOC102400951	id-LOC102400951-2	2	NON_SYNONYMOUS_CODING	V/A	gTc/gCc	268
1	87712993	G	T	SNP	Het	20.08	Gene_gene-LOC102400951	Gene_gene-LOC102400951		gene-LOC102400951	id-LOC102400951-2	2	NON_SYNONYMOUS_CODING	G/C	Ggt/Tgt	276
1	87713093	T	G	SNP	Het	20.54	Gene_gene-LOC102400951	Gene_gene-LOC102400951		gene-LOC102400951	id-LOC102400951-2	2	NON_SYNONYMOUS_CODING	I/R	aTa/aGa	309
1	87978196	G	A	SNP	Het	20.81	gene-LOC102414616	LOC102414616		rna-XM_006045650.4	exon-XM_006045650.4-1	1	NON_SYNONYMOUS_CODING	C/Y	tGc/tAc	50
1	87978457	C	G	SNP	Het	24.13	gene-LOC102414616	LOC102414616		rna-XM_006045650.4	exon-XM_006045650.4-1	1	NON_SYNONYMOUS_CODING	T/S	aCc/aGc	137
1	87993280	A	G	SNP	Hom	19.58	gene-LOC102413939	LOC102413939		rna-XM_006045649.4	exon-XM_006045649.4-1	1	NON_SYNONYMOUS_CODING	I/V	Att/Gtt	196
1	87993340	G	C	SNP	Het	20.3	gene-LOC102413939	LOC102413939		rna-XM_006045649.4	exon-XM_006045649.4-1	1	NON_SYNONYMOUS_CODING	V/L	Gtc/Ctc	216
1	88220848	G	A	SNP	Het	20.9	gene-GPR15	GPR15		rna-XM_006047804.4	exon-XM_006047804.4-1	1	NON_SYNONYMOUS_CODING	A/T	Gcc/Acc	129
1	88789498	A	G	SNP	Het	21.3	Gene_rna-XR_006550331.2	exon-XR_006550331.2-1		rna-XR_006550331.2	exon-XR_006550331.2-3	3	NON_SYNONYMOUS_CODING	T/A	Acg/Gcg	560
1	89796507	A	G	SNP	Hom	24.74	gene-CMSS1	CMSS1		rna-XM_025282546.3	exon-XM_025282546.3-2	2	NON_SYNONYMOUS_CODING	I/V	Ata/Gta	72
1	89850779	G	A	SNP	Hom	21.47	gene-CMSS1	CMSS1		rna-XM_025282542.3	exon-XM_025282542.3-4	4	NON_SYNONYMOUS_CODING	R/K	aGg/aAg	100
1	89850779	G	A	SNP	Hom	21.47	gene-CMSS1	CMSS1		rna-XM_025282539.3	exon-XM_025282539.3-4	4	NON_SYNONYMOUS_CODING	R/K	aGg/aAg	112
1	89850779	G	A	SNP	Hom	21.47	gene-CMSS1	CMSS1		rna-XM_025282546.3	exon-XM_025282546.3-5	5	NON_SYNONYMOUS_CODING	R/K	aGg/aAg	153
1	90611609	T	C	SNP	Het	22.97	gene-LOC102400543	LOC102400543		rna-XM_044941197.2	exon-XM_044941197.2-37	37	NON_SYNONYMOUS_CODING	T/A	Aca/Gca	947
1	90611609	T	C	SNP	Het	22.97	gene-LOC102400543	LOC102400543		rna-XM_044941151.2	exon-XM_044941151.2-37	37	NON_SYNONYMOUS_CODING	T/A	Aca/Gca	947
1	90611609	T	C	SNP	Het	22.97	gene-LOC102400543	LOC102400543		rna-XM_044941123.2	exon-XM_044941123.2-39	39	NON_SYNONYMOUS_CODING	T/A	Aca/Gca	994
1	90611609	T	C	SNP	Het	22.97	gene-LOC102400543	LOC102400543		rna-XM_044941100.2	exon-XM_044941100.2-40	40	NON_SYNONYMOUS_CODING	T/A	Aca/Gca	1018
1	90611609	T	C	SNP	Het	22.97	gene-LOC102400543	LOC102400543		rna-XM_044941140.2	exon-XM_044941140.2-38	38	NON_SYNONYMOUS_CODING	T/A	Aca/Gca	972
1	90611609	T	C	SNP	Het	22.97	gene-LOC102400543	LOC102400543		rna-XM_044941084.2	exon-XM_044941084.2-40	40	NON_SYNONYMOUS_CODING	T/A	Aca/Gca	1019
1	90611609	T	C	SNP	Het	22.97	gene-LOC102400543	LOC102400543		rna-XM_044941021.2	exon-XM_044941021.2-41	41	NON_SYNONYMOUS_CODING	T/A	Aca/Gca	1048
1	90611609	T	C	SNP	Het	22.97	gene-LOC102400543	LOC102400543		rna-XM_044941025.2	exon-XM_044941025.2-41	41	NON_SYNONYMOUS_CODING	T/A	Aca/Gca	1046
1	90611609	T	C	SNP	Het	22.97	gene-LOC102400543	LOC102400543		rna-XM_044941046.2	exon-XM_044941046.2-41	41	NON_SYNONYMOUS_CODING	T/A	Aca/Gca	1041
1	90611609	T	C	SNP	Het	22.97	gene-LOC102400543	LOC102400543		rna-XM_044941015.2	exon-XM_044941015.2-42	42	NON_SYNONYMOUS_CODING	T/A	Aca/Gca	1068
1	90611609	T	C	SNP	Het	22.97	gene-LOC102400543	LOC102400543		rna-XM_044941019.2	exon-XM_044941019.2-41	41	NON_SYNONYMOUS_CODING	T/A	Aca/Gca	1048
1	90611609	T	C	SNP	Het	22.97	gene-LOC102400543	LOC102400543		rna-XM_044941161.2	exon-XM_044941161.2-36	36	NON_SYNONYMOUS_CODING	T/A	Aca/Gca	922
1	90611609	T	C	SNP	Het	22.97	gene-LOC102400543	LOC102400543		rna-XM_044941186.2	exon-XM_044941186.2-29	29	NON_SYNONYMOUS_CODING	T/A	Aca/Gca	784
1	90611609	T	C	SNP	Het	22.97	gene-LOC102400543	LOC102400543		rna-XM_044941117.2	exon-XM_044941117.2-39	39	NON_SYNONYMOUS_CODING	T/A	Aca/Gca	997
1	90611609	T	C	SNP	Het	22.97	gene-LOC102400543	LOC102400543		rna-XM_044941091.2	exon-XM_044941091.2-40	40	NON_SYNONYMOUS_CODING	T/A	Aca/Gca	1019
1	90611609	T	C	SNP	Het	22.97	gene-LOC102400543	LOC102400543		rna-XM_044941072.2	exon-XM_044941072.2-40	40	NON_SYNONYMOUS_CODING	T/A	Aca/Gca	1028
1	90611609	T	C	SNP	Het	22.97	gene-LOC102400543	LOC102400543		rna-XM_044941130.2	exon-XM_044941130.2-38	38	NON_SYNONYMOUS_CODING	T/A	Aca/Gca	979
1	90611609	T	C	SNP	Het	22.97	gene-LOC102400543	LOC102400543		rna-XM_044941053.2	exon-XM_044941053.2-40	40	NON_SYNONYMOUS_CODING	T/A	Aca/Gca	1037
1	90611609	T	C	SNP	Het	22.97	gene-LOC102400543	LOC102400543		rna-XM_044941074.2	exon-XM_044941074.2-42	42	NON_SYNONYMOUS_CODING	T/A	Aca/Gca	1068
1	90611609	T	C	SNP	Het	22.97	gene-LOC102400543	LOC102400543		rna-XM_044941057.2	exon-XM_044941057.2-42	42	NON_SYNONYMOUS_CODING	T/A	Aca/Gca	1068
1	90611609	T	C	SNP	Het	22.97	gene-LOC102400543	LOC102400543		rna-XM_044941013.2	exon-XM_044941013.2-41	41	NON_SYNONYMOUS_CODING	T/A	Aca/Gca	1057
1	90611609	T	C	SNP	Het	22.97	gene-LOC102400543	LOC102400543		rna-XM_044941007.2	exon-XM_044941007.2-42	42	NON_SYNONYMOUS_CODING	T/A	Aca/Gca	1068
1	90611609	T	C	SNP	Het	22.97	gene-LOC102400543	LOC102400543		rna-XM_044941158.2	exon-XM_044941158.2-36	36	NON_SYNONYMOUS_CODING	T/A	Aca/Gca	939
1	90611609	T	C	SNP	Het	22.97	gene-LOC102400543	LOC102400543		rna-XM_044941145.2	exon-XM_044941145.2-37	37	NON_SYNONYMOUS_CODING	T/A	Aca/Gca	959
1	90611609	T	C	SNP	Het	22.97	gene-LOC102400543	LOC102400543		rna-XM_044941122.2	exon-XM_044941122.2-39	39	NON_SYNONYMOUS_CODING	T/A	Aca/Gca	996
1	90611609	T	C	SNP	Het	22.97	gene-LOC102400543	LOC102400543		rna-XM_044941141.2	exon-XM_044941141.2-37	37	NON_SYNONYMOUS_CODING	T/A	Aca/Gca	959
1	90611609	T	C	SNP	Het	22.97	gene-LOC102400543	LOC102400543		rna-XM_044941081.2	exon-XM_044941081.2-40	40	NON_SYNONYMOUS_CODING	T/A	Aca/Gca	1021
1	90611609	T	C	SNP	Het	22.97	gene-LOC102400543	LOC102400543		rna-XM_044941020.2	exon-XM_044941020.2-41	41	NON_SYNONYMOUS_CODING	T/A	Aca/Gca	1048
1	90611609	T	C	SNP	Het	22.97	gene-LOC102400543	LOC102400543		rna-XM_044941043.2	exon-XM_044941043.2-42	42	NON_SYNONYMOUS_CODING	T/A	Aca/Gca	1068
1	90611609	T	C	SNP	Het	22.97	gene-LOC102400543	LOC102400543		rna-XM_044941066.2	exon-XM_044941066.2-40	40	NON_SYNONYMOUS_CODING	T/A	Aca/Gca	1028
1	90611609	T	C	SNP	Het	22.97	gene-LOC102400543	LOC102400543		rna-XM_044941037.2	exon-XM_044941037.2-41	41	NON_SYNONYMOUS_CODING	T/A	Aca/Gca	1043
1	90611609	T	C	SNP	Het	22.97	gene-LOC102400543	LOC102400543		rna-XM_044941016.2	exon-XM_044941016.2-42	42	NON_SYNONYMOUS_CODING	T/A	Aca/Gca	1068
1	90611609	T	C	SNP	Het	22.97	gene-LOC102400543	LOC102400543		rna-XM_044941039.2	exon-XM_044941039.2-41	41	NON_SYNONYMOUS_CODING	T/A	Aca/Gca	1043
1	90611609	T	C	SNP	Het	22.97	gene-LOC102400543	LOC102400543		rna-XM_044941181.2	exon-XM_044941181.2-33	33	NON_SYNONYMOUS_CODING	T/A	Aca/Gca	848
1	90611609	T	C	SNP	Het	22.97	gene-LOC102400543	LOC102400543		rna-XM_044941166.2	exon-XM_044941166.2-36	36	NON_SYNONYMOUS_CODING	T/A	Aca/Gca	922
1	90611609	T	C	SNP	Het	22.97	gene-LOC102400543	LOC102400543		rna-XM_044941189.2	exon-XM_044941189.2-28	28	NON_SYNONYMOUS_CODING	T/A	Aca/Gca	764
1	90611609	T	C	SNP	Het	22.97	gene-LOC102400543	LOC102400543		rna-XM_044941135.2	exon-XM_044941135.2-38	38	NON_SYNONYMOUS_CODING	T/A	Aca/Gca	979
1	90611609	T	C	SNP	Het	22.97	gene-LOC102400543	LOC102400543		rna-XM_044941110.2	exon-XM_044941110.2-39	39	NON_SYNONYMOUS_CODING	T/A	Aca/Gca	1017
1	90611609	T	C	SNP	Het	22.97	gene-LOC102400543	LOC102400543		rna-XM_044941010.2	exon-XM_044941010.2-42	42	NON_SYNONYMOUS_CODING	T/A	Aca/Gca	1068
1	90611609	T	C	SNP	Het	22.97	gene-LOC102400543	LOC102400543		rna-XM_044941033.2	exon-XM_044941033.2-41	41	NON_SYNONYMOUS_CODING	T/A	Aca/Gca	1043
1	90611609	T	C	SNP	Het	22.97	gene-LOC102400543	LOC102400543		rna-XM_044941058.2	exon-XM_044941058.2-42	42	NON_SYNONYMOUS_CODING	T/A	Aca/Gca	1068
1	90612368	G	A	SNP	Het	18.45	gene-LOC102400543	LOC102400543		rna-XM_044941197.2	exon-XM_044941197.2-36	36	NON_SYNONYMOUS_CODING	P/L	cCg/cTg	910
1	90612368	G	A	SNP	Het	18.45	gene-LOC102400543	LOC102400543		rna-XM_044941151.2	exon-XM_044941151.2-36	36	NON_SYNONYMOUS_CODING	P/L	cCg/cTg	910
1	90612368	G	A	SNP	Het	18.45	gene-LOC102400543	LOC102400543		rna-XM_044941123.2	exon-XM_044941123.2-38	38	NON_SYNONYMOUS_CODING	P/L	cCg/cTg	957
1	90612368	G	A	SNP	Het	18.45	gene-LOC102400543	LOC102400543		rna-XM_044941100.2	exon-XM_044941100.2-39	39	NON_SYNONYMOUS_CODING	P/L	cCg/cTg	981
1	90612368	G	A	SNP	Het	18.45	gene-LOC102400543	LOC102400543		rna-XM_044941061.2	exon-XM_044941061.2-41	41	NON_SYNONYMOUS_CODING	P/L	cCg/cTg	1031
1	90612368	G	A	SNP	Het	18.45	gene-LOC102400543	LOC102400543		rna-XM_044941140.2	exon-XM_044941140.2-37	37	NON_SYNONYMOUS_CODING	P/L	cCg/cTg	935
1	90612368	G	A	SNP	Het	18.45	gene-LOC102400543	LOC102400543		rna-XM_044941084.2	exon-XM_044941084.2-39	39	NON_SYNONYMOUS_CODING	P/L	cCg/cTg	982
1	90612368	G	A	SNP	Het	18.45	gene-LOC102400543	LOC102400543		rna-XM_044941021.2	exon-XM_044941021.2-40	40	NON_SYNONYMOUS_CODING	P/L	cCg/cTg	1011
1	90612368	G	A	SNP	Het	18.45	gene-LOC102400543	LOC102400543		rna-XM_044941025.2	exon-XM_044941025.2-40	40	NON_SYNONYMOUS_CODING	P/L	cCg/cTg	1009
1	90612368	G	A	SNP	Het	18.45	gene-LOC102400543	LOC102400543		rna-XM_044941046.2	exon-XM_044941046.2-40	40	NON_SYNONYMOUS_CODING	P/L	cCg/cTg	1004
1	90612368	G	A	SNP	Het	18.45	gene-LOC102400543	LOC102400543		rna-XM_044941015.2	exon-XM_044941015.2-41	41	NON_SYNONYMOUS_CODING	P/L	cCg/cTg	1031
1	90612368	G	A	SNP	Het	18.45	gene-LOC102400543	LOC102400543		rna-XM_044941019.2	exon-XM_044941019.2-40	40	NON_SYNONYMOUS_CODING	P/L	cCg/cTg	1011
1	90612368	G	A	SNP	Het	18.45	gene-LOC102400543	LOC102400543		rna-XM_044941161.2	exon-XM_044941161.2-35	35	NON_SYNONYMOUS_CODING	P/L	cCg/cTg	885
1	90612368	G	A	SNP	Het	18.45	gene-LOC102400543	LOC102400543		rna-XM_044941186.2	exon-XM_044941186.2-28	28	NON_SYNONYMOUS_CODING	P/L	cCg/cTg	747
1	90612368	G	A	SNP	Het	18.45	gene-LOC102400543	LOC102400543		rna-XM_044941117.2	exon-XM_044941117.2-38	38	NON_SYNONYMOUS_CODING	P/L	cCg/cTg	960
1	90612368	G	A	SNP	Het	18.45	gene-LOC102400543	LOC102400543		rna-XM_044941115.2	exon-XM_044941115.2-40	40	NON_SYNONYMOUS_CODING	P/L	cCg/cTg	1006
1	90612368	G	A	SNP	Het	18.45	gene-LOC102400543	LOC102400543		rna-XM_044941091.2	exon-XM_044941091.2-39	39	NON_SYNONYMOUS_CODING	P/L	cCg/cTg	982
1	90612368	G	A	SNP	Het	18.45	gene-LOC102400543	LOC102400543		rna-XM_044941072.2	exon-XM_044941072.2-39	39	NON_SYNONYMOUS_CODING	P/L	cCg/cTg	991
1	90612368	G	A	SNP	Het	18.45	gene-LOC102400543	LOC102400543		rna-XM_044941130.2	exon-XM_044941130.2-37	37	NON_SYNONYMOUS_CODING	P/L	cCg/cTg	942
1	90612368	G	A	SNP	Het	18.45	gene-LOC102400543	LOC102400543		rna-XM_044941053.2	exon-XM_044941053.2-39	39	NON_SYNONYMOUS_CODING	P/L	cCg/cTg	1000
1	90612368	G	A	SNP	Het	18.45	gene-LOC102400543	LOC102400543		rna-XM_044941030.2	exon-XM_044941030.2-41	41	NON_SYNONYMOUS_CODING	P/L	cCg/cTg	1031
1	90612368	G	A	SNP	Het	18.45	gene-LOC102400543	LOC102400543		rna-XM_044941074.2	exon-XM_044941074.2-41	41	NON_SYNONYMOUS_CODING	P/L	cCg/cTg	1031
1	90612368	G	A	SNP	Het	18.45	gene-LOC102400543	LOC102400543		rna-XM_044941057.2	exon-XM_044941057.2-41	41	NON_SYNONYMOUS_CODING	P/L	cCg/cTg	1031
1	90612368	G	A	SNP	Het	18.45	gene-LOC102400543	LOC102400543		rna-XM_044941013.2	exon-XM_044941013.2-40	40	NON_SYNONYMOUS_CODING	P/L	cCg/cTg	1020
1	90612368	G	A	SNP	Het	18.45	gene-LOC102400543	LOC102400543		rna-XM_044941007.2	exon-XM_044941007.2-41	41	NON_SYNONYMOUS_CODING	P/L	cCg/cTg	1031
1	90612368	G	A	SNP	Het	18.45	gene-LOC102400543	LOC102400543		rna-XM_044941158.2	exon-XM_044941158.2-35	35	NON_SYNONYMOUS_CODING	P/L	cCg/cTg	902
1	90612368	G	A	SNP	Het	18.45	gene-LOC102400543	LOC102400543		rna-XM_044941145.2	exon-XM_044941145.2-36	36	NON_SYNONYMOUS_CODING	P/L	cCg/cTg	922
1	90612368	G	A	SNP	Het	18.45	gene-LOC102400543	LOC102400543		rna-XM_044941122.2	exon-XM_044941122.2-38	38	NON_SYNONYMOUS_CODING	P/L	cCg/cTg	959
1	90612368	G	A	SNP	Het	18.45	gene-LOC102400543	LOC102400543		rna-XM_044941141.2	exon-XM_044941141.2-36	36	NON_SYNONYMOUS_CODING	P/L	cCg/cTg	922
1	90612368	G	A	SNP	Het	18.45	gene-LOC102400543	LOC102400543		rna-XM_044941081.2	exon-XM_044941081.2-39	39	NON_SYNONYMOUS_CODING	P/L	cCg/cTg	984
1	90612368	G	A	SNP	Het	18.45	gene-LOC102400543	LOC102400543		rna-XM_044941020.2	exon-XM_044941020.2-40	40	NON_SYNONYMOUS_CODING	P/L	cCg/cTg	1011
1	90612368	G	A	SNP	Het	18.45	gene-LOC102400543	LOC102400543		rna-XM_044941043.2	exon-XM_044941043.2-41	41	NON_SYNONYMOUS_CODING	P/L	cCg/cTg	1031
1	90612368	G	A	SNP	Het	18.45	gene-LOC102400543	LOC102400543		rna-XM_044941066.2	exon-XM_044941066.2-39	39	NON_SYNONYMOUS_CODING	P/L	cCg/cTg	991
1	90612368	G	A	SNP	Het	18.45	gene-LOC102400543	LOC102400543		rna-XM_044941037.2	exon-XM_044941037.2-40	40	NON_SYNONYMOUS_CODING	P/L	cCg/cTg	1006
1	90612368	G	A	SNP	Het	18.45	gene-LOC102400543	LOC102400543		rna-XM_044941016.2	exon-XM_044941016.2-41	41	NON_SYNONYMOUS_CODING	P/L	cCg/cTg	1031
1	90612368	G	A	SNP	Het	18.45	gene-LOC102400543	LOC102400543		rna-XM_044941039.2	exon-XM_044941039.2-40	40	NON_SYNONYMOUS_CODING	P/L	cCg/cTg	1006
1	90612368	G	A	SNP	Het	18.45	gene-LOC102400543	LOC102400543		rna-XM_044941181.2	exon-XM_044941181.2-32	32	NON_SYNONYMOUS_CODING	P/L	cCg/cTg	811
1	90612368	G	A	SNP	Het	18.45	gene-LOC102400543	LOC102400543		rna-XM_044941166.2	exon-XM_044941166.2-35	35	NON_SYNONYMOUS_CODING	P/L	cCg/cTg	885
1	90612368	G	A	SNP	Het	18.45	gene-LOC102400543	LOC102400543		rna-XM_044941189.2	exon-XM_044941189.2-27	27	NON_SYNONYMOUS_CODING	P/L	cCg/cTg	727
1	90612368	G	A	SNP	Het	18.45	gene-LOC102400543	LOC102400543		rna-XM_044941135.2	exon-XM_044941135.2-37	37	NON_SYNONYMOUS_CODING	P/L	cCg/cTg	942
1	90612368	G	A	SNP	Het	18.45	gene-LOC102400543	LOC102400543		rna-XM_044941110.2	exon-XM_044941110.2-38	38	NON_SYNONYMOUS_CODING	P/L	cCg/cTg	980
1	90612368	G	A	SNP	Het	18.45	gene-LOC102400543	LOC102400543		rna-XM_044941094.2	exon-XM_044941094.2-40	40	NON_SYNONYMOUS_CODING	P/L	cCg/cTg	1006
1	90612368	G	A	SNP	Het	18.45	gene-LOC102400543	LOC102400543		rna-XM_044941010.2	exon-XM_044941010.2-41	41	NON_SYNONYMOUS_CODING	P/L	cCg/cTg	1031
1	90612368	G	A	SNP	Het	18.45	gene-LOC102400543	LOC102400543		rna-XM_044941033.2	exon-XM_044941033.2-40	40	NON_SYNONYMOUS_CODING	P/L	cCg/cTg	1006
1	90612368	G	A	SNP	Het	18.45	gene-LOC102400543	LOC102400543		rna-XM_044941058.2	exon-XM_044941058.2-41	41	NON_SYNONYMOUS_CODING	P/L	cCg/cTg	1031
1	90629729	T	C	SNP	Het	22.63	gene-LOC102400543	LOC102400543		rna-XM_044941197.2	exon-XM_044941197.2-25	25	NON_SYNONYMOUS_CODING	I/V	Ata/Gta	661
1	90629729	T	C	SNP	Het	22.63	gene-LOC102400543	LOC102400543		rna-XM_044941151.2	exon-XM_044941151.2-25	25	NON_SYNONYMOUS_CODING	I/V	Ata/Gta	661
1	90629729	T	C	SNP	Het	22.63	gene-LOC102400543	LOC102400543		rna-XM_044941123.2	exon-XM_044941123.2-27	27	NON_SYNONYMOUS_CODING	I/V	Ata/Gta	708
1	90629729	T	C	SNP	Het	22.63	gene-LOC102400543	LOC102400543		rna-XM_044941100.2	exon-XM_044941100.2-28	28	NON_SYNONYMOUS_CODING	I/V	Ata/Gta	732
1	90629729	T	C	SNP	Het	22.63	gene-LOC102400543	LOC102400543		rna-XM_044941061.2	exon-XM_044941061.2-30	30	NON_SYNONYMOUS_CODING	I/V	Ata/Gta	782
1	90629729	T	C	SNP	Het	22.63	gene-LOC102400543	LOC102400543		rna-XM_044941140.2	exon-XM_044941140.2-26	26	NON_SYNONYMOUS_CODING	I/V	Ata/Gta	686
1	90629729	T	C	SNP	Het	22.63	gene-LOC102400543	LOC102400543		rna-XM_044941084.2	exon-XM_044941084.2-28	28	NON_SYNONYMOUS_CODING	I/V	Ata/Gta	733
1	90629729	T	C	SNP	Het	22.63	gene-LOC102400543	LOC102400543		rna-XM_044941021.2	exon-XM_044941021.2-29	29	NON_SYNONYMOUS_CODING	I/V	Ata/Gta	762
1	90629729	T	C	SNP	Het	22.63	gene-LOC102400543	LOC102400543		rna-XM_044941025.2	exon-XM_044941025.2-29	29	NON_SYNONYMOUS_CODING	I/V	Ata/Gta	760
1	90629729	T	C	SNP	Het	22.63	gene-LOC102400543	LOC102400543		rna-XM_044941046.2	exon-XM_044941046.2-30	30	NON_SYNONYMOUS_CODING	I/V	Ata/Gta	782
1	90629729	T	C	SNP	Het	22.63	gene-LOC102400543	LOC102400543		rna-XM_044941015.2	exon-XM_044941015.2-30	30	NON_SYNONYMOUS_CODING	I/V	Ata/Gta	782
1	90629729	T	C	SNP	Het	22.63	gene-LOC102400543	LOC102400543		rna-XM_044941019.2	exon-XM_044941019.2-30	30	NON_SYNONYMOUS_CODING	I/V	Ata/Gta	782
1	90629729	T	C	SNP	Het	22.63	gene-LOC102400543	LOC102400543		rna-XM_044941161.2	exon-XM_044941161.2-24	24	NON_SYNONYMOUS_CODING	I/V	Ata/Gta	636
1	90629729	T	C	SNP	Het	22.63	gene-LOC102400543	LOC102400543		rna-XM_044941117.2	exon-XM_044941117.2-27	27	NON_SYNONYMOUS_CODING	I/V	Ata/Gta	711
1	90629729	T	C	SNP	Het	22.63	gene-LOC102400543	LOC102400543		rna-XM_044941115.2	exon-XM_044941115.2-30	30	NON_SYNONYMOUS_CODING	I/V	Ata/Gta	782
1	90629729	T	C	SNP	Het	22.63	gene-LOC102400543	LOC102400543		rna-XM_044941091.2	exon-XM_044941091.2-30	30	NON_SYNONYMOUS_CODING	I/V	Ata/Gta	782
1	90629729	T	C	SNP	Het	22.63	gene-LOC102400543	LOC102400543		rna-XM_044941072.2	exon-XM_044941072.2-30	30	NON_SYNONYMOUS_CODING	I/V	Ata/Gta	782
1	90629729	T	C	SNP	Het	22.63	gene-LOC102400543	LOC102400543		rna-XM_044941053.2	exon-XM_044941053.2-28	28	NON_SYNONYMOUS_CODING	I/V	Ata/Gta	751
1	90629729	T	C	SNP	Het	22.63	gene-LOC102400543	LOC102400543		rna-XM_044941030.2	exon-XM_044941030.2-30	30	NON_SYNONYMOUS_CODING	I/V	Ata/Gta	782
1	90629729	T	C	SNP	Het	22.63	gene-LOC102400543	LOC102400543		rna-XM_044941074.2	exon-XM_044941074.2-30	30	NON_SYNONYMOUS_CODING	I/V	Ata/Gta	782
1	90629729	T	C	SNP	Het	22.63	gene-LOC102400543	LOC102400543		rna-XM_044941057.2	exon-XM_044941057.2-30	30	NON_SYNONYMOUS_CODING	I/V	Ata/Gta	782
1	90629729	T	C	SNP	Het	22.63	gene-LOC102400543	LOC102400543		rna-XM_044941013.2	exon-XM_044941013.2-29	29	NON_SYNONYMOUS_CODING	I/V	Ata/Gta	771
1	90629729	T	C	SNP	Het	22.63	gene-LOC102400543	LOC102400543		rna-XM_044941007.2	exon-XM_044941007.2-30	30	NON_SYNONYMOUS_CODING	I/V	Ata/Gta	782
1	90629729	T	C	SNP	Het	22.63	gene-LOC102400543	LOC102400543		rna-XM_044941175.2	exon-XM_044941175.2-30	30	NON_SYNONYMOUS_CODING	I/V	Ata/Gta	782
1	90629729	T	C	SNP	Het	22.63	gene-LOC102400543	LOC102400543		rna-XM_044941179.2	exon-XM_044941179.2-30	30	NON_SYNONYMOUS_CODING	I/V	Ata/Gta	782
1	90629729	T	C	SNP	Het	22.63	gene-LOC102400543	LOC102400543		rna-XM_044941122.2	exon-XM_044941122.2-27	27	NON_SYNONYMOUS_CODING	I/V	Ata/Gta	710
1	90629729	T	C	SNP	Het	22.63	gene-LOC102400543	LOC102400543		rna-XM_044941081.2	exon-XM_044941081.2-28	28	NON_SYNONYMOUS_CODING	I/V	Ata/Gta	735
1	90629729	T	C	SNP	Het	22.63	gene-LOC102400543	LOC102400543		rna-XM_044941020.2	exon-XM_044941020.2-30	30	NON_SYNONYMOUS_CODING	I/V	Ata/Gta	782
1	90629729	T	C	SNP	Het	22.63	gene-LOC102400543	LOC102400543		rna-XM_044941043.2	exon-XM_044941043.2-30	30	NON_SYNONYMOUS_CODING	I/V	Ata/Gta	782
1	90629729	T	C	SNP	Het	22.63	gene-LOC102400543	LOC102400543		rna-XM_044941037.2	exon-XM_044941037.2-30	30	NON_SYNONYMOUS_CODING	I/V	Ata/Gta	782
1	90629729	T	C	SNP	Het	22.63	gene-LOC102400543	LOC102400543		rna-XM_044941016.2	exon-XM_044941016.2-30	30	NON_SYNONYMOUS_CODING	I/V	Ata/Gta	782
1	90629729	T	C	SNP	Het	22.63	gene-LOC102400543	LOC102400543		rna-XM_044941039.2	exon-XM_044941039.2-29	29	NON_SYNONYMOUS_CODING	I/V	Ata/Gta	757
1	90629729	T	C	SNP	Het	22.63	gene-LOC102400543	LOC102400543		rna-XM_044941181.2	exon-XM_044941181.2-21	21	NON_SYNONYMOUS_CODING	I/V	Ata/Gta	562
1	90629729	T	C	SNP	Het	22.63	gene-LOC102400543	LOC102400543		rna-XM_044941166.2	exon-XM_044941166.2-24	24	NON_SYNONYMOUS_CODING	I/V	Ata/Gta	636
1	90629729	T	C	SNP	Het	22.63	gene-LOC102400543	LOC102400543		rna-XM_044941094.2	exon-XM_044941094.2-30	30	NON_SYNONYMOUS_CODING	I/V	Ata/Gta	782
1	90629729	T	C	SNP	Het	22.63	gene-LOC102400543	LOC102400543		rna-XM_044941010.2	exon-XM_044941010.2-30	30	NON_SYNONYMOUS_CODING	I/V	Ata/Gta	782
1	90629729	T	C	SNP	Het	22.63	gene-LOC102400543	LOC102400543		rna-XM_044941033.2	exon-XM_044941033.2-29	29	NON_SYNONYMOUS_CODING	I/V	Ata/Gta	757
1	90629729	T	C	SNP	Het	22.63	gene-LOC102400543	LOC102400543		rna-XM_044941058.2	exon-XM_044941058.2-30	30	NON_SYNONYMOUS_CODING	I/V	Ata/Gta	782
1	90633297	C	T	SNP	Het	20.49	gene-LOC102400543	LOC102400543		rna-XM_044941197.2	exon-XM_044941197.2-23	23	NON_SYNONYMOUS_CODING	R/H	cGt/cAt	610
1	90633297	C	T	SNP	Het	20.49	gene-LOC102400543	LOC102400543		rna-XM_044941151.2	exon-XM_044941151.2-23	23	NON_SYNONYMOUS_CODING	R/H	cGt/cAt	610
1	90633297	C	T	SNP	Het	20.49	gene-LOC102400543	LOC102400543		rna-XM_044941123.2	exon-XM_044941123.2-25	25	NON_SYNONYMOUS_CODING	R/H	cGt/cAt	657
1	90633297	C	T	SNP	Het	20.49	gene-LOC102400543	LOC102400543		rna-XM_044941100.2	exon-XM_044941100.2-26	26	NON_SYNONYMOUS_CODING	R/H	cGt/cAt	681
1	90633297	C	T	SNP	Het	20.49	gene-LOC102400543	LOC102400543		rna-XM_044941061.2	exon-XM_044941061.2-28	28	NON_SYNONYMOUS_CODING	R/H	cGt/cAt	731
1	90633297	C	T	SNP	Het	20.49	gene-LOC102400543	LOC102400543		rna-XM_044941140.2	exon-XM_044941140.2-24	24	NON_SYNONYMOUS_CODING	R/H	cGt/cAt	635
1	90633297	C	T	SNP	Het	20.49	gene-LOC102400543	LOC102400543		rna-XM_044941084.2	exon-XM_044941084.2-26	26	NON_SYNONYMOUS_CODING	R/H	cGt/cAt	682
1	90633297	C	T	SNP	Het	20.49	gene-LOC102400543	LOC102400543		rna-XM_044941021.2	exon-XM_044941021.2-27	27	NON_SYNONYMOUS_CODING	R/H	cGt/cAt	711
1	90633297	C	T	SNP	Het	20.49	gene-LOC102400543	LOC102400543		rna-XM_044941025.2	exon-XM_044941025.2-27	27	NON_SYNONYMOUS_CODING	R/H	cGt/cAt	709
1	90633297	C	T	SNP	Het	20.49	gene-LOC102400543	LOC102400543		rna-XM_044941046.2	exon-XM_044941046.2-28	28	NON_SYNONYMOUS_CODING	R/H	cGt/cAt	731
1	90633297	C	T	SNP	Het	20.49	gene-LOC102400543	LOC102400543		rna-XM_044941015.2	exon-XM_044941015.2-28	28	NON_SYNONYMOUS_CODING	R/H	cGt/cAt	731
1	90633297	C	T	SNP	Het	20.49	gene-LOC102400543	LOC102400543		rna-XM_044941019.2	exon-XM_044941019.2-28	28	NON_SYNONYMOUS_CODING	R/H	cGt/cAt	731
1	90633297	C	T	SNP	Het	20.49	gene-LOC102400543	LOC102400543		rna-XM_044941161.2	exon-XM_044941161.2-22	22	NON_SYNONYMOUS_CODING	R/H	cGt/cAt	585
1	90633297	C	T	SNP	Het	20.49	gene-LOC102400543	LOC102400543		rna-XM_044941117.2	exon-XM_044941117.2-25	25	NON_SYNONYMOUS_CODING	R/H	cGt/cAt	660
1	90633297	C	T	SNP	Het	20.49	gene-LOC102400543	LOC102400543		rna-XM_044941115.2	exon-XM_044941115.2-28	28	NON_SYNONYMOUS_CODING	R/H	cGt/cAt	731
1	90633297	C	T	SNP	Het	20.49	gene-LOC102400543	LOC102400543		rna-XM_044941091.2	exon-XM_044941091.2-28	28	NON_SYNONYMOUS_CODING	R/H	cGt/cAt	731
1	90633297	C	T	SNP	Het	20.49	gene-LOC102400543	LOC102400543		rna-XM_044941072.2	exon-XM_044941072.2-28	28	NON_SYNONYMOUS_CODING	R/H	cGt/cAt	731
1	90633297	C	T	SNP	Het	20.49	gene-LOC102400543	LOC102400543		rna-XM_044941130.2	exon-XM_044941130.2-28	28	NON_SYNONYMOUS_CODING	R/H	cGt/cAt	731
1	90633297	C	T	SNP	Het	20.49	gene-LOC102400543	LOC102400543		rna-XM_044941053.2	exon-XM_044941053.2-26	26	NON_SYNONYMOUS_CODING	R/H	cGt/cAt	700
1	90633297	C	T	SNP	Het	20.49	gene-LOC102400543	LOC102400543		rna-XM_044941030.2	exon-XM_044941030.2-28	28	NON_SYNONYMOUS_CODING	R/H	cGt/cAt	731
1	90633297	C	T	SNP	Het	20.49	gene-LOC102400543	LOC102400543		rna-XM_045165297.1	exon-XM_045165297.1-28	28	NON_SYNONYMOUS_CODING	R/H	cGt/cAt	731
1	90633297	C	T	SNP	Het	20.49	gene-LOC102400543	LOC102400543		rna-XM_044941074.2	exon-XM_044941074.2-28	28	NON_SYNONYMOUS_CODING	R/H	cGt/cAt	731
1	90633297	C	T	SNP	Het	20.49	gene-LOC102400543	LOC102400543		rna-XM_044941057.2	exon-XM_044941057.2-28	28	NON_SYNONYMOUS_CODING	R/H	cGt/cAt	731
1	90633297	C	T	SNP	Het	20.49	gene-LOC102400543	LOC102400543		rna-XM_044941013.2	exon-XM_044941013.2-27	27	NON_SYNONYMOUS_CODING	R/H	cGt/cAt	720
1	90633297	C	T	SNP	Het	20.49	gene-LOC102400543	LOC102400543		rna-XM_045165299.1	exon-XM_045165299.1-28	28	NON_SYNONYMOUS_CODING	R/H	cGt/cAt	731
1	90633297	C	T	SNP	Het	20.49	gene-LOC102400543	LOC102400543		rna-XM_044941007.2	exon-XM_044941007.2-28	28	NON_SYNONYMOUS_CODING	R/H	cGt/cAt	731
1	90633297	C	T	SNP	Het	20.49	gene-LOC102400543	LOC102400543		rna-XM_044941175.2	exon-XM_044941175.2-28	28	NON_SYNONYMOUS_CODING	R/H	cGt/cAt	731
1	90633297	C	T	SNP	Het	20.49	gene-LOC102400543	LOC102400543		rna-XM_044941179.2	exon-XM_044941179.2-28	28	NON_SYNONYMOUS_CODING	R/H	cGt/cAt	731
1	90633297	C	T	SNP	Het	20.49	gene-LOC102400543	LOC102400543		rna-XM_045165305.1	exon-XM_045165305.1-26	26	NON_SYNONYMOUS_CODING	R/H	cGt/cAt	682
1	90633297	C	T	SNP	Het	20.49	gene-LOC102400543	LOC102400543		rna-XM_044941158.2	exon-XM_044941158.2-28	28	NON_SYNONYMOUS_CODING	R/H	cGt/cAt	731
1	90633297	C	T	SNP	Het	20.49	gene-LOC102400543	LOC102400543		rna-XM_044941145.2	exon-XM_044941145.2-28	28	NON_SYNONYMOUS_CODING	R/H	cGt/cAt	731
1	90633297	C	T	SNP	Het	20.49	gene-LOC102400543	LOC102400543		rna-XM_044941122.2	exon-XM_044941122.2-25	25	NON_SYNONYMOUS_CODING	R/H	cGt/cAt	659
1	90633297	C	T	SNP	Het	20.49	gene-LOC102400543	LOC102400543		rna-XM_044941141.2	exon-XM_044941141.2-28	28	NON_SYNONYMOUS_CODING	R/H	cGt/cAt	731
1	90633297	C	T	SNP	Het	20.49	gene-LOC102400543	LOC102400543		rna-XM_044941081.2	exon-XM_044941081.2-26	26	NON_SYNONYMOUS_CODING	R/H	cGt/cAt	684
1	90633297	C	T	SNP	Het	20.49	gene-LOC102400543	LOC102400543		rna-XM_044941020.2	exon-XM_044941020.2-28	28	NON_SYNONYMOUS_CODING	R/H	cGt/cAt	731
1	90633297	C	T	SNP	Het	20.49	gene-LOC102400543	LOC102400543		rna-XM_044941043.2	exon-XM_044941043.2-28	28	NON_SYNONYMOUS_CODING	R/H	cGt/cAt	731
1	90633297	C	T	SNP	Het	20.49	gene-LOC102400543	LOC102400543		rna-XM_044941066.2	exon-XM_044941066.2-28	28	NON_SYNONYMOUS_CODING	R/H	cGt/cAt	731
1	90633297	C	T	SNP	Het	20.49	gene-LOC102400543	LOC102400543		rna-XM_044941037.2	exon-XM_044941037.2-28	28	NON_SYNONYMOUS_CODING	R/H	cGt/cAt	731
1	90633297	C	T	SNP	Het	20.49	gene-LOC102400543	LOC102400543		rna-XM_044941016.2	exon-XM_044941016.2-28	28	NON_SYNONYMOUS_CODING	R/H	cGt/cAt	731
1	90633297	C	T	SNP	Het	20.49	gene-LOC102400543	LOC102400543		rna-XM_044941039.2	exon-XM_044941039.2-27	27	NON_SYNONYMOUS_CODING	R/H	cGt/cAt	706
1	90633297	C	T	SNP	Het	20.49	gene-LOC102400543	LOC102400543		rna-XM_044941181.2	exon-XM_044941181.2-19	19	NON_SYNONYMOUS_CODING	R/H	cGt/cAt	511
1	90633297	C	T	SNP	Het	20.49	gene-LOC102400543	LOC102400543		rna-XM_044941166.2	exon-XM_044941166.2-22	22	NON_SYNONYMOUS_CODING	R/H	cGt/cAt	585
1	90633297	C	T	SNP	Het	20.49	gene-LOC102400543	LOC102400543		rna-XM_044941135.2	exon-XM_044941135.2-28	28	NON_SYNONYMOUS_CODING	R/H	cGt/cAt	731
1	90633297	C	T	SNP	Het	20.49	gene-LOC102400543	LOC102400543		rna-XM_044941110.2	exon-XM_044941110.2-27	27	NON_SYNONYMOUS_CODING	R/H	cGt/cAt	720
1	90633297	C	T	SNP	Het	20.49	gene-LOC102400543	LOC102400543		rna-XM_044941094.2	exon-XM_044941094.2-28	28	NON_SYNONYMOUS_CODING	R/H	cGt/cAt	731
1	90633297	C	T	SNP	Het	20.49	gene-LOC102400543	LOC102400543		rna-XM_044941010.2	exon-XM_044941010.2-28	28	NON_SYNONYMOUS_CODING	R/H	cGt/cAt	731
1	90633297	C	T	SNP	Het	20.49	gene-LOC102400543	LOC102400543		rna-XM_044941033.2	exon-XM_044941033.2-27	27	NON_SYNONYMOUS_CODING	R/H	cGt/cAt	706
1	90633297	C	T	SNP	Het	20.49	gene-LOC102400543	LOC102400543		rna-XM_044941058.2	exon-XM_044941058.2-28	28	NON_SYNONYMOUS_CODING	R/H	cGt/cAt	731
1	90636540	T	C	SNP	Het	21.59	gene-LOC102400543	LOC102400543		rna-XM_044941197.2	exon-XM_044941197.2-20	20	NON_SYNONYMOUS_CODING	Q/R	cAg/cGg	553
1	90636540	T	C	SNP	Het	21.59	gene-LOC102400543	LOC102400543		rna-XM_044941151.2	exon-XM_044941151.2-20	20	NON_SYNONYMOUS_CODING	Q/R	cAg/cGg	553
1	90636540	T	C	SNP	Het	21.59	gene-LOC102400543	LOC102400543		rna-XM_044941123.2	exon-XM_044941123.2-22	22	NON_SYNONYMOUS_CODING	Q/R	cAg/cGg	600
1	90636540	T	C	SNP	Het	21.59	gene-LOC102400543	LOC102400543		rna-XM_044941100.2	exon-XM_044941100.2-23	23	NON_SYNONYMOUS_CODING	Q/R	cAg/cGg	624
1	90636540	T	C	SNP	Het	21.59	gene-LOC102400543	LOC102400543		rna-XM_044941061.2	exon-XM_044941061.2-25	25	NON_SYNONYMOUS_CODING	Q/R	cAg/cGg	674
1	90636540	T	C	SNP	Het	21.59	gene-LOC102400543	LOC102400543		rna-XM_044941140.2	exon-XM_044941140.2-21	21	NON_SYNONYMOUS_CODING	Q/R	cAg/cGg	578
1	90636540	T	C	SNP	Het	21.59	gene-LOC102400543	LOC102400543		rna-XM_044941084.2	exon-XM_044941084.2-23	23	NON_SYNONYMOUS_CODING	Q/R	cAg/cGg	625
1	90636540	T	C	SNP	Het	21.59	gene-LOC102400543	LOC102400543		rna-XM_044941025.2	exon-XM_044941025.2-24	24	NON_SYNONYMOUS_CODING	Q/R	cAg/cGg	652
1	90636540	T	C	SNP	Het	21.59	gene-LOC102400543	LOC102400543		rna-XM_044941046.2	exon-XM_044941046.2-25	25	NON_SYNONYMOUS_CODING	Q/R	cAg/cGg	674
1	90636540	T	C	SNP	Het	21.59	gene-LOC102400543	LOC102400543		rna-XM_044941015.2	exon-XM_044941015.2-25	25	NON_SYNONYMOUS_CODING	Q/R	cAg/cGg	674
1	90636540	T	C	SNP	Het	21.59	gene-LOC102400543	LOC102400543		rna-XM_044941019.2	exon-XM_044941019.2-25	25	NON_SYNONYMOUS_CODING	Q/R	cAg/cGg	674
1	90636540	T	C	SNP	Het	21.59	gene-LOC102400543	LOC102400543		rna-XM_044941161.2	exon-XM_044941161.2-19	19	NON_SYNONYMOUS_CODING	Q/R	cAg/cGg	528
1	90636540	T	C	SNP	Het	21.59	gene-LOC102400543	LOC102400543		rna-XM_044941117.2	exon-XM_044941117.2-22	22	NON_SYNONYMOUS_CODING	Q/R	cAg/cGg	603
1	90636540	T	C	SNP	Het	21.59	gene-LOC102400543	LOC102400543		rna-XM_044941115.2	exon-XM_044941115.2-25	25	NON_SYNONYMOUS_CODING	Q/R	cAg/cGg	674
1	90636540	T	C	SNP	Het	21.59	gene-LOC102400543	LOC102400543		rna-XM_044941091.2	exon-XM_044941091.2-25	25	NON_SYNONYMOUS_CODING	Q/R	cAg/cGg	674
1	90636540	T	C	SNP	Het	21.59	gene-LOC102400543	LOC102400543		rna-XM_044941072.2	exon-XM_044941072.2-25	25	NON_SYNONYMOUS_CODING	Q/R	cAg/cGg	674
1	90636540	T	C	SNP	Het	21.59	gene-LOC102400543	LOC102400543		rna-XM_044941130.2	exon-XM_044941130.2-25	25	NON_SYNONYMOUS_CODING	Q/R	cAg/cGg	674
1	90636540	T	C	SNP	Het	21.59	gene-LOC102400543	LOC102400543		rna-XM_044941030.2	exon-XM_044941030.2-25	25	NON_SYNONYMOUS_CODING	Q/R	cAg/cGg	674
1	90636540	T	C	SNP	Het	21.59	gene-LOC102400543	LOC102400543		rna-XM_045165297.1	exon-XM_045165297.1-25	25	NON_SYNONYMOUS_CODING	Q/R	cAg/cGg	674
1	90636540	T	C	SNP	Het	21.59	gene-LOC102400543	LOC102400543		rna-XM_044941074.2	exon-XM_044941074.2-25	25	NON_SYNONYMOUS_CODING	Q/R	cAg/cGg	674
1	90636540	T	C	SNP	Het	21.59	gene-LOC102400543	LOC102400543		rna-XM_044941057.2	exon-XM_044941057.2-25	25	NON_SYNONYMOUS_CODING	Q/R	cAg/cGg	674
1	90636540	T	C	SNP	Het	21.59	gene-LOC102400543	LOC102400543		rna-XM_044941013.2	exon-XM_044941013.2-25	25	NON_SYNONYMOUS_CODING	Q/R	cAg/cGg	674
1	90636540	T	C	SNP	Het	21.59	gene-LOC102400543	LOC102400543		rna-XM_045165299.1	exon-XM_045165299.1-25	25	NON_SYNONYMOUS_CODING	Q/R	cAg/cGg	674
1	90636540	T	C	SNP	Het	21.59	gene-LOC102400543	LOC102400543		rna-XM_044941007.2	exon-XM_044941007.2-25	25	NON_SYNONYMOUS_CODING	Q/R	cAg/cGg	674
1	90636540	T	C	SNP	Het	21.59	gene-LOC102400543	LOC102400543		rna-XM_044941175.2	exon-XM_044941175.2-25	25	NON_SYNONYMOUS_CODING	Q/R	cAg/cGg	674
1	90636540	T	C	SNP	Het	21.59	gene-LOC102400543	LOC102400543		rna-XM_044941179.2	exon-XM_044941179.2-25	25	NON_SYNONYMOUS_CODING	Q/R	cAg/cGg	674
1	90636540	T	C	SNP	Het	21.59	gene-LOC102400543	LOC102400543		rna-XM_045165305.1	exon-XM_045165305.1-23	23	NON_SYNONYMOUS_CODING	Q/R	cAg/cGg	625
1	90636540	T	C	SNP	Het	21.59	gene-LOC102400543	LOC102400543		rna-XM_044941158.2	exon-XM_044941158.2-25	25	NON_SYNONYMOUS_CODING	Q/R	cAg/cGg	674
1	90636540	T	C	SNP	Het	21.59	gene-LOC102400543	LOC102400543		rna-XM_044941145.2	exon-XM_044941145.2-25	25	NON_SYNONYMOUS_CODING	Q/R	cAg/cGg	674
1	90636540	T	C	SNP	Het	21.59	gene-LOC102400543	LOC102400543		rna-XM_044941122.2	exon-XM_044941122.2-22	22	NON_SYNONYMOUS_CODING	Q/R	cAg/cGg	602
1	90636540	T	C	SNP	Het	21.59	gene-LOC102400543	LOC102400543		rna-XM_044941141.2	exon-XM_044941141.2-25	25	NON_SYNONYMOUS_CODING	Q/R	cAg/cGg	674
1	90636540	T	C	SNP	Het	21.59	gene-LOC102400543	LOC102400543		rna-XM_044941081.2	exon-XM_044941081.2-23	23	NON_SYNONYMOUS_CODING	Q/R	cAg/cGg	627
1	90636540	T	C	SNP	Het	21.59	gene-LOC102400543	LOC102400543		rna-XM_044941020.2	exon-XM_044941020.2-25	25	NON_SYNONYMOUS_CODING	Q/R	cAg/cGg	674
1	90636540	T	C	SNP	Het	21.59	gene-LOC102400543	LOC102400543		rna-XM_044941043.2	exon-XM_044941043.2-25	25	NON_SYNONYMOUS_CODING	Q/R	cAg/cGg	674
1	90636540	T	C	SNP	Het	21.59	gene-LOC102400543	LOC102400543		rna-XM_044941066.2	exon-XM_044941066.2-25	25	NON_SYNONYMOUS_CODING	Q/R	cAg/cGg	674
1	90636540	T	C	SNP	Het	21.59	gene-LOC102400543	LOC102400543		rna-XM_044941037.2	exon-XM_044941037.2-25	25	NON_SYNONYMOUS_CODING	Q/R	cAg/cGg	674
1	90636540	T	C	SNP	Het	21.59	gene-LOC102400543	LOC102400543		rna-XM_044941016.2	exon-XM_044941016.2-25	25	NON_SYNONYMOUS_CODING	Q/R	cAg/cGg	674
1	90636540	T	C	SNP	Het	21.59	gene-LOC102400543	LOC102400543		rna-XM_044941039.2	exon-XM_044941039.2-24	24	NON_SYNONYMOUS_CODING	Q/R	cAg/cGg	649
1	90636540	T	C	SNP	Het	21.59	gene-LOC102400543	LOC102400543		rna-XM_044941181.2	exon-XM_044941181.2-16	16	NON_SYNONYMOUS_CODING	Q/R	cAg/cGg	454
1	90636540	T	C	SNP	Het	21.59	gene-LOC102400543	LOC102400543		rna-XM_044941166.2	exon-XM_044941166.2-19	19	NON_SYNONYMOUS_CODING	Q/R	cAg/cGg	528
1	90636540	T	C	SNP	Het	21.59	gene-LOC102400543	LOC102400543		rna-XM_044941135.2	exon-XM_044941135.2-25	25	NON_SYNONYMOUS_CODING	Q/R	cAg/cGg	674
1	90636540	T	C	SNP	Het	21.59	gene-LOC102400543	LOC102400543		rna-XM_044941110.2	exon-XM_044941110.2-25	25	NON_SYNONYMOUS_CODING	Q/R	cAg/cGg	674
1	90636540	T	C	SNP	Het	21.59	gene-LOC102400543	LOC102400543		rna-XM_044941094.2	exon-XM_044941094.2-25	25	NON_SYNONYMOUS_CODING	Q/R	cAg/cGg	674
1	90636540	T	C	SNP	Het	21.59	gene-LOC102400543	LOC102400543		rna-XM_044941010.2	exon-XM_044941010.2-25	25	NON_SYNONYMOUS_CODING	Q/R	cAg/cGg	674
1	90636540	T	C	SNP	Het	21.59	gene-LOC102400543	LOC102400543		rna-XM_044941033.2	exon-XM_044941033.2-24	24	NON_SYNONYMOUS_CODING	Q/R	cAg/cGg	649
1	90636540	T	C	SNP	Het	21.59	gene-LOC102400543	LOC102400543		rna-XM_044941058.2	exon-XM_044941058.2-25	25	NON_SYNONYMOUS_CODING	Q/R	cAg/cGg	674
1	90636574	T	A	SNP	Het	19.87	gene-LOC102400543	LOC102400543		rna-XM_044941197.2	exon-XM_044941197.2-20	20	NON_SYNONYMOUS_CODING	I/F	Att/Ttt	542
1	90636574	T	A	SNP	Het	19.87	gene-LOC102400543	LOC102400543		rna-XM_044941151.2	exon-XM_044941151.2-20	20	NON_SYNONYMOUS_CODING	I/F	Att/Ttt	542
1	90636574	T	A	SNP	Het	19.87	gene-LOC102400543	LOC102400543		rna-XM_044941123.2	exon-XM_044941123.2-22	22	NON_SYNONYMOUS_CODING	I/F	Att/Ttt	589
1	90636574	T	A	SNP	Het	19.87	gene-LOC102400543	LOC102400543		rna-XM_044941100.2	exon-XM_044941100.2-23	23	NON_SYNONYMOUS_CODING	I/F	Att/Ttt	613
1	90636574	T	A	SNP	Het	19.87	gene-LOC102400543	LOC102400543		rna-XM_044941061.2	exon-XM_044941061.2-25	25	NON_SYNONYMOUS_CODING	I/F	Att/Ttt	663
1	90636574	T	A	SNP	Het	19.87	gene-LOC102400543	LOC102400543		rna-XM_044941140.2	exon-XM_044941140.2-21	21	NON_SYNONYMOUS_CODING	I/F	Att/Ttt	567
1	90636574	T	A	SNP	Het	19.87	gene-LOC102400543	LOC102400543		rna-XM_044941084.2	exon-XM_044941084.2-23	23	NON_SYNONYMOUS_CODING	I/F	Att/Ttt	614
1	90636574	T	A	SNP	Het	19.87	gene-LOC102400543	LOC102400543		rna-XM_044941025.2	exon-XM_044941025.2-24	24	NON_SYNONYMOUS_CODING	I/F	Att/Ttt	641
1	90636574	T	A	SNP	Het	19.87	gene-LOC102400543	LOC102400543		rna-XM_044941046.2	exon-XM_044941046.2-25	25	NON_SYNONYMOUS_CODING	I/F	Att/Ttt	663
1	90636574	T	A	SNP	Het	19.87	gene-LOC102400543	LOC102400543		rna-XM_044941015.2	exon-XM_044941015.2-25	25	NON_SYNONYMOUS_CODING	I/F	Att/Ttt	663
1	90636574	T	A	SNP	Het	19.87	gene-LOC102400543	LOC102400543		rna-XM_044941019.2	exon-XM_044941019.2-25	25	NON_SYNONYMOUS_CODING	I/F	Att/Ttt	663
1	90636574	T	A	SNP	Het	19.87	gene-LOC102400543	LOC102400543		rna-XM_044941161.2	exon-XM_044941161.2-19	19	NON_SYNONYMOUS_CODING	I/F	Att/Ttt	517
1	90636574	T	A	SNP	Het	19.87	gene-LOC102400543	LOC102400543		rna-XM_044941117.2	exon-XM_044941117.2-22	22	NON_SYNONYMOUS_CODING	I/F	Att/Ttt	592
1	90636574	T	A	SNP	Het	19.87	gene-LOC102400543	LOC102400543		rna-XM_044941115.2	exon-XM_044941115.2-25	25	NON_SYNONYMOUS_CODING	I/F	Att/Ttt	663
1	90636574	T	A	SNP	Het	19.87	gene-LOC102400543	LOC102400543		rna-XM_044941091.2	exon-XM_044941091.2-25	25	NON_SYNONYMOUS_CODING	I/F	Att/Ttt	663
1	90636574	T	A	SNP	Het	19.87	gene-LOC102400543	LOC102400543		rna-XM_044941072.2	exon-XM_044941072.2-25	25	NON_SYNONYMOUS_CODING	I/F	Att/Ttt	663
1	90636574	T	A	SNP	Het	19.87	gene-LOC102400543	LOC102400543		rna-XM_044941130.2	exon-XM_044941130.2-25	25	NON_SYNONYMOUS_CODING	I/F	Att/Ttt	663
1	90636574	T	A	SNP	Het	19.87	gene-LOC102400543	LOC102400543		rna-XM_044941030.2	exon-XM_044941030.2-25	25	NON_SYNONYMOUS_CODING	I/F	Att/Ttt	663
1	90636574	T	A	SNP	Het	19.87	gene-LOC102400543	LOC102400543		rna-XM_045165297.1	exon-XM_045165297.1-25	25	NON_SYNONYMOUS_CODING	I/F	Att/Ttt	663
1	90636574	T	A	SNP	Het	19.87	gene-LOC102400543	LOC102400543		rna-XM_044941074.2	exon-XM_044941074.2-25	25	NON_SYNONYMOUS_CODING	I/F	Att/Ttt	663
1	90636574	T	A	SNP	Het	19.87	gene-LOC102400543	LOC102400543		rna-XM_044941057.2	exon-XM_044941057.2-25	25	NON_SYNONYMOUS_CODING	I/F	Att/Ttt	663
1	90636574	T	A	SNP	Het	19.87	gene-LOC102400543	LOC102400543		rna-XM_044941013.2	exon-XM_044941013.2-25	25	NON_SYNONYMOUS_CODING	I/F	Att/Ttt	663
1	90636574	T	A	SNP	Het	19.87	gene-LOC102400543	LOC102400543		rna-XM_045165299.1	exon-XM_045165299.1-25	25	NON_SYNONYMOUS_CODING	I/F	Att/Ttt	663
1	90636574	T	A	SNP	Het	19.87	gene-LOC102400543	LOC102400543		rna-XM_044941007.2	exon-XM_044941007.2-25	25	NON_SYNONYMOUS_CODING	I/F	Att/Ttt	663
1	90636574	T	A	SNP	Het	19.87	gene-LOC102400543	LOC102400543		rna-XM_044941175.2	exon-XM_044941175.2-25	25	NON_SYNONYMOUS_CODING	I/F	Att/Ttt	663
1	90636574	T	A	SNP	Het	19.87	gene-LOC102400543	LOC102400543		rna-XM_044941179.2	exon-XM_044941179.2-25	25	NON_SYNONYMOUS_CODING	I/F	Att/Ttt	663
1	90636574	T	A	SNP	Het	19.87	gene-LOC102400543	LOC102400543		rna-XM_045165305.1	exon-XM_045165305.1-23	23	NON_SYNONYMOUS_CODING	I/F	Att/Ttt	614
1	90636574	T	A	SNP	Het	19.87	gene-LOC102400543	LOC102400543		rna-XM_044941158.2	exon-XM_044941158.2-25	25	NON_SYNONYMOUS_CODING	I/F	Att/Ttt	663
1	90636574	T	A	SNP	Het	19.87	gene-LOC102400543	LOC102400543		rna-XM_044941145.2	exon-XM_044941145.2-25	25	NON_SYNONYMOUS_CODING	I/F	Att/Ttt	663
1	90636574	T	A	SNP	Het	19.87	gene-LOC102400543	LOC102400543		rna-XM_044941122.2	exon-XM_044941122.2-22	22	NON_SYNONYMOUS_CODING	I/F	Att/Ttt	591
1	90636574	T	A	SNP	Het	19.87	gene-LOC102400543	LOC102400543		rna-XM_044941141.2	exon-XM_044941141.2-25	25	NON_SYNONYMOUS_CODING	I/F	Att/Ttt	663
1	90636574	T	A	SNP	Het	19.87	gene-LOC102400543	LOC102400543		rna-XM_044941081.2	exon-XM_044941081.2-23	23	NON_SYNONYMOUS_CODING	I/F	Att/Ttt	616
1	90636574	T	A	SNP	Het	19.87	gene-LOC102400543	LOC102400543		rna-XM_044941020.2	exon-XM_044941020.2-25	25	NON_SYNONYMOUS_CODING	I/F	Att/Ttt	663
1	90636574	T	A	SNP	Het	19.87	gene-LOC102400543	LOC102400543		rna-XM_044941043.2	exon-XM_044941043.2-25	25	NON_SYNONYMOUS_CODING	I/F	Att/Ttt	663
1	90636574	T	A	SNP	Het	19.87	gene-LOC102400543	LOC102400543		rna-XM_044941066.2	exon-XM_044941066.2-25	25	NON_SYNONYMOUS_CODING	I/F	Att/Ttt	663
1	90636574	T	A	SNP	Het	19.87	gene-LOC102400543	LOC102400543		rna-XM_044941037.2	exon-XM_044941037.2-25	25	NON_SYNONYMOUS_CODING	I/F	Att/Ttt	663
1	90636574	T	A	SNP	Het	19.87	gene-LOC102400543	LOC102400543		rna-XM_044941016.2	exon-XM_044941016.2-25	25	NON_SYNONYMOUS_CODING	I/F	Att/Ttt	663
1	90636574	T	A	SNP	Het	19.87	gene-LOC102400543	LOC102400543		rna-XM_044941039.2	exon-XM_044941039.2-24	24	NON_SYNONYMOUS_CODING	I/F	Att/Ttt	638
1	90636574	T	A	SNP	Het	19.87	gene-LOC102400543	LOC102400543		rna-XM_044941181.2	exon-XM_044941181.2-16	16	NON_SYNONYMOUS_CODING	I/F	Att/Ttt	443
1	90636574	T	A	SNP	Het	19.87	gene-LOC102400543	LOC102400543		rna-XM_044941166.2	exon-XM_044941166.2-19	19	NON_SYNONYMOUS_CODING	I/F	Att/Ttt	517
1	90636574	T	A	SNP	Het	19.87	gene-LOC102400543	LOC102400543		rna-XM_044941135.2	exon-XM_044941135.2-25	25	NON_SYNONYMOUS_CODING	I/F	Att/Ttt	663
1	90636574	T	A	SNP	Het	19.87	gene-LOC102400543	LOC102400543		rna-XM_044941110.2	exon-XM_044941110.2-25	25	NON_SYNONYMOUS_CODING	I/F	Att/Ttt	663
1	90636574	T	A	SNP	Het	19.87	gene-LOC102400543	LOC102400543		rna-XM_044941094.2	exon-XM_044941094.2-25	25	NON_SYNONYMOUS_CODING	I/F	Att/Ttt	663
1	90636574	T	A	SNP	Het	19.87	gene-LOC102400543	LOC102400543		rna-XM_044941010.2	exon-XM_044941010.2-25	25	NON_SYNONYMOUS_CODING	I/F	Att/Ttt	663
1	90636574	T	A	SNP	Het	19.87	gene-LOC102400543	LOC102400543		rna-XM_044941033.2	exon-XM_044941033.2-24	24	NON_SYNONYMOUS_CODING	I/F	Att/Ttt	638
1	90636574	T	A	SNP	Het	19.87	gene-LOC102400543	LOC102400543		rna-XM_044941058.2	exon-XM_044941058.2-25	25	NON_SYNONYMOUS_CODING	I/F	Att/Ttt	663
1	91125112	C	T	SNP	Het	24.41	gene-IMPG2	IMPG2		rna-XM_045165321.1	exon-XM_045165321.1-5	5	NON_SYNONYMOUS_CODING	R/H	cGt/cAt	121
1	91125112	C	T	SNP	Het	24.41	gene-IMPG2	IMPG2		rna-XM_025283006.3	exon-XM_025283006.3-8	8	NON_SYNONYMOUS_CODING	R/H	cGt/cAt	324
1	91125112	C	T	SNP	Het	24.41	gene-IMPG2	IMPG2		rna-XM_025282999.3	exon-XM_025282999.3-8	8	NON_SYNONYMOUS_CODING	R/H	cGt/cAt	324
1	91125112	C	T	SNP	Het	24.41	gene-IMPG2	IMPG2		rna-XM_045165318.1	exon-XM_045165318.1-8	8	NON_SYNONYMOUS_CODING	R/H	cGt/cAt	324
1	91125112	C	T	SNP	Het	24.41	gene-IMPG2	IMPG2		rna-XM_025282967.3	exon-XM_025282967.3-8	8	NON_SYNONYMOUS_CODING	R/H	cGt/cAt	324
1	91125112	C	T	SNP	Het	24.41	gene-IMPG2	IMPG2		rna-XM_044941236.2	exon-XM_044941236.2-7	7	NON_SYNONYMOUS_CODING	R/H	cGt/cAt	154
1	91125112	C	T	SNP	Het	24.41	gene-IMPG2	IMPG2		rna-XM_025282978.3	exon-XM_025282978.3-8	8	NON_SYNONYMOUS_CODING	R/H	cGt/cAt	324
1	91125112	C	T	SNP	Het	24.41	gene-IMPG2	IMPG2		rna-XM_025282989.3	exon-XM_025282989.3-8	8	NON_SYNONYMOUS_CODING	R/H	cGt/cAt	324
1	91159414	C	T	SNP	Hom	22.64	gene-IMPG2	IMPG2		rna-XM_025283006.3	exon-XM_025283006.3-2	2	NON_SYNONYMOUS_CODING	S/N	aGc/aAc	101
1	91159414	C	T	SNP	Hom	22.64	gene-IMPG2	IMPG2		rna-XM_025282999.3	exon-XM_025282999.3-2	2	NON_SYNONYMOUS_CODING	S/N	aGc/aAc	101
1	91159414	C	T	SNP	Hom	22.64	gene-IMPG2	IMPG2		rna-XM_045165318.1	exon-XM_045165318.1-2	2	NON_SYNONYMOUS_CODING	S/N	aGc/aAc	101
1	91159414	C	T	SNP	Hom	22.64	gene-IMPG2	IMPG2		rna-XM_025282967.3	exon-XM_025282967.3-2	2	NON_SYNONYMOUS_CODING	S/N	aGc/aAc	101
1	91159414	C	T	SNP	Hom	22.64	gene-IMPG2	IMPG2		rna-XM_025282978.3	exon-XM_025282978.3-2	2	NON_SYNONYMOUS_CODING	S/N	aGc/aAc	101
1	91159414	C	T	SNP	Hom	22.64	gene-IMPG2	IMPG2		rna-XM_025282989.3	exon-XM_025282989.3-2	2	NON_SYNONYMOUS_CODING	S/N	aGc/aAc	101
1	91159439	G	C	SNP	Hom	28.68	gene-IMPG2	IMPG2		rna-XM_025283006.3	exon-XM_025283006.3-2	2	NON_SYNONYMOUS_CODING	P/A	Cct/Gct	93
1	91159439	G	C	SNP	Hom	28.68	gene-IMPG2	IMPG2		rna-XM_025282999.3	exon-XM_025282999.3-2	2	NON_SYNONYMOUS_CODING	P/A	Cct/Gct	93
1	91159439	G	C	SNP	Hom	28.68	gene-IMPG2	IMPG2		rna-XM_045165318.1	exon-XM_045165318.1-2	2	NON_SYNONYMOUS_CODING	P/A	Cct/Gct	93
1	91159439	G	C	SNP	Hom	28.68	gene-IMPG2	IMPG2		rna-XM_025282967.3	exon-XM_025282967.3-2	2	NON_SYNONYMOUS_CODING	P/A	Cct/Gct	93
1	91159439	G	C	SNP	Hom	28.68	gene-IMPG2	IMPG2		rna-XM_025282978.3	exon-XM_025282978.3-2	2	NON_SYNONYMOUS_CODING	P/A	Cct/Gct	93
1	91159439	G	C	SNP	Hom	28.68	gene-IMPG2	IMPG2		rna-XM_025282989.3	exon-XM_025282989.3-2	2	NON_SYNONYMOUS_CODING	P/A	Cct/Gct	93
1	91160028	T	C	SNP	Het	21.7	gene-IMPG2	IMPG2		rna-XM_025283006.3	exon-XM_025283006.3-1	1	NON_SYNONYMOUS_CODING	I/V	Ata/Gta	48
1	91160028	T	C	SNP	Het	21.7	gene-IMPG2	IMPG2		rna-XM_025282999.3	exon-XM_025282999.3-1	1	NON_SYNONYMOUS_CODING	I/V	Ata/Gta	48
1	91160028	T	C	SNP	Het	21.7	gene-IMPG2	IMPG2		rna-XM_045165318.1	exon-XM_045165318.1-1	1	NON_SYNONYMOUS_CODING	I/V	Ata/Gta	48
1	91160028	T	C	SNP	Het	21.7	gene-IMPG2	IMPG2		rna-XM_025282967.3	exon-XM_025282967.3-1	1	NON_SYNONYMOUS_CODING	I/V	Ata/Gta	48
1	91160028	T	C	SNP	Het	21.7	gene-IMPG2	IMPG2		rna-XM_025282978.3	exon-XM_025282978.3-1	1	NON_SYNONYMOUS_CODING	I/V	Ata/Gta	48
1	91160028	T	C	SNP	Het	21.7	gene-IMPG2	IMPG2		rna-XM_025282989.3	exon-XM_025282989.3-1	1	NON_SYNONYMOUS_CODING	I/V	Ata/Gta	48
1	91160040	G	T	SNP	Hom	25.62	gene-IMPG2	IMPG2		rna-XM_025283006.3	exon-XM_025283006.3-1	1	NON_SYNONYMOUS_CODING	L/M	Ctg/Atg	44
1	91160040	G	T	SNP	Hom	25.62	gene-IMPG2	IMPG2		rna-XM_025282999.3	exon-XM_025282999.3-1	1	NON_SYNONYMOUS_CODING	L/M	Ctg/Atg	44
1	91160040	G	T	SNP	Hom	25.62	gene-IMPG2	IMPG2		rna-XM_045165318.1	exon-XM_045165318.1-1	1	NON_SYNONYMOUS_CODING	L/M	Ctg/Atg	44
1	91160040	G	T	SNP	Hom	25.62	gene-IMPG2	IMPG2		rna-XM_025282967.3	exon-XM_025282967.3-1	1	NON_SYNONYMOUS_CODING	L/M	Ctg/Atg	44
1	91160040	G	T	SNP	Hom	25.62	gene-IMPG2	IMPG2		rna-XM_025282978.3	exon-XM_025282978.3-1	1	NON_SYNONYMOUS_CODING	L/M	Ctg/Atg	44
1	91160040	G	T	SNP	Hom	25.62	gene-IMPG2	IMPG2		rna-XM_025282989.3	exon-XM_025282989.3-1	1	NON_SYNONYMOUS_CODING	L/M	Ctg/Atg	44
1	94139195	C	G	SNP	Het	6.9	Gene_rna-XR_006551559.2	exon-XR_006551559.2-1		rna-XR_006551559.2	exon-XR_006551559.2-3	3	NON_SYNONYMOUS_CODING	C/W	tgC/tgG	113
1	95624796	A	T	SNP	Hom	19.83	Gene_rna-XR_006640946.1	exon-XR_006640946.1-1		rna-XR_006640946.1	exon-XR_006640946.1-7	7	NON_SYNONYMOUS_CODING	L/F	ttA/ttT	274
1	95624845	G	A	SNP	Hom	22.22	Gene_rna-XR_006640946.1	exon-XR_006640946.1-1		rna-XR_006640946.1	exon-XR_006640946.1-7	7	NON_SYNONYMOUS_CODING	V/I	Gta/Ata	291
1	98044363	A	G	SNP	Het	24.77	Gene_rna-XR_006640953.1	exon-XR_006640953.1-1		rna-XR_006640953.1	exon-XR_006640953.1-1	1	NON_SYNONYMOUS_CODING	V/A	gTg/gCg	1847
1	98044816	G	T	SNP	Het	26.01	Gene_rna-XR_006640953.1	exon-XR_006640953.1-1		rna-XR_006640953.1	exon-XR_006640953.1-1	1	NON_SYNONYMOUS_CODING	T/K	aCa/aAa	1696
1	98045093	T	G	SNP	Het	24.77	Gene_rna-XR_006640953.1	exon-XR_006640953.1-1		rna-XR_006640953.1	exon-XR_006640953.1-1	1	NON_SYNONYMOUS_CODING	T/P	Acc/Ccc	1604
1	98045179	G	A	SNP	Het	19.97	Gene_rna-XR_006640953.1	exon-XR_006640953.1-1		rna-XR_006640953.1	exon-XR_006640953.1-1	1	NON_SYNONYMOUS_CODING	T/I	aCa/aTa	1575
1	98045285	G	A	SNP	Het	20.81	Gene_rna-XR_006640953.1	exon-XR_006640953.1-1		rna-XR_006640953.1	exon-XR_006640953.1-1	1	NON_SYNONYMOUS_CODING	P/S	Cct/Tct	1540
1	98462985	C	G	SNP	Het	25.56	gene-HHLA2	HHLA2		rna-XM_045165432.1	exon-XM_045165432.1-10	10	NON_SYNONYMOUS_CODING	N/K	aaC/aaG	427
1	98462985	C	G	SNP	Het	25.56	gene-HHLA2	HHLA2		rna-XM_045165433.1	exon-XM_045165433.1-9	9	NON_SYNONYMOUS_CODING	N/K	aaC/aaG	427
1	98462985	C	G	SNP	Het	25.56	gene-HHLA2	HHLA2		rna-XM_045165434.1	exon-XM_045165434.1-8	8	NON_SYNONYMOUS_CODING	N/K	aaC/aaG	427
1	98462985	C	G	SNP	Het	25.56	gene-HHLA2	HHLA2		rna-XM_045165412.1	exon-XM_045165412.1-11	11	NON_SYNONYMOUS_CODING	N/K	aaC/aaG	427
1	98462985	C	G	SNP	Het	25.56	gene-HHLA2	HHLA2		rna-XM_045165411.1	exon-XM_045165411.1-10	10	NON_SYNONYMOUS_CODING	N/K	aaC/aaG	427
1	98462985	C	G	SNP	Het	25.56	gene-HHLA2	HHLA2		rna-XM_045165430.1	exon-XM_045165430.1-11	11	NON_SYNONYMOUS_CODING	N/K	aaC/aaG	427
1	98462985	C	G	SNP	Het	25.56	gene-HHLA2	HHLA2		rna-XM_045165439.1	exon-XM_045165439.1-9	9	NON_SYNONYMOUS_CODING	N/K	aaC/aaG	362
1	98462985	C	G	SNP	Het	25.56	gene-HHLA2	HHLA2		rna-XM_045165416.1	exon-XM_045165416.1-10	10	NON_SYNONYMOUS_CODING	N/K	aaC/aaG	427
1	98462985	C	G	SNP	Het	25.56	gene-HHLA2	HHLA2		rna-XM_045165414.1	exon-XM_045165414.1-11	11	NON_SYNONYMOUS_CODING	N/K	aaC/aaG	427
1	98462985	C	G	SNP	Het	25.56	gene-HHLA2	HHLA2		rna-XM_045165413.1	exon-XM_045165413.1-11	11	NON_SYNONYMOUS_CODING	N/K	aaC/aaG	427
1	98462985	C	G	SNP	Het	25.56	gene-HHLA2	HHLA2		rna-XM_045165435.1	exon-XM_045165435.1-9	9	NON_SYNONYMOUS_CODING	N/K	aaC/aaG	385
1	98462985	C	G	SNP	Het	25.56	gene-HHLA2	HHLA2		rna-XM_045165419.1	exon-XM_045165419.1-11	11	NON_SYNONYMOUS_CODING	N/K	aaC/aaG	427
1	98462985	C	G	SNP	Het	25.56	gene-HHLA2	HHLA2		rna-XM_045165418.1	exon-XM_045165418.1-12	12	NON_SYNONYMOUS_CODING	N/K	aaC/aaG	427
1	98462985	C	G	SNP	Het	25.56	gene-HHLA2	HHLA2		rna-XM_045165417.1	exon-XM_045165417.1-12	12	NON_SYNONYMOUS_CODING	N/K	aaC/aaG	427
1	98462985	C	G	SNP	Het	25.56	gene-HHLA2	HHLA2		rna-XM_045165420.1	exon-XM_045165420.1-12	12	NON_SYNONYMOUS_CODING	N/K	aaC/aaG	427
1	98462985	C	G	SNP	Het	25.56	gene-HHLA2	HHLA2		rna-XM_045165443.1	exon-XM_045165443.1-9	9	NON_SYNONYMOUS_CODING	N/K	aaC/aaG	362
1	98462985	C	G	SNP	Het	25.56	gene-HHLA2	HHLA2		rna-XM_045165442.1	exon-XM_045165442.1-10	10	NON_SYNONYMOUS_CODING	N/K	aaC/aaG	362
1	98462985	C	G	SNP	Het	25.56	gene-HHLA2	HHLA2		rna-XM_045165445.1	exon-XM_045165445.1-8	8	NON_SYNONYMOUS_CODING	N/K	aaC/aaG	351
1	98462985	C	G	SNP	Het	25.56	gene-HHLA2	HHLA2		rna-XM_045165444.1	exon-XM_045165444.1-10	10	NON_SYNONYMOUS_CODING	N/K	aaC/aaG	351
1	98462985	C	G	SNP	Het	25.56	gene-HHLA2	HHLA2		rna-XM_045165441.1	exon-XM_045165441.1-10	10	NON_SYNONYMOUS_CODING	N/K	aaC/aaG	362
1	98462985	C	G	SNP	Het	25.56	gene-HHLA2	HHLA2		rna-XM_045165440.1	exon-XM_045165440.1-10	10	NON_SYNONYMOUS_CODING	N/K	aaC/aaG	362
1	98463373	G	A	SNP	Het	19.93	gene-MYH15	MYH15		rna-XM_025283513.3	exon-XM_025283513.3-30	30	NON_SYNONYMOUS_CODING	T/I	aCa/aTa	1578
1	98463373	G	A	SNP	Het	19.93	gene-MYH15	MYH15		rna-XM_044941522.2	exon-XM_044941522.2-30	30	NON_SYNONYMOUS_CODING	T/I	aCa/aTa	1579
1	98463373	G	A	SNP	Het	19.93	gene-MYH15	MYH15		rna-XM_044941531.2	exon-XM_044941531.2-30	30	NON_SYNONYMOUS_CODING	T/I	aCa/aTa	1577
1	99079067	C	T	SNP	Het	24.32	gene-MORC1	MORC1		rna-XM_044941636.2	exon-XM_044941636.2-22	22	NON_SYNONYMOUS_CODING	R/Q	cGg/cAg	845
1	99079067	C	T	SNP	Het	24.32	gene-MORC1	MORC1		rna-XM_044941647.2	exon-XM_044941647.2-23	23	NON_SYNONYMOUS_CODING	R/Q	cGg/cAg	769
1	99079067	C	T	SNP	Het	24.32	gene-MORC1	MORC1		rna-XM_044941642.2	exon-XM_044941642.2-23	23	NON_SYNONYMOUS_CODING	R/Q	cGg/cAg	785
1	99079067	C	T	SNP	Het	24.32	gene-MORC1	MORC1		rna-XM_044941651.2	exon-XM_044941651.2-23	23	NON_SYNONYMOUS_CODING	R/Q	cGg/cAg	769
1	99079067	C	T	SNP	Het	24.32	gene-MORC1	MORC1		rna-XM_025283715.3	exon-XM_025283715.3-25	25	NON_SYNONYMOUS_CODING	R/Q	cGg/cAg	830
1	99079067	C	T	SNP	Het	24.32	gene-MORC1	MORC1		rna-XM_044941629.2	exon-XM_044941629.2-23	23	NON_SYNONYMOUS_CODING	R/Q	cGg/cAg	894
1	101821976	A	G	SNP	Hom	22.21	Gene_gene-LOC102399534	Gene_gene-LOC102399534		gene-LOC102399534	id-LOC102399534	1	NON_SYNONYMOUS_CODING	Y/C	tAc/tGc	55
1	101822197	G	A	SNP	Hom	21.72	Gene_gene-LOC102399534	Gene_gene-LOC102399534		gene-LOC102399534	id-LOC102399534	1	NON_SYNONYMOUS_CODING	E/K	Gag/Aag	129
1	101822501	A	G	SNP	Hom	26.4	Gene_gene-LOC102399534	Gene_gene-LOC102399534		gene-LOC102399534	id-LOC102399534	1	NON_SYNONYMOUS_CODING	H/R	cAc/cGc	230
1	101822662	G	A	SNP	Hom	21.03	Gene_gene-LOC102399534	Gene_gene-LOC102399534		gene-LOC102399534	id-LOC102399534-2	2	NON_SYNONYMOUS_CODING	M/I	atG/atA	273
1	101823191	A	C	SNP	Hom	22.62	Gene_gene-LOC102399534	Gene_gene-LOC102399534		gene-LOC102399534	id-LOC102399534-2	2	NON_SYNONYMOUS_CODING	T/P	Aca/Cca	450
1	102260400	T	C	SNP	Het	21.49	gene-TMPRSS7	TMPRSS7		rna-XM_044941732.2	exon-XM_044941732.2-11	11	NON_SYNONYMOUS_CODING	C/R	Tgc/Cgc	448
1	102260400	T	C	SNP	Het	21.49	gene-TMPRSS7	TMPRSS7		rna-XM_044941734.1	exon-XM_044941734.1-8	8	NON_SYNONYMOUS_CODING	C/R	Tgc/Cgc	336
1	102957561	C	A	SNP	Het	19.72	gene-LOC102390732	LOC102390732		rna-XM_006074018.4	exon-XM_006074018.4-4	4	NON_SYNONYMOUS_CODING	E/D	gaG/gaT	220
1	102957634	T	C	SNP	Het	20.63	gene-LOC102390732	LOC102390732		rna-XM_006074018.4	exon-XM_006074018.4-4	4	NON_SYNONYMOUS_CODING	D/G	gAc/gGc	196
1	102957674	T	C	SNP	Het	10.97	gene-LOC102390732	LOC102390732		rna-XM_006074018.4	exon-XM_006074018.4-4	4	NON_SYNONYMOUS_CODING	S/G	Agc/Ggc	183
1	102957680	G	A	SNP	Het	16.9	gene-LOC102390732	LOC102390732		rna-XM_006074018.4	exon-XM_006074018.4-4	4	NON_SYNONYMOUS_CODING	R/W	Cgg/Tgg	181
1	102957942	A	G	SNP	Het	9.6	gene-LOC102390732	LOC102390732		rna-XM_006074018.4	exon-XM_006074018.4-3	3	NON_SYNONYMOUS_CODING	Y/H	Tat/Cat	132
1	102957943	C	G	SNP	Het	15.1	gene-LOC102390732	LOC102390732		rna-XM_006074018.4	exon-XM_006074018.4-3	3	NON_SYNONYMOUS_CODING	E/D	gaG/gaC	131
1	102957944	T	A	SNP	Het	13.95	gene-LOC102390732	LOC102390732		rna-XM_006074018.4	exon-XM_006074018.4-3	3	NON_SYNONYMOUS_CODING	E/V	gAg/gTg	131
1	102957949	A	C	SNP	Het	12.77	gene-LOC102390732	LOC102390732		rna-XM_006074018.4	exon-XM_006074018.4-3	3	NON_SYNONYMOUS_CODING	H/Q	caT/caG	129
1	102957952	G	T	SNP	Het	14.06	gene-LOC102390732	LOC102390732		rna-XM_006074018.4	exon-XM_006074018.4-3	3	NON_SYNONYMOUS_CODING	F/L	ttC/ttA	128
1	102957956	A	T	SNP	Het	6.49	gene-LOC102390732	LOC102390732		rna-XM_006074018.4	exon-XM_006074018.4-3	3	NON_SYNONYMOUS_CODING	V/D	gTt/gAt	127
1	102957957	C	T	SNP	Het	13.81	gene-LOC102390732	LOC102390732		rna-XM_006074018.4	exon-XM_006074018.4-3	3	NON_SYNONYMOUS_CODING	V/I	Gtt/Att	127
1	102958008	T	C	SNP	Het	21.13	gene-LOC102390732	LOC102390732		rna-XM_006074018.4	exon-XM_006074018.4-3	3	NON_SYNONYMOUS_CODING	T/A	Acc/Gcc	110
1	102958107	A	G	SNP	Het	22.6	gene-LOC102390732	LOC102390732		rna-XM_006074018.4	exon-XM_006074018.4-3	3	NON_SYNONYMOUS_CODING	C/R	Tgt/Cgt	77
1	102958136	C	T	SNP	Het	21.98	gene-LOC102390732	LOC102390732		rna-XM_006074018.4	exon-XM_006074018.4-3	3	NON_SYNONYMOUS_CODING	G/D	gGc/gAc	67
1	102958214	G	T	SNP	Het	16.75	gene-LOC102390732	LOC102390732		rna-XM_006074018.4	exon-XM_006074018.4-3	3	NON_SYNONYMOUS_CODING	A/D	gCt/gAt	41
1	102958220	C	A	SNP	Het	17.33	gene-LOC102390732	LOC102390732		rna-XM_006074018.4	exon-XM_006074018.4-3	3	NON_SYNONYMOUS_CODING	R/L	cGa/cTa	39
1	103095312	A	C	SNP	Het	21.17	gene-NEPRO	NEPRO		rna-XM_025284125.3	exon-XM_025284125.3-9	9	NON_SYNONYMOUS_CODING	N/K	aaT/aaG	454
1	103095312	A	C	SNP	Het	21.17	gene-NEPRO	NEPRO		rna-XM_025284113.3	exon-XM_025284113.3-9	9	NON_SYNONYMOUS_CODING	N/K	aaT/aaG	523
1	103095312	A	C	SNP	Het	21.17	gene-NEPRO	NEPRO		rna-XM_006074023.4	exon-XM_006074023.4-9	9	NON_SYNONYMOUS_CODING	N/K	aaT/aaG	528
1	103095312	A	C	SNP	Het	21.17	gene-NEPRO	NEPRO		rna-XM_025284142.3	exon-XM_025284142.3-6	6	NON_SYNONYMOUS_CODING	N/K	aaT/aaG	327
1	103095312	A	C	SNP	Het	21.17	gene-NEPRO	NEPRO		rna-XM_025284133.3	exon-XM_025284133.3-8	8	NON_SYNONYMOUS_CODING	N/K	aaT/aaG	432
1	103676202	G	A	SNP	Hom	21.24	gene-SIDT1	SIDT1		rna-XM_044941940.2	exon-XM_044941940.2-11	11	NON_SYNONYMOUS_CODING	R/K	aGg/aAg	343
1	103676202	G	A	SNP	Hom	21.24	gene-SIDT1	SIDT1		rna-XM_044941950.2	exon-XM_044941950.2-10	10	NON_SYNONYMOUS_CODING	R/K	aGg/aAg	161
1	103676202	G	A	SNP	Hom	21.24	gene-SIDT1	SIDT1		rna-XM_044941942.2	exon-XM_044941942.2-12	12	NON_SYNONYMOUS_CODING	R/K	aGg/aAg	377
1	103676202	G	A	SNP	Hom	21.24	gene-SIDT1	SIDT1		rna-XM_006076353.4	exon-XM_006076353.4-12	12	NON_SYNONYMOUS_CODING	R/K	aGg/aAg	377
1	103676202	G	A	SNP	Hom	21.24	gene-SIDT1	SIDT1		rna-XM_044941932.2	exon-XM_044941932.2-12	12	NON_SYNONYMOUS_CODING	R/K	aGg/aAg	377
1	103676202	G	A	SNP	Hom	21.24	gene-SIDT1	SIDT1		rna-XM_044941933.2	exon-XM_044941933.2-11	11	NON_SYNONYMOUS_CODING	R/K	aGg/aAg	353
1	103676202	G	A	SNP	Hom	21.24	gene-SIDT1	SIDT1		rna-XM_044941944.2	exon-XM_044941944.2-10	10	NON_SYNONYMOUS_CODING	R/K	aGg/aAg	315
1	103676202	G	A	SNP	Hom	21.24	gene-SIDT1	SIDT1		rna-XM_044941954.2	exon-XM_044941954.2-9	9	NON_SYNONYMOUS_CODING	R/K	aGg/aAg	142
1	103676202	G	A	SNP	Hom	21.24	gene-SIDT1	SIDT1		rna-XM_044941947.2	exon-XM_044941947.2-8	8	NON_SYNONYMOUS_CODING	R/K	aGg/aAg	162
1	103676202	G	A	SNP	Hom	21.24	gene-SIDT1	SIDT1		rna-XM_044941937.2	exon-XM_044941937.2-12	12	NON_SYNONYMOUS_CODING	R/K	aGg/aAg	377
1	103774080	A	G	SNP	Het	19.88	Gene_rna-XR_003108922.3	exon-XR_003108922.3-1		rna-XR_003108922.3	exon-XR_003108922.3-1	1	NON_SYNONYMOUS_CODING	H/R	cAc/cGc	166
1	103774332	C	G	SNP	Het	25.14	Gene_rna-XR_003108922.3	exon-XR_003108922.3-1		rna-XR_003108922.3	exon-XR_003108922.3-1	1	NON_SYNONYMOUS_CODING	T/R	aCa/aGa	250
1	104101408	T	C	SNP	Hom	22.81	gene-CCDC191	CCDC191		rna-XM_044942006.2	exon-XM_044942006.2-5	5	NON_SYNONYMOUS_CODING	T/A	Aca/Gca	142
1	104101408	T	C	SNP	Hom	22.81	gene-CCDC191	CCDC191		rna-XM_044941998.2	exon-XM_044941998.2-5	5	NON_SYNONYMOUS_CODING	T/A	Aca/Gca	142
1	104101408	T	C	SNP	Hom	22.81	gene-CCDC191	CCDC191		rna-XM_044941999.2	exon-XM_044941999.2-4	4	NON_SYNONYMOUS_CODING	T/A	Aca/Gca	129
1	104101408	T	C	SNP	Hom	22.81	gene-CCDC191	CCDC191		rna-XM_044942018.2	exon-XM_044942018.2-5	5	NON_SYNONYMOUS_CODING	T/A	Aca/Gca	142
1	104101408	T	C	SNP	Hom	22.81	gene-CCDC191	CCDC191		rna-XM_044942002.2	exon-XM_044942002.2-5	5	NON_SYNONYMOUS_CODING	T/A	Aca/Gca	142
1	104101408	T	C	SNP	Hom	22.81	gene-CCDC191	CCDC191		rna-XM_006073667.4	exon-XM_006073667.4-4	4	NON_SYNONYMOUS_CODING	T/A	Aca/Gca	109
1	104101408	T	C	SNP	Hom	22.81	gene-CCDC191	CCDC191		rna-XM_006073668.4	exon-XM_006073668.4-3	3	NON_SYNONYMOUS_CODING	T/A	Aca/Gca	96
1	104101408	T	C	SNP	Hom	22.81	gene-CCDC191	CCDC191		rna-XM_044942015.2	exon-XM_044942015.2-3	3	NON_SYNONYMOUS_CODING	T/A	Aca/Gca	23
1	104101408	T	C	SNP	Hom	22.81	gene-CCDC191	CCDC191		rna-XM_044942011.2	exon-XM_044942011.2-3	3	NON_SYNONYMOUS_CODING	T/A	Aca/Gca	23
1	108491410	T	C	SNP	Hom	26.12	Gene_rna-XR_006550749.2	exon-XR_006550749.2-1		rna-XR_006550749.2	exon-XR_006550749.2-1	1	NON_SYNONYMOUS_CODING	H/R	cAc/cGc	40
1	108491521	T	C	SNP	Hom	22.69	Gene_rna-XR_006550749.2	exon-XR_006550749.2-1		rna-XR_006550749.2	exon-XR_006550749.2-1	1	NON_SYNONYMOUS_CODING	Y/C	tAt/tGt	3
1	111665369	G	A	SNP	Het	19.66	gene-EAF2	EAF2		rna-XM_006073416.4	exon-XM_006073416.4-5	5	NON_SYNONYMOUS_CODING	G/E	gGa/gAa	198
1	111665380	A	T	SNP	Hom	24.63	gene-EAF2	EAF2		rna-XM_006073416.4	exon-XM_006073416.4-5	5	NON_SYNONYMOUS_CODING	S/C	Agc/Tgc	202
1	111665495	A	G	SNP	Het	22.15	gene-EAF2	EAF2		rna-XM_006073416.4	exon-XM_006073416.4-5	5	NON_SYNONYMOUS_CODING	N/S	aAt/aGt	240
1	112323589	A	G	SNP	Het	20.55	Gene_rna-XR_006550925.2	exon-XR_006550925.2-1		rna-XR_006550925.2	exon-XR_006550925.2-3	3	NON_SYNONYMOUS_CODING	H/R	cAc/cGc	144
1	112464474	C	T	SNP	Het	22.81	gene-HSPBAP1	HSPBAP1		rna-XM_006044216.4	exon-XM_006044216.4-3	3	NON_SYNONYMOUS_CODING	D/N	Gat/Aat	119
1	112464474	C	T	SNP	Het	22.81	gene-HSPBAP1	HSPBAP1		rna-XM_044942544.2	exon-XM_044942544.2-3	3	NON_SYNONYMOUS_CODING	D/N	Gat/Aat	82
1	112616810	G	C	SNP	Het	21.52	gene-SEMA5B	SEMA5B		rna-XM_044942551.1	exon-XM_044942551.1-17	17	NON_SYNONYMOUS_CODING	P/R	cCg/cGg	784
1	112616810	G	C	SNP	Het	21.52	gene-SEMA5B	SEMA5B		rna-XM_044942549.1	exon-XM_044942549.1-17	17	NON_SYNONYMOUS_CODING	P/R	cCg/cGg	784
1	112616810	G	C	SNP	Het	21.52	gene-SEMA5B	SEMA5B		rna-XM_044942557.1	exon-XM_044942557.1-16	16	NON_SYNONYMOUS_CODING	P/R	cCg/cGg	708
1	112616810	G	C	SNP	Het	21.52	gene-SEMA5B	SEMA5B		rna-XM_025285179.2	exon-XM_025285179.2-17	17	NON_SYNONYMOUS_CODING	P/R	cCg/cGg	784
1	114848443	A	G	SNP	Het	19.64	gene-HEG1	HEG1		rna-XM_044942652.2	exon-XM_044942652.2-9	9	NON_SYNONYMOUS_CODING	F/L	Ttc/Ctc	1098
1	114848443	A	G	SNP	Het	19.64	gene-HEG1	HEG1		rna-XM_025267106.3	exon-XM_025267106.3-9	9	NON_SYNONYMOUS_CODING	F/L	Ttc/Ctc	1119
1	114848443	A	G	SNP	Het	19.64	gene-HEG1	HEG1		rna-XM_044942658.2	exon-XM_044942658.2-9	9	NON_SYNONYMOUS_CODING	F/L	Ttc/Ctc	1119
1	114865016	T	C	SNP	Hom	19.62	gene-HEG1	HEG1		rna-XM_044942652.2	exon-XM_044942652.2-3	3	NON_SYNONYMOUS_CODING	E/G	gAa/gGa	206
1	114865016	T	C	SNP	Hom	19.62	gene-HEG1	HEG1		rna-XM_025267106.3	exon-XM_025267106.3-3	3	NON_SYNONYMOUS_CODING	E/G	gAa/gGa	227
1	114865016	T	C	SNP	Hom	19.62	gene-HEG1	HEG1		rna-XM_044942658.2	exon-XM_044942658.2-3	3	NON_SYNONYMOUS_CODING	E/G	gAa/gGa	227
1	114922853	A	C	SNP	Het	20.13	gene-SLC12A8	SLC12A8		rna-XM_044942695.2	exon-XM_044942695.2-13	13	NON_SYNONYMOUS_CODING	V/G	gTg/gGg	604
1	114922853	A	C	SNP	Het	20.13	gene-SLC12A8	SLC12A8		rna-XM_044942705.2	exon-XM_044942705.2-10	10	NON_SYNONYMOUS_CODING	V/G	gTg/gGg	491
1	114922853	A	C	SNP	Het	20.13	gene-SLC12A8	SLC12A8		rna-XM_044942715.2	exon-XM_044942715.2-13	13	NON_SYNONYMOUS_CODING	V/G	gTg/gGg	604
1	114922853	A	C	SNP	Het	20.13	gene-SLC12A8	SLC12A8		rna-XM_044942702.2	exon-XM_044942702.2-11	11	NON_SYNONYMOUS_CODING	V/G	gTg/gGg	540
1	114922853	A	C	SNP	Het	20.13	gene-SLC12A8	SLC12A8		rna-XM_044942696.2	exon-XM_044942696.2-11	11	NON_SYNONYMOUS_CODING	V/G	gTg/gGg	566
1	114922853	A	C	SNP	Het	20.13	gene-SLC12A8	SLC12A8		rna-XM_044942692.2	exon-XM_044942692.2-13	13	NON_SYNONYMOUS_CODING	V/G	gTg/gGg	604
1	114922853	A	C	SNP	Het	20.13	gene-SLC12A8	SLC12A8		rna-XM_044942699.2	exon-XM_044942699.2-12	12	NON_SYNONYMOUS_CODING	V/G	gTg/gGg	604
1	114922853	A	C	SNP	Het	20.13	gene-SLC12A8	SLC12A8		rna-XM_044942689.2	exon-XM_044942689.2-12	12	NON_SYNONYMOUS_CODING	V/G	gTg/gGg	604
1	114923631	T	C	SNP	Het	24.32	gene-SLC12A8	SLC12A8		rna-XM_044942695.2	exon-XM_044942695.2-12	12	NON_SYNONYMOUS_CODING	I/V	Atc/Gtc	581
1	114923631	T	C	SNP	Het	24.32	gene-SLC12A8	SLC12A8		rna-XM_044942705.2	exon-XM_044942705.2-9	9	NON_SYNONYMOUS_CODING	I/V	Atc/Gtc	468
1	114923631	T	C	SNP	Het	24.32	gene-SLC12A8	SLC12A8		rna-XM_044942715.2	exon-XM_044942715.2-12	12	NON_SYNONYMOUS_CODING	I/V	Atc/Gtc	581
1	114923631	T	C	SNP	Het	24.32	gene-SLC12A8	SLC12A8		rna-XM_044942702.2	exon-XM_044942702.2-10	10	NON_SYNONYMOUS_CODING	I/V	Atc/Gtc	517
1	114923631	T	C	SNP	Het	24.32	gene-SLC12A8	SLC12A8		rna-XM_044942696.2	exon-XM_044942696.2-10	10	NON_SYNONYMOUS_CODING	I/V	Atc/Gtc	543
1	114923631	T	C	SNP	Het	24.32	gene-SLC12A8	SLC12A8		rna-XM_044942692.2	exon-XM_044942692.2-12	12	NON_SYNONYMOUS_CODING	I/V	Atc/Gtc	581
1	114923631	T	C	SNP	Het	24.32	gene-SLC12A8	SLC12A8		rna-XM_044942699.2	exon-XM_044942699.2-11	11	NON_SYNONYMOUS_CODING	I/V	Atc/Gtc	581
1	114923631	T	C	SNP	Het	24.32	gene-SLC12A8	SLC12A8		rna-XM_044942689.2	exon-XM_044942689.2-11	11	NON_SYNONYMOUS_CODING	I/V	Atc/Gtc	581
1	114936132	T	G	SNP	Het	26.32	gene-SLC12A8	SLC12A8		rna-XM_044942695.2	exon-XM_044942695.2-11	11	NON_SYNONYMOUS_CODING	T/P	Acc/Ccc	540
1	114936132	T	G	SNP	Het	26.32	gene-SLC12A8	SLC12A8		rna-XM_044942705.2	exon-XM_044942705.2-8	8	NON_SYNONYMOUS_CODING	T/P	Acc/Ccc	427
1	114936132	T	G	SNP	Het	26.32	gene-SLC12A8	SLC12A8		rna-XM_044942715.2	exon-XM_044942715.2-11	11	NON_SYNONYMOUS_CODING	T/P	Acc/Ccc	540
1	114936132	T	G	SNP	Het	26.32	gene-SLC12A8	SLC12A8		rna-XM_044942702.2	exon-XM_044942702.2-9	9	NON_SYNONYMOUS_CODING	T/P	Acc/Ccc	476
1	114936132	T	G	SNP	Het	26.32	gene-SLC12A8	SLC12A8		rna-XM_044942696.2	exon-XM_044942696.2-9	9	NON_SYNONYMOUS_CODING	T/P	Acc/Ccc	502
1	114936132	T	G	SNP	Het	26.32	gene-SLC12A8	SLC12A8		rna-XM_044942692.2	exon-XM_044942692.2-11	11	NON_SYNONYMOUS_CODING	T/P	Acc/Ccc	540
1	114936132	T	G	SNP	Het	26.32	gene-SLC12A8	SLC12A8		rna-XM_044942699.2	exon-XM_044942699.2-10	10	NON_SYNONYMOUS_CODING	T/P	Acc/Ccc	540
1	114936132	T	G	SNP	Het	26.32	gene-SLC12A8	SLC12A8		rna-XM_044942689.2	exon-XM_044942689.2-10	10	NON_SYNONYMOUS_CODING	T/P	Acc/Ccc	540
1	114936560	G	A	SNP	Het	23.45	gene-SLC12A8	SLC12A8		rna-XM_044942695.2	exon-XM_044942695.2-11	11	NON_SYNONYMOUS_CODING	T/M	aCg/aTg	397
1	114936560	G	A	SNP	Het	23.45	gene-SLC12A8	SLC12A8		rna-XM_044942705.2	exon-XM_044942705.2-8	8	NON_SYNONYMOUS_CODING	T/M	aCg/aTg	284
1	114936560	G	A	SNP	Het	23.45	gene-SLC12A8	SLC12A8		rna-XM_044942715.2	exon-XM_044942715.2-11	11	NON_SYNONYMOUS_CODING	T/M	aCg/aTg	397
1	114936560	G	A	SNP	Het	23.45	gene-SLC12A8	SLC12A8		rna-XM_044942702.2	exon-XM_044942702.2-9	9	NON_SYNONYMOUS_CODING	T/M	aCg/aTg	333
1	114936560	G	A	SNP	Het	23.45	gene-SLC12A8	SLC12A8		rna-XM_044942696.2	exon-XM_044942696.2-9	9	NON_SYNONYMOUS_CODING	T/M	aCg/aTg	359
1	114936560	G	A	SNP	Het	23.45	gene-SLC12A8	SLC12A8		rna-XM_044942692.2	exon-XM_044942692.2-11	11	NON_SYNONYMOUS_CODING	T/M	aCg/aTg	397
1	114936560	G	A	SNP	Het	23.45	gene-SLC12A8	SLC12A8		rna-XM_044942699.2	exon-XM_044942699.2-10	10	NON_SYNONYMOUS_CODING	T/M	aCg/aTg	397
1	114936560	G	A	SNP	Het	23.45	gene-SLC12A8	SLC12A8		rna-XM_044942689.2	exon-XM_044942689.2-10	10	NON_SYNONYMOUS_CODING	T/M	aCg/aTg	397
1	115257283	G	C	SNP	Hom	22.21	Gene_rna-XR_003109303.3	exon-XR_003109303.3-1		rna-XR_003109303.3	exon-XR_003109303.3-1	1	NON_SYNONYMOUS_CODING	L/V	Ctg/Gtg	2361
1	115257492	A	G	SNP	Hom	26.24	Gene_rna-XR_003109303.3	exon-XR_003109303.3-1		rna-XR_003109303.3	exon-XR_003109303.3-1	1	NON_SYNONYMOUS_CODING	V/A	gTt/gCt	2291
1	115257702	G	T	SNP	Hom	22.65	Gene_rna-XR_003109303.3	exon-XR_003109303.3-1		rna-XR_003109303.3	exon-XR_003109303.3-1	1	NON_SYNONYMOUS_CODING	A/D	gCc/gAc	2221
1	115258720	T	G	SNP	Hom	21.6	Gene_rna-XR_003109303.3	exon-XR_003109303.3-1		rna-XR_003109303.3	exon-XR_003109303.3-1	1	NON_SYNONYMOUS_CODING	T/P	Acc/Ccc	1882
1	115259220	C	T	SNP	Hom	19.74	Gene_rna-XR_003109303.3	exon-XR_003109303.3-1		rna-XR_003109303.3	exon-XR_003109303.3-1	1	NON_SYNONYMOUS_CODING	R/K	aGg/aAg	1715
1	115259604	A	G	SNP	Hom	21.41	Gene_rna-XR_003109303.3	exon-XR_003109303.3-1		rna-XR_003109303.3	exon-XR_003109303.3-1	1	NON_SYNONYMOUS_CODING	I/T	aTc/aCc	1587
1	115259778	G	A	SNP	Hom	19.41	Gene_rna-XR_003109303.3	exon-XR_003109303.3-1		rna-XR_003109303.3	exon-XR_003109303.3-1	1	NON_SYNONYMOUS_CODING	S/F	tCc/tTc	1529
1	115260434	T	G	SNP	Hom	24.77	Gene_rna-XR_003109303.3	exon-XR_003109303.3-1		rna-XR_003109303.3	exon-XR_003109303.3-1	1	NON_SYNONYMOUS_CODING	L/F	ttA/ttC	1310
1	115568142	G	A	SNP	Hom	27.77	Gene_rna-XR_006551073.2	exon-XR_006551073.2-1		rna-XR_006551073.2	exon-XR_006551073.2-1	1	NON_SYNONYMOUS_CODING	G/E	gGg/gAg	37
1	115573172	C	T	SNP	Het	26.19	gene-LOC123333647	LOC123333647		rna-XM_044942783.2	exon-XM_044942783.2-2	2	NON_SYNONYMOUS_CODING	V/M	Gtg/Atg	39
1	115817108	C	T	SNP	Het	23.31	gene-RUBCN	RUBCN		rna-XM_044942826.2	exon-XM_044942826.2-20	20	NON_SYNONYMOUS_CODING	S/F	tCt/tTt	923
1	115817108	C	T	SNP	Het	23.31	gene-RUBCN	RUBCN		rna-XM_025285412.3	exon-XM_025285412.3-21	21	NON_SYNONYMOUS_CODING	S/F	tCt/tTt	938
1	115817108	C	T	SNP	Het	23.31	gene-RUBCN	RUBCN		rna-XM_025285422.3	exon-XM_025285422.3-20	20	NON_SYNONYMOUS_CODING	S/F	tCt/tTt	916
1	115817108	C	T	SNP	Het	23.31	gene-RUBCN	RUBCN		rna-XM_025285397.3	exon-XM_025285397.3-22	22	NON_SYNONYMOUS_CODING	S/F	tCt/tTt	963
1	115817108	C	T	SNP	Het	23.31	gene-RUBCN	RUBCN		rna-XM_025285405.3	exon-XM_025285405.3-21	21	NON_SYNONYMOUS_CODING	S/F	tCt/tTt	948
1	115876347	T	C	SNP	Het	23.55	gene-MUC4	MUC4		rna-XM_045165716.1	exon-XM_045165716.1-18	18	NON_SYNONYMOUS_CODING	Q/R	cAg/cGg	768
1	115876347	T	C	SNP	Het	23.55	gene-MUC4	MUC4		rna-XM_045165715.1	exon-XM_045165715.1-18	18	NON_SYNONYMOUS_CODING	Q/R	cAg/cGg	768
1	115878249	T	C	SNP	Het	23.66	gene-MUC4	MUC4		rna-XM_045165716.1	exon-XM_045165716.1-17	17	NON_SYNONYMOUS_CODING	T/A	Act/Gct	700
1	115878249	T	C	SNP	Het	23.66	gene-MUC4	MUC4		rna-XM_045165715.1	exon-XM_045165715.1-17	17	NON_SYNONYMOUS_CODING	T/A	Act/Gct	700
1	115878252	C	G	SNP	Het	26.46	gene-MUC4	MUC4		rna-XM_045165716.1	exon-XM_045165716.1-17	17	NON_SYNONYMOUS_CODING	D/H	Gac/Cac	699
1	115878252	C	G	SNP	Het	26.46	gene-MUC4	MUC4		rna-XM_045165715.1	exon-XM_045165715.1-17	17	NON_SYNONYMOUS_CODING	D/H	Gac/Cac	699
1	115890408	T	G	SNP	Hom	29.48	gene-MUC4	MUC4		rna-XM_045165716.1	exon-XM_045165716.1-6	6	NON_SYNONYMOUS_CODING	K/N	aaA/aaC	162
1	115890408	T	G	SNP	Hom	29.48	gene-MUC4	MUC4		rna-XM_045165715.1	exon-XM_045165715.1-6	6	NON_SYNONYMOUS_CODING	K/N	aaA/aaC	162
1	118486730	G	C	SNP	Het	8.09	gene-ATP13A3	ATP13A3		rna-XM_044943424.2	exon-XM_044943424.2-22	22	NON_SYNONYMOUS_CODING	L/F	ttG/ttC	753
1	118486730	G	C	SNP	Het	8.09	gene-ATP13A3	ATP13A3		rna-XM_044943436.2	exon-XM_044943436.2-22	22	NON_SYNONYMOUS_CODING	L/F	ttG/ttC	753
1	118486730	G	C	SNP	Het	8.09	gene-ATP13A3	ATP13A3		rna-XM_025286248.3	exon-XM_025286248.3-22	22	NON_SYNONYMOUS_CODING	L/F	ttG/ttC	753
1	118486730	G	C	SNP	Het	8.09	gene-ATP13A3	ATP13A3		rna-XM_044943439.2	exon-XM_044943439.2-22	22	NON_SYNONYMOUS_CODING	L/F	ttG/ttC	753
1	118486730	G	C	SNP	Het	8.09	gene-ATP13A3	ATP13A3		rna-XM_044943422.2	exon-XM_044943422.2-21	21	NON_SYNONYMOUS_CODING	L/F	ttG/ttC	726
1	118486730	G	C	SNP	Het	8.09	gene-ATP13A3	ATP13A3		rna-XM_025286252.3	exon-XM_025286252.3-21	21	NON_SYNONYMOUS_CODING	L/F	ttG/ttC	753
1	118486730	G	C	SNP	Het	8.09	gene-ATP13A3	ATP13A3		rna-XM_044943432.2	exon-XM_044943432.2-21	21	NON_SYNONYMOUS_CODING	L/F	ttG/ttC	726
1	118486730	G	C	SNP	Het	8.09	gene-ATP13A3	ATP13A3		rna-XM_044943421.2	exon-XM_044943421.2-22	22	NON_SYNONYMOUS_CODING	L/F	ttG/ttC	753
1	122030959	T	C	SNP	Hom	21.31	gene-LOC102396581	LOC102396581		rna-XM_025286538.3	exon-XM_025286538.3-3	3	NON_SYNONYMOUS_CODING	I/V	Atc/Gtc	171
1	122030959	T	C	SNP	Hom	21.31	gene-LOC102396581	LOC102396581		rna-XM_025286529.3	exon-XM_025286529.3-3	3	NON_SYNONYMOUS_CODING	I/V	Atc/Gtc	140
1	122030959	T	C	SNP	Hom	21.31	gene-LOC102396581	LOC102396581		rna-XM_025286509.3	exon-XM_025286509.3-4	4	NON_SYNONYMOUS_CODING	I/V	Atc/Gtc	173
1	122030959	T	C	SNP	Hom	21.31	gene-LOC102396581	LOC102396581		rna-XM_006060983.4	exon-XM_006060983.4-4	4	NON_SYNONYMOUS_CODING	I/V	Atc/Gtc	171
1	122030959	T	C	SNP	Hom	21.31	gene-LOC102396581	LOC102396581		rna-XM_025286530.3	exon-XM_025286530.3-4	4	NON_SYNONYMOUS_CODING	I/V	Atc/Gtc	140
1	122030959	T	C	SNP	Hom	21.31	gene-LOC102396581	LOC102396581		rna-XM_025286521.3	exon-XM_025286521.3-4	4	NON_SYNONYMOUS_CODING	I/V	Atc/Gtc	171
1	122030959	T	C	SNP	Hom	21.31	gene-LOC102396581	LOC102396581		rna-XM_044943587.2	exon-XM_044943587.2-3	3	NON_SYNONYMOUS_CODING	I/V	Atc/Gtc	171
1	122030959	T	C	SNP	Hom	21.31	gene-LOC102396581	LOC102396581		rna-XM_025286525.3	exon-XM_025286525.3-3	3	NON_SYNONYMOUS_CODING	I/V	Atc/Gtc	155
1	122683854	C	A	SNP	Het	23.13	gene-P3H2	P3H2		rna-XM_025286561.3	exon-XM_025286561.3-3	3	NON_SYNONYMOUS_CODING	A/E	gCa/gAa	214
1	122683854	C	A	SNP	Het	23.13	gene-P3H2	P3H2		rna-XM_044943619.2	exon-XM_044943619.2-3	3	NON_SYNONYMOUS_CODING	A/E	gCa/gAa	214
1	122718926	C	T	SNP	Het	25.85	gene-P3H2	P3H2		rna-XM_025286561.3	exon-XM_025286561.3-14	14	NON_SYNONYMOUS_CODING	L/F	Ctt/Ttt	672
1	125007282	T	G	SNP	Het	16.81	gene-RTP2	RTP2		rna-XM_006068970.3	exon-XM_006068970.3-2	2	NON_SYNONYMOUS_CODING	D/E	gaT/gaG	146
1	125007283	A	G	SNP	Het	14.75	gene-RTP2	RTP2		rna-XM_006068970.3	exon-XM_006068970.3-2	2	NON_SYNONYMOUS_CODING	S/G	Agt/Ggt	147
1	125493172	T	G	SNP	Het	21	Gene_rna-XR_003109685.3	exon-XR_003109685.3-1		rna-XR_003109685.3	exon-XR_003109685.3-3	3	NON_SYNONYMOUS_CODING	F/V	Ttc/Gtc	113
1	125511637	G	A	SNP	Het	19.55	Gene_rna-XR_006551437.2	exon-XR_006551437.2-1		rna-XR_006551437.2	exon-XR_006551437.2-1	1	NON_SYNONYMOUS_CODING	R/K	aGa/aAa	7
1	125511637	G	A	SNP	Het	19.55	Gene_rna-XR_006551435.2	exon-XR_006551435.2-1		rna-XR_006551435.2	exon-XR_006551435.2-1	1	NON_SYNONYMOUS_CODING	R/K	aGa/aAa	4
1	125511637	G	A	SNP	Het	19.55	Gene_rna-XR_006551436.2	exon-XR_006551436.2-1		rna-XR_006551436.2	exon-XR_006551436.2-1	1	NON_SYNONYMOUS_CODING	R/K	aGa/aAa	4
1	125847965	T	C	SNP	Het	12.94	gene-RFC4	RFC4		rna-XM_006058611.4	exon-XM_006058611.4-9	9	NON_SYNONYMOUS_CODING	V/A	gTa/gCa	277
1	125847965	T	C	SNP	Het	12.94	gene-RFC4	RFC4		rna-XM_006058612.4	exon-XM_006058612.4-9	9	NON_SYNONYMOUS_CODING	V/A	gTa/gCa	277
1	126356238	C	T	SNP	Het	20.84	gene-DGKG	DGKG		rna-XM_044943850.1	exon-XM_044943850.1-6	6	NON_SYNONYMOUS_CODING	A/V	gCg/gTg	141
1	126356238	C	T	SNP	Het	20.84	gene-DGKG	DGKG		rna-XM_044943839.2	exon-XM_044943839.2-6	6	NON_SYNONYMOUS_CODING	A/V	gCg/gTg	141
1	126356238	C	T	SNP	Het	20.84	gene-DGKG	DGKG		rna-XM_006058625.4	exon-XM_006058625.4-6	6	NON_SYNONYMOUS_CODING	A/V	gCg/gTg	141
1	126356238	C	T	SNP	Het	20.84	gene-DGKG	DGKG		rna-XM_044943859.2	exon-XM_044943859.2-6	6	NON_SYNONYMOUS_CODING	A/V	gCg/gTg	141
1	126356238	C	T	SNP	Het	20.84	gene-DGKG	DGKG		rna-XM_044943838.2	exon-XM_044943838.2-6	6	NON_SYNONYMOUS_CODING	A/V	gCg/gTg	141
1	126356238	C	T	SNP	Het	20.84	gene-DGKG	DGKG		rna-XM_044943843.2	exon-XM_044943843.2-6	6	NON_SYNONYMOUS_CODING	A/V	gCg/gTg	141
1	126356238	C	T	SNP	Het	20.84	gene-DGKG	DGKG		rna-XM_044943835.2	exon-XM_044943835.2-7	7	NON_SYNONYMOUS_CODING	A/V	gCg/gTg	141
1	126356282	A	C	SNP	Het	17.13	gene-DGKG	DGKG		rna-XM_044943850.1	exon-XM_044943850.1-6	6	NON_SYNONYMOUS_CODING	T/P	Acc/Ccc	156
1	126356282	A	C	SNP	Het	17.13	gene-DGKG	DGKG		rna-XM_044943839.2	exon-XM_044943839.2-6	6	NON_SYNONYMOUS_CODING	T/P	Acc/Ccc	156
1	126356282	A	C	SNP	Het	17.13	gene-DGKG	DGKG		rna-XM_006058625.4	exon-XM_006058625.4-6	6	NON_SYNONYMOUS_CODING	T/P	Acc/Ccc	156
1	126356282	A	C	SNP	Het	17.13	gene-DGKG	DGKG		rna-XM_044943859.2	exon-XM_044943859.2-6	6	NON_SYNONYMOUS_CODING	T/P	Acc/Ccc	156
1	126356282	A	C	SNP	Het	17.13	gene-DGKG	DGKG		rna-XM_044943838.2	exon-XM_044943838.2-6	6	NON_SYNONYMOUS_CODING	T/P	Acc/Ccc	156
1	126356282	A	C	SNP	Het	17.13	gene-DGKG	DGKG		rna-XM_044943843.2	exon-XM_044943843.2-6	6	NON_SYNONYMOUS_CODING	T/P	Acc/Ccc	156
1	126356282	A	C	SNP	Het	17.13	gene-DGKG	DGKG		rna-XM_044943835.2	exon-XM_044943835.2-7	7	NON_SYNONYMOUS_CODING	T/P	Acc/Ccc	156
1	127874548	T	C	SNP	Hom	25.2	Gene_rna-XR_006551491.2	exon-XR_006551491.2-1		rna-XR_006551491.2	exon-XR_006551491.2-2	2	NON_SYNONYMOUS_CODING	Q/R	cAa/cGa	72
1	127874548	T	C	SNP	Hom	25.2	Gene_rna-XR_006551492.2	exon-XR_006551492.2-1		rna-XR_006551492.2	exon-XR_006551492.2-2	2	NON_SYNONYMOUS_CODING	Q/R	cAa/cGa	72
1	127916415	A	G	SNP	Het	20.48	Gene_rna-XR_006551498.2	exon-XR_006551498.2-1		rna-XR_006551498.2	exon-XR_006551498.2-3	3	NON_SYNONYMOUS_CODING	C/R	Tgt/Cgt	232
1	127916415	A	G	SNP	Het	20.48	Gene_rna-XR_006551493.2	exon-XR_006551493.2-1		rna-XR_006551493.2	exon-XR_006551493.2-4	4	NON_SYNONYMOUS_CODING	M/T	aTg/aCg	1547
1	127916415	A	G	SNP	Het	20.48	Gene_rna-XR_006551496.2	exon-XR_006551496.2-1		rna-XR_006551496.2	exon-XR_006551496.2-4	4	NON_SYNONYMOUS_CODING	C/R	Tgt/Cgt	1551
1	127916415	A	G	SNP	Het	20.48	Gene_rna-XR_006551495.2	exon-XR_006551495.2-1		rna-XR_006551495.2	exon-XR_006551495.2-3	3	NON_SYNONYMOUS_CODING	C/R	Tgt/Cgt	292
1	127916415	A	G	SNP	Het	20.48	Gene_rna-XR_006551500.2	exon-XR_006551500.2-1		rna-XR_006551500.2	exon-XR_006551500.2-3	3	NON_SYNONYMOUS_CODING	C/R	Tgt/Cgt	190
1	127916618	T	G	SNP	Het	25.44	Gene_rna-XR_006551499.2	exon-XR_006551499.2-1		rna-XR_006551499.2	exon-XR_006551499.2-3	3	NON_SYNONYMOUS_CODING	N/H	Aat/Cat	125
1	127916618	T	G	SNP	Het	25.44	Gene_rna-XR_006551498.2	exon-XR_006551498.2-1		rna-XR_006551498.2	exon-XR_006551498.2-3	3	NON_SYNONYMOUS_CODING	E/A	gAa/gCa	164
1	127916618	T	G	SNP	Het	25.44	Gene_rna-XR_006551496.2	exon-XR_006551496.2-1		rna-XR_006551496.2	exon-XR_006551496.2-4	4	NON_SYNONYMOUS_CODING	E/A	gAa/gCa	1483
1	127916618	T	G	SNP	Het	25.44	Gene_rna-XR_006551495.2	exon-XR_006551495.2-1		rna-XR_006551495.2	exon-XR_006551495.2-3	3	NON_SYNONYMOUS_CODING	E/A	gAa/gCa	224
1	127916618	T	G	SNP	Het	25.44	Gene_rna-XR_006551500.2	exon-XR_006551500.2-1		rna-XR_006551500.2	exon-XR_006551500.2-3	3	NON_SYNONYMOUS_CODING	E/A	gAa/gCa	122
1	127918331	T	C	SNP	Het	19.84	Gene_rna-XR_006551498.2	exon-XR_006551498.2-1		rna-XR_006551498.2	exon-XR_006551498.2-2	2	NON_SYNONYMOUS_CODING	T/A	Acc/Gcc	71
1	127918331	T	C	SNP	Het	19.84	Gene_rna-XR_006551493.2	exon-XR_006551493.2-1		rna-XR_006551493.2	exon-XR_006551493.2-3	3	NON_SYNONYMOUS_CODING	Y/C	tAc/tGc	1386
1	127918331	T	C	SNP	Het	19.84	Gene_rna-XR_006551496.2	exon-XR_006551496.2-1		rna-XR_006551496.2	exon-XR_006551496.2-3	3	NON_SYNONYMOUS_CODING	T/A	Acc/Gcc	1390
1	127918331	T	C	SNP	Het	19.84	Gene_rna-XR_006551495.2	exon-XR_006551495.2-1		rna-XR_006551495.2	exon-XR_006551495.2-2	2	NON_SYNONYMOUS_CODING	T/A	Acc/Gcc	131
1	127918331	T	C	SNP	Het	19.84	Gene_rna-XR_006551500.2	exon-XR_006551500.2-1		rna-XR_006551500.2	exon-XR_006551500.2-2	2	NON_SYNONYMOUS_CODING	T/A	Acc/Gcc	29
1	127956319	G	A	SNP	Het	20.59	Gene_rna-XR_006551493.2	exon-XR_006551493.2-1		rna-XR_006551493.2	exon-XR_006551493.2-2	2	NON_SYNONYMOUS_CODING	H/Y	Cat/Tat	1291
1	127956319	G	A	SNP	Het	20.59	Gene_rna-XR_006551496.2	exon-XR_006551496.2-1		rna-XR_006551496.2	exon-XR_006551496.2-2	2	NON_SYNONYMOUS_CODING	H/Y	Cat/Tat	1291
1	127956352	T	C	SNP	Het	25.1	Gene_rna-XR_006551493.2	exon-XR_006551493.2-1		rna-XR_006551493.2	exon-XR_006551493.2-2	2	NON_SYNONYMOUS_CODING	S/G	Agt/Ggt	1280
1	127956352	T	C	SNP	Het	25.1	Gene_rna-XR_006551496.2	exon-XR_006551496.2-1		rna-XR_006551496.2	exon-XR_006551496.2-2	2	NON_SYNONYMOUS_CODING	S/G	Agt/Ggt	1280
1	127956403	A	G	SNP	Het	23.71	Gene_rna-XR_006551493.2	exon-XR_006551493.2-1		rna-XR_006551493.2	exon-XR_006551493.2-2	2	NON_SYNONYMOUS_CODING	F/L	Ttt/Ctt	1263
1	127956403	A	G	SNP	Het	23.71	Gene_rna-XR_006551496.2	exon-XR_006551496.2-1		rna-XR_006551496.2	exon-XR_006551496.2-2	2	NON_SYNONYMOUS_CODING	F/L	Ttt/Ctt	1263
1	128176521	T	G	SNP	Hom	21.28	gene-LOC123465623	LOC123465623		rna-XM_045165189.1	exon-XM_045165189.1-1	1	NON_SYNONYMOUS_CODING	V/G	gTc/gGc	2
1	128176608	A	G	SNP	Hom	21.24	gene-LOC123465623	LOC123465623		rna-XM_045165189.1	exon-XM_045165189.1-1	1	NON_SYNONYMOUS_CODING	Q/R	cAg/cGg	31
1	128176964	T	C	SNP	Het	19.72	gene-LOC123465623	LOC123465623		rna-XM_045165189.1	exon-XM_045165189.1-2	2	NON_SYNONYMOUS_CODING	I/T	aTt/aCt	149
1	128177104	G	A	SNP	Het	22.07	gene-LOC123465623	LOC123465623		rna-XM_045165189.1	exon-XM_045165189.1-2	2	NON_SYNONYMOUS_CODING	V/M	Gtg/Atg	196
1	128177194	T	G	SNP	Het	21.36	gene-LOC123465623	LOC123465623		rna-XM_045165189.1	exon-XM_045165189.1-2	2	NON_SYNONYMOUS_CODING	S/A	Tcc/Gcc	226
1	128177217	C	G	SNP	Het	20.55	gene-LOC123465623	LOC123465623		rna-XM_045165189.1	exon-XM_045165189.1-2	2	NON_SYNONYMOUS_CODING	C/W	tgC/tgG	233
1	128177308	C	T	SNP	Het	23.35	gene-LOC123465623	LOC123465623		rna-XM_045165189.1	exon-XM_045165189.1-2	2	NON_SYNONYMOUS_CODING	P/S	Cca/Tca	264
1	128177371	G	A	SNP	Het	20.91	gene-LOC123465623	LOC123465623		rna-XM_045165189.1	exon-XM_045165189.1-2	2	NON_SYNONYMOUS_CODING	A/T	Gca/Aca	285
1	128487648	A	G	SNP	Hom	20.28	gene-LOC102398799	LOC102398799		rna-XM_006056686.4	exon-XM_006056686.4-8	8	NON_SYNONYMOUS_CODING	Y/H	Tac/Cac	354
1	128488832	C	T	SNP	Hom	23.26	gene-LOC102398799	LOC102398799		rna-XM_006056686.4	exon-XM_006056686.4-6	6	NON_SYNONYMOUS_CODING	G/D	gGc/gAc	195
1	128727307	T	C	SNP	Hom	22.48	Gene_rna-XR_006551591.2	exon-XR_006551591.2-1		rna-XR_006551591.2	exon-XR_006551591.2-3	3	NON_SYNONYMOUS_CODING	C/R	Tgt/Cgt	580
1	128727307	T	C	SNP	Hom	22.48	Gene_rna-XR_006641165.1	exon-XR_006641165.1-1		rna-XR_006641165.1	exon-XR_006641165.1-3	3	NON_SYNONYMOUS_CODING	C/R	Tgt/Cgt	580
1	128727307	T	C	SNP	Hom	22.48	Gene_rna-XR_006641166.1	exon-XR_006641166.1-1		rna-XR_006641166.1	exon-XR_006641166.1-3	3	NON_SYNONYMOUS_CODING	C/R	Tgt/Cgt	580
1	128727307	T	C	SNP	Hom	22.48	Gene_rna-XR_006641167.1	exon-XR_006641167.1-1		rna-XR_006641167.1	exon-XR_006641167.1-3	3	NON_SYNONYMOUS_CODING	C/R	Tgt/Cgt	580
1	128727307	T	C	SNP	Hom	22.48	Gene_rna-XR_006641168.1	exon-XR_006641168.1-1		rna-XR_006641168.1	exon-XR_006641168.1-3	3	NON_SYNONYMOUS_CODING	C/R	Tgt/Cgt	580
1	128727307	T	C	SNP	Hom	22.48	Gene_rna-XR_006641169.1	exon-XR_006641169.1-1		rna-XR_006641169.1	exon-XR_006641169.1-3	3	NON_SYNONYMOUS_CODING	C/R	Tgt/Cgt	580
1	128727307	T	C	SNP	Hom	22.48	Gene_rna-XR_006641170.1	exon-XR_006641170.1-1		rna-XR_006641170.1	exon-XR_006641170.1-3	3	NON_SYNONYMOUS_CODING	C/R	Tgt/Cgt	580
1	128727307	T	C	SNP	Hom	22.48	Gene_rna-XR_006551599.2	exon-XR_006551599.2-1		rna-XR_006551599.2	exon-XR_006551599.2-3	3	NON_SYNONYMOUS_CODING	C/R	Tgt/Cgt	580
1	128727520	G	C	SNP	Hom	20.56	Gene_rna-XR_006551605.2	exon-XR_006551605.2-1		rna-XR_006551605.2	exon-XR_006551605.2-1	1	NON_SYNONYMOUS_CODING	A/P	Gca/Cca	6
1	128780484	G	A	SNP	Het	20.51	Gene_rna-XR_003109888.3	exon-XR_003109888.3-1		rna-XR_003109888.3	exon-XR_003109888.3-13	13	NON_SYNONYMOUS_CODING	L/F	Ctc/Ttc	613
1	128785035	G	A	SNP	Het	21.91	Gene_rna-XR_003109888.3	exon-XR_003109888.3-1		rna-XR_003109888.3	exon-XR_003109888.3-10	10	NON_SYNONYMOUS_CODING	R/C	Cgt/Tgt	421
1	129357952	A	G	SNP	Hom	21.32	gene-LAMP3	LAMP3		rna-XM_025287697.3	exon-XM_025287697.3-2	2	NON_SYNONYMOUS_CODING	M/V	Atg/Gtg	61
1	129357952	A	G	SNP	Hom	21.32	gene-LAMP3	LAMP3		rna-XM_025287699.3	exon-XM_025287699.3-2	2	NON_SYNONYMOUS_CODING	M/V	Atg/Gtg	61
1	129357952	A	G	SNP	Hom	21.32	gene-LAMP3	LAMP3		rna-XM_025287700.3	exon-XM_025287700.3-2	2	NON_SYNONYMOUS_CODING	M/V	Atg/Gtg	61
1	129358552	G	A	SNP	Hom	21.05	gene-LAMP3	LAMP3		rna-XM_025287697.3	exon-XM_025287697.3-2	2	NON_SYNONYMOUS_CODING	A/T	Gca/Aca	261
1	129358552	G	A	SNP	Hom	21.05	gene-LAMP3	LAMP3		rna-XM_025287699.3	exon-XM_025287699.3-2	2	NON_SYNONYMOUS_CODING	A/T	Gca/Aca	261
1	129358552	G	A	SNP	Hom	21.05	gene-LAMP3	LAMP3		rna-XM_025287700.3	exon-XM_025287700.3-2	2	NON_SYNONYMOUS_CODING	A/T	Gca/Aca	261
1	129753774	C	A	SNP	Hom	21.81	gene-LOC102408170	LOC102408170		rna-XM_044945488.2	exon-XM_044945488.2-1	1	NON_SYNONYMOUS_CODING	C/F	tGc/tTc	54
1	130691935	T	C	SNP	Het	18.2	Gene_rna-XR_006551656.1	exon-XR_006551656.1-1		rna-XR_006551656.1	exon-XR_006551656.1-1	1	NON_SYNONYMOUS_CODING	D/G	gAc/gGc	549
1	130692247	A	T	SNP	Het	11.99	Gene_rna-XR_006551656.1	exon-XR_006551656.1-1		rna-XR_006551656.1	exon-XR_006551656.1-1	1	NON_SYNONYMOUS_CODING	F/Y	tTt/tAt	445
1	130692328	G	A	SNP	Het	13.73	Gene_rna-XR_006551656.1	exon-XR_006551656.1-1		rna-XR_006551656.1	exon-XR_006551656.1-1	1	NON_SYNONYMOUS_CODING	P/L	cCt/cTt	418
1	130692343	G	A	SNP	Het	14.82	Gene_rna-XR_006551656.1	exon-XR_006551656.1-1		rna-XR_006551656.1	exon-XR_006551656.1-1	1	NON_SYNONYMOUS_CODING	S/L	tCa/tTa	413
1	130692397	A	G	SNP	Het	17.65	Gene_rna-XR_006551656.1	exon-XR_006551656.1-1		rna-XR_006551656.1	exon-XR_006551656.1-1	1	NON_SYNONYMOUS_CODING	M/T	aTg/aCg	395
1	130692872	C	T	SNP	Het	9.48	Gene_rna-XR_006551656.1	exon-XR_006551656.1-1		rna-XR_006551656.1	exon-XR_006551656.1-1	1	NON_SYNONYMOUS_CODING	A/T	Gca/Aca	237
1	131140021	G	C	SNP	Het	21.4	Gene_rna-XR_006551642.2	exon-XR_006551642.2-1		rna-XR_006551642.2	exon-XR_006551642.2-3	3	NON_SYNONYMOUS_CODING	S/C	tCt/tGt	683
1	131140970	G	A	SNP	Het	25.02	Gene_rna-XR_006551642.2	exon-XR_006551642.2-1		rna-XR_006551642.2	exon-XR_006551642.2-3	3	NON_SYNONYMOUS_CODING	R/C	Cgt/Tgt	367
1	131141237	T	C	SNP	Het	25.5	Gene_rna-XR_006551642.2	exon-XR_006551642.2-1		rna-XR_006551642.2	exon-XR_006551642.2-3	3	NON_SYNONYMOUS_CODING	I/V	Atc/Gtc	278
1	131141245	G	C	SNP	Het	21.71	Gene_rna-XR_006551642.2	exon-XR_006551642.2-1		rna-XR_006551642.2	exon-XR_006551642.2-3	3	NON_SYNONYMOUS_CODING	S/C	tCc/tGc	275
1	131141467	G	A	SNP	Hom	22.23	Gene_rna-XR_006551642.2	exon-XR_006551642.2-1		rna-XR_006551642.2	exon-XR_006551642.2-3	3	NON_SYNONYMOUS_CODING	T/I	aCc/aTc	201
1	135712876	T	G	SNP	Het	19.7	Gene_rna-XR_006551775.2	exon-XR_006551775.2-1		rna-XR_006551775.2	exon-XR_006551775.2-5	5	NON_SYNONYMOUS_CODING	S/A	Tct/Gct	371
1	135872361	A	C	SNP	Het	19.8	Gene_rna-XR_006552166.1	exon-XR_006552166.1-1		rna-XR_006552166.1	exon-XR_006552166.1-2	2	NON_SYNONYMOUS_CODING	N/K	aaT/aaG	190
1	135872964	G	C	SNP	Het	19.82	Gene_rna-XR_006552166.1	exon-XR_006552166.1-1		rna-XR_006552166.1	exon-XR_006552166.1-1	1	NON_SYNONYMOUS_CODING	T/S	aCt/aGt	64
1	137634883	T	C	SNP	Het	20.71	Gene_rna-XR_006549147.2	exon-XR_006549147.2-1		rna-XR_006549147.2	exon-XR_006549147.2-2	2	NON_SYNONYMOUS_CODING	S/P	Tct/Cct	57
1	137637075	C	G	SNP	Het	19.68	Gene_rna-XR_006549147.2	exon-XR_006549147.2-1		rna-XR_006549147.2	exon-XR_006549147.2-3	3	NON_SYNONYMOUS_CODING	I/M	atC/atG	94
1	137637099	G	T	SNP	Het	21.8	Gene_rna-XR_006549147.2	exon-XR_006549147.2-1		rna-XR_006549147.2	exon-XR_006549147.2-3	3	NON_SYNONYMOUS_CODING	K/N	aaG/aaT	102
1	140164369	G	A	SNP	Het	22.39	gene-TNFSF10	TNFSF10		rna-XM_044944711.2	exon-XM_044944711.2-5	5	NON_SYNONYMOUS_CODING	E/K	Gaa/Aaa	152
1	140164369	G	A	SNP	Het	22.39	gene-TNFSF10	TNFSF10		rna-XM_006068411.4	exon-XM_006068411.4-5	5	NON_SYNONYMOUS_CODING	E/K	Gaa/Aaa	189
1	140164369	G	A	SNP	Het	22.39	gene-TNFSF10	TNFSF10		rna-XM_006068410.4	exon-XM_006068410.4-6	6	NON_SYNONYMOUS_CODING	E/K	Gaa/Aaa	195
1	140164369	G	A	SNP	Het	22.39	gene-TNFSF10	TNFSF10		rna-XM_045166094.1	exon-XM_045166094.1-5	5	NON_SYNONYMOUS_CODING	E/K	Gaa/Aaa	195
1	140210057	A	G	SNP	Het	20.53	Gene_rna-XR_003102047.3	exon-XR_003102047.3-1		rna-XR_003102047.3	exon-XR_003102047.3-2	2	NON_SYNONYMOUS_CODING	Q/R	cAg/cGg	115
1	140214161	C	T	SNP	Hom	21.16	Gene_rna-XR_003102047.3	exon-XR_003102047.3-1		rna-XR_003102047.3	exon-XR_003102047.3-3	3	NON_SYNONYMOUS_CODING	T/I	aCt/aTt	134
1	140214275	A	G	SNP	Hom	25.59	Gene_rna-XR_003102047.3	exon-XR_003102047.3-1		rna-XR_003102047.3	exon-XR_003102047.3-3	3	NON_SYNONYMOUS_CODING	H/R	cAc/cGc	172
1	140215029	A	G	SNP	Het	24.4	Gene_rna-XR_003102047.3	exon-XR_003102047.3-1		rna-XR_003102047.3	exon-XR_003102047.3-4	4	NON_SYNONYMOUS_CODING	T/A	Aca/Gca	199
1	140215047	G	A	SNP	Het	19.71	Gene_rna-XR_003102047.3	exon-XR_003102047.3-1		rna-XR_003102047.3	exon-XR_003102047.3-4	4	NON_SYNONYMOUS_CODING	G/R	Ggg/Agg	205
1	140215050	A	G	SNP	Hom	25.83	Gene_rna-XR_003102047.3	exon-XR_003102047.3-1		rna-XR_003102047.3	exon-XR_003102047.3-4	4	NON_SYNONYMOUS_CODING	R/G	Aga/Gga	206
1	140326577	C	G	SNP	Het	20.31	gene-FNDC3B	FNDC3B		rna-XM_044944746.2	exon-XM_044944746.2-21	21	NON_SYNONYMOUS_CODING	M/I	atG/atC	901
1	140326577	C	G	SNP	Het	20.31	gene-FNDC3B	FNDC3B		rna-XM_044944767.2	exon-XM_044944767.2-21	21	NON_SYNONYMOUS_CODING	M/I	atG/atC	901
1	140326577	C	G	SNP	Het	20.31	gene-FNDC3B	FNDC3B		rna-XM_044944733.2	exon-XM_044944733.2-22	22	NON_SYNONYMOUS_CODING	M/I	atG/atC	925
1	140326577	C	G	SNP	Het	20.31	gene-FNDC3B	FNDC3B		rna-XM_044944722.2	exon-XM_044944722.2-22	22	NON_SYNONYMOUS_CODING	M/I	atG/atC	925
1	140326577	C	G	SNP	Het	20.31	gene-FNDC3B	FNDC3B		rna-XM_044944755.2	exon-XM_044944755.2-21	21	NON_SYNONYMOUS_CODING	M/I	atG/atC	901
1	140326577	C	G	SNP	Het	20.31	gene-FNDC3B	FNDC3B		rna-XM_044944744.2	exon-XM_044944744.2-21	21	NON_SYNONYMOUS_CODING	M/I	atG/atC	901
1	140326577	C	G	SNP	Het	20.31	gene-FNDC3B	FNDC3B		rna-XM_025284112.3	exon-XM_025284112.3-21	21	NON_SYNONYMOUS_CODING	M/I	atG/atC	901
1	140326577	C	G	SNP	Het	20.31	gene-FNDC3B	FNDC3B		rna-XM_044944737.2	exon-XM_044944737.2-22	22	NON_SYNONYMOUS_CODING	M/I	atG/atC	925
1	140326577	C	G	SNP	Het	20.31	gene-FNDC3B	FNDC3B		rna-XM_044944749.2	exon-XM_044944749.2-21	21	NON_SYNONYMOUS_CODING	M/I	atG/atC	901
1	140326577	C	G	SNP	Het	20.31	gene-FNDC3B	FNDC3B		rna-XM_025284392.3	exon-XM_025284392.3-21	21	NON_SYNONYMOUS_CODING	M/I	atG/atC	828
1	140326577	C	G	SNP	Het	20.31	gene-FNDC3B	FNDC3B		rna-XM_006068124.4	exon-XM_006068124.4-22	22	NON_SYNONYMOUS_CODING	M/I	atG/atC	925
1	140326577	C	G	SNP	Het	20.31	gene-FNDC3B	FNDC3B		rna-XM_006068123.4	exon-XM_006068123.4-22	22	NON_SYNONYMOUS_CODING	M/I	atG/atC	925
1	140326577	C	G	SNP	Het	20.31	gene-FNDC3B	FNDC3B		rna-XM_025284171.3	exon-XM_025284171.3-21	21	NON_SYNONYMOUS_CODING	M/I	atG/atC	901
1	140326577	C	G	SNP	Het	20.31	gene-FNDC3B	FNDC3B		rna-XM_044944775.2	exon-XM_044944775.2-22	22	NON_SYNONYMOUS_CODING	M/I	atG/atC	925
1	140326577	C	G	SNP	Het	20.31	gene-FNDC3B	FNDC3B		rna-XM_044944765.2	exon-XM_044944765.2-21	21	NON_SYNONYMOUS_CODING	M/I	atG/atC	901
1	140326577	C	G	SNP	Het	20.31	gene-FNDC3B	FNDC3B		rna-XM_044944732.2	exon-XM_044944732.2-22	22	NON_SYNONYMOUS_CODING	M/I	atG/atC	925
1	140326577	C	G	SNP	Het	20.31	gene-FNDC3B	FNDC3B		rna-XM_044944740.2	exon-XM_044944740.2-22	22	NON_SYNONYMOUS_CODING	M/I	atG/atC	925
1	140326577	C	G	SNP	Het	20.31	gene-FNDC3B	FNDC3B		rna-XM_044944741.2	exon-XM_044944741.2-22	22	NON_SYNONYMOUS_CODING	M/I	atG/atC	925
1	140326577	C	G	SNP	Het	20.31	gene-FNDC3B	FNDC3B		rna-XM_044944772.2	exon-XM_044944772.2-22	22	NON_SYNONYMOUS_CODING	M/I	atG/atC	925
1	141159044	A	T	SNP	Hom	25.48	Gene_rna-XR_003109410.3	exon-XR_003109410.3-1		rna-XR_003109410.3	exon-XR_003109410.3-3	3	NON_SYNONYMOUS_CODING	W/R	Tgg/Agg	732
1	141159049	C	A	SNP	Hom	19.64	Gene_rna-XR_003109410.3	exon-XR_003109410.3-1		rna-XR_003109410.3	exon-XR_003109410.3-3	3	NON_SYNONYMOUS_CODING	W/L	tGg/tTg	730
1	141160000	C	T	SNP	Het	19.32	Gene_rna-XR_003109410.3	exon-XR_003109410.3-1		rna-XR_003109410.3	exon-XR_003109410.3-3	3	NON_SYNONYMOUS_CODING	R/H	cGc/cAc	413
1	141160240	A	C	SNP	Hom	20.81	Gene_rna-XR_003109410.3	exon-XR_003109410.3-1		rna-XR_003109410.3	exon-XR_003109410.3-3	3	NON_SYNONYMOUS_CODING	L/R	cTg/cGg	333
1	141305321	C	G	SNP	Hom	32.85	Gene_rna-XR_006551865.2	exon-XR_006551865.2-1		rna-XR_006551865.2	exon-XR_006551865.2-3	3	NON_SYNONYMOUS_CODING	S/T	aGt/aCt	116
1	141305390	G	C	SNP	Het	15.71	Gene_rna-XR_006551865.2	exon-XR_006551865.2-1		rna-XR_006551865.2	exon-XR_006551865.2-3	3	NON_SYNONYMOUS_CODING	S/C	tCt/tGt	93
1	141306703	A	G	SNP	Het	20.97	Gene_rna-XR_006551865.2	exon-XR_006551865.2-1		rna-XR_006551865.2	exon-XR_006551865.2-2	2	NON_SYNONYMOUS_CODING	C/R	Tgt/Cgt	68
1	141306722	C	T	SNP	Het	23.75	Gene_rna-XR_006551865.2	exon-XR_006551865.2-1		rna-XR_006551865.2	exon-XR_006551865.2-2	2	NON_SYNONYMOUS_CODING	M/I	atG/atA	61
1	141530935	G	A	SNP	Het	25.72	gene-TNIK	TNIK		rna-XM_025284780.3	exon-XM_025284780.3-19	19	NON_SYNONYMOUS_CODING	V/I	Gtc/Atc	717
1	141530935	G	A	SNP	Het	25.72	gene-TNIK	TNIK		rna-XM_025284714.3	exon-XM_025284714.3-19	19	NON_SYNONYMOUS_CODING	V/I	Gtc/Atc	717
1	141530935	G	A	SNP	Het	25.72	gene-TNIK	TNIK		rna-XM_025284924.3	exon-XM_025284924.3-19	19	NON_SYNONYMOUS_CODING	V/I	Gtc/Atc	717
1	141530935	G	A	SNP	Het	25.72	gene-TNIK	TNIK		rna-XM_025284879.3	exon-XM_025284879.3-18	18	NON_SYNONYMOUS_CODING	V/I	Gtc/Atc	688
1	141530935	G	A	SNP	Het	25.72	gene-TNIK	TNIK		rna-XM_025284476.3	exon-XM_025284476.3-19	19	NON_SYNONYMOUS_CODING	V/I	Gtc/Atc	717
1	141530935	G	A	SNP	Het	25.72	gene-TNIK	TNIK		rna-XM_025284525.3	exon-XM_025284525.3-19	19	NON_SYNONYMOUS_CODING	V/I	Gtc/Atc	717
1	141530935	G	A	SNP	Het	25.72	gene-TNIK	TNIK		rna-XM_025284679.3	exon-XM_025284679.3-18	18	NON_SYNONYMOUS_CODING	V/I	Gtc/Atc	688
1	141530935	G	A	SNP	Het	25.72	gene-TNIK	TNIK		rna-XM_025284631.3	exon-XM_025284631.3-19	19	NON_SYNONYMOUS_CODING	V/I	Gtc/Atc	717
1	141530935	G	A	SNP	Het	25.72	gene-TNIK	TNIK		rna-XM_025284831.3	exon-XM_025284831.3-18	18	NON_SYNONYMOUS_CODING	V/I	Gtc/Atc	688
1	141633155	T	A	SNP	Het	23.89	gene-SLC2A2	SLC2A2		rna-XM_006055311.4	exon-XM_006055311.4-11	11	NON_SYNONYMOUS_CODING	L/M	Ttg/Atg	522
1	142098167	G	A	SNP	Het	20.18	gene-SLC7A14	SLC7A14		rna-XM_006055309.4	exon-XM_006055309.4-7	7	NON_SYNONYMOUS_CODING	G/S	Ggc/Agc	609
1	142402571	T	C	SNP	Hom	24.75	gene-LOC112587383	LOC112587383		rna-XR_003111869.2	exon-XR_003111869.2-1	1	NON_SYNONYMOUS_CODING	C/R	Tgt/Cgt	34
1	142589515	C	G	SNP	Hom	30.29	gene-SAMD7	SAMD7		rna-XM_006055958.4	exon-XM_006055958.4-5	5	NON_SYNONYMOUS_CODING	K/N	aaG/aaC	269
1	142656875	T	A	SNP	Hom	22.81	Gene_rna-XR_006551921.1	exon-XR_006551921.1-1		rna-XR_006551921.1	exon-XR_006551921.1-1	1	NON_SYNONYMOUS_CODING	S/T	Tct/Act	149
1	142656875	T	A	SNP	Hom	22.81	Gene_rna-XR_006551922.1	exon-XR_006551922.1-1		rna-XR_006551922.1	exon-XR_006551922.1-1	1	NON_SYNONYMOUS_CODING	S/T	Tct/Act	149
1	142658192	A	T	SNP	Hom	23.83	Gene_rna-XR_006551921.1	exon-XR_006551921.1-1		rna-XR_006551921.1	exon-XR_006551921.1-1	1	NON_SYNONYMOUS_CODING	T/S	Act/Tct	588
1	142658192	A	T	SNP	Hom	23.83	Gene_rna-XR_006551922.1	exon-XR_006551922.1-1		rna-XR_006551922.1	exon-XR_006551922.1-1	1	NON_SYNONYMOUS_CODING	T/S	Act/Tct	588
1	142658275	G	A	SNP	Hom	24.94	Gene_rna-XR_006551921.1	exon-XR_006551921.1-1		rna-XR_006551921.1	exon-XR_006551921.1-1	1	NON_SYNONYMOUS_CODING	M/I	atG/atA	615
1	142658275	G	A	SNP	Hom	24.94	Gene_rna-XR_006551922.1	exon-XR_006551922.1-1		rna-XR_006551922.1	exon-XR_006551922.1-1	1	NON_SYNONYMOUS_CODING	M/I	atG/atA	615
1	142658552	C	T	SNP	Hom	21.28	Gene_rna-XR_006551921.1	exon-XR_006551921.1-1		rna-XR_006551921.1	exon-XR_006551921.1-1	1	NON_SYNONYMOUS_CODING	H/Y	Cat/Tat	708
1	142658552	C	T	SNP	Hom	21.28	Gene_rna-XR_006551922.1	exon-XR_006551922.1-1		rna-XR_006551922.1	exon-XR_006551922.1-1	1	NON_SYNONYMOUS_CODING	H/Y	Cat/Tat	708
1	142658586	T	C	SNP	Hom	23.37	Gene_rna-XR_006551921.1	exon-XR_006551921.1-1		rna-XR_006551921.1	exon-XR_006551921.1-1	1	NON_SYNONYMOUS_CODING	L/P	cTt/cCt	719
1	142658586	T	C	SNP	Hom	23.37	Gene_rna-XR_006551922.1	exon-XR_006551922.1-1		rna-XR_006551922.1	exon-XR_006551922.1-1	1	NON_SYNONYMOUS_CODING	L/P	cTt/cCt	719
1	142658650	T	C	SNP	Hom	22.94	gene-LRRC31	LRRC31		rna-XM_006055959.3	exon-XM_006055959.3-3	3	NON_SYNONYMOUS_CODING	W/R	Tgg/Cgg	158
1	142658682	C	G	SNP	Hom	21.96	gene-LRRC31	LRRC31		rna-XM_006055959.3	exon-XM_006055959.3-3	3	NON_SYNONYMOUS_CODING	I/M	atC/atG	168
1	142658691	T	C	SNP	Hom	24.7	Gene_rna-XR_006551921.1	exon-XR_006551921.1-1		rna-XR_006551921.1	exon-XR_006551921.1-1	1	NON_SYNONYMOUS_CODING	V/A	gTc/gCc	754
1	142658691	T	C	SNP	Hom	24.7	Gene_rna-XR_006551922.1	exon-XR_006551922.1-1		rna-XR_006551922.1	exon-XR_006551922.1-1	1	NON_SYNONYMOUS_CODING	V/A	gTc/gCc	754
1	142658768	G	A	SNP	Hom	22.59	Gene_rna-XR_006551921.1	exon-XR_006551921.1-1		rna-XR_006551921.1	exon-XR_006551921.1-1	1	NON_SYNONYMOUS_CODING	G/S	Ggc/Agc	780
1	142658768	G	A	SNP	Hom	22.59	Gene_rna-XR_006551922.1	exon-XR_006551922.1-1		rna-XR_006551922.1	exon-XR_006551922.1-1	1	NON_SYNONYMOUS_CODING	G/S	Ggc/Agc	780
1	142660833	A	G	SNP	Hom	16.11	gene-LRRC31	LRRC31		rna-XM_006055959.3	exon-XM_006055959.3-4	4	NON_SYNONYMOUS_CODING	N/D	Aat/Gat	238
1	142660833	A	G	SNP	Hom	16.11	Gene_rna-XR_006551922.1	exon-XR_006551922.1-1		rna-XR_006551922.1	exon-XR_006551922.1-2	2	NON_SYNONYMOUS_CODING	N/D	Aat/Gat	840
1	142660963	T	C	SNP	Hom	22.53	Gene_rna-XR_006551922.1	exon-XR_006551922.1-1		rna-XR_006551922.1	exon-XR_006551922.1-2	2	NON_SYNONYMOUS_CODING	M/T	aTg/aCg	883
1	142660973	A	C	SNP	Hom	19.78	Gene_rna-XR_006551922.1	exon-XR_006551922.1-1		rna-XR_006551922.1	exon-XR_006551922.1-2	2	NON_SYNONYMOUS_CODING	R/S	agA/agC	886
1	142665896	C	T	SNP	Hom	22.76	gene-LRRC31	LRRC31		rna-XM_006055959.3	exon-XM_006055959.3-5	5	NON_SYNONYMOUS_CODING	P/L	cCt/cTt	251
1	142665896	C	T	SNP	Hom	22.76	Gene_rna-XR_006551921.1	exon-XR_006551921.1-1		rna-XR_006551921.1	exon-XR_006551921.1-2	2	NON_SYNONYMOUS_CODING	P/L	cCt/cTt	805
1	142665958	C	T	SNP	Hom	27.14	gene-LRRC31	LRRC31		rna-XM_006055959.3	exon-XM_006055959.3-5	5	NON_SYNONYMOUS_CODING	R/C	Cgc/Tgc	272
1	142665958	C	T	SNP	Hom	27.14	Gene_rna-XR_006551921.1	exon-XR_006551921.1-1		rna-XR_006551921.1	exon-XR_006551921.1-2	2	NON_SYNONYMOUS_CODING	R/C	Cgc/Tgc	826
1	142695061	T	A	SNP	Hom	23.35	gene-LRRIQ4	LRRIQ4		rna-XM_044945001.1	exon-XM_044945001.1-2	2	NON_SYNONYMOUS_CODING	S/C	Agc/Tgc	222
1	142695061	T	A	SNP	Hom	23.35	gene-LRRIQ4	LRRIQ4		rna-XM_044945006.1	exon-XM_044945006.1-2	2	NON_SYNONYMOUS_CODING	S/C	Agc/Tgc	222
1	142724834	T	C	SNP	Het	24.64	Gene_rna-XR_327348.4	exon-XR_327348.4-1		rna-XR_327348.4	exon-XR_327348.4-9	9	NON_SYNONYMOUS_CODING	K/E	Aaa/Gaa	1027
1	144688294	G	T	SNP	Het	14.2	gene-LOC102402573	LOC102402573		rna-XM_025288629.3	exon-XM_025288629.3-7	7	NON_SYNONYMOUS_CODING	D/E	gaC/gaA	261
1	145092989	A	C	SNP	Hom	20.3	gene-WDR49	WDR49		rna-XM_006077286.4	exon-XM_006077286.4-16	16	NON_SYNONYMOUS_CODING	Q/P	cAa/cCa	883
1	145092989	A	C	SNP	Hom	20.3	gene-WDR49	WDR49		rna-XM_044945192.2	exon-XM_044945192.2-14	14	NON_SYNONYMOUS_CODING	Q/P	cAa/cCa	644
1	145092989	A	C	SNP	Hom	20.3	gene-WDR49	WDR49		rna-XM_044945189.2	exon-XM_044945189.2-16	16	NON_SYNONYMOUS_CODING	Q/P	cAa/cCa	883
1	145296520	A	G	SNP	Het	24.29	gene-ZBBX	ZBBX		rna-XM_025288712.3	exon-XM_025288712.3-10	10	NON_SYNONYMOUS_CODING	K/E	Aag/Gag	278
1	145296520	A	G	SNP	Het	24.29	gene-ZBBX	ZBBX		rna-XM_006077281.4	exon-XM_006077281.4-10	10	NON_SYNONYMOUS_CODING	K/E	Aag/Gag	278
1	146954168	G	T	SNP	Het	20.03	Gene_rna-XR_006551975.1	exon-XR_006551975.1-1		rna-XR_006551975.1	exon-XR_006551975.1-2	2	NON_SYNONYMOUS_CODING	L/M	Ctg/Atg	99
1	147485801	C	T	SNP	Het	16.03	gene-SI	SI		rna-XM_006054383.3	exon-XM_006054383.3-29	29	NON_SYNONYMOUS_CODING	P/S	Cct/Tct	1116
1	147485801	C	T	SNP	Het	16.03	gene-SI	SI		rna-XM_006054379.3	exon-XM_006054379.3-33	33	NON_SYNONYMOUS_CODING	P/S	Cct/Tct	1293
1	147485801	C	T	SNP	Het	16.03	gene-SI	SI		rna-XM_006054382.3	exon-XM_006054382.3-29	29	NON_SYNONYMOUS_CODING	P/S	Cct/Tct	1116
1	147485801	C	T	SNP	Het	16.03	gene-SI	SI		rna-XM_006054380.3	exon-XM_006054380.3-31	31	NON_SYNONYMOUS_CODING	P/S	Cct/Tct	1206
1	151191035	C	G	SNP	Hom	28.42	Gene_gene-LOC102393002	Gene_gene-LOC102393002		gene-LOC102393002	id-LOC102393002	1	NON_SYNONYMOUS_CODING	D/E	gaC/gaG	303
1	151278123	A	G	SNP	Hom	29.41	Gene_rna-XR_006552000.2	exon-XR_006552000.2-1		rna-XR_006552000.2	exon-XR_006552000.2-1	1	NON_SYNONYMOUS_CODING	L/S	tTa/tCa	66
1	151278163	T	A	SNP	Hom	22.4	Gene_rna-XR_006552000.2	exon-XR_006552000.2-1		rna-XR_006552000.2	exon-XR_006552000.2-1	1	NON_SYNONYMOUS_CODING	N/Y	Aat/Tat	53
1	151278268	T	G	SNP	Hom	20.31	Gene_rna-XR_006552000.2	exon-XR_006552000.2-1		rna-XR_006552000.2	exon-XR_006552000.2-1	1	NON_SYNONYMOUS_CODING	T/P	Act/Cct	18
1	151831982	A	G	SNP	Het	23.28	Gene_gene-LOC102403088	Gene_gene-LOC102403088		gene-LOC102403088	id-LOC102403088	1	NON_SYNONYMOUS_CODING	V/A	gTg/gCg	33
1	152196951	G	A	SNP	Het	26.03	Gene_gene-LOC102405137	Gene_gene-LOC102405137		gene-LOC102405137	id-LOC102405137	1	NON_SYNONYMOUS_CODING	T/I	aCt/aTt	80
1	152480411	C	T	SNP	Hom	20.52	Gene_gene-LOC123465656	Gene_gene-LOC123465656		gene-LOC123465656	id-LOC123465656	1	NON_SYNONYMOUS_CODING	V/M	Gtg/Atg	37
1	152480425	T	G	SNP	Hom	26.03	Gene_gene-LOC123465656	Gene_gene-LOC123465656		gene-LOC123465656	id-LOC123465656	1	NON_SYNONYMOUS_CODING	K/T	aAg/aCg	32
1	153774496	G	C	SNP	Het	18.63	Gene_rna-XR_006552069.2	exon-XR_006552069.2-1		rna-XR_006552069.2	exon-XR_006552069.2-1	1	NON_SYNONYMOUS_CODING	R/T	aGg/aCg	4
1	153774511	A	G	SNP	Het	24.07	Gene_rna-XR_006552069.2	exon-XR_006552069.2-1		rna-XR_006552069.2	exon-XR_006552069.2-1	1	NON_SYNONYMOUS_CODING	K/R	aAg/aGg	9
1	153774576	A	G	SNP	Het	19.18	Gene_rna-XR_006552069.2	exon-XR_006552069.2-1		rna-XR_006552069.2	exon-XR_006552069.2-1	1	NON_SYNONYMOUS_CODING	T/A	Acg/Gcg	31
1	153774586	A	G	SNP	Het	14.45	Gene_rna-XR_006552069.2	exon-XR_006552069.2-1		rna-XR_006552069.2	exon-XR_006552069.2-1	1	NON_SYNONYMOUS_CODING	H/R	cAc/cGc	34
1	153774591	G	A	SNP	Het	20.71	Gene_rna-XR_006552069.2	exon-XR_006552069.2-1		rna-XR_006552069.2	exon-XR_006552069.2-1	1	NON_SYNONYMOUS_CODING	A/T	Gcg/Acg	36
1	153774622	A	C	SNP	Het	19.91	Gene_rna-XR_006552069.2	exon-XR_006552069.2-1		rna-XR_006552069.2	exon-XR_006552069.2-1	1	NON_SYNONYMOUS_CODING	Y/S	tAt/tCt	46
1	153774665	C	G	SNP	Het	20.38	Gene_rna-XR_006552069.2	exon-XR_006552069.2-1		rna-XR_006552069.2	exon-XR_006552069.2-1	1	NON_SYNONYMOUS_CODING	I/M	atC/atG	60
1	153914125	G	T	SNP	Hom	29.24	gene-LXN	LXN		rna-XM_006079557.4	exon-XM_006079557.4-1	1	NON_SYNONYMOUS_CODING	A/S	Gca/Tca	11
1	153914125	G	T	SNP	Hom	29.24	gene-LXN	LXN		rna-XM_045166233.1	exon-XM_045166233.1-1	1	NON_SYNONYMOUS_CODING	A/S	Gca/Tca	11
1	153958476	C	T	SNP	Het	22.86	gene-MLF1	MLF1		rna-XM_006079556.4	exon-XM_006079556.4-6	6	NON_SYNONYMOUS_CODING	R/Q	cGa/cAa	221
1	153958476	C	T	SNP	Het	22.86	gene-MLF1	MLF1		rna-XM_006079555.4	exon-XM_006079555.4-7	7	NON_SYNONYMOUS_CODING	R/Q	cGa/cAa	235
1	153958476	C	T	SNP	Het	22.86	gene-MLF1	MLF1		rna-XM_044945484.2	exon-XM_044945484.2-5	5	NON_SYNONYMOUS_CODING	R/Q	cGa/cAa	147
1	153958476	C	T	SNP	Het	22.86	gene-MLF1	MLF1		rna-XM_025289216.3	exon-XM_025289216.3-5	5	NON_SYNONYMOUS_CODING	R/Q	cGa/cAa	193
1	154011776	C	A	SNP	Het	22.18	Gene_rna-XR_006552094.2	exon-XR_006552094.2-1		rna-XR_006552094.2	exon-XR_006552094.2-1	1	NON_SYNONYMOUS_CODING	K/N	aaG/aaT	497
1	154012143	G	A	SNP	Hom	21.48	Gene_rna-XR_006552094.2	exon-XR_006552094.2-1		rna-XR_006552094.2	exon-XR_006552094.2-1	1	NON_SYNONYMOUS_CODING	A/V	gCg/gTg	375
1	154012201	G	A	SNP	Hom	22.57	Gene_rna-XR_006552094.2	exon-XR_006552094.2-1		rna-XR_006552094.2	exon-XR_006552094.2-1	1	NON_SYNONYMOUS_CODING	H/Y	Cat/Tat	356
1	154012623	C	T	SNP	Hom	21.26	Gene_rna-XR_006552094.2	exon-XR_006552094.2-1		rna-XR_006552094.2	exon-XR_006552094.2-1	1	NON_SYNONYMOUS_CODING	S/N	aGc/aAc	215
1	155494061	A	G	SNP	Hom	22.82	Gene_rna-XR_006552107.2	exon-XR_006552107.2-1		rna-XR_006552107.2	exon-XR_006552107.2-4	4	NON_SYNONYMOUS_CODING	L/S	tTg/tCg	335
1	155618046	G	T	SNP	Hom	20.29	gene-LEKR1	LEKR1		rna-XM_044945487.2	exon-XM_044945487.2-10	10	NON_SYNONYMOUS_CODING	D/E	gaC/gaA	435
1	155618046	G	T	SNP	Hom	20.29	gene-LEKR1	LEKR1		rna-XM_006077373.4	exon-XM_006077373.4-11	11	NON_SYNONYMOUS_CODING	D/E	gaC/gaA	453
1	155618046	G	T	SNP	Hom	20.29	gene-LEKR1	LEKR1		rna-XM_006077372.4	exon-XM_006077372.4-12	12	NON_SYNONYMOUS_CODING	D/E	gaC/gaA	528
1	155618159	C	A	SNP	Hom	24.4	gene-LEKR1	LEKR1		rna-XM_044945487.2	exon-XM_044945487.2-10	10	NON_SYNONYMOUS_CODING	A/S	Gcg/Tcg	398
1	155618159	C	A	SNP	Hom	24.4	gene-LEKR1	LEKR1		rna-XM_006077373.4	exon-XM_006077373.4-11	11	NON_SYNONYMOUS_CODING	A/S	Gcg/Tcg	416
1	155618159	C	A	SNP	Hom	24.4	gene-LEKR1	LEKR1		rna-XM_006077372.4	exon-XM_006077372.4-12	12	NON_SYNONYMOUS_CODING	A/S	Gcg/Tcg	491
1	155618258	G	A	SNP	Hom	22.09	gene-LEKR1	LEKR1		rna-XM_044945487.2	exon-XM_044945487.2-10	10	NON_SYNONYMOUS_CODING	P/S	Ccc/Tcc	365
1	155618258	G	A	SNP	Hom	22.09	gene-LEKR1	LEKR1		rna-XM_006077373.4	exon-XM_006077373.4-11	11	NON_SYNONYMOUS_CODING	P/S	Ccc/Tcc	383
1	155618258	G	A	SNP	Hom	22.09	gene-LEKR1	LEKR1		rna-XM_006077372.4	exon-XM_006077372.4-12	12	NON_SYNONYMOUS_CODING	P/S	Ccc/Tcc	458
1	156168564	A	C	SNP	Hom	22.22	Gene_gene-LOC112585802	Gene_gene-LOC112585802		gene-LOC112585802	id-LOC112585802	1	NON_SYNONYMOUS_CODING	W/G	Tgg/Ggg	351
1	156168695	C	T	SNP	Hom	20.06	Gene_gene-LOC112585802	Gene_gene-LOC112585802		gene-LOC112585802	id-LOC112585802	1	NON_SYNONYMOUS_CODING	R/H	cGc/cAc	307
1	156168722	G	C	SNP	Het	24.01	Gene_gene-LOC112585802	Gene_gene-LOC112585802		gene-LOC112585802	id-LOC112585802	1	NON_SYNONYMOUS_CODING	P/R	cCc/cGc	298
1	156168914	G	A	SNP	Hom	22.63	Gene_gene-LOC112585802	Gene_gene-LOC112585802		gene-LOC112585802	id-LOC112585802	1	NON_SYNONYMOUS_CODING	S/F	tCt/tTt	234
1	156169292	C	T	SNP	Het	24.92	Gene_gene-LOC112585802	Gene_gene-LOC112585802		gene-LOC112585802	id-LOC112585802	1	NON_SYNONYMOUS_CODING	G/E	gGa/gAa	108
1	156169317	G	A	SNP	Het	20.36	Gene_gene-LOC112585802	Gene_gene-LOC112585802		gene-LOC112585802	id-LOC112585802	1	NON_SYNONYMOUS_CODING	R/W	Cgg/Tgg	100
1	156169403	G	C	SNP	Hom	25.49	Gene_gene-LOC112585802	Gene_gene-LOC112585802		gene-LOC112585802	id-LOC112585802	1	NON_SYNONYMOUS_CODING	P/R	cCg/cGg	71
1	157082235	T	C	SNP	Hom	20.34	Gene_rna-XR_006552127.2	exon-XR_006552127.2-1		rna-XR_006552127.2	exon-XR_006552127.2-2	2	NON_SYNONYMOUS_CODING	F/S	tTc/tCc	252
1	157186722	T	C	SNP	Hom	25.14	gene-PLCH1	PLCH1		rna-XM_025289506.3	exon-XM_025289506.3-25	25	NON_SYNONYMOUS_CODING	L/P	cTa/cCa	1031
1	157186722	T	C	SNP	Hom	25.14	gene-PLCH1	PLCH1		rna-XM_044945576.2	exon-XM_044945576.2-24	24	NON_SYNONYMOUS_CODING	L/P	cTa/cCa	1001
1	157186722	T	C	SNP	Hom	25.14	gene-PLCH1	PLCH1		rna-XM_044945556.2	exon-XM_044945556.2-26	26	NON_SYNONYMOUS_CODING	L/P	cTa/cCa	1031
1	157186722	T	C	SNP	Hom	25.14	gene-PLCH1	PLCH1		rna-XM_044945540.2	exon-XM_044945540.2-24	24	NON_SYNONYMOUS_CODING	L/P	cTa/cCa	1031
1	157186722	T	C	SNP	Hom	25.14	gene-PLCH1	PLCH1		rna-XM_025289499.3	exon-XM_025289499.3-23	23	NON_SYNONYMOUS_CODING	L/P	cTa/cCa	1011
1	157186722	T	C	SNP	Hom	25.14	gene-PLCH1	PLCH1		rna-XM_044945561.2	exon-XM_044945561.2-24	24	NON_SYNONYMOUS_CODING	L/P	cTa/cCa	1031
1	157186722	T	C	SNP	Hom	25.14	gene-PLCH1	PLCH1		rna-XM_044945563.2	exon-XM_044945563.2-24	24	NON_SYNONYMOUS_CODING	L/P	cTa/cCa	1030
1	157186722	T	C	SNP	Hom	25.14	gene-PLCH1	PLCH1		rna-XM_044945552.2	exon-XM_044945552.2-24	24	NON_SYNONYMOUS_CODING	L/P	cTa/cCa	1031
1	157186722	T	C	SNP	Hom	25.14	gene-PLCH1	PLCH1		rna-XM_044945543.2	exon-XM_044945543.2-25	25	NON_SYNONYMOUS_CODING	L/P	cTa/cCa	1031
1	157186722	T	C	SNP	Hom	25.14	gene-PLCH1	PLCH1		rna-XM_025289500.3	exon-XM_025289500.3-23	23	NON_SYNONYMOUS_CODING	L/P	cTa/cCa	1010
1	157186722	T	C	SNP	Hom	25.14	gene-PLCH1	PLCH1		rna-XM_044945548.2	exon-XM_044945548.2-26	26	NON_SYNONYMOUS_CODING	L/P	cTa/cCa	1031
1	157186722	T	C	SNP	Hom	25.14	gene-PLCH1	PLCH1		rna-XM_045166236.1	exon-XM_045166236.1-24	24	NON_SYNONYMOUS_CODING	L/P	cTa/cCa	1031
1	157187346	C	T	SNP	Het	23.05	gene-PLCH1	PLCH1		rna-XM_025289506.3	exon-XM_025289506.3-25	25	NON_SYNONYMOUS_CODING	P/L	cCt/cTt	1239
1	157187346	C	T	SNP	Het	23.05	gene-PLCH1	PLCH1		rna-XM_044945576.2	exon-XM_044945576.2-24	24	NON_SYNONYMOUS_CODING	P/L	cCt/cTt	1209
1	157187346	C	T	SNP	Het	23.05	gene-PLCH1	PLCH1		rna-XM_044945556.2	exon-XM_044945556.2-26	26	NON_SYNONYMOUS_CODING	P/L	cCt/cTt	1239
1	157187346	C	T	SNP	Het	23.05	gene-PLCH1	PLCH1		rna-XM_044945540.2	exon-XM_044945540.2-24	24	NON_SYNONYMOUS_CODING	P/L	cCt/cTt	1239
1	157187346	C	T	SNP	Het	23.05	gene-PLCH1	PLCH1		rna-XM_025289499.3	exon-XM_025289499.3-23	23	NON_SYNONYMOUS_CODING	P/L	cCt/cTt	1219
1	157187346	C	T	SNP	Het	23.05	gene-PLCH1	PLCH1		rna-XM_044945561.2	exon-XM_044945561.2-24	24	NON_SYNONYMOUS_CODING	P/L	cCt/cTt	1239
1	157187346	C	T	SNP	Het	23.05	gene-PLCH1	PLCH1		rna-XM_044945563.2	exon-XM_044945563.2-24	24	NON_SYNONYMOUS_CODING	P/L	cCt/cTt	1238
1	157187346	C	T	SNP	Het	23.05	gene-PLCH1	PLCH1		rna-XM_044945552.2	exon-XM_044945552.2-24	24	NON_SYNONYMOUS_CODING	P/L	cCt/cTt	1239
1	157187346	C	T	SNP	Het	23.05	gene-PLCH1	PLCH1		rna-XM_044945543.2	exon-XM_044945543.2-25	25	NON_SYNONYMOUS_CODING	P/L	cCt/cTt	1239
1	157187346	C	T	SNP	Het	23.05	gene-PLCH1	PLCH1		rna-XM_025289500.3	exon-XM_025289500.3-23	23	NON_SYNONYMOUS_CODING	P/L	cCt/cTt	1218
1	157187346	C	T	SNP	Het	23.05	gene-PLCH1	PLCH1		rna-XM_044945548.2	exon-XM_044945548.2-26	26	NON_SYNONYMOUS_CODING	P/L	cCt/cTt	1239
1	157187346	C	T	SNP	Het	23.05	gene-PLCH1	PLCH1		rna-XM_045166236.1	exon-XM_045166236.1-24	24	NON_SYNONYMOUS_CODING	P/L	cCt/cTt	1239
1	157537832	G	A	SNP	Het	24.47	gene-MME	MME		rna-XM_025289507.3	exon-XM_025289507.3-16	16	NON_SYNONYMOUS_CODING	L/F	Ctt/Ttt	523
1	157537832	G	A	SNP	Het	24.47	gene-MME	MME		rna-XM_044945622.2	exon-XM_044945622.2-16	16	NON_SYNONYMOUS_CODING	L/F	Ctt/Ttt	523
1	157537832	G	A	SNP	Het	24.47	gene-MME	MME		rna-XM_025289510.3	exon-XM_025289510.3-16	16	NON_SYNONYMOUS_CODING	L/F	Ctt/Ttt	523
1	157537832	G	A	SNP	Het	24.47	gene-MME	MME		rna-XM_006046865.4	exon-XM_006046865.4-15	15	NON_SYNONYMOUS_CODING	L/F	Ctt/Ttt	498
1	157537832	G	A	SNP	Het	24.47	gene-MME	MME		rna-XM_025289509.3	exon-XM_025289509.3-16	16	NON_SYNONYMOUS_CODING	L/F	Ctt/Ttt	523
1	157537832	G	A	SNP	Het	24.47	gene-MME	MME		rna-XM_025289508.3	exon-XM_025289508.3-16	16	NON_SYNONYMOUS_CODING	L/F	Ctt/Ttt	523
1	157702364	G	A	SNP	Het	25.54	Gene_gene-LOC102400728	Gene_gene-LOC102400728		gene-LOC102400728	id-LOC102400728	1	NON_SYNONYMOUS_CODING	L/F	Ctt/Ttt	58
1	157702453	G	A	SNP	Het	24.96	Gene_gene-LOC102400728	Gene_gene-LOC102400728		gene-LOC102400728	id-LOC102400728	1	NON_SYNONYMOUS_CODING	S/L	tCg/tTg	28
1	159343908	T	G	SNP	Het	23.46	gene-LOC102398867	LOC102398867		rna-XM_044945738.2	exon-XM_044945738.2-1	1	NON_SYNONYMOUS_CODING	Q/P	cAg/cCg	1368
1	159344170	A	G	SNP	Het	20.87	gene-LOC102398867	LOC102398867		rna-XM_044945738.2	exon-XM_044945738.2-1	1	NON_SYNONYMOUS_CODING	S/P	Tct/Cct	1281
1	159346645	A	G	SNP	Het	20.84	gene-LOC102398867	LOC102398867		rna-XM_044945738.2	exon-XM_044945738.2-1	1	NON_SYNONYMOUS_CODING	F/L	Ttc/Ctc	456
1	159346707	C	T	SNP	Het	23.35	gene-LOC102398867	LOC102398867		rna-XM_044945738.2	exon-XM_044945738.2-1	1	NON_SYNONYMOUS_CODING	S/N	aGt/aAt	435
1	159347953	C	G	SNP	Het	20.67	gene-LOC102398867	LOC102398867		rna-XM_044945738.2	exon-XM_044945738.2-1	1	NON_SYNONYMOUS_CODING	G/R	Ggg/Cgg	20
1	160419525	T	C	SNP	Het	19.89	Gene_rna-XR_003110501.3	exon-XR_003110501.3-1		rna-XR_003110501.3	exon-XR_003110501.3-2	2	NON_SYNONYMOUS_CODING	S/G	Agt/Ggt	279
1	160419525	T	C	SNP	Het	19.89	Gene_rna-XR_003110503.3	exon-XR_003110503.3-1		rna-XR_003110503.3	exon-XR_003110503.3-2	2	NON_SYNONYMOUS_CODING	S/G	Agt/Ggt	279
1	160419525	T	C	SNP	Het	19.89	Gene_rna-XR_003110502.3	exon-XR_003110502.3-1		rna-XR_003110502.3	exon-XR_003110502.3-2	2	NON_SYNONYMOUS_CODING	S/G	Agt/Ggt	279
1	160419599	A	G	SNP	Hom	20.11	Gene_rna-XR_003110501.3	exon-XR_003110501.3-1		rna-XR_003110501.3	exon-XR_003110501.3-2	2	NON_SYNONYMOUS_CODING	I/T	aTa/aCa	254
1	160419599	A	G	SNP	Hom	20.11	Gene_rna-XR_003110503.3	exon-XR_003110503.3-1		rna-XR_003110503.3	exon-XR_003110503.3-2	2	NON_SYNONYMOUS_CODING	I/T	aTa/aCa	254
1	160419599	A	G	SNP	Hom	20.11	Gene_rna-XR_003110502.3	exon-XR_003110502.3-1		rna-XR_003110502.3	exon-XR_003110502.3-2	2	NON_SYNONYMOUS_CODING	I/T	aTa/aCa	254
1	161007291	A	G	SNP	Het	19.59	Gene_gene-LOC102394228	Gene_gene-LOC102394228		gene-LOC102394228	id-LOC102394228-5	1	NON_SYNONYMOUS_CODING	W/R	Tgg/Cgg	851
1	161007305	C	T	SNP	Het	16.38	Gene_gene-LOC102394228	Gene_gene-LOC102394228		gene-LOC102394228	id-LOC102394228-5	1	NON_SYNONYMOUS_CODING	G/E	gGa/gAa	846
1	161007314	G	A	SNP	Het	21.84	Gene_gene-LOC102394228	Gene_gene-LOC102394228		gene-LOC102394228	id-LOC102394228-5	1	NON_SYNONYMOUS_CODING	P/L	cCt/cTt	843
1	161009148	T	C	SNP	Het	24.79	Gene_gene-LOC102394228	Gene_gene-LOC102394228		gene-LOC102394228	id-LOC102394228-5	1	NON_SYNONYMOUS_CODING	I/V	Ata/Gta	232
1	161493550	A	G	SNP	Hom	10.46	Gene_gene-LOC123334420	Gene_gene-LOC123334420		gene-LOC123334420	id-LOC123334420	1	NON_SYNONYMOUS_CODING	S/P	Tca/Cca	483
1	161493640	T	A	SNP	Hom	12.86	Gene_gene-LOC123334420	Gene_gene-LOC123334420		gene-LOC123334420	id-LOC123334420	1	NON_SYNONYMOUS_CODING	N/Y	Aac/Tac	453
1	161493643	T	G	SNP	Hom	5.67	Gene_gene-LOC123334420	Gene_gene-LOC123334420		gene-LOC123334420	id-LOC123334420	1	NON_SYNONYMOUS_CODING	I/L	Att/Ctt	452
1	161493828	C	T	SNP	Hom	20.11	Gene_gene-LOC123334420	Gene_gene-LOC123334420		gene-LOC123334420	id-LOC123334420	1	NON_SYNONYMOUS_CODING	R/K	aGa/aAa	390
1	161493843	A	G	SNP	Hom	23.75	Gene_gene-LOC123334420	Gene_gene-LOC123334420		gene-LOC123334420	id-LOC123334420	1	NON_SYNONYMOUS_CODING	L/S	tTa/tCa	385
1	161494081	T	C	SNP	Hom	27.88	Gene_gene-LOC123334420	Gene_gene-LOC123334420		gene-LOC123334420	id-LOC123334420	1	NON_SYNONYMOUS_CODING	K/E	Aag/Gag	306
1	161494135	G	A	SNP	Hom	9.85	Gene_gene-LOC123334420	Gene_gene-LOC123334420		gene-LOC123334420	id-LOC123334420	1	NON_SYNONYMOUS_CODING	P/S	Ccc/Tcc	288
1	161683481	A	G	SNP	Het	16.65	Gene_rna-XR_006641271.1	exon-XR_006641271.1-1		rna-XR_006641271.1	exon-XR_006641271.1-44	44	NON_SYNONYMOUS_CODING	F/S	tTt/tCt	2379
1	161683494	G	A	SNP	Het	17.31	Gene_rna-XR_006641271.1	exon-XR_006641271.1-1		rna-XR_006641271.1	exon-XR_006641271.1-44	44	NON_SYNONYMOUS_CODING	R/W	Cgg/Tgg	2375
1	161683494	G	A	SNP	Het	17.31	Gene_rna-XR_006641272.1	exon-XR_006641272.1-1		rna-XR_006641272.1	exon-XR_006641272.1-43	43	NON_SYNONYMOUS_CODING	S/L	tCg/tTg	2298
1	161683884	G	A	SNP	Het	19.55	Gene_rna-XR_006641271.1	exon-XR_006641271.1-1		rna-XR_006641271.1	exon-XR_006641271.1-44	44	NON_SYNONYMOUS_CODING	R/W	Cgg/Tgg	2245
1	161683884	G	A	SNP	Het	19.55	Gene_rna-XR_006641272.1	exon-XR_006641272.1-1		rna-XR_006641272.1	exon-XR_006641272.1-43	43	NON_SYNONYMOUS_CODING	S/L	tCg/tTg	2168
1	161683945	G	A	SNP	Het	25.22	Gene_rna-XR_006641272.1	exon-XR_006641272.1-1		rna-XR_006641272.1	exon-XR_006641272.1-43	43	NON_SYNONYMOUS_CODING	R/W	Cgg/Tgg	2148
1	163151039	C	T	SNP	Het	22.72	Gene_rna-XR_006552389.2	exon-XR_006552389.2-1		rna-XR_006552389.2	exon-XR_006552389.2-2	2	NON_SYNONYMOUS_CODING	P/L	cCa/cTa	102
1	163151085	A	G	SNP	Hom	20.68	Gene_rna-XR_006552388.2	exon-XR_006552388.2-1		rna-XR_006552388.2	exon-XR_006552388.2-2	2	NON_SYNONYMOUS_CODING	T/A	Act/Gct	83
1	163176320	T	C	SNP	Het	23.81	Gene_rna-XR_006552389.2	exon-XR_006552389.2-1		rna-XR_006552389.2	exon-XR_006552389.2-5	5	NON_SYNONYMOUS_CODING	L/P	cTg/cCg	236
1	163176419	A	G	SNP	Het	20.18	Gene_rna-XR_006552389.2	exon-XR_006552389.2-1		rna-XR_006552389.2	exon-XR_006552389.2-5	5	NON_SYNONYMOUS_CODING	N/S	aAc/aGc	269
1	163956800	C	T	SNP	Het	23.7	gene-LOC102404339	LOC102404339		rna-XM_025269392.3	exon-XM_025269392.3-8	8	NON_SYNONYMOUS_CODING	R/W	Cgg/Tgg	465
1	163956800	C	T	SNP	Het	23.7	gene-LOC102404339	LOC102404339		rna-XM_044946141.2	exon-XM_044946141.2-8	8	NON_SYNONYMOUS_CODING	R/W	Cgg/Tgg	465
1	163957224	C	T	SNP	Het	25.22	gene-LOC102404339	LOC102404339		rna-XM_025269392.3	exon-XM_025269392.3-9	9	NON_SYNONYMOUS_CODING	T/I	aCa/aTa	513
1	163957224	C	T	SNP	Het	25.22	gene-LOC102404339	LOC102404339		rna-XM_044946141.2	exon-XM_044946141.2-9	9	NON_SYNONYMOUS_CODING	T/I	aCa/aTa	513
1	163957353	G	C	SNP	Het	20.07	gene-LOC102404339	LOC102404339		rna-XM_025269392.3	exon-XM_025269392.3-9	9	NON_SYNONYMOUS_CODING	G/A	gGa/gCa	556
1	163957353	G	C	SNP	Het	20.07	gene-LOC102404339	LOC102404339		rna-XM_044946141.2	exon-XM_044946141.2-9	9	NON_SYNONYMOUS_CODING	G/A	gGa/gCa	556
1	164062681	C	G	SNP	Hom	19.86	gene-HPS3	HPS3		rna-XM_025290115.3	exon-XM_025290115.3-9	9	NON_SYNONYMOUS_CODING	V/L	Gtt/Ctt	520
1	164062681	C	G	SNP	Hom	19.86	gene-HPS3	HPS3		rna-XM_006063123.4	exon-XM_006063123.4-7	7	NON_SYNONYMOUS_CODING	V/L	Gtt/Ctt	441
1	164062681	C	G	SNP	Hom	19.86	gene-HPS3	HPS3		rna-XM_025290106.3	exon-XM_025290106.3-9	9	NON_SYNONYMOUS_CODING	V/L	Gtt/Ctt	520
1	164062681	C	G	SNP	Hom	19.86	Gene_rna-XR_003110630.3	exon-XR_003110630.3-1		rna-XR_003110630.3	exon-XR_003110630.3-9	9	NON_SYNONYMOUS_CODING	V/L	Gtt/Ctt	577
1	164062681	C	G	SNP	Hom	19.86	Gene_rna-XR_006552465.2	exon-XR_006552465.2-1		rna-XR_006552465.2	exon-XR_006552465.2-9	9	NON_SYNONYMOUS_CODING	R/P	cGt/cCt	581
1	164398949	C	T	SNP	Het	22.75	gene-CPB1	CPB1		rna-XM_006063130.4	exon-XM_006063130.4-4	4	NON_SYNONYMOUS_CODING	S/N	aGt/aAt	121
1	165897866	G	T	SNP	Het	20.7	Gene_rna-XR_006552510.2	exon-XR_006552510.2-1		rna-XR_006552510.2	exon-XR_006552510.2-1	1	NON_SYNONYMOUS_CODING	N/K	aaC/aaA	74
1	166655179	C	T	SNP	Het	23.04	Gene_rna-XR_006552514.2	exon-XR_006552514.2-1		rna-XR_006552514.2	exon-XR_006552514.2-4	4	NON_SYNONYMOUS_CODING	E/K	Gaa/Aaa	822
1	166655179	C	T	SNP	Het	23.04	Gene_rna-XR_006552517.2	exon-XR_006552517.2-1		rna-XR_006552517.2	exon-XR_006552517.2-4	4	NON_SYNONYMOUS_CODING	E/K	Gaa/Aaa	777
1	171394485	T	C	SNP	Het	21.88	gene-ATR	ATR		rna-XM_006078008.4	exon-XM_006078008.4-7	7	NON_SYNONYMOUS_CODING	S/P	Tct/Cct	531
1	171394485	T	C	SNP	Het	21.88	gene-ATR	ATR		rna-XM_006078007.4	exon-XM_006078007.4-7	7	NON_SYNONYMOUS_CODING	S/P	Tct/Cct	531
1	171403015	C	T	SNP	Het	15.6	gene-ATR	ATR		rna-XM_006078008.4	exon-XM_006078008.4-16	16	NON_SYNONYMOUS_CODING	T/I	aCa/aTa	1117
1	171403015	C	T	SNP	Het	15.6	gene-ATR	ATR		rna-XM_006078007.4	exon-XM_006078007.4-16	16	NON_SYNONYMOUS_CODING	T/I	aCa/aTa	1117
1	172109244	A	G	SNP	Het	20.49	Gene_rna-XR_006552624.1	exon-XR_006552624.1-1		rna-XR_006552624.1	exon-XR_006552624.1-3	3	NON_SYNONYMOUS_CODING	L/P	cTg/cCg	117
1	172179380	G	A	SNP	Het	24.16	Gene_rna-XR_003110813.3	exon-XR_003110813.3-1		rna-XR_003110813.3	exon-XR_003110813.3-1	1	NON_SYNONYMOUS_CODING	P/S	Ccg/Tcg	330
1	172179380	G	A	SNP	Het	24.16	Gene_rna-XR_006552636.2	exon-XR_006552636.2-1		rna-XR_006552636.2	exon-XR_006552636.2-1	1	NON_SYNONYMOUS_CODING	T/I	aCc/aTc	332
1	172179380	G	A	SNP	Het	24.16	Gene_rna-XR_006552635.2	exon-XR_006552635.2-1		rna-XR_006552635.2	exon-XR_006552635.2-1	1	NON_SYNONYMOUS_CODING	P/S	Ccg/Tcg	330
1	172381910	C	A	SNP	Het	22.97	Gene_rna-XR_006552677.2	exon-XR_006552677.2-1		rna-XR_006552677.2	exon-XR_006552677.2-5	5	NON_SYNONYMOUS_CODING	G/C	Ggc/Tgc	655
1	173390284	C	T	SNP	Hom	22.84	gene-CLSTN2	CLSTN2		rna-XM_006061606.4	exon-XM_006061606.4-7	7	NON_SYNONYMOUS_CODING	S/N	aGc/aAc	341
1	173390284	C	T	SNP	Hom	22.84	gene-CLSTN2	CLSTN2		rna-XM_044946560.2	exon-XM_044946560.2-7	7	NON_SYNONYMOUS_CODING	S/N	aGc/aAc	341
1	174643341	T	C	SNP	Hom	21.76	gene-COPB2	COPB2		rna-XM_006069968.4	exon-XM_006069968.4-19	19	NON_SYNONYMOUS_CODING	V/A	gTa/gCa	807
1	175185704	G	A	SNP	Hom	20.26	Gene_gene-LOC102409345	Gene_gene-LOC102409345		gene-LOC102409345	id-LOC102409345	1	NON_SYNONYMOUS_CODING	A/T	Gct/Act	125
1	175186724	T	A	SNP	Het	22.15	Gene_rna-XR_006552937.2	exon-XR_006552937.2-1		rna-XR_006552937.2	exon-XR_006552937.2-2	2	NON_SYNONYMOUS_CODING	L/F	ttA/ttT	380
1	175486117	T	C	SNP	Het	22.85	Gene_gene-LOC102405898	Gene_gene-LOC102405898		gene-LOC102405898	id-LOC102405898	1	NON_SYNONYMOUS_CODING	I/T	aTt/aCt	111
1	175486341	T	C	SNP	Het	22.57	Gene_gene-LOC102405898	Gene_gene-LOC102405898		gene-LOC102405898	id-LOC102405898	1	NON_SYNONYMOUS_CODING	C/R	Tgt/Cgt	186
1	175486380	C	T	SNP	Het	18.13	Gene_gene-LOC102405898	Gene_gene-LOC102405898		gene-LOC102405898	id-LOC102405898	1	NON_SYNONYMOUS_CODING	R/C	Cgc/Tgc	199
1	175486401	T	A	SNP	Het	18.83	Gene_gene-LOC102405898	Gene_gene-LOC102405898		gene-LOC102405898	id-LOC102405898	1	NON_SYNONYMOUS_CODING	L/M	Ttg/Atg	206
1	175486672	C	T	SNP	Het	17.96	Gene_gene-LOC102405898	Gene_gene-LOC102405898		gene-LOC102405898	id-LOC102405898	1	NON_SYNONYMOUS_CODING	A/V	gCa/gTa	296
1	175486849	A	G	SNP	Het	19.76	Gene_gene-LOC102405898	Gene_gene-LOC102405898		gene-LOC102405898	id-LOC102405898	1	NON_SYNONYMOUS_CODING	H/R	cAt/cGt	355
1	175486867	T	C	SNP	Het	21.25	Gene_gene-LOC102405898	Gene_gene-LOC102405898		gene-LOC102405898	id-LOC102405898	1	NON_SYNONYMOUS_CODING	V/A	gTg/gCg	361
1	175486882	T	C	SNP	Het	19.52	Gene_gene-LOC102405898	Gene_gene-LOC102405898		gene-LOC102405898	id-LOC102405898	1	NON_SYNONYMOUS_CODING	V/A	gTg/gCg	366
1	175486956	C	A	SNP	Het	21.3	Gene_gene-LOC102405898	Gene_gene-LOC102405898		gene-LOC102405898	id-LOC102405898	1	NON_SYNONYMOUS_CODING	Q/K	Caa/Aaa	391
1	175718769	C	T	SNP	Het	25.13	Gene_rna-XR_003110955.3	exon-XR_003110955.3-1		rna-XR_003110955.3	exon-XR_003110955.3-23	23	NON_SYNONYMOUS_CODING	R/H	cGt/cAt	1084
1	175718989	G	C	SNP	Het	20.82	Gene_rna-XR_003110947.3	exon-XR_003110947.3-1		rna-XR_003110947.3	exon-XR_003110947.3-22	22	NON_SYNONYMOUS_CODING	P/R	cCc/cGc	1056
1	175718989	G	C	SNP	Het	20.82	Gene_rna-XR_003110955.3	exon-XR_003110955.3-1		rna-XR_003110955.3	exon-XR_003110955.3-23	23	NON_SYNONYMOUS_CODING	P/A	Cca/Gca	1011
1	175719619	G	T	SNP	Hom	23.75	Gene_rna-XR_003110947.3	exon-XR_003110947.3-1		rna-XR_003110947.3	exon-XR_003110947.3-22	22	NON_SYNONYMOUS_CODING	T/K	aCg/aAg	846
1	175719619	G	T	SNP	Hom	23.75	Gene_rna-XR_003110955.3	exon-XR_003110955.3-1		rna-XR_003110955.3	exon-XR_003110955.3-23	23	NON_SYNONYMOUS_CODING	R/S	Cgt/Agt	801
1	176029609	A	G	SNP	Het	20.06	Gene_rna-XR_006552895.2	exon-XR_006552895.2-1		rna-XR_006552895.2	exon-XR_006552895.2-1	1	NON_SYNONYMOUS_CODING	Y/C	tAt/tGt	121
1	176029905	G	A	SNP	Het	13.62	Gene_rna-XR_006552895.2	exon-XR_006552895.2-1		rna-XR_006552895.2	exon-XR_006552895.2-1	1	NON_SYNONYMOUS_CODING	V/M	Gtg/Atg	220
1	177212547	G	A	SNP	Het	19.66	Gene_rna-XR_006552913.2	exon-XR_006552913.2-1		rna-XR_006552913.2	exon-XR_006552913.2-1	1	NON_SYNONYMOUS_CODING	R/Q	cGg/cAg	11
1	177212547	G	A	SNP	Het	19.66	Gene_rna-XR_328647.4	exon-XR_328647.4-1		rna-XR_328647.4	exon-XR_328647.4-1	1	NON_SYNONYMOUS_CODING	R/Q	cGg/cAg	11
1	177212682	C	T	SNP	Het	23.27	Gene_rna-XR_006552913.2	exon-XR_006552913.2-1		rna-XR_006552913.2	exon-XR_006552913.2-1	1	NON_SYNONYMOUS_CODING	A/V	gCg/gTg	56
1	177212682	C	T	SNP	Het	23.27	Gene_rna-XR_328647.4	exon-XR_328647.4-1		rna-XR_328647.4	exon-XR_328647.4-1	1	NON_SYNONYMOUS_CODING	A/V	gCg/gTg	56
1	177213195	G	C	SNP	Hom	28.42	Gene_rna-XR_006552913.2	exon-XR_006552913.2-1		rna-XR_006552913.2	exon-XR_006552913.2-1	1	NON_SYNONYMOUS_CODING	G/A	gGg/gCg	227
1	177213195	G	C	SNP	Hom	28.42	Gene_rna-XR_328647.4	exon-XR_328647.4-1		rna-XR_328647.4	exon-XR_328647.4-1	1	NON_SYNONYMOUS_CODING	G/A	gGg/gCg	227
1	177213811	A	C	SNP	Hom	23.15	Gene_rna-XR_006552913.2	exon-XR_006552913.2-1		rna-XR_006552913.2	exon-XR_006552913.2-1	1	NON_SYNONYMOUS_CODING	Q/H	caA/caC	432
1	177213849	T	C	SNP	Hom	22.07	Gene_rna-XR_006552913.2	exon-XR_006552913.2-1		rna-XR_006552913.2	exon-XR_006552913.2-1	1	NON_SYNONYMOUS_CODING	F/S	tTc/tCc	445
1	179702639	G	C	SNP	Het	22.19	gene-CEP63	CEP63		rna-XM_045166458.1	exon-XM_045166458.1-15	15	NON_SYNONYMOUS_CODING	P/A	Ccc/Gcc	801
1	179702639	G	C	SNP	Het	22.19	gene-CEP63	CEP63		rna-XM_006058584.4	exon-XM_006058584.4-16	16	NON_SYNONYMOUS_CODING	P/A	Ccc/Gcc	758
1	179702639	G	C	SNP	Het	22.19	gene-CEP63	CEP63		rna-XM_025291456.3	exon-XM_025291456.3-15	15	NON_SYNONYMOUS_CODING	P/A	Ccc/Gcc	655
1	179702639	G	C	SNP	Het	22.19	gene-CEP63	CEP63		rna-XM_025291450.3	exon-XM_025291450.3-15	15	NON_SYNONYMOUS_CODING	P/A	Ccc/Gcc	655
1	179702639	G	C	SNP	Het	22.19	gene-CEP63	CEP63		rna-XM_045166463.1	exon-XM_045166463.1-14	14	NON_SYNONYMOUS_CODING	P/A	Ccc/Gcc	509
1	179702639	G	C	SNP	Het	22.19	gene-CEP63	CEP63		rna-XM_044946937.2	exon-XM_044946937.2-16	16	NON_SYNONYMOUS_CODING	P/A	Ccc/Gcc	673
1	179702639	G	C	SNP	Het	22.19	gene-CEP63	CEP63		rna-XM_025291443.3	exon-XM_025291443.3-16	16	NON_SYNONYMOUS_CODING	P/A	Ccc/Gcc	673
1	179702639	G	C	SNP	Het	22.19	gene-CEP63	CEP63		rna-XM_025291432.3	exon-XM_025291432.3-15	15	NON_SYNONYMOUS_CODING	P/A	Ccc/Gcc	716
1	180537494	G	T	SNP	Het	23.07	gene-LOC102402015	LOC102402015		rna-XM_006051414.4	exon-XM_006051414.4-9	9	NON_SYNONYMOUS_CODING	A/E	gCg/gAg	361
1	180540202	T	C	SNP	Hom	23.43	gene-LOC102402015	LOC102402015		rna-XM_006051414.4	exon-XM_006051414.4-7	7	NON_SYNONYMOUS_CODING	S/G	Agc/Ggc	281
1	180563616	T	C	SNP	Het	19.77	Gene_gene-LOC102401692	Gene_gene-LOC102401692		gene-LOC102401692	id-LOC102401692	1	NON_SYNONYMOUS_CODING	I/V	Att/Gtt	302
1	180563903	T	C	SNP	Het	26.6	Gene_gene-LOC102401692	Gene_gene-LOC102401692		gene-LOC102401692	id-LOC102401692	1	NON_SYNONYMOUS_CODING	N/S	aAt/aGt	206
1	180563923	T	C	SNP	Hom	22.79	Gene_gene-LOC102401692	Gene_gene-LOC102401692		gene-LOC102401692	id-LOC102401692	1	NON_SYNONYMOUS_CODING	I/M	atA/atG	199
1	180563963	G	T	SNP	Het	24.42	Gene_gene-LOC102401692	Gene_gene-LOC102401692		gene-LOC102401692	id-LOC102401692	1	NON_SYNONYMOUS_CODING	T/K	aCa/aAa	186
1	180564281	C	T	SNP	Hom	21.89	Gene_gene-LOC102401692	Gene_gene-LOC102401692		gene-LOC102401692	id-LOC102401692	1	NON_SYNONYMOUS_CODING	R/K	aGg/aAg	80
1	180564393	G	A	SNP	Hom	20.6	Gene_gene-LOC102401692	Gene_gene-LOC102401692		gene-LOC102401692	id-LOC102401692	1	NON_SYNONYMOUS_CODING	P/S	Ccg/Tcg	43
1	180608950	A	C	SNP	Het	22.82	gene-LOC102400938	LOC102400938		rna-XM_006051412.4	exon-XM_006051412.4-5	5	NON_SYNONYMOUS_CODING	S/A	Tcc/Gcc	197
1	180608950	A	C	SNP	Het	22.82	gene-LOC102400938	LOC102400938		rna-XM_006051411.4	exon-XM_006051411.4-5	5	NON_SYNONYMOUS_CODING	S/A	Tcc/Gcc	197
1	180817468	G	A	SNP	Het	22.59	gene-CDV3	CDV3		rna-XM_025291653.2	exon-XM_025291653.2-1	1	NON_SYNONYMOUS_CODING	T/I	aCc/aTc	56
1	180817468	G	A	SNP	Het	22.59	gene-CDV3	CDV3		rna-XM_025291640.2	exon-XM_025291640.2-1	1	NON_SYNONYMOUS_CODING	T/I	aCc/aTc	56
1	180817468	G	A	SNP	Het	22.59	gene-CDV3	CDV3		rna-XM_025291637.3	exon-XM_025291637.3-1	1	NON_SYNONYMOUS_CODING	T/I	aCc/aTc	56
1	180817468	G	A	SNP	Het	22.59	gene-CDV3	CDV3		rna-XM_025291627.2	exon-XM_025291627.2-1	1	NON_SYNONYMOUS_CODING	T/I	aCc/aTc	56
1	180817468	G	A	SNP	Het	22.59	gene-CDV3	CDV3		rna-XM_025291658.2	exon-XM_025291658.2-1	1	NON_SYNONYMOUS_CODING	T/I	aCc/aTc	56
1	180817468	G	A	SNP	Het	22.59	gene-CDV3	CDV3		rna-XM_025291622.2	exon-XM_025291622.2-1	1	NON_SYNONYMOUS_CODING	T/I	aCc/aTc	56
1	180817468	G	A	SNP	Het	22.59	gene-CDV3	CDV3		rna-XM_025291645.3	exon-XM_025291645.3-1	1	NON_SYNONYMOUS_CODING	T/I	aCc/aTc	56
1	181542058	T	C	SNP	Het	25.13	Gene_rna-XR_006553070.1	exon-XR_006553070.1-1		rna-XR_006553070.1	exon-XR_006553070.1-2	2	NON_SYNONYMOUS_CODING	R/G	Aga/Gga	65
1	186514437	A	G	SNP	Hom	20.96	gene-MX1	MX1		rna-XM_006076948.4	exon-XM_006076948.4-2	2	NON_SYNONYMOUS_CODING	Q/R	cAg/cGg	14
1	186809983	A	T	SNP	Het	21.73	Gene_rna-XR_006553185.1	exon-XR_006553185.1-1		rna-XR_006553185.1	exon-XR_006553185.1-3	3	NON_SYNONYMOUS_CODING	I/F	Att/Ttt	160
1	187478491	A	T	SNP	Het	21.16	gene-TFF1	TFF1		rna-XM_006071539.4	exon-XM_006071539.4-3	3	NON_SYNONYMOUS_CODING	F/I	Ttt/Att	77
1	187900918	G	A	SNP	Hom	22.31	Gene_rna-XR_003111289.3	exon-XR_003111289.3-1		rna-XR_003111289.3	exon-XR_003111289.3-1	1	NON_SYNONYMOUS_CODING	R/Q	cGa/cAa	38
1	187901152	G	A	SNP	Hom	23.16	Gene_rna-XR_003111289.3	exon-XR_003111289.3-1		rna-XR_003111289.3	exon-XR_003111289.3-1	1	NON_SYNONYMOUS_CODING	R/H	cGc/cAc	116
1	187901802	T	A	SNP	Hom	24.82	Gene_rna-XR_003111289.3	exon-XR_003111289.3-1		rna-XR_003111289.3	exon-XR_003111289.3-2	2	NON_SYNONYMOUS_CODING	F/I	Ttt/Att	160
1	187903839	A	G	SNP	Hom	23.29	Gene_rna-XR_003111289.3	exon-XR_003111289.3-1		rna-XR_003111289.3	exon-XR_003111289.3-3	3	NON_SYNONYMOUS_CODING	R/G	Agg/Ggg	358
1	187945372	G	C	SNP	Het	20.2	gene-WDR4	WDR4		rna-XM_044947431.1	exon-XM_044947431.1-1	1	NON_SYNONYMOUS_CODING	H/Q	caC/caG	55
1	187945372	G	C	SNP	Het	20.2	gene-WDR4	WDR4		rna-XM_006063839.3	exon-XM_006063839.3-1	1	NON_SYNONYMOUS_CODING	H/Q	caC/caG	55
1	187945372	G	C	SNP	Het	20.2	gene-WDR4	WDR4		rna-XM_044947434.1	exon-XM_044947434.1-1	1	NON_SYNONYMOUS_CODING	H/Q	caC/caG	55
1	187945415	C	T	SNP	Het	25.28	gene-WDR4	WDR4		rna-XM_044947431.1	exon-XM_044947431.1-1	1	NON_SYNONYMOUS_CODING	R/K	aGg/aAg	41
1	187945415	C	T	SNP	Het	25.28	gene-WDR4	WDR4		rna-XM_006063839.3	exon-XM_006063839.3-1	1	NON_SYNONYMOUS_CODING	R/K	aGg/aAg	41
1	187945415	C	T	SNP	Het	25.28	gene-WDR4	WDR4		rna-XM_044947434.1	exon-XM_044947434.1-1	1	NON_SYNONYMOUS_CODING	R/K	aGg/aAg	41
1	188119600	C	G	SNP	Het	16.93	gene-U2AF1	U2AF1		rna-XM_045166557.1	exon-XM_045166557.1-3	3	NON_SYNONYMOUS_CODING	D/H	Gac/Cac	63
1	188313715	C	T	SNP	Hom	20.83	Gene_rna-XR_003111337.3	exon-XR_003111337.3-1		rna-XR_003111337.3	exon-XR_003111337.3-1	1	NON_SYNONYMOUS_CODING	G/D	gGc/gAc	134
1	188313958	A	G	SNP	Hom	24.93	Gene_rna-XR_003111337.3	exon-XR_003111337.3-1		rna-XR_003111337.3	exon-XR_003111337.3-1	1	NON_SYNONYMOUS_CODING	L/P	cTg/cCg	53
1	188314033	C	T	SNP	Het	7.84	Gene_rna-XR_003111337.3	exon-XR_003111337.3-1		rna-XR_003111337.3	exon-XR_003111337.3-1	1	NON_SYNONYMOUS_CODING	R/H	cGt/cAt	28
1	188314049	G	A	SNP	Het	20.81	Gene_rna-XR_003111337.3	exon-XR_003111337.3-1		rna-XR_003111337.3	exon-XR_003111337.3-1	1	NON_SYNONYMOUS_CODING	P/S	Cca/Tca	23
1	188314076	A	G	SNP	Hom	22.86	Gene_rna-XR_003111337.3	exon-XR_003111337.3-1		rna-XR_003111337.3	exon-XR_003111337.3-1	1	NON_SYNONYMOUS_CODING	C/R	Tgc/Cgc	14
1	188968183	G	A	SNP	Het	21.29	gene-TRAPPC10	TRAPPC10		rna-XM_025292485.3	exon-XM_025292485.3-19	19	NON_SYNONYMOUS_CODING	R/H	cGt/cAt	978
1	188968183	G	A	SNP	Het	21.29	gene-TRAPPC10	TRAPPC10		rna-XM_044947546.2	exon-XM_044947546.2-19	19	NON_SYNONYMOUS_CODING	R/H	cGt/cAt	986
1	188968183	G	A	SNP	Het	21.29	gene-TRAPPC10	TRAPPC10		rna-XM_044947552.2	exon-XM_044947552.2-16	16	NON_SYNONYMOUS_CODING	R/H	cGt/cAt	873
1	188968183	G	A	SNP	Het	21.29	gene-TRAPPC10	TRAPPC10		rna-XM_044947555.2	exon-XM_044947555.2-17	17	NON_SYNONYMOUS_CODING	R/H	cGt/cAt	767
1	188968183	G	A	SNP	Het	21.29	gene-TRAPPC10	TRAPPC10		rna-XM_044947554.2	exon-XM_044947554.2-16	16	NON_SYNONYMOUS_CODING	R/H	cGt/cAt	789
1	189075289	A	G	SNP	Hom	24.94	gene-ICOSLG	ICOSLG		rna-XM_025292527.3	exon-XM_025292527.3-4	4	NON_SYNONYMOUS_CODING	F/S	tTc/tCc	192
1	189075289	A	G	SNP	Hom	24.94	gene-ICOSLG	ICOSLG		rna-XM_025292534.2	exon-XM_025292534.2-4	4	NON_SYNONYMOUS_CODING	F/S	tTc/tCc	192
1	189075289	A	G	SNP	Hom	24.94	gene-ICOSLG	ICOSLG		rna-XM_006060780.3	exon-XM_006060780.3-4	4	NON_SYNONYMOUS_CODING	F/S	tTc/tCc	192
1	189075289	A	G	SNP	Hom	24.94	gene-ICOSLG	ICOSLG		rna-XM_006060781.3	exon-XM_006060781.3-4	4	NON_SYNONYMOUS_CODING	F/S	tTc/tCc	192
1	189075289	A	G	SNP	Hom	24.94	gene-ICOSLG	ICOSLG		rna-XM_025292510.3	exon-XM_025292510.3-4	4	NON_SYNONYMOUS_CODING	F/S	tTc/tCc	192
1	189075289	A	G	SNP	Hom	24.94	gene-ICOSLG	ICOSLG		rna-XM_006060779.3	exon-XM_006060779.3-4	4	NON_SYNONYMOUS_CODING	F/S	tTc/tCc	192
1	189187503	A	G	SNP	Hom	20.9	gene-CFAP410	CFAP410		rna-XM_006060785.4	exon-XM_006060785.4-5	5	NON_SYNONYMOUS_CODING	M/T	aTg/aCg	169
1	189187503	A	G	SNP	Hom	20.9	gene-CFAP410	CFAP410		rna-XM_025292564.3	exon-XM_025292564.3-5	5	NON_SYNONYMOUS_CODING	M/T	aTg/aCg	170
1	189187546	T	C	SNP	Hom	21.83	gene-CFAP410	CFAP410		rna-XM_006060785.4	exon-XM_006060785.4-5	5	NON_SYNONYMOUS_CODING	K/E	Aag/Gag	155
1	189187546	T	C	SNP	Hom	21.83	gene-CFAP410	CFAP410		rna-XM_025292564.3	exon-XM_025292564.3-5	5	NON_SYNONYMOUS_CODING	K/E	Aag/Gag	156
1	189187962	G	T	SNP	Het	20.89	gene-CFAP410	CFAP410		rna-XM_006060785.4	exon-XM_006060785.4-4	4	NON_SYNONYMOUS_CODING	R/S	Cgc/Agc	73
1	189187962	G	T	SNP	Het	20.89	gene-CFAP410	CFAP410		rna-XM_025292564.3	exon-XM_025292564.3-4	4	NON_SYNONYMOUS_CODING	R/S	Cgc/Agc	74
1	189188007	C	T	SNP	Hom	29.15	gene-CFAP410	CFAP410		rna-XM_006060785.4	exon-XM_006060785.4-4	4	NON_SYNONYMOUS_CODING	V/M	Gtg/Atg	58
1	189188007	C	T	SNP	Hom	29.15	gene-CFAP410	CFAP410		rna-XM_025292564.3	exon-XM_025292564.3-4	4	NON_SYNONYMOUS_CODING	V/M	Gtg/Atg	59
1	189267285	G	A	SNP	Het	20.56	gene-LRRC3	LRRC3		rna-XM_006060796.4	exon-XM_006060796.4-2	2	NON_SYNONYMOUS_CODING	R/H	cGc/cAc	81
1	189342311	C	T	SNP	Het	6.93	gene-LOC123335075	LOC123335075		rna-XM_044947625.2	exon-XM_044947625.2-1	1	NON_SYNONYMOUS_CODING	R/K	aGg/aAg	137
1	189342329	G	C	SNP	Het	11.7	gene-LOC123335075	LOC123335075		rna-XM_044947625.2	exon-XM_044947625.2-1	1	NON_SYNONYMOUS_CODING	S/C	tCt/tGt	131
1	189342419	G	C	SNP	Het	6.66	gene-LOC123335075	LOC123335075		rna-XM_044947625.2	exon-XM_044947625.2-1	1	NON_SYNONYMOUS_CODING	A/G	gCc/gGc	101
1	189342540	G	C	SNP	Het	19.94	gene-LOC123335075	LOC123335075		rna-XM_044947625.2	exon-XM_044947625.2-1	1	NON_SYNONYMOUS_CODING	H/D	Cac/Gac	61
1	189342657	T	C	SNP	Het	24.18	gene-LOC123335075	LOC123335075		rna-XM_044947625.2	exon-XM_044947625.2-1	1	NON_SYNONYMOUS_CODING	T/A	Acc/Gcc	22
1	189342674	G	A	SNP	Het	6.12	gene-LOC123335075	LOC123335075		rna-XM_044947625.2	exon-XM_044947625.2-1	1	NON_SYNONYMOUS_CODING	P/L	cCc/cTc	16
1	189350617	A	C	SNP	Het	20.1	gene-LOC102408868	LOC102408868		rna-XM_025292707.2	exon-XM_025292707.2-1	1	NON_SYNONYMOUS_CODING	F/C	tTc/tGc	226
1	189350671	G	C	SNP	Het	16.5	gene-LOC102408868	LOC102408868		rna-XM_025292707.2	exon-XM_025292707.2-1	1	NON_SYNONYMOUS_CODING	P/R	cCc/cGc	208
1	189350693	A	T	SNP	Het	12.69	gene-LOC102408868	LOC102408868		rna-XM_025292707.2	exon-XM_025292707.2-1	1	NON_SYNONYMOUS_CODING	S/T	Tcc/Acc	201
1	189350704	C	T	SNP	Het	19.51	gene-LOC102408868	LOC102408868		rna-XM_025292707.2	exon-XM_025292707.2-1	1	NON_SYNONYMOUS_CODING	R/H	cGc/cAc	197
1	189350731	C	T	SNP	Het	20.09	gene-LOC102408868	LOC102408868		rna-XM_025292707.2	exon-XM_025292707.2-1	1	NON_SYNONYMOUS_CODING	R/K	aGg/aAg	188
1	189350759	T	C	SNP	Het	25.01	gene-LOC102408868	LOC102408868		rna-XM_025292707.2	exon-XM_025292707.2-1	1	NON_SYNONYMOUS_CODING	M/V	Atg/Gtg	179
1	189350905	G	A	SNP	Het	8.77	gene-LOC102408868	LOC102408868		rna-XM_025292707.2	exon-XM_025292707.2-1	1	NON_SYNONYMOUS_CODING	T/I	aCc/aTc	130
1	189350930	T	C	SNP	Het	16.25	gene-LOC102408868	LOC102408868		rna-XM_025292707.2	exon-XM_025292707.2-1	1	NON_SYNONYMOUS_CODING	I/V	Atc/Gtc	122
1	189350990	G	A	SNP	Het	21.43	gene-LOC102408868	LOC102408868		rna-XM_025292707.2	exon-XM_025292707.2-1	1	NON_SYNONYMOUS_CODING	P/S	Cct/Tct	102
1	189350998	C	A	SNP	Het	5.75	gene-LOC102408868	LOC102408868		rna-XM_025292707.2	exon-XM_025292707.2-1	1	NON_SYNONYMOUS_CODING	C/F	tGc/tTc	99
1	189351191	C	A	SNP	Het	22.81	gene-LOC102408868	LOC102408868		rna-XM_025292707.2	exon-XM_025292707.2-1	1	NON_SYNONYMOUS_CODING	A/S	Gcc/Tcc	35
1	189366519	C	G	SNP	Het	5.48	gene-LOC123335076	LOC123335076		rna-XM_044947627.2	exon-XM_044947627.2-1	1	NON_SYNONYMOUS_CODING	G/A	gGc/gCc	101
1	189366660	A	C	SNP	Het	20.36	gene-LOC123335076	LOC123335076		rna-XM_044947627.2	exon-XM_044947627.2-1	1	NON_SYNONYMOUS_CODING	V/G	gTc/gGc	54
1	189925402	C	T	SNP	Het	24.61	gene-POFUT2	POFUT2		rna-XM_006052230.4	exon-XM_006052230.4-8	8	NON_SYNONYMOUS_CODING	A/T	Gcg/Acg	436
1	189925540	C	T	SNP	Het	25.93	gene-POFUT2	POFUT2		rna-XM_006052230.4	exon-XM_006052230.4-8	8	NON_SYNONYMOUS_CODING	G/R	Gga/Aga	390
1	189926860	T	C	SNP	Het	24.68	gene-POFUT2	POFUT2		rna-XM_006052231.4	exon-XM_006052231.4-6	6	NON_SYNONYMOUS_CODING	Q/R	cAg/cGg	275
1	189926860	T	C	SNP	Het	24.68	gene-POFUT2	POFUT2		rna-XM_006052230.4	exon-XM_006052230.4-6	6	NON_SYNONYMOUS_CODING	Q/R	cAg/cGg	275
1	190129141	G	A	SNP	Het	20.34	gene-COL18A1	COL18A1		rna-XM_044947739.2	exon-XM_044947739.2-32	32	NON_SYNONYMOUS_CODING	A/T	Gct/Act	1390
1	190129141	G	A	SNP	Het	20.34	gene-COL18A1	COL18A1		rna-XM_044947749.2	exon-XM_044947749.2-32	32	NON_SYNONYMOUS_CODING	A/T	Gct/Act	1390
1	190129141	G	A	SNP	Het	20.34	gene-COL18A1	COL18A1		rna-XM_025292856.3	exon-XM_025292856.3-33	33	NON_SYNONYMOUS_CODING	A/T	Gct/Act	1365
1	190129141	G	A	SNP	Het	20.34	gene-COL18A1	COL18A1		rna-XM_006052229.4	exon-XM_006052229.4-33	33	NON_SYNONYMOUS_CODING	A/T	Gct/Act	1118
1	190129141	G	A	SNP	Het	20.34	gene-COL18A1	COL18A1		rna-XM_044947751.2	exon-XM_044947751.2-32	32	NON_SYNONYMOUS_CODING	A/T	Gct/Act	1390
1	190129141	G	A	SNP	Het	20.34	gene-COL18A1	COL18A1		rna-XM_044947767.2	exon-XM_044947767.2-32	32	NON_SYNONYMOUS_CODING	A/T	Gct/Act	1143
1	190129141	G	A	SNP	Het	20.34	gene-COL18A1	COL18A1		rna-XM_045166586.1	exon-XM_045166586.1-34	34	NON_SYNONYMOUS_CODING	A/T	Gct/Act	910
1	190129141	G	A	SNP	Het	20.34	gene-COL18A1	COL18A1		rna-XM_025292860.3	exon-XM_025292860.3-33	33	NON_SYNONYMOUS_CODING	A/T	Gct/Act	1365
1	190879068	C	T	SNP	Het	25.37	gene-PCNT	PCNT		rna-XM_044947933.2	exon-XM_044947933.2-12	12	NON_SYNONYMOUS_CODING	T/M	aCg/aTg	537
1	190879068	C	T	SNP	Het	25.37	gene-PCNT	PCNT		rna-XM_044947921.2	exon-XM_044947921.2-12	12	NON_SYNONYMOUS_CODING	T/M	aCg/aTg	525
1	190879068	C	T	SNP	Het	25.37	gene-PCNT	PCNT		rna-XM_044947963.2	exon-XM_044947963.2-12	12	NON_SYNONYMOUS_CODING	T/M	aCg/aTg	537
1	190879068	C	T	SNP	Het	25.37	gene-PCNT	PCNT		rna-XM_044947943.2	exon-XM_044947943.2-12	12	NON_SYNONYMOUS_CODING	T/M	aCg/aTg	537
1	190879068	C	T	SNP	Het	25.37	gene-PCNT	PCNT		rna-XM_044947922.2	exon-XM_044947922.2-11	11	NON_SYNONYMOUS_CODING	T/M	aCg/aTg	511
1	190879068	C	T	SNP	Het	25.37	gene-PCNT	PCNT		rna-XM_044947911.2	exon-XM_044947911.2-12	12	NON_SYNONYMOUS_CODING	T/M	aCg/aTg	537
1	190879068	C	T	SNP	Het	25.37	gene-PCNT	PCNT		rna-XM_044947950.2	exon-XM_044947950.2-11	11	NON_SYNONYMOUS_CODING	T/M	aCg/aTg	410
1	190879068	C	T	SNP	Het	25.37	gene-PCNT	PCNT		rna-XM_044947961.2	exon-XM_044947961.2-3	3	NON_SYNONYMOUS_CODING	T/M	aCg/aTg	79
1	190879068	C	T	SNP	Het	25.37	gene-PCNT	PCNT		rna-XM_044947895.2	exon-XM_044947895.2-12	12	NON_SYNONYMOUS_CODING	T/M	aCg/aTg	537
1	190879068	C	T	SNP	Het	25.37	gene-PCNT	PCNT		rna-XM_044947904.2	exon-XM_044947904.2-12	12	NON_SYNONYMOUS_CODING	T/M	aCg/aTg	537
1	190879068	C	T	SNP	Het	25.37	gene-PCNT	PCNT		rna-XM_044947938.2	exon-XM_044947938.2-12	12	NON_SYNONYMOUS_CODING	T/M	aCg/aTg	537
1	190879068	C	T	SNP	Het	25.37	gene-PCNT	PCNT		rna-XM_044947902.2	exon-XM_044947902.2-12	12	NON_SYNONYMOUS_CODING	T/M	aCg/aTg	537
1	190879068	C	T	SNP	Het	25.37	gene-PCNT	PCNT		rna-XM_044947919.2	exon-XM_044947919.2-12	12	NON_SYNONYMOUS_CODING	T/M	aCg/aTg	537
1	190879068	C	T	SNP	Het	25.37	gene-PCNT	PCNT		rna-XM_025293206.3	exon-XM_025293206.3-12	12	NON_SYNONYMOUS_CODING	T/M	aCg/aTg	537
1	190879068	C	T	SNP	Het	25.37	gene-PCNT	PCNT		rna-XM_044947946.2	exon-XM_044947946.2-11	11	NON_SYNONYMOUS_CODING	T/M	aCg/aTg	410
1	190879068	C	T	SNP	Het	25.37	gene-PCNT	PCNT		rna-XM_044947907.2	exon-XM_044947907.2-12	12	NON_SYNONYMOUS_CODING	T/M	aCg/aTg	537
1	190879068	C	T	SNP	Het	25.37	gene-PCNT	PCNT		rna-XM_044947959.2	exon-XM_044947959.2-4	4	NON_SYNONYMOUS_CODING	T/M	aCg/aTg	79
1	190879068	C	T	SNP	Het	25.37	gene-PCNT	PCNT		rna-XM_044947925.2	exon-XM_044947925.2-12	12	NON_SYNONYMOUS_CODING	T/M	aCg/aTg	537
1	190879068	C	T	SNP	Het	25.37	gene-PCNT	PCNT		rna-XM_044947956.2	exon-XM_044947956.2-12	12	NON_SYNONYMOUS_CODING	T/M	aCg/aTg	426
1	190879068	C	T	SNP	Het	25.37	gene-PCNT	PCNT		rna-XM_044947926.2	exon-XM_044947926.2-12	12	NON_SYNONYMOUS_CODING	T/M	aCg/aTg	537
1	190879134	T	G	SNP	Het	23.85	gene-PCNT	PCNT		rna-XM_044947933.2	exon-XM_044947933.2-12	12	NON_SYNONYMOUS_CODING	I/R	aTa/aGa	559
1	190879134	T	G	SNP	Het	23.85	gene-PCNT	PCNT		rna-XM_044947921.2	exon-XM_044947921.2-12	12	NON_SYNONYMOUS_CODING	I/R	aTa/aGa	547
1	190879134	T	G	SNP	Het	23.85	gene-PCNT	PCNT		rna-XM_044947963.2	exon-XM_044947963.2-12	12	NON_SYNONYMOUS_CODING	I/R	aTa/aGa	559
1	190879134	T	G	SNP	Het	23.85	gene-PCNT	PCNT		rna-XM_044947943.2	exon-XM_044947943.2-12	12	NON_SYNONYMOUS_CODING	I/R	aTa/aGa	559
1	190879134	T	G	SNP	Het	23.85	gene-PCNT	PCNT		rna-XM_044947922.2	exon-XM_044947922.2-11	11	NON_SYNONYMOUS_CODING	I/R	aTa/aGa	533
1	190879134	T	G	SNP	Het	23.85	gene-PCNT	PCNT		rna-XM_044947911.2	exon-XM_044947911.2-12	12	NON_SYNONYMOUS_CODING	I/R	aTa/aGa	559
1	190879134	T	G	SNP	Het	23.85	gene-PCNT	PCNT		rna-XM_044947950.2	exon-XM_044947950.2-11	11	NON_SYNONYMOUS_CODING	I/R	aTa/aGa	432
1	190879134	T	G	SNP	Het	23.85	gene-PCNT	PCNT		rna-XM_044947961.2	exon-XM_044947961.2-3	3	NON_SYNONYMOUS_CODING	I/R	aTa/aGa	101
1	190879134	T	G	SNP	Het	23.85	gene-PCNT	PCNT		rna-XM_044947895.2	exon-XM_044947895.2-12	12	NON_SYNONYMOUS_CODING	I/R	aTa/aGa	559
1	190879134	T	G	SNP	Het	23.85	gene-PCNT	PCNT		rna-XM_044947904.2	exon-XM_044947904.2-12	12	NON_SYNONYMOUS_CODING	I/R	aTa/aGa	559
1	190879134	T	G	SNP	Het	23.85	gene-PCNT	PCNT		rna-XM_044947938.2	exon-XM_044947938.2-12	12	NON_SYNONYMOUS_CODING	I/R	aTa/aGa	559
1	190879134	T	G	SNP	Het	23.85	gene-PCNT	PCNT		rna-XM_044947902.2	exon-XM_044947902.2-12	12	NON_SYNONYMOUS_CODING	I/R	aTa/aGa	559
1	190879134	T	G	SNP	Het	23.85	gene-PCNT	PCNT		rna-XM_044947919.2	exon-XM_044947919.2-12	12	NON_SYNONYMOUS_CODING	I/R	aTa/aGa	559
1	190879134	T	G	SNP	Het	23.85	gene-PCNT	PCNT		rna-XM_025293206.3	exon-XM_025293206.3-12	12	NON_SYNONYMOUS_CODING	I/R	aTa/aGa	559
1	190879134	T	G	SNP	Het	23.85	gene-PCNT	PCNT		rna-XM_044947946.2	exon-XM_044947946.2-11	11	NON_SYNONYMOUS_CODING	I/R	aTa/aGa	432
1	190879134	T	G	SNP	Het	23.85	gene-PCNT	PCNT		rna-XM_044947907.2	exon-XM_044947907.2-12	12	NON_SYNONYMOUS_CODING	I/R	aTa/aGa	559
1	190879134	T	G	SNP	Het	23.85	gene-PCNT	PCNT		rna-XM_044947959.2	exon-XM_044947959.2-4	4	NON_SYNONYMOUS_CODING	I/R	aTa/aGa	101
1	190879134	T	G	SNP	Het	23.85	gene-PCNT	PCNT		rna-XM_044947925.2	exon-XM_044947925.2-12	12	NON_SYNONYMOUS_CODING	I/R	aTa/aGa	559
1	190879134	T	G	SNP	Het	23.85	gene-PCNT	PCNT		rna-XM_044947956.2	exon-XM_044947956.2-12	12	NON_SYNONYMOUS_CODING	I/R	aTa/aGa	448
1	190879134	T	G	SNP	Het	23.85	gene-PCNT	PCNT		rna-XM_044947926.2	exon-XM_044947926.2-12	12	NON_SYNONYMOUS_CODING	I/R	aTa/aGa	559
1	190885144	G	T	SNP	Het	20.01	gene-PCNT	PCNT		rna-XM_044947933.2	exon-XM_044947933.2-14	14	NON_SYNONYMOUS_CODING	A/S	Gca/Tca	748
1	190885144	G	T	SNP	Het	20.01	gene-PCNT	PCNT		rna-XM_044947921.2	exon-XM_044947921.2-14	14	NON_SYNONYMOUS_CODING	A/S	Gca/Tca	736
1	190885144	G	T	SNP	Het	20.01	gene-PCNT	PCNT		rna-XM_044947963.2	exon-XM_044947963.2-14	14	NON_SYNONYMOUS_CODING	A/S	Gca/Tca	748
1	190885144	G	T	SNP	Het	20.01	gene-PCNT	PCNT		rna-XM_044947943.2	exon-XM_044947943.2-14	14	NON_SYNONYMOUS_CODING	A/S	Gca/Tca	748
1	190885144	G	T	SNP	Het	20.01	gene-PCNT	PCNT		rna-XM_044947922.2	exon-XM_044947922.2-13	13	NON_SYNONYMOUS_CODING	A/S	Gca/Tca	722
1	190885144	G	T	SNP	Het	20.01	gene-PCNT	PCNT		rna-XM_044947911.2	exon-XM_044947911.2-14	14	NON_SYNONYMOUS_CODING	A/S	Gca/Tca	748
1	190885144	G	T	SNP	Het	20.01	gene-PCNT	PCNT		rna-XM_044947950.2	exon-XM_044947950.2-13	13	NON_SYNONYMOUS_CODING	A/S	Gca/Tca	621
1	190885144	G	T	SNP	Het	20.01	gene-PCNT	PCNT		rna-XM_044947961.2	exon-XM_044947961.2-5	5	NON_SYNONYMOUS_CODING	A/S	Gca/Tca	290
1	190885144	G	T	SNP	Het	20.01	gene-PCNT	PCNT		rna-XM_044947895.2	exon-XM_044947895.2-14	14	NON_SYNONYMOUS_CODING	A/S	Gca/Tca	748
1	190885144	G	T	SNP	Het	20.01	gene-PCNT	PCNT		rna-XM_044947904.2	exon-XM_044947904.2-14	14	NON_SYNONYMOUS_CODING	A/S	Gca/Tca	748
1	190885144	G	T	SNP	Het	20.01	gene-PCNT	PCNT		rna-XM_044947938.2	exon-XM_044947938.2-14	14	NON_SYNONYMOUS_CODING	A/S	Gca/Tca	748
1	190885144	G	T	SNP	Het	20.01	gene-PCNT	PCNT		rna-XM_044947902.2	exon-XM_044947902.2-14	14	NON_SYNONYMOUS_CODING	A/S	Gca/Tca	748
1	190885144	G	T	SNP	Het	20.01	gene-PCNT	PCNT		rna-XM_044947919.2	exon-XM_044947919.2-14	14	NON_SYNONYMOUS_CODING	A/S	Gca/Tca	748
1	190885144	G	T	SNP	Het	20.01	gene-PCNT	PCNT		rna-XM_025293206.3	exon-XM_025293206.3-14	14	NON_SYNONYMOUS_CODING	A/S	Gca/Tca	748
1	190885144	G	T	SNP	Het	20.01	gene-PCNT	PCNT		rna-XM_044947946.2	exon-XM_044947946.2-13	13	NON_SYNONYMOUS_CODING	A/S	Gca/Tca	621
1	190885144	G	T	SNP	Het	20.01	gene-PCNT	PCNT		rna-XM_044947907.2	exon-XM_044947907.2-14	14	NON_SYNONYMOUS_CODING	A/S	Gca/Tca	748
1	190885144	G	T	SNP	Het	20.01	gene-PCNT	PCNT		rna-XM_044947959.2	exon-XM_044947959.2-6	6	NON_SYNONYMOUS_CODING	A/S	Gca/Tca	290
1	190885144	G	T	SNP	Het	20.01	gene-PCNT	PCNT		rna-XM_044947925.2	exon-XM_044947925.2-14	14	NON_SYNONYMOUS_CODING	A/S	Gca/Tca	748
1	190885144	G	T	SNP	Het	20.01	gene-PCNT	PCNT		rna-XM_044947956.2	exon-XM_044947956.2-14	14	NON_SYNONYMOUS_CODING	A/S	Gca/Tca	637
1	190885144	G	T	SNP	Het	20.01	gene-PCNT	PCNT		rna-XM_044947926.2	exon-XM_044947926.2-14	14	NON_SYNONYMOUS_CODING	A/S	Gca/Tca	748
1	190885292	C	T	SNP	Het	18.57	gene-PCNT	PCNT		rna-XM_044947933.2	exon-XM_044947933.2-14	14	NON_SYNONYMOUS_CODING	S/L	tCg/tTg	797
1	190885292	C	T	SNP	Het	18.57	gene-PCNT	PCNT		rna-XM_044947921.2	exon-XM_044947921.2-14	14	NON_SYNONYMOUS_CODING	S/L	tCg/tTg	785
1	190885292	C	T	SNP	Het	18.57	gene-PCNT	PCNT		rna-XM_044947963.2	exon-XM_044947963.2-14	14	NON_SYNONYMOUS_CODING	S/L	tCg/tTg	797
1	190885292	C	T	SNP	Het	18.57	gene-PCNT	PCNT		rna-XM_044947943.2	exon-XM_044947943.2-14	14	NON_SYNONYMOUS_CODING	S/L	tCg/tTg	797
1	190885292	C	T	SNP	Het	18.57	gene-PCNT	PCNT		rna-XM_044947922.2	exon-XM_044947922.2-13	13	NON_SYNONYMOUS_CODING	S/L	tCg/tTg	771
1	190885292	C	T	SNP	Het	18.57	gene-PCNT	PCNT		rna-XM_044947911.2	exon-XM_044947911.2-14	14	NON_SYNONYMOUS_CODING	S/L	tCg/tTg	797
1	190885292	C	T	SNP	Het	18.57	gene-PCNT	PCNT		rna-XM_044947950.2	exon-XM_044947950.2-13	13	NON_SYNONYMOUS_CODING	S/L	tCg/tTg	670
1	190885292	C	T	SNP	Het	18.57	gene-PCNT	PCNT		rna-XM_044947961.2	exon-XM_044947961.2-5	5	NON_SYNONYMOUS_CODING	S/L	tCg/tTg	339
1	190885292	C	T	SNP	Het	18.57	gene-PCNT	PCNT		rna-XM_044947895.2	exon-XM_044947895.2-14	14	NON_SYNONYMOUS_CODING	S/L	tCg/tTg	797
1	190885292	C	T	SNP	Het	18.57	gene-PCNT	PCNT		rna-XM_044947904.2	exon-XM_044947904.2-14	14	NON_SYNONYMOUS_CODING	S/L	tCg/tTg	797
1	190885292	C	T	SNP	Het	18.57	gene-PCNT	PCNT		rna-XM_044947938.2	exon-XM_044947938.2-14	14	NON_SYNONYMOUS_CODING	S/L	tCg/tTg	797
1	190885292	C	T	SNP	Het	18.57	gene-PCNT	PCNT		rna-XM_044947902.2	exon-XM_044947902.2-14	14	NON_SYNONYMOUS_CODING	S/L	tCg/tTg	797
1	190885292	C	T	SNP	Het	18.57	gene-PCNT	PCNT		rna-XM_044947919.2	exon-XM_044947919.2-14	14	NON_SYNONYMOUS_CODING	S/L	tCg/tTg	797
1	190885292	C	T	SNP	Het	18.57	gene-PCNT	PCNT		rna-XM_025293206.3	exon-XM_025293206.3-14	14	NON_SYNONYMOUS_CODING	S/L	tCg/tTg	797
1	190885292	C	T	SNP	Het	18.57	gene-PCNT	PCNT		rna-XM_044947946.2	exon-XM_044947946.2-13	13	NON_SYNONYMOUS_CODING	S/L	tCg/tTg	670
1	190885292	C	T	SNP	Het	18.57	gene-PCNT	PCNT		rna-XM_044947907.2	exon-XM_044947907.2-14	14	NON_SYNONYMOUS_CODING	S/L	tCg/tTg	797
1	190885292	C	T	SNP	Het	18.57	gene-PCNT	PCNT		rna-XM_044947959.2	exon-XM_044947959.2-6	6	NON_SYNONYMOUS_CODING	S/L	tCg/tTg	339
1	190885292	C	T	SNP	Het	18.57	gene-PCNT	PCNT		rna-XM_044947925.2	exon-XM_044947925.2-14	14	NON_SYNONYMOUS_CODING	S/L	tCg/tTg	797
1	190885292	C	T	SNP	Het	18.57	gene-PCNT	PCNT		rna-XM_044947956.2	exon-XM_044947956.2-14	14	NON_SYNONYMOUS_CODING	S/L	tCg/tTg	686
1	190885292	C	T	SNP	Het	18.57	gene-PCNT	PCNT		rna-XM_044947926.2	exon-XM_044947926.2-14	14	NON_SYNONYMOUS_CODING	S/L	tCg/tTg	797
1	190885630	G	A	SNP	Het	19.9	gene-PCNT	PCNT		rna-XM_044947933.2	exon-XM_044947933.2-14	14	NON_SYNONYMOUS_CODING	V/M	Gtg/Atg	910
1	190885630	G	A	SNP	Het	19.9	gene-PCNT	PCNT		rna-XM_044947921.2	exon-XM_044947921.2-14	14	NON_SYNONYMOUS_CODING	V/M	Gtg/Atg	898
1	190885630	G	A	SNP	Het	19.9	gene-PCNT	PCNT		rna-XM_044947963.2	exon-XM_044947963.2-14	14	NON_SYNONYMOUS_CODING	V/M	Gtg/Atg	910
1	190885630	G	A	SNP	Het	19.9	gene-PCNT	PCNT		rna-XM_044947943.2	exon-XM_044947943.2-14	14	NON_SYNONYMOUS_CODING	V/M	Gtg/Atg	910
1	190885630	G	A	SNP	Het	19.9	gene-PCNT	PCNT		rna-XM_044947922.2	exon-XM_044947922.2-13	13	NON_SYNONYMOUS_CODING	V/M	Gtg/Atg	884
1	190885630	G	A	SNP	Het	19.9	gene-PCNT	PCNT		rna-XM_044947911.2	exon-XM_044947911.2-14	14	NON_SYNONYMOUS_CODING	V/M	Gtg/Atg	910
1	190885630	G	A	SNP	Het	19.9	gene-PCNT	PCNT		rna-XM_044947950.2	exon-XM_044947950.2-13	13	NON_SYNONYMOUS_CODING	V/M	Gtg/Atg	783
1	190885630	G	A	SNP	Het	19.9	gene-PCNT	PCNT		rna-XM_044947961.2	exon-XM_044947961.2-5	5	NON_SYNONYMOUS_CODING	V/M	Gtg/Atg	452
1	190885630	G	A	SNP	Het	19.9	gene-PCNT	PCNT		rna-XM_044947895.2	exon-XM_044947895.2-14	14	NON_SYNONYMOUS_CODING	V/M	Gtg/Atg	910
1	190885630	G	A	SNP	Het	19.9	gene-PCNT	PCNT		rna-XM_044947904.2	exon-XM_044947904.2-14	14	NON_SYNONYMOUS_CODING	V/M	Gtg/Atg	910
1	190885630	G	A	SNP	Het	19.9	gene-PCNT	PCNT		rna-XM_044947938.2	exon-XM_044947938.2-14	14	NON_SYNONYMOUS_CODING	V/M	Gtg/Atg	910
1	190885630	G	A	SNP	Het	19.9	gene-PCNT	PCNT		rna-XM_044947902.2	exon-XM_044947902.2-14	14	NON_SYNONYMOUS_CODING	V/M	Gtg/Atg	910
1	190885630	G	A	SNP	Het	19.9	gene-PCNT	PCNT		rna-XM_044947919.2	exon-XM_044947919.2-14	14	NON_SYNONYMOUS_CODING	V/M	Gtg/Atg	910
1	190885630	G	A	SNP	Het	19.9	gene-PCNT	PCNT		rna-XM_025293206.3	exon-XM_025293206.3-14	14	NON_SYNONYMOUS_CODING	V/M	Gtg/Atg	910
1	190885630	G	A	SNP	Het	19.9	gene-PCNT	PCNT		rna-XM_044947946.2	exon-XM_044947946.2-13	13	NON_SYNONYMOUS_CODING	V/M	Gtg/Atg	783
1	190885630	G	A	SNP	Het	19.9	gene-PCNT	PCNT		rna-XM_044947907.2	exon-XM_044947907.2-14	14	NON_SYNONYMOUS_CODING	V/M	Gtg/Atg	910
1	190885630	G	A	SNP	Het	19.9	gene-PCNT	PCNT		rna-XM_044947959.2	exon-XM_044947959.2-6	6	NON_SYNONYMOUS_CODING	V/M	Gtg/Atg	452
1	190885630	G	A	SNP	Het	19.9	gene-PCNT	PCNT		rna-XM_044947925.2	exon-XM_044947925.2-14	14	NON_SYNONYMOUS_CODING	V/M	Gtg/Atg	910
1	190885630	G	A	SNP	Het	19.9	gene-PCNT	PCNT		rna-XM_044947956.2	exon-XM_044947956.2-14	14	NON_SYNONYMOUS_CODING	V/M	Gtg/Atg	799
1	190885630	G	A	SNP	Het	19.9	gene-PCNT	PCNT		rna-XM_044947926.2	exon-XM_044947926.2-14	14	NON_SYNONYMOUS_CODING	V/M	Gtg/Atg	910
1	190894716	G	A	SNP	Het	22.96	gene-PCNT	PCNT		rna-XM_044947933.2	exon-XM_044947933.2-15	15	NON_SYNONYMOUS_CODING	R/H	cGt/cAt	942
1	190894716	G	A	SNP	Het	22.96	gene-PCNT	PCNT		rna-XM_044947921.2	exon-XM_044947921.2-16	16	NON_SYNONYMOUS_CODING	R/H	cGt/cAt	972
1	190894716	G	A	SNP	Het	22.96	gene-PCNT	PCNT		rna-XM_044947963.2	exon-XM_044947963.2-16	16	NON_SYNONYMOUS_CODING	R/H	cGt/cAt	984
1	190894716	G	A	SNP	Het	22.96	gene-PCNT	PCNT		rna-XM_044947943.2	exon-XM_044947943.2-16	16	NON_SYNONYMOUS_CODING	R/H	cGt/cAt	984
1	190894716	G	A	SNP	Het	22.96	gene-PCNT	PCNT		rna-XM_044947922.2	exon-XM_044947922.2-15	15	NON_SYNONYMOUS_CODING	R/H	cGt/cAt	958
1	190894716	G	A	SNP	Het	22.96	gene-PCNT	PCNT		rna-XM_044947911.2	exon-XM_044947911.2-16	16	NON_SYNONYMOUS_CODING	R/H	cGt/cAt	978
1	190894716	G	A	SNP	Het	22.96	gene-PCNT	PCNT		rna-XM_044947950.2	exon-XM_044947950.2-15	15	NON_SYNONYMOUS_CODING	R/H	cGt/cAt	857
1	190894716	G	A	SNP	Het	22.96	gene-PCNT	PCNT		rna-XM_044947961.2	exon-XM_044947961.2-7	7	NON_SYNONYMOUS_CODING	R/H	cGt/cAt	526
1	190894716	G	A	SNP	Het	22.96	gene-PCNT	PCNT		rna-XM_044947895.2	exon-XM_044947895.2-16	16	NON_SYNONYMOUS_CODING	R/H	cGt/cAt	984
1	190894716	G	A	SNP	Het	22.96	gene-PCNT	PCNT		rna-XM_044947904.2	exon-XM_044947904.2-16	16	NON_SYNONYMOUS_CODING	R/H	cGt/cAt	984
1	190894716	G	A	SNP	Het	22.96	gene-PCNT	PCNT		rna-XM_044947938.2	exon-XM_044947938.2-16	16	NON_SYNONYMOUS_CODING	R/H	cGt/cAt	984
1	190894716	G	A	SNP	Het	22.96	gene-PCNT	PCNT		rna-XM_044947902.2	exon-XM_044947902.2-16	16	NON_SYNONYMOUS_CODING	R/H	cGt/cAt	983
1	190894716	G	A	SNP	Het	22.96	gene-PCNT	PCNT		rna-XM_044947919.2	exon-XM_044947919.2-16	16	NON_SYNONYMOUS_CODING	R/H	cGt/cAt	984
1	190894716	G	A	SNP	Het	22.96	gene-PCNT	PCNT		rna-XM_025293206.3	exon-XM_025293206.3-16	16	NON_SYNONYMOUS_CODING	R/H	cGt/cAt	984
1	190894716	G	A	SNP	Het	22.96	gene-PCNT	PCNT		rna-XM_044947946.2	exon-XM_044947946.2-15	15	NON_SYNONYMOUS_CODING	R/H	cGt/cAt	857
1	190894716	G	A	SNP	Het	22.96	gene-PCNT	PCNT		rna-XM_044947907.2	exon-XM_044947907.2-16	16	NON_SYNONYMOUS_CODING	R/H	cGt/cAt	979
1	190894716	G	A	SNP	Het	22.96	gene-PCNT	PCNT		rna-XM_044947959.2	exon-XM_044947959.2-8	8	NON_SYNONYMOUS_CODING	R/H	cGt/cAt	526
1	190894716	G	A	SNP	Het	22.96	gene-PCNT	PCNT		rna-XM_044947925.2	exon-XM_044947925.2-16	16	NON_SYNONYMOUS_CODING	R/H	cGt/cAt	984
1	190894716	G	A	SNP	Het	22.96	gene-PCNT	PCNT		rna-XM_044947956.2	exon-XM_044947956.2-16	16	NON_SYNONYMOUS_CODING	R/H	cGt/cAt	873
1	190894716	G	A	SNP	Het	22.96	gene-PCNT	PCNT		rna-XM_044947926.2	exon-XM_044947926.2-16	16	NON_SYNONYMOUS_CODING	R/H	cGt/cAt	984
1	190937221	G	A	SNP	Het	26	gene-PCNT	PCNT		rna-XM_044947933.2	exon-XM_044947933.2-35	35	NON_SYNONYMOUS_CODING	V/M	Gtg/Atg	2355
1	190937221	G	A	SNP	Het	26	gene-PCNT	PCNT		rna-XM_044947921.2	exon-XM_044947921.2-36	36	NON_SYNONYMOUS_CODING	V/M	Gtg/Atg	2385
1	190937221	G	A	SNP	Het	26	gene-PCNT	PCNT		rna-XM_044947963.2	exon-XM_044947963.2-34	34	NON_SYNONYMOUS_CODING	V/M	Gtg/Atg	2355
1	190937221	G	A	SNP	Het	26	gene-PCNT	PCNT		rna-XM_044947943.2	exon-XM_044947943.2-35	35	NON_SYNONYMOUS_CODING	V/M	Gtg/Atg	2333
1	190937221	G	A	SNP	Het	26	gene-PCNT	PCNT		rna-XM_044947922.2	exon-XM_044947922.2-35	35	NON_SYNONYMOUS_CODING	V/M	Gtg/Atg	2371
1	190937221	G	A	SNP	Het	26	gene-PCNT	PCNT		rna-XM_044947911.2	exon-XM_044947911.2-36	36	NON_SYNONYMOUS_CODING	V/M	Gtg/Atg	2391
1	190937221	G	A	SNP	Het	26	gene-PCNT	PCNT		rna-XM_044947950.2	exon-XM_044947950.2-35	35	NON_SYNONYMOUS_CODING	V/M	Gtg/Atg	2270
1	190937221	G	A	SNP	Het	26	gene-PCNT	PCNT		rna-XM_044947961.2	exon-XM_044947961.2-27	27	NON_SYNONYMOUS_CODING	V/M	Gtg/Atg	1939
1	190937221	G	A	SNP	Het	26	gene-PCNT	PCNT		rna-XM_044947895.2	exon-XM_044947895.2-36	36	NON_SYNONYMOUS_CODING	V/M	Gtg/Atg	2397
1	190937221	G	A	SNP	Het	26	gene-PCNT	PCNT		rna-XM_044947904.2	exon-XM_044947904.2-36	36	NON_SYNONYMOUS_CODING	V/M	Gtg/Atg	2397
1	190937221	G	A	SNP	Het	26	gene-PCNT	PCNT		rna-XM_044947938.2	exon-XM_044947938.2-36	36	NON_SYNONYMOUS_CODING	V/M	Gtg/Atg	2397
1	190937221	G	A	SNP	Het	26	gene-PCNT	PCNT		rna-XM_044947902.2	exon-XM_044947902.2-36	36	NON_SYNONYMOUS_CODING	V/M	Gtg/Atg	2396
1	190937221	G	A	SNP	Het	26	gene-PCNT	PCNT		rna-XM_044947919.2	exon-XM_044947919.2-35	35	NON_SYNONYMOUS_CODING	V/M	Gtg/Atg	2386
1	190937221	G	A	SNP	Het	26	gene-PCNT	PCNT		rna-XM_025293206.3	exon-XM_025293206.3-36	36	NON_SYNONYMOUS_CODING	V/M	Gtg/Atg	2397
1	190937221	G	A	SNP	Het	26	gene-PCNT	PCNT		rna-XM_044947946.2	exon-XM_044947946.2-35	35	NON_SYNONYMOUS_CODING	V/M	Gtg/Atg	2270
1	190937221	G	A	SNP	Het	26	gene-PCNT	PCNT		rna-XM_044947907.2	exon-XM_044947907.2-36	36	NON_SYNONYMOUS_CODING	V/M	Gtg/Atg	2392
1	190937221	G	A	SNP	Het	26	gene-PCNT	PCNT		rna-XM_044947959.2	exon-XM_044947959.2-28	28	NON_SYNONYMOUS_CODING	V/M	Gtg/Atg	1939
1	190937221	G	A	SNP	Het	26	gene-PCNT	PCNT		rna-XM_044947925.2	exon-XM_044947925.2-35	35	NON_SYNONYMOUS_CODING	V/M	Gtg/Atg	2366
1	190937221	G	A	SNP	Het	26	gene-PCNT	PCNT		rna-XM_044947956.2	exon-XM_044947956.2-36	36	NON_SYNONYMOUS_CODING	V/M	Gtg/Atg	2286
1	190937221	G	A	SNP	Het	26	gene-PCNT	PCNT		rna-XM_044947926.2	exon-XM_044947926.2-34	34	NON_SYNONYMOUS_CODING	V/M	Gtg/Atg	2355
1	190939075	G	A	SNP	Het	24.6	gene-PCNT	PCNT		rna-XM_044947933.2	exon-XM_044947933.2-37	37	NON_SYNONYMOUS_CODING	C/Y	tGc/tAc	2524
1	190939075	G	A	SNP	Het	24.6	gene-PCNT	PCNT		rna-XM_044947921.2	exon-XM_044947921.2-38	38	NON_SYNONYMOUS_CODING	C/Y	tGc/tAc	2554
1	190939075	G	A	SNP	Het	24.6	gene-PCNT	PCNT		rna-XM_044947963.2	exon-XM_044947963.2-36	36	NON_SYNONYMOUS_CODING	C/Y	tGc/tAc	2524
1	190939075	G	A	SNP	Het	24.6	gene-PCNT	PCNT		rna-XM_044947943.2	exon-XM_044947943.2-37	37	NON_SYNONYMOUS_CODING	C/Y	tGc/tAc	2502
1	190939075	G	A	SNP	Het	24.6	gene-PCNT	PCNT		rna-XM_044947922.2	exon-XM_044947922.2-37	37	NON_SYNONYMOUS_CODING	C/Y	tGc/tAc	2540
1	190939075	G	A	SNP	Het	24.6	gene-PCNT	PCNT		rna-XM_044947911.2	exon-XM_044947911.2-38	38	NON_SYNONYMOUS_CODING	C/Y	tGc/tAc	2560
1	190939075	G	A	SNP	Het	24.6	gene-PCNT	PCNT		rna-XM_044947950.2	exon-XM_044947950.2-37	37	NON_SYNONYMOUS_CODING	C/Y	tGc/tAc	2439
1	190939075	G	A	SNP	Het	24.6	gene-PCNT	PCNT		rna-XM_044947961.2	exon-XM_044947961.2-29	29	NON_SYNONYMOUS_CODING	C/Y	tGc/tAc	2108
1	190939075	G	A	SNP	Het	24.6	gene-PCNT	PCNT		rna-XM_044947895.2	exon-XM_044947895.2-38	38	NON_SYNONYMOUS_CODING	C/Y	tGc/tAc	2566
1	190939075	G	A	SNP	Het	24.6	gene-PCNT	PCNT		rna-XM_044947904.2	exon-XM_044947904.2-38	38	NON_SYNONYMOUS_CODING	C/Y	tGc/tAc	2566
1	190939075	G	A	SNP	Het	24.6	gene-PCNT	PCNT		rna-XM_044947938.2	exon-XM_044947938.2-38	38	NON_SYNONYMOUS_CODING	C/Y	tGc/tAc	2566
1	190939075	G	A	SNP	Het	24.6	gene-PCNT	PCNT		rna-XM_044947902.2	exon-XM_044947902.2-38	38	NON_SYNONYMOUS_CODING	C/Y	tGc/tAc	2565
1	190939075	G	A	SNP	Het	24.6	gene-PCNT	PCNT		rna-XM_044947919.2	exon-XM_044947919.2-37	37	NON_SYNONYMOUS_CODING	C/Y	tGc/tAc	2555
1	190939075	G	A	SNP	Het	24.6	gene-PCNT	PCNT		rna-XM_025293206.3	exon-XM_025293206.3-38	38	NON_SYNONYMOUS_CODING	C/Y	tGc/tAc	2566
1	190939075	G	A	SNP	Het	24.6	gene-PCNT	PCNT		rna-XM_044947946.2	exon-XM_044947946.2-37	37	NON_SYNONYMOUS_CODING	C/Y	tGc/tAc	2439
1	190939075	G	A	SNP	Het	24.6	gene-PCNT	PCNT		rna-XM_044947907.2	exon-XM_044947907.2-38	38	NON_SYNONYMOUS_CODING	C/Y	tGc/tAc	2561
1	190939075	G	A	SNP	Het	24.6	gene-PCNT	PCNT		rna-XM_044947959.2	exon-XM_044947959.2-30	30	NON_SYNONYMOUS_CODING	C/Y	tGc/tAc	2108
1	190939075	G	A	SNP	Het	24.6	gene-PCNT	PCNT		rna-XM_044947925.2	exon-XM_044947925.2-37	37	NON_SYNONYMOUS_CODING	C/Y	tGc/tAc	2535
1	190939075	G	A	SNP	Het	24.6	gene-PCNT	PCNT		rna-XM_044947956.2	exon-XM_044947956.2-38	38	NON_SYNONYMOUS_CODING	C/Y	tGc/tAc	2455
1	190939075	G	A	SNP	Het	24.6	gene-PCNT	PCNT		rna-XM_044947926.2	exon-XM_044947926.2-36	36	NON_SYNONYMOUS_CODING	C/Y	tGc/tAc	2524
1	190974519	G	C	SNP	Het	18.48	Gene_rna-XR_003111500.2	exon-XR_003111500.2-1		rna-XR_003111500.2	exon-XR_003111500.2-1	1	NON_SYNONYMOUS_CODING	R/P	cGg/cCg	56
1	191381249	G	A	SNP	Hom	20.75	gene-FBXO25	FBXO25		rna-XM_044948066.2	exon-XM_044948066.2-9	9	NON_SYNONYMOUS_CODING	G/R	Ggg/Agg	316
1	192287501	C	T	SNP	Hom	20.82	Gene_rna-XR_003102650.3	exon-XR_003102650.3-1		rna-XR_003102650.3	exon-XR_003102650.3-2	2	NON_SYNONYMOUS_CODING	S/F	tCt/tTt	188
1	193213593	A	C	SNP	Het	20.09	Gene_rna-XR_006641437.1	exon-XR_006641437.1-1		rna-XR_006641437.1	exon-XR_006641437.1-1	1	NON_SYNONYMOUS_CODING	R/S	agA/agC	493
1	193213593	A	C	SNP	Het	20.09	Gene_rna-XR_006553537.1	exon-XR_006553537.1-1		rna-XR_006553537.1	exon-XR_006553537.1-1	1	NON_SYNONYMOUS_CODING	R/S	agA/agC	493
1	193213645	T	C	SNP	Het	23.22	Gene_rna-XR_006641437.1	exon-XR_006641437.1-1		rna-XR_006641437.1	exon-XR_006641437.1-1	1	NON_SYNONYMOUS_CODING	W/R	Tgg/Cgg	511
1	193213645	T	C	SNP	Het	23.22	Gene_rna-XR_006553537.1	exon-XR_006553537.1-1		rna-XR_006553537.1	exon-XR_006553537.1-1	1	NON_SYNONYMOUS_CODING	W/R	Tgg/Cgg	511
1	193354997	A	G	SNP	Het	19.6	gene-DOP1B	DOP1B		rna-XM_044948207.2	exon-XM_044948207.2-12	12	NON_SYNONYMOUS_CODING	M/V	Atg/Gtg	483
1	193354997	A	G	SNP	Het	19.6	gene-DOP1B	DOP1B		rna-XM_044948202.2	exon-XM_044948202.2-12	12	NON_SYNONYMOUS_CODING	M/V	Atg/Gtg	483
1	193354997	A	G	SNP	Het	19.6	gene-DOP1B	DOP1B		rna-XM_044948213.2	exon-XM_044948213.2-12	12	NON_SYNONYMOUS_CODING	M/V	Atg/Gtg	483
1	193354997	A	G	SNP	Het	19.6	gene-DOP1B	DOP1B		rna-XM_006071973.4	exon-XM_006071973.4-12	12	NON_SYNONYMOUS_CODING	M/V	Atg/Gtg	483
1	193354997	A	G	SNP	Het	19.6	gene-DOP1B	DOP1B		rna-XM_044948200.2	exon-XM_044948200.2-12	12	NON_SYNONYMOUS_CODING	M/V	Atg/Gtg	483
1	194079707	A	C	SNP	Het	14.12	gene-HLCS	HLCS		rna-XM_025293769.3	exon-XM_025293769.3-1	1	NON_SYNONYMOUS_CODING	D/E	gaT/gaG	35
1	194079708	T	A	SNP	Het	18.05	gene-HLCS	HLCS		rna-XM_025293769.3	exon-XM_025293769.3-1	1	NON_SYNONYMOUS_CODING	D/V	gAt/gTt	35
1	194264542	A	C	SNP	Het	17.87	gene-TTC3	TTC3		rna-XM_025293790.3	exon-XM_025293790.3-36	36	NON_SYNONYMOUS_CODING	E/D	gaA/gaC	1541
1	194264542	A	C	SNP	Het	17.87	gene-TTC3	TTC3		rna-XM_025293800.3	exon-XM_025293800.3-36	36	NON_SYNONYMOUS_CODING	E/D	gaA/gaC	1511
1	194264542	A	C	SNP	Het	17.87	gene-TTC3	TTC3		rna-XM_025293812.3	exon-XM_025293812.3-28	28	NON_SYNONYMOUS_CODING	E/D	gaA/gaC	1283
1	194264542	A	C	SNP	Het	17.87	gene-TTC3	TTC3		rna-XM_025293836.3	exon-XM_025293836.3-27	27	NON_SYNONYMOUS_CODING	E/D	gaA/gaC	1233
1	194264542	A	C	SNP	Het	17.87	gene-TTC3	TTC3		rna-XM_006044250.4	exon-XM_006044250.4-36	36	NON_SYNONYMOUS_CODING	E/D	gaA/gaC	1541
1	194264542	A	C	SNP	Het	17.87	gene-TTC3	TTC3		rna-XM_025293820.3	exon-XM_025293820.3-36	36	NON_SYNONYMOUS_CODING	E/D	gaA/gaC	1541
1	194264542	A	C	SNP	Het	17.87	gene-TTC3	TTC3		rna-XM_006044249.4	exon-XM_006044249.4-36	36	NON_SYNONYMOUS_CODING	E/D	gaA/gaC	1541
1	194264542	A	C	SNP	Het	17.87	gene-TTC3	TTC3		rna-XM_025293843.3	exon-XM_025293843.3-33	33	NON_SYNONYMOUS_CODING	E/D	gaA/gaC	1112
1	194264542	A	C	SNP	Het	17.87	gene-TTC3	TTC3		rna-XM_025293832.3	exon-XM_025293832.3-27	27	NON_SYNONYMOUS_CODING	E/D	gaA/gaC	1233
1	194264542	A	C	SNP	Het	17.87	gene-TTC3	TTC3		rna-XM_025293826.3	exon-XM_025293826.3-27	27	NON_SYNONYMOUS_CODING	E/D	gaA/gaC	1233
1	194264542	A	C	SNP	Het	17.87	gene-TTC3	TTC3		rna-XM_025293803.3	exon-XM_025293803.3-34	34	NON_SYNONYMOUS_CODING	E/D	gaA/gaC	1475
1	194264542	A	C	SNP	Het	17.87	gene-TTC3	TTC3		rna-XM_044948332.2	exon-XM_044948332.2-14	14	NON_SYNONYMOUS_CODING	E/D	gaA/gaC	822
1	195465767	G	A	SNP	Het	19.96	Gene_rna-XR_003111624.3	exon-XR_003111624.3-1		rna-XR_003111624.3	exon-XR_003111624.3-3	3	NON_SYNONYMOUS_CODING	R/Q	cGg/cAg	443
1	195465767	G	A	SNP	Het	19.96	Gene_rna-XR_006553582.2	exon-XR_006553582.2-1		rna-XR_006553582.2	exon-XR_006553582.2-3	3	NON_SYNONYMOUS_CODING	R/Q	cGg/cAg	443
1	195465815	A	G	SNP	Het	16.37	Gene_rna-XR_003111624.3	exon-XR_003111624.3-1		rna-XR_003111624.3	exon-XR_003111624.3-3	3	NON_SYNONYMOUS_CODING	Q/R	cAa/cGa	459
1	195465815	A	G	SNP	Het	16.37	Gene_rna-XR_006553582.2	exon-XR_006553582.2-1		rna-XR_006553582.2	exon-XR_006553582.2-3	3	NON_SYNONYMOUS_CODING	Q/R	cAa/cGa	459
1	195465821	T	C	SNP	Hom	24.07	Gene_rna-XR_003111624.3	exon-XR_003111624.3-1		rna-XR_003111624.3	exon-XR_003111624.3-3	3	NON_SYNONYMOUS_CODING	L/P	cTg/cCg	461
1	195465821	T	C	SNP	Hom	24.07	Gene_rna-XR_006553582.2	exon-XR_006553582.2-1		rna-XR_006553582.2	exon-XR_006553582.2-3	3	NON_SYNONYMOUS_CODING	L/P	cTg/cCg	461
1	195465893	A	G	SNP	Hom	24.81	Gene_rna-XR_003111624.3	exon-XR_003111624.3-1		rna-XR_003111624.3	exon-XR_003111624.3-3	3	NON_SYNONYMOUS_CODING	Q/R	cAg/cGg	485
1	195465893	A	G	SNP	Hom	24.81	Gene_rna-XR_006553582.2	exon-XR_006553582.2-1		rna-XR_006553582.2	exon-XR_006553582.2-3	3	NON_SYNONYMOUS_CODING	Q/R	cAg/cGg	485
1	195465914	T	C	SNP	Het	20.53	Gene_rna-XR_003111624.3	exon-XR_003111624.3-1		rna-XR_003111624.3	exon-XR_003111624.3-3	3	NON_SYNONYMOUS_CODING	L/S	tTg/tCg	492
1	195465914	T	C	SNP	Het	20.53	Gene_rna-XR_006553582.2	exon-XR_006553582.2-1		rna-XR_006553582.2	exon-XR_006553582.2-3	3	NON_SYNONYMOUS_CODING	L/S	tTg/tCg	492
1	195466192	G	A	SNP	Het	20.44	Gene_rna-XR_003111624.3	exon-XR_003111624.3-1		rna-XR_003111624.3	exon-XR_003111624.3-3	3	NON_SYNONYMOUS_CODING	A/T	Gcg/Acg	585
1	195466192	G	A	SNP	Het	20.44	Gene_rna-XR_006553582.2	exon-XR_006553582.2-1		rna-XR_006553582.2	exon-XR_006553582.2-3	3	NON_SYNONYMOUS_CODING	A/T	Gcg/Acg	585
1	195466403	G	C	SNP	Het	9.08	Gene_rna-XR_003111624.3	exon-XR_003111624.3-1		rna-XR_003111624.3	exon-XR_003111624.3-3	3	NON_SYNONYMOUS_CODING	R/P	cGt/cCt	655
1	195466406	G	C	SNP	Het	17.78	Gene_rna-XR_003111624.3	exon-XR_003111624.3-1		rna-XR_003111624.3	exon-XR_003111624.3-3	3	NON_SYNONYMOUS_CODING	C/S	tGc/tCc	656
1	195466538	C	T	SNP	Het	19.24	Gene_rna-XR_003111624.3	exon-XR_003111624.3-1		rna-XR_003111624.3	exon-XR_003111624.3-3	3	NON_SYNONYMOUS_CODING	P/L	cCg/cTg	700
1	195466695	A	T	SNP	Het	21.89	Gene_rna-XR_003111624.3	exon-XR_003111624.3-1		rna-XR_003111624.3	exon-XR_003111624.3-3	3	NON_SYNONYMOUS_CODING	Q/H	caA/caT	752
1	195466721	C	A	SNP	Het	19.25	Gene_rna-XR_003111624.3	exon-XR_003111624.3-1		rna-XR_003111624.3	exon-XR_003111624.3-3	3	NON_SYNONYMOUS_CODING	P/H	cCc/cAc	761
1	195466765	G	A	SNP	Het	18.24	Gene_rna-XR_003111624.3	exon-XR_003111624.3-1		rna-XR_003111624.3	exon-XR_003111624.3-3	3	NON_SYNONYMOUS_CODING	A/T	Gcc/Acc	776
1	195470175	C	A	SNP	Hom	22.99	Gene_rna-XR_003111624.3	exon-XR_003111624.3-1		rna-XR_003111624.3	exon-XR_003111624.3-4	4	NON_SYNONYMOUS_CODING	S/R	agC/agA	1143
1	195470175	C	A	SNP	Hom	22.99	Gene_rna-XR_006553582.2	exon-XR_006553582.2-1		rna-XR_006553582.2	exon-XR_006553582.2-4	4	NON_SYNONYMOUS_CODING	R/S	Cgt/Agt	674
1	195470201	G	A	SNP	Hom	20.82	Gene_rna-XR_006553582.2	exon-XR_006553582.2-1		rna-XR_006553582.2	exon-XR_006553582.2-4	4	NON_SYNONYMOUS_CODING	M/I	atG/atA	682
1	195470291	G	A	SNP	Hom	21.47	Gene_rna-XR_003111624.3	exon-XR_003111624.3-1		rna-XR_003111624.3	exon-XR_003111624.3-4	4	NON_SYNONYMOUS_CODING	R/Q	cGg/cAg	1182
1	195470337	A	G	SNP	Hom	23.42	Gene_rna-XR_006553582.2	exon-XR_006553582.2-1		rna-XR_006553582.2	exon-XR_006553582.2-4	4	NON_SYNONYMOUS_CODING	K/E	Aaa/Gaa	728
1	195470434	C	G	SNP	Het	25.89	Gene_rna-XR_003111624.3	exon-XR_003111624.3-1		rna-XR_003111624.3	exon-XR_003111624.3-4	4	NON_SYNONYMOUS_CODING	P/A	Ccc/Gcc	1230
1	195470434	C	G	SNP	Het	25.89	Gene_rna-XR_006553582.2	exon-XR_006553582.2-1		rna-XR_006553582.2	exon-XR_006553582.2-4	4	NON_SYNONYMOUS_CODING	S/C	tCc/tGc	760
1	195470822	G	T	SNP	Het	21.23	Gene_rna-XR_003111624.3	exon-XR_003111624.3-1		rna-XR_003111624.3	exon-XR_003111624.3-4	4	NON_SYNONYMOUS_CODING	S/I	aGt/aTt	1359
1	195470822	G	T	SNP	Het	21.23	Gene_rna-XR_006553582.2	exon-XR_006553582.2-1		rna-XR_006553582.2	exon-XR_006553582.2-4	4	NON_SYNONYMOUS_CODING	E/D	gaG/gaT	889
1	195471075	G	A	SNP	Het	19.72	Gene_rna-XR_003111624.3	exon-XR_003111624.3-1		rna-XR_003111624.3	exon-XR_003111624.3-4	4	NON_SYNONYMOUS_CODING	M/I	atG/atA	1443
1	195471075	G	A	SNP	Het	19.72	Gene_rna-XR_006553582.2	exon-XR_006553582.2-1		rna-XR_006553582.2	exon-XR_006553582.2-4	4	NON_SYNONYMOUS_CODING	E/K	Gag/Aag	974
1	195471160	T	G	SNP	Het	18.39	Gene_rna-XR_003111624.3	exon-XR_003111624.3-1		rna-XR_003111624.3	exon-XR_003111624.3-4	4	NON_SYNONYMOUS_CODING	S/A	Tca/Gca	1472
1	195471160	T	G	SNP	Het	18.39	Gene_rna-XR_006553582.2	exon-XR_006553582.2-1		rna-XR_006553582.2	exon-XR_006553582.2-4	4	NON_SYNONYMOUS_CODING	L/R	cTc/cGc	1002
1	195471227	G	C	SNP	Het	21.34	Gene_rna-XR_003111624.3	exon-XR_003111624.3-1		rna-XR_003111624.3	exon-XR_003111624.3-4	4	NON_SYNONYMOUS_CODING	R/P	cGc/cCc	1494
1	195471514	T	C	SNP	Het	27.34	Gene_rna-XR_003111624.3	exon-XR_003111624.3-1		rna-XR_003111624.3	exon-XR_003111624.3-4	4	NON_SYNONYMOUS_CODING	W/R	Tgg/Cgg	1590
1	195471514	T	C	SNP	Het	27.34	Gene_rna-XR_006553582.2	exon-XR_006553582.2-1		rna-XR_006553582.2	exon-XR_006553582.2-4	4	NON_SYNONYMOUS_CODING	V/A	gTg/gCg	1120
1	195471524	C	T	SNP	Het	22.15	Gene_rna-XR_003111624.3	exon-XR_003111624.3-1		rna-XR_003111624.3	exon-XR_003111624.3-4	4	NON_SYNONYMOUS_CODING	S/L	tCg/tTg	1593
1	195471611	T	C	SNP	Het	24.94	Gene_rna-XR_003111624.3	exon-XR_003111624.3-1		rna-XR_003111624.3	exon-XR_003111624.3-4	4	NON_SYNONYMOUS_CODING	L/P	cTg/cCg	1622
1	195471632	C	T	SNP	Het	22.92	Gene_rna-XR_003111624.3	exon-XR_003111624.3-1		rna-XR_003111624.3	exon-XR_003111624.3-4	4	NON_SYNONYMOUS_CODING	P/L	cCt/cTt	1629
1	195471817	C	T	SNP	Het	24.89	Gene_rna-XR_003111624.3	exon-XR_003111624.3-1		rna-XR_003111624.3	exon-XR_003111624.3-4	4	NON_SYNONYMOUS_CODING	H/Y	Cat/Tat	1691
1	195471817	C	T	SNP	Het	24.89	Gene_rna-XR_006553582.2	exon-XR_006553582.2-1		rna-XR_006553582.2	exon-XR_006553582.2-4	4	NON_SYNONYMOUS_CODING	S/L	tCa/tTa	1221
1	195471870	T	A	SNP	Het	23.35	Gene_rna-XR_006553582.2	exon-XR_006553582.2-1		rna-XR_006553582.2	exon-XR_006553582.2-4	4	NON_SYNONYMOUS_CODING	C/S	Tgc/Agc	1239
1	195472111	C	T	SNP	Het	21.13	Gene_rna-XR_006553582.2	exon-XR_006553582.2-1		rna-XR_006553582.2	exon-XR_006553582.2-4	4	NON_SYNONYMOUS_CODING	S/L	tCa/tTa	1319
1	196917415	A	G	SNP	Hom	25	gene-LOC102391810	LOC102391810		rna-XM_045166790.1	exon-XM_045166790.1-28	28	NON_SYNONYMOUS_CODING	S/P	Tca/Cca	1658
1	196939707	C	T	SNP	Het	17.02	Gene_gene-LOC123333966	Gene_gene-LOC123333966		gene-LOC123333966	id-LOC123333966	1	NON_SYNONYMOUS_CODING	V/M	Gtg/Atg	412
1	196939721	G	A	SNP	Het	12.1	Gene_gene-LOC123333966	Gene_gene-LOC123333966		gene-LOC123333966	id-LOC123333966	1	NON_SYNONYMOUS_CODING	T/I	aCt/aTt	407
1	196974326	A	G	SNP	Het	21.26	gene-LOC102391810	LOC102391810		rna-XM_045166790.1	exon-XM_045166790.1-9	9	NON_SYNONYMOUS_CODING	W/R	Tgg/Cgg	731
1	196974440	T	A	SNP	Het	20.2	gene-LOC102391810	LOC102391810		rna-XM_045166790.1	exon-XM_045166790.1-9	9	NON_SYNONYMOUS_CODING	T/S	Aca/Tca	693
1	196976558	C	T	SNP	Het	24.92	gene-LOC102391810	LOC102391810		rna-XM_045166790.1	exon-XM_045166790.1-8	8	NON_SYNONYMOUS_CODING	E/K	Gag/Aag	611
1	196978587	C	T	SNP	Het	22.34	gene-LOC102391810	LOC102391810		rna-XM_045166790.1	exon-XM_045166790.1-7	7	NON_SYNONYMOUS_CODING	G/R	Ggg/Agg	335
1	197188159	C	A	SNP	Het	23.63	gene-SH3BP5	SH3BP5		rna-XM_025294106.3	exon-XM_025294106.3-1	1	NON_SYNONYMOUS_CODING	A/S	Gcc/Tcc	20
1	197826714	C	T	SNP	Het	23.81	Gene_rna-XR_003111663.2	exon-XR_003111663.2-1		rna-XR_003111663.2	exon-XR_003111663.2-3	3	NON_SYNONYMOUS_CODING	V/M	Gtg/Atg	752
1	197826733	A	G	SNP	Het	23.49	Gene_rna-XR_006553646.1	exon-XR_006553646.1-1		rna-XR_006553646.1	exon-XR_006553646.1-3	3	NON_SYNONYMOUS_CODING	L/P	cTc/cCc	744
1	197826762	A	G	SNP	Het	23.9	Gene_rna-XR_003111663.2	exon-XR_003111663.2-1		rna-XR_003111663.2	exon-XR_003111663.2-3	3	NON_SYNONYMOUS_CODING	C/R	Tgc/Cgc	736
1	197826797	C	T	SNP	Het	25.27	Gene_rna-XR_003111663.2	exon-XR_003111663.2-1		rna-XR_003111663.2	exon-XR_003111663.2-3	3	NON_SYNONYMOUS_CODING	R/H	cGt/cAt	724
1	197826797	C	T	SNP	Het	25.27	Gene_rna-XR_006553646.1	exon-XR_006553646.1-1		rna-XR_006553646.1	exon-XR_006553646.1-3	3	NON_SYNONYMOUS_CODING	V/M	Gtg/Atg	723
1	197826911	G	C	SNP	Het	22.29	Gene_rna-XR_003111663.2	exon-XR_003111663.2-1		rna-XR_003111663.2	exon-XR_003111663.2-3	3	NON_SYNONYMOUS_CODING	P/R	cCg/cGg	686
1	197826911	G	C	SNP	Het	22.29	Gene_rna-XR_006553646.1	exon-XR_006553646.1-1		rna-XR_006553646.1	exon-XR_006553646.1-3	3	NON_SYNONYMOUS_CODING	R/G	Cgg/Ggg	685
1	199517779	A	G	SNP	Hom	17.45	Gene_rna-XR_006553658.2	exon-XR_006553658.2-1		rna-XR_006553658.2	exon-XR_006553658.2-3	3	NON_SYNONYMOUS_CODING	N/S	aAt/aGt	169
1	199517784	C	T	SNP	Hom	22.56	Gene_rna-XR_006553660.2	exon-XR_006553660.2-1		rna-XR_006553660.2	exon-XR_006553660.2-3	3	NON_SYNONYMOUS_CODING	T/M	aCg/aTg	212
1	199517784	C	T	SNP	Hom	22.56	Gene_rna-XR_006553659.2	exon-XR_006553659.2-1		rna-XR_006553659.2	exon-XR_006553659.2-3	3	NON_SYNONYMOUS_CODING	T/M	aCg/aTg	118
1	200064740	C	T	SNP	Hom	21.06	Gene_rna-XR_006553342.2	exon-XR_006553342.2-1		rna-XR_006553342.2	exon-XR_006553342.2-1	1	NON_SYNONYMOUS_CODING	P/L	cCg/cTg	14
1	200065224	C	T	SNP	Hom	19.94	Gene_rna-XR_006553342.2	exon-XR_006553342.2-1		rna-XR_006553342.2	exon-XR_006553342.2-2	2	NON_SYNONYMOUS_CODING	P/L	cCt/cTt	96
1	200065230	C	T	SNP	Hom	20.84	Gene_rna-XR_006553342.2	exon-XR_006553342.2-1		rna-XR_006553342.2	exon-XR_006553342.2-2	2	NON_SYNONYMOUS_CODING	T/I	aCa/aTa	98
1	200065314	C	T	SNP	Hom	24.17	Gene_rna-XR_006553342.2	exon-XR_006553342.2-1		rna-XR_006553342.2	exon-XR_006553342.2-2	2	NON_SYNONYMOUS_CODING	A/V	gCc/gTc	126
1	201190654	A	G	SNP	Het	25.1	Gene_gene-LOC123333975	Gene_gene-LOC123333975		gene-LOC123333975	id-LOC123333975-2	2	NON_SYNONYMOUS_CODING	S/G	Agc/Ggc	118
1	201190717	T	A	SNP	Het	21.59	Gene_gene-LOC123333975	Gene_gene-LOC123333975		gene-LOC123333975	id-LOC123333975-2	2	NON_SYNONYMOUS_CODING	C/S	Tgt/Agt	139
1	201190754	A	G	SNP	Het	24.64	Gene_gene-LOC123333975	Gene_gene-LOC123333975		gene-LOC123333975	id-LOC123333975-2	2	NON_SYNONYMOUS_CODING	H/R	cAc/cGc	151
1	201190904	C	T	SNP	Het	20.93	Gene_gene-LOC123333975	Gene_gene-LOC123333975		gene-LOC123333975	id-LOC123333975-2	2	NON_SYNONYMOUS_CODING	P/L	cCt/cTt	201
1	201191063	T	C	SNP	Het	25.97	Gene_gene-LOC123333975	Gene_gene-LOC123333975		gene-LOC123333975	id-LOC123333975-2	2	NON_SYNONYMOUS_CODING	M/T	aTg/aCg	254
1	201191066	T	C	SNP	Het	20.73	Gene_gene-LOC123333975	Gene_gene-LOC123333975		gene-LOC123333975	id-LOC123333975-2	2	NON_SYNONYMOUS_CODING	M/T	aTg/aCg	255
1	201596744	A	G	SNP	Hom	24.45	Gene_rna-XR_006553666.2	exon-XR_006553666.2-1		rna-XR_006553666.2	exon-XR_006553666.2-4	4	NON_SYNONYMOUS_CODING	C/R	Tgt/Cgt	331
1	201596780	A	T	SNP	Hom	21.52	Gene_rna-XR_006553666.2	exon-XR_006553666.2-1		rna-XR_006553666.2	exon-XR_006553666.2-4	4	NON_SYNONYMOUS_CODING	F/I	Ttt/Att	319
1	201596827	A	G	SNP	Hom	22.99	Gene_rna-XR_006553666.2	exon-XR_006553666.2-1		rna-XR_006553666.2	exon-XR_006553666.2-4	4	NON_SYNONYMOUS_CODING	L/P	cTg/cCg	303
1	201596869	G	A	SNP	Hom	22.4	Gene_rna-XR_006553666.2	exon-XR_006553666.2-1		rna-XR_006553666.2	exon-XR_006553666.2-4	4	NON_SYNONYMOUS_CODING	A/V	gCg/gTg	289
1	202218321	T	C	SNP	Het	24.76	gene-LOC102410356	LOC102410356		rna-XM_025294301.3	exon-XM_025294301.3-5	5	NON_SYNONYMOUS_CODING	K/E	Aaa/Gaa	10
2	1199991	G	A	SNP	Het	9	Gene_rna-XR_006639829.1	exon-XR_006639829.1-1		rna-XR_006639829.1	exon-XR_006639829.1-1	1	NON_SYNONYMOUS_CODING	P/S	Ccc/Tcc	311
2	1581289	T	C	SNP	Het	21.28	gene-SERPINB1	SERPINB1		rna-XM_044926440.2	exon-XM_044926440.2-7	7	NON_SYNONYMOUS_CODING	T/A	Acc/Gcc	334
2	1581289	T	C	SNP	Het	21.28	gene-SERPINB1	SERPINB1		rna-XM_006047343.4	exon-XM_006047343.4-7	7	NON_SYNONYMOUS_CODING	T/A	Acc/Gcc	367
2	1581289	T	C	SNP	Het	21.28	gene-SERPINB1	SERPINB1		rna-XM_006047345.4	exon-XM_006047345.4-7	7	NON_SYNONYMOUS_CODING	T/A	Acc/Gcc	334
2	1581289	T	C	SNP	Het	21.28	gene-SERPINB1	SERPINB1		rna-XM_006047344.4	exon-XM_006047344.4-7	7	NON_SYNONYMOUS_CODING	T/A	Acc/Gcc	334
2	1581411	C	T	SNP	Het	21.13	gene-SERPINB1	SERPINB1		rna-XM_044926440.2	exon-XM_044926440.2-7	7	NON_SYNONYMOUS_CODING	R/Q	cGg/cAg	293
2	1581411	C	T	SNP	Het	21.13	gene-SERPINB1	SERPINB1		rna-XM_006047343.4	exon-XM_006047343.4-7	7	NON_SYNONYMOUS_CODING	R/Q	cGg/cAg	326
2	1581411	C	T	SNP	Het	21.13	gene-SERPINB1	SERPINB1		rna-XM_006047345.4	exon-XM_006047345.4-7	7	NON_SYNONYMOUS_CODING	R/Q	cGg/cAg	293
2	1581411	C	T	SNP	Het	21.13	gene-SERPINB1	SERPINB1		rna-XM_006047344.4	exon-XM_006047344.4-7	7	NON_SYNONYMOUS_CODING	R/Q	cGg/cAg	293
2	1581513	T	C	SNP	Het	19.66	gene-SERPINB1	SERPINB1		rna-XM_044926440.2	exon-XM_044926440.2-7	7	NON_SYNONYMOUS_CODING	Q/R	cAa/cGa	259
2	1581513	T	C	SNP	Het	19.66	gene-SERPINB1	SERPINB1		rna-XM_006047343.4	exon-XM_006047343.4-7	7	NON_SYNONYMOUS_CODING	Q/R	cAa/cGa	292
2	1581513	T	C	SNP	Het	19.66	gene-SERPINB1	SERPINB1		rna-XM_006047345.4	exon-XM_006047345.4-7	7	NON_SYNONYMOUS_CODING	Q/R	cAa/cGa	259
2	1581513	T	C	SNP	Het	19.66	gene-SERPINB1	SERPINB1		rna-XM_006047344.4	exon-XM_006047344.4-7	7	NON_SYNONYMOUS_CODING	Q/R	cAa/cGa	259
2	4461532	C	T	SNP	Hom	24.78	gene-CAGE1	CAGE1		rna-XM_025265494.3	exon-XM_025265494.3-9	9	NON_SYNONYMOUS_CODING	R/K	aGa/aAa	737
2	4461532	C	T	SNP	Hom	24.78	gene-CAGE1	CAGE1		rna-XM_006044773.4	exon-XM_006044773.4-8	8	NON_SYNONYMOUS_CODING	R/K	aGa/aAa	697
2	4461532	C	T	SNP	Hom	24.78	gene-CAGE1	CAGE1		rna-XM_025265496.3	exon-XM_025265496.3-9	9	NON_SYNONYMOUS_CODING	R/K	aGa/aAa	650
2	4461532	C	T	SNP	Hom	24.78	gene-CAGE1	CAGE1		rna-XM_025265491.3	exon-XM_025265491.3-9	9	NON_SYNONYMOUS_CODING	R/K	aGa/aAa	694
2	4461532	C	T	SNP	Hom	24.78	gene-CAGE1	CAGE1		rna-XM_025265477.3	exon-XM_025265477.3-9	9	NON_SYNONYMOUS_CODING	R/K	aGa/aAa	737
2	4461532	C	T	SNP	Hom	24.78	gene-CAGE1	CAGE1		rna-XM_025265479.3	exon-XM_025265479.3-9	9	NON_SYNONYMOUS_CODING	R/K	aGa/aAa	736
2	4461532	C	T	SNP	Hom	24.78	Gene_rna-XR_003103706.3	exon-XR_003103706.3-1		rna-XR_003103706.3	exon-XR_003103706.3-9	9	NON_SYNONYMOUS_CODING	D/N	Gac/Aac	917
2	4461532	C	T	SNP	Hom	24.78	Gene_rna-XR_006543809.2	exon-XR_006543809.2-1		rna-XR_006543809.2	exon-XR_006543809.2-9	9	NON_SYNONYMOUS_CODING	D/N	Gac/Aac	917
2	4489093	T	C	SNP	Hom	21.03	Gene_rna-XR_003103706.3	exon-XR_003103706.3-1		rna-XR_003103706.3	exon-XR_003103706.3-2	2	NON_SYNONYMOUS_CODING	K/R	aAg/aGg	258
2	4489093	T	C	SNP	Hom	21.03	Gene_rna-XR_006543809.2	exon-XR_006543809.2-1		rna-XR_006543809.2	exon-XR_006543809.2-2	2	NON_SYNONYMOUS_CODING	K/R	aAg/aGg	258
2	4910348	T	C	SNP	Het	13.27	gene-BMP6	BMP6		rna-NM_001290858.1	exon-NM_001290858.1-2	2	NON_SYNONYMOUS_CODING	F/L	Ttc/Ctc	213
2	4910348	T	C	SNP	Het	13.27	gene-BMP6	BMP6		rna-XM_025295315.3	exon-XM_025295315.3-2	2	NON_SYNONYMOUS_CODING	F/L	Ttc/Ctc	213
2	4910348	T	C	SNP	Het	13.27	gene-BMP6	BMP6		rna-XM_044924764.2	exon-XM_044924764.2-2	2	NON_SYNONYMOUS_CODING	F/L	Ttc/Ctc	213
2	6385121	C	T	SNP	Het	22.88	gene-LOC102395523	LOC102395523		rna-XM_044926862.2	exon-XM_044926862.2-10	10	NON_SYNONYMOUS_CODING	S/N	aGt/aAt	242
2	6385121	C	T	SNP	Het	22.88	gene-LOC102395523	LOC102395523		rna-XM_044926869.2	exon-XM_044926869.2-10	10	NON_SYNONYMOUS_CODING	S/N	aGt/aAt	242
2	7829087	G	A	SNP	Het	16.54	Gene_rna-XR_003103790.2	exon-XR_003103790.2-1		rna-XR_003103790.2	exon-XR_003103790.2-1	1	NON_SYNONYMOUS_CODING	C/Y	tGc/tAc	129
2	7829323	A	C	SNP	Het	17.47	Gene_rna-XR_003103790.2	exon-XR_003103790.2-1		rna-XR_003103790.2	exon-XR_003103790.2-1	1	NON_SYNONYMOUS_CODING	K/Q	Aag/Cag	208
2	7831534	C	T	SNP	Het	21.02	gene-LOC102406581	LOC102406581		rna-XM_025265710.3	exon-XM_025265710.3-2	2	NON_SYNONYMOUS_CODING	V/I	Gta/Ata	8
2	7831534	C	T	SNP	Het	21.02	gene-LOC102406581	LOC102406581		rna-XM_025265707.3	exon-XM_025265707.3-2	2	NON_SYNONYMOUS_CODING	V/I	Gta/Ata	8
2	7831534	C	T	SNP	Het	21.02	gene-LOC102406581	LOC102406581		rna-XM_025265717.3	exon-XM_025265717.3-1	1	NON_SYNONYMOUS_CODING	V/I	Gta/Ata	8
2	7911904	G	C	SNP	Het	20.45	Gene_rna-XR_006543982.2	exon-XR_006543982.2-1		rna-XR_006543982.2	exon-XR_006543982.2-2	2	NON_SYNONYMOUS_CODING	T/S	aCt/aGt	54
2	8114412	C	A	SNP	Het	20.69	gene-HIVEP1	HIVEP1		rna-XM_025265746.3	exon-XM_025265746.3-4	4	NON_SYNONYMOUS_CODING	R/S	Cgt/Agt	178
2	8114412	C	A	SNP	Het	20.69	gene-HIVEP1	HIVEP1		rna-XM_025265750.3	exon-XM_025265750.3-4	4	NON_SYNONYMOUS_CODING	R/S	Cgt/Agt	178
2	8114412	C	A	SNP	Het	20.69	gene-HIVEP1	HIVEP1		rna-XM_006057773.4	exon-XM_006057773.4-4	4	NON_SYNONYMOUS_CODING	R/S	Cgt/Agt	178
2	8114412	C	A	SNP	Het	20.69	gene-HIVEP1	HIVEP1		rna-XM_006057772.4	exon-XM_006057772.4-4	4	NON_SYNONYMOUS_CODING	R/S	Cgt/Agt	178
2	8114412	C	A	SNP	Het	20.69	gene-HIVEP1	HIVEP1		rna-XM_025265739.3	exon-XM_025265739.3-4	4	NON_SYNONYMOUS_CODING	R/S	Cgt/Agt	178
2	8114839	G	A	SNP	Het	20.11	gene-HIVEP1	HIVEP1		rna-XM_025265746.3	exon-XM_025265746.3-4	4	NON_SYNONYMOUS_CODING	R/Q	cGg/cAg	320
2	8114839	G	A	SNP	Het	20.11	gene-HIVEP1	HIVEP1		rna-XM_025265750.3	exon-XM_025265750.3-4	4	NON_SYNONYMOUS_CODING	R/Q	cGg/cAg	320
2	8114839	G	A	SNP	Het	20.11	gene-HIVEP1	HIVEP1		rna-XM_006057773.4	exon-XM_006057773.4-4	4	NON_SYNONYMOUS_CODING	R/Q	cGg/cAg	320
2	8114839	G	A	SNP	Het	20.11	gene-HIVEP1	HIVEP1		rna-XM_006057772.4	exon-XM_006057772.4-4	4	NON_SYNONYMOUS_CODING	R/Q	cGg/cAg	320
2	8114839	G	A	SNP	Het	20.11	gene-HIVEP1	HIVEP1		rna-XM_025265739.3	exon-XM_025265739.3-4	4	NON_SYNONYMOUS_CODING	R/Q	cGg/cAg	320
2	8115565	T	C	SNP	Het	24.59	gene-HIVEP1	HIVEP1		rna-XM_025265746.3	exon-XM_025265746.3-4	4	NON_SYNONYMOUS_CODING	V/A	gTt/gCt	562
2	8115565	T	C	SNP	Het	24.59	gene-HIVEP1	HIVEP1		rna-XM_025265750.3	exon-XM_025265750.3-4	4	NON_SYNONYMOUS_CODING	V/A	gTt/gCt	562
2	8115565	T	C	SNP	Het	24.59	gene-HIVEP1	HIVEP1		rna-XM_006057773.4	exon-XM_006057773.4-4	4	NON_SYNONYMOUS_CODING	V/A	gTt/gCt	562
2	8115565	T	C	SNP	Het	24.59	gene-HIVEP1	HIVEP1		rna-XM_006057772.4	exon-XM_006057772.4-4	4	NON_SYNONYMOUS_CODING	V/A	gTt/gCt	562
2	8115565	T	C	SNP	Het	24.59	gene-HIVEP1	HIVEP1		rna-XM_025265739.3	exon-XM_025265739.3-4	4	NON_SYNONYMOUS_CODING	V/A	gTt/gCt	562
2	8116251	A	T	SNP	Het	20.32	gene-HIVEP1	HIVEP1		rna-XM_025265746.3	exon-XM_025265746.3-4	4	NON_SYNONYMOUS_CODING	M/L	Atg/Ttg	791
2	8116251	A	T	SNP	Het	20.32	gene-HIVEP1	HIVEP1		rna-XM_025265750.3	exon-XM_025265750.3-4	4	NON_SYNONYMOUS_CODING	M/L	Atg/Ttg	791
2	8116251	A	T	SNP	Het	20.32	gene-HIVEP1	HIVEP1		rna-XM_006057773.4	exon-XM_006057773.4-4	4	NON_SYNONYMOUS_CODING	M/L	Atg/Ttg	791
2	8116251	A	T	SNP	Het	20.32	gene-HIVEP1	HIVEP1		rna-XM_006057772.4	exon-XM_006057772.4-4	4	NON_SYNONYMOUS_CODING	M/L	Atg/Ttg	791
2	8116251	A	T	SNP	Het	20.32	gene-HIVEP1	HIVEP1		rna-XM_025265739.3	exon-XM_025265739.3-4	4	NON_SYNONYMOUS_CODING	M/L	Atg/Ttg	791
2	8116872	G	A	SNP	Het	20.4	gene-HIVEP1	HIVEP1		rna-XM_025265746.3	exon-XM_025265746.3-4	4	NON_SYNONYMOUS_CODING	A/T	Gca/Aca	998
2	8116872	G	A	SNP	Het	20.4	gene-HIVEP1	HIVEP1		rna-XM_025265750.3	exon-XM_025265750.3-4	4	NON_SYNONYMOUS_CODING	A/T	Gca/Aca	998
2	8116872	G	A	SNP	Het	20.4	gene-HIVEP1	HIVEP1		rna-XM_006057773.4	exon-XM_006057773.4-4	4	NON_SYNONYMOUS_CODING	A/T	Gca/Aca	998
2	8116872	G	A	SNP	Het	20.4	gene-HIVEP1	HIVEP1		rna-XM_006057772.4	exon-XM_006057772.4-4	4	NON_SYNONYMOUS_CODING	A/T	Gca/Aca	998
2	8116872	G	A	SNP	Het	20.4	gene-HIVEP1	HIVEP1		rna-XM_025265739.3	exon-XM_025265739.3-4	4	NON_SYNONYMOUS_CODING	A/T	Gca/Aca	998
2	8117031	G	A	SNP	Het	21.3	gene-HIVEP1	HIVEP1		rna-XM_025265746.3	exon-XM_025265746.3-4	4	NON_SYNONYMOUS_CODING	V/M	Gtg/Atg	1051
2	8117031	G	A	SNP	Het	21.3	gene-HIVEP1	HIVEP1		rna-XM_025265750.3	exon-XM_025265750.3-4	4	NON_SYNONYMOUS_CODING	V/M	Gtg/Atg	1051
2	8117031	G	A	SNP	Het	21.3	gene-HIVEP1	HIVEP1		rna-XM_006057773.4	exon-XM_006057773.4-4	4	NON_SYNONYMOUS_CODING	V/M	Gtg/Atg	1051
2	8117031	G	A	SNP	Het	21.3	gene-HIVEP1	HIVEP1		rna-XM_006057772.4	exon-XM_006057772.4-4	4	NON_SYNONYMOUS_CODING	V/M	Gtg/Atg	1051
2	8117031	G	A	SNP	Het	21.3	gene-HIVEP1	HIVEP1		rna-XM_025265739.3	exon-XM_025265739.3-4	4	NON_SYNONYMOUS_CODING	V/M	Gtg/Atg	1051
2	8117418	A	C	SNP	Het	20.22	gene-HIVEP1	HIVEP1		rna-XM_025265746.3	exon-XM_025265746.3-4	4	NON_SYNONYMOUS_CODING	T/P	Acc/Ccc	1180
2	8117418	A	C	SNP	Het	20.22	gene-HIVEP1	HIVEP1		rna-XM_025265750.3	exon-XM_025265750.3-4	4	NON_SYNONYMOUS_CODING	T/P	Acc/Ccc	1180
2	8117418	A	C	SNP	Het	20.22	gene-HIVEP1	HIVEP1		rna-XM_006057773.4	exon-XM_006057773.4-4	4	NON_SYNONYMOUS_CODING	T/P	Acc/Ccc	1180
2	8117418	A	C	SNP	Het	20.22	gene-HIVEP1	HIVEP1		rna-XM_006057772.4	exon-XM_006057772.4-4	4	NON_SYNONYMOUS_CODING	T/P	Acc/Ccc	1180
2	8117418	A	C	SNP	Het	20.22	gene-HIVEP1	HIVEP1		rna-XM_025265739.3	exon-XM_025265739.3-4	4	NON_SYNONYMOUS_CODING	T/P	Acc/Ccc	1180
2	8118235	C	A	SNP	Het	25.04	gene-HIVEP1	HIVEP1		rna-XM_025265746.3	exon-XM_025265746.3-4	4	NON_SYNONYMOUS_CODING	P/Q	cCg/cAg	1452
2	8118235	C	A	SNP	Het	25.04	gene-HIVEP1	HIVEP1		rna-XM_025265750.3	exon-XM_025265750.3-4	4	NON_SYNONYMOUS_CODING	P/Q	cCg/cAg	1452
2	8118235	C	A	SNP	Het	25.04	gene-HIVEP1	HIVEP1		rna-XM_006057773.4	exon-XM_006057773.4-4	4	NON_SYNONYMOUS_CODING	P/Q	cCg/cAg	1452
2	8118235	C	A	SNP	Het	25.04	gene-HIVEP1	HIVEP1		rna-XM_006057772.4	exon-XM_006057772.4-4	4	NON_SYNONYMOUS_CODING	P/Q	cCg/cAg	1452
2	8118235	C	A	SNP	Het	25.04	gene-HIVEP1	HIVEP1		rna-XM_025265739.3	exon-XM_025265739.3-4	4	NON_SYNONYMOUS_CODING	P/Q	cCg/cAg	1452
2	8118419	T	G	SNP	Het	22.03	gene-HIVEP1	HIVEP1		rna-XM_025265746.3	exon-XM_025265746.3-4	4	NON_SYNONYMOUS_CODING	I/M	atT/atG	1513
2	8118419	T	G	SNP	Het	22.03	gene-HIVEP1	HIVEP1		rna-XM_025265750.3	exon-XM_025265750.3-4	4	NON_SYNONYMOUS_CODING	I/M	atT/atG	1513
2	8118419	T	G	SNP	Het	22.03	gene-HIVEP1	HIVEP1		rna-XM_006057773.4	exon-XM_006057773.4-4	4	NON_SYNONYMOUS_CODING	I/M	atT/atG	1513
2	8118419	T	G	SNP	Het	22.03	gene-HIVEP1	HIVEP1		rna-XM_006057772.4	exon-XM_006057772.4-4	4	NON_SYNONYMOUS_CODING	I/M	atT/atG	1513
2	8118419	T	G	SNP	Het	22.03	gene-HIVEP1	HIVEP1		rna-XM_025265739.3	exon-XM_025265739.3-4	4	NON_SYNONYMOUS_CODING	I/M	atT/atG	1513
2	8119684	G	A	SNP	Het	23.67	gene-HIVEP1	HIVEP1		rna-XM_025265746.3	exon-XM_025265746.3-4	4	NON_SYNONYMOUS_CODING	R/K	aGa/aAa	1935
2	8119684	G	A	SNP	Het	23.67	gene-HIVEP1	HIVEP1		rna-XM_025265750.3	exon-XM_025265750.3-4	4	NON_SYNONYMOUS_CODING	R/K	aGa/aAa	1935
2	8119684	G	A	SNP	Het	23.67	gene-HIVEP1	HIVEP1		rna-XM_006057773.4	exon-XM_006057773.4-4	4	NON_SYNONYMOUS_CODING	R/K	aGa/aAa	1935
2	8119684	G	A	SNP	Het	23.67	gene-HIVEP1	HIVEP1		rna-XM_006057772.4	exon-XM_006057772.4-4	4	NON_SYNONYMOUS_CODING	R/K	aGa/aAa	1935
2	8119684	G	A	SNP	Het	23.67	gene-HIVEP1	HIVEP1		rna-XM_025265739.3	exon-XM_025265739.3-4	4	NON_SYNONYMOUS_CODING	R/K	aGa/aAa	1935
2	8448701	C	G	SNP	Hom	24.82	Gene_rna-XR_006543045.2	exon-XR_006543045.2-1		rna-XR_006543045.2	exon-XR_006543045.2-4	4	NON_SYNONYMOUS_CODING	T/S	aCt/aGt	232
2	8448724	G	C	SNP	Hom	22.37	Gene_rna-XR_006543045.2	exon-XR_006543045.2-1		rna-XR_006543045.2	exon-XR_006543045.2-4	4	NON_SYNONYMOUS_CODING	G/R	Ggc/Cgc	240
2	8448830	G	A	SNP	Hom	110	Gene_rna-XR_006543045.2	exon-XR_006543045.2-1		rna-XR_006543045.2	exon-XR_006543045.2-4	4	NON_SYNONYMOUS_CODING	R/Q	cGg/cAg	275
2	8448943	T	C	SNP	Hom	23.37	Gene_rna-XR_006543045.2	exon-XR_006543045.2-1		rna-XR_006543045.2	exon-XR_006543045.2-4	4	NON_SYNONYMOUS_CODING	F/L	Ttc/Ctc	313
2	8448950	A	G	SNP	Hom	24.48	Gene_rna-XR_006543045.2	exon-XR_006543045.2-1		rna-XR_006543045.2	exon-XR_006543045.2-4	4	NON_SYNONYMOUS_CODING	N/S	aAc/aGc	315
2	8449073	G	A	SNP	Hom	23.89	Gene_rna-XR_006543045.2	exon-XR_006543045.2-1		rna-XR_006543045.2	exon-XR_006543045.2-4	4	NON_SYNONYMOUS_CODING	G/E	gGa/gAa	356
2	8449238	C	T	SNP	Hom	26.77	Gene_rna-XR_006543045.2	exon-XR_006543045.2-1		rna-XR_006543045.2	exon-XR_006543045.2-4	4	NON_SYNONYMOUS_CODING	T/M	aCg/aTg	411
2	9386225	A	G	SNP	Hom	21.37	gene-SIRT5	SIRT5		rna-XM_025265887.3	exon-XM_025265887.3-7	7	NON_SYNONYMOUS_CODING	M/V	Atg/Gtg	230
2	9386225	A	G	SNP	Hom	21.37	gene-SIRT5	SIRT5		rna-XM_025265886.3	exon-XM_025265886.3-8	8	NON_SYNONYMOUS_CODING	M/V	Atg/Gtg	288
2	9386225	A	G	SNP	Hom	21.37	gene-SIRT5	SIRT5		rna-XM_025265882.3	exon-XM_025265882.3-8	8	NON_SYNONYMOUS_CODING	M/V	Atg/Gtg	269
2	9386225	A	G	SNP	Hom	21.37	gene-SIRT5	SIRT5		rna-XM_006057787.4	exon-XM_006057787.4-8	8	NON_SYNONYMOUS_CODING	M/V	Atg/Gtg	269
2	9386225	A	G	SNP	Hom	21.37	gene-SIRT5	SIRT5		rna-XM_006057786.4	exon-XM_006057786.4-8	8	NON_SYNONYMOUS_CODING	M/V	Atg/Gtg	269
2	9630539	C	T	SNP	Het	18.05	gene-RNF182	RNF182		rna-XM_006057790.4	exon-XM_006057790.4-3	3	NON_SYNONYMOUS_CODING	P/L	cCg/cTg	5
2	9630539	C	T	SNP	Het	18.05	gene-RNF182	RNF182		rna-XM_044927329.2	exon-XM_044927329.2-2	2	NON_SYNONYMOUS_CODING	P/L	cCg/cTg	5
2	9630539	C	T	SNP	Het	18.05	gene-RNF182	RNF182		rna-XM_044927317.2	exon-XM_044927317.2-3	3	NON_SYNONYMOUS_CODING	P/L	cCg/cTg	5
2	9630539	C	T	SNP	Het	18.05	gene-RNF182	RNF182		rna-XM_025265900.3	exon-XM_025265900.3-3	3	NON_SYNONYMOUS_CODING	P/L	cCg/cTg	5
2	9630539	C	T	SNP	Het	18.05	gene-RNF182	RNF182		rna-XM_044927320.2	exon-XM_044927320.2-2	2	NON_SYNONYMOUS_CODING	P/L	cCg/cTg	5
2	10082602	T	C	SNP	Hom	25.05	Gene_rna-XR_006544164.2	exon-XR_006544164.2-1		rna-XR_006544164.2	exon-XR_006544164.2-1	1	NON_SYNONYMOUS_CODING	W/R	Tgg/Cgg	18
2	10082827	G	C	SNP	Het	19.59	Gene_rna-XR_006544164.2	exon-XR_006544164.2-1		rna-XR_006544164.2	exon-XR_006544164.2-1	1	NON_SYNONYMOUS_CODING	V/L	Gtc/Ctc	93
2	10624424	T	C	SNP	Hom	21.37	Gene_gene-LOC102397409	Gene_gene-LOC102397409		gene-LOC102397409	id-LOC102397409	1	NON_SYNONYMOUS_CODING	Q/R	cAg/cGg	139
2	10624476	A	G	SNP	Hom	21.34	Gene_gene-LOC102397409	Gene_gene-LOC102397409		gene-LOC102397409	id-LOC102397409	1	NON_SYNONYMOUS_CODING	Y/H	Tac/Cac	122
2	10938480	C	G	SNP	Het	15.75	Gene_rna-XR_006639903.1	exon-XR_006639903.1-1		rna-XR_006639903.1	exon-XR_006639903.1-2	2	NON_SYNONYMOUS_CODING	S/W	tCg/tGg	1722
2	11328054	C	T	SNP	Het	17.95	Gene_rna-XR_006544181.2	exon-XR_006544181.2-1		rna-XR_006544181.2	exon-XR_006544181.2-1	1	NON_SYNONYMOUS_CODING	A/V	gCg/gTg	29
2	11328192	T	C	SNP	Het	17.64	Gene_rna-XR_006544181.2	exon-XR_006544181.2-1		rna-XR_006544181.2	exon-XR_006544181.2-1	1	NON_SYNONYMOUS_CODING	I/T	aTa/aCa	75
2	12671511	C	T	SNP	Het	25.75	Gene_rna-XR_006544313.1	exon-XR_006544313.1-1		rna-XR_006544313.1	exon-XR_006544313.1-1	1	NON_SYNONYMOUS_CODING	R/W	Cgg/Tgg	63
2	12671511	C	T	SNP	Het	25.75	Gene_rna-XR_006544314.1	exon-XR_006544314.1-1		rna-XR_006544314.1	exon-XR_006544314.1-1	1	NON_SYNONYMOUS_CODING	R/W	Cgg/Tgg	63
2	12711253	C	T	SNP	Het	23.71	Gene_rna-XR_006544277.2	exon-XR_006544277.2-1		rna-XR_006544277.2	exon-XR_006544277.2-30	30	NON_SYNONYMOUS_CODING	R/Q	cGg/cAg	1268
2	12712644	G	A	SNP	Het	21.27	Gene_rna-XR_006544277.2	exon-XR_006544277.2-1		rna-XR_006544277.2	exon-XR_006544277.2-29	29	NON_SYNONYMOUS_CODING	T/M	aCg/aTg	1239
2	12869238	A	G	SNP	Het	18.2	gene-LOC112583148	LOC112583148		rna-XR_003107492.2	exon-XR_003107492.2-1	1	NON_SYNONYMOUS_CODING	C/R	Tgc/Cgc	27
2	12869250	C	T	SNP	Het	16.27	gene-LOC112583148	LOC112583148		rna-XR_003107492.2	exon-XR_003107492.2-1	1	NON_SYNONYMOUS_CODING	A/T	Gca/Aca	23
2	12869255	G	A	SNP	Het	17.58	gene-LOC112583148	LOC112583148		rna-XR_003107492.2	exon-XR_003107492.2-1	1	NON_SYNONYMOUS_CODING	P/L	cCc/cTc	21
2	13053280	G	A	SNP	Het	25.4	Gene_rna-XR_003103855.3	exon-XR_003103855.3-1		rna-XR_003103855.3	exon-XR_003103855.3-3	3	NON_SYNONYMOUS_CODING	R/C	Cgc/Tgc	146
2	13053280	G	A	SNP	Het	25.4	Gene_rna-XR_006544340.2	exon-XR_006544340.2-1		rna-XR_006544340.2	exon-XR_006544340.2-3	3	NON_SYNONYMOUS_CODING	R/C	Cgc/Tgc	146
2	13273532	C	T	SNP	Hom	21.88	Gene_rna-XR_006544348.2	exon-XR_006544348.2-1		rna-XR_006544348.2	exon-XR_006544348.2-1	1	NON_SYNONYMOUS_CODING	S/F	tCc/tTc	30
2	13273742	A	G	SNP	Hom	16.37	Gene_rna-XR_328789.4	exon-XR_328789.4-1		rna-XR_328789.4	exon-XR_328789.4-2	2	NON_SYNONYMOUS_CODING	K/E	Aaa/Gaa	322
2	13273742	A	G	SNP	Hom	16.37	Gene_rna-XR_006639925.1	exon-XR_006639925.1-1		rna-XR_006639925.1	exon-XR_006639925.1-2	2	NON_SYNONYMOUS_CODING	K/E	Aaa/Gaa	322
2	13444827	G	C	SNP	Het	20.26	Gene_rna-XR_006543054.2	exon-XR_006543054.2-1		rna-XR_006543054.2	exon-XR_006543054.2-1	1	NON_SYNONYMOUS_CODING	N/K	aaC/aaG	57
2	13696477	G	A	SNP	Het	20	Gene_rna-XR_006544350.2	exon-XR_006544350.2-1		rna-XR_006544350.2	exon-XR_006544350.2-2	2	NON_SYNONYMOUS_CODING	T/M	aCg/aTg	299
2	15578422	C	G	SNP	Het	21.58	Gene_rna-XR_006544393.2	exon-XR_006544393.2-1		rna-XR_006544393.2	exon-XR_006544393.2-1	1	NON_SYNONYMOUS_CODING	P/A	Cct/Gct	15
2	15578576	G	A	SNP	Het	21.15	Gene_rna-XR_006544393.2	exon-XR_006544393.2-1		rna-XR_006544393.2	exon-XR_006544393.2-1	1	NON_SYNONYMOUS_CODING	R/H	cGc/cAc	66
2	15578576	G	A	SNP	Het	21.15	Gene_rna-XR_006544394.2	exon-XR_006544394.2-1		rna-XR_006544394.2	exon-XR_006544394.2-1	1	NON_SYNONYMOUS_CODING	R/H	cGc/cAc	16
2	15578654	C	T	SNP	Het	18.47	Gene_rna-XR_006544393.2	exon-XR_006544393.2-1		rna-XR_006544393.2	exon-XR_006544393.2-1	1	NON_SYNONYMOUS_CODING	S/L	tCa/tTa	92
2	15578654	C	T	SNP	Het	18.47	Gene_rna-XR_006544394.2	exon-XR_006544394.2-1		rna-XR_006544394.2	exon-XR_006544394.2-1	1	NON_SYNONYMOUS_CODING	S/L	tCa/tTa	42
2	15578655	A	G	SNP	Het	16.72	Gene_rna-XR_003103889.3	exon-XR_003103889.3-1		rna-XR_003103889.3	exon-XR_003103889.3-1	1	NON_SYNONYMOUS_CODING	M/V	Atg/Gtg	43
2	15578925	A	G	SNP	Het	19.12	Gene_rna-XR_003103889.3	exon-XR_003103889.3-1		rna-XR_003103889.3	exon-XR_003103889.3-1	1	NON_SYNONYMOUS_CODING	N/D	Aac/Gac	133
2	15704025	T	C	SNP	Het	23.32	Gene_rna-XR_003103889.3	exon-XR_003103889.3-1		rna-XR_003103889.3	exon-XR_003103889.3-4	4	NON_SYNONYMOUS_CODING	L/P	cTa/cCa	304
2	15704104	A	G	SNP	Het	19.91	Gene_rna-XR_006544393.2	exon-XR_006544393.2-1		rna-XR_006544393.2	exon-XR_006544393.2-5	5	NON_SYNONYMOUS_CODING	S/G	Agc/Ggc	421
2	15704104	A	G	SNP	Het	19.91	Gene_rna-XR_003103889.3	exon-XR_003103889.3-1		rna-XR_003103889.3	exon-XR_003103889.3-4	4	NON_SYNONYMOUS_CODING	I/M	atA/atG	330
2	16443069	A	T	SNP	Het	22.23	Gene_gene-LOC123329174	Gene_gene-LOC123329174		gene-LOC123329174	id-LOC123329174-5	1	NON_SYNONYMOUS_CODING	H/Q	caT/caA	68
2	17045019	T	C	SNP	Hom	22.47	gene-LOC102412882	LOC102412882		rna-XM_006072861.4	exon-XM_006072861.4-2	2	NON_SYNONYMOUS_CODING	C/R	Tgc/Cgc	13
2	17045019	T	C	SNP	Hom	22.47	gene-LOC102412882	LOC102412882		rna-NM_001290885.1	exon-NM_001290885.1-2	2	NON_SYNONYMOUS_CODING	C/R	Tgc/Cgc	12
2	17661096	G	C	SNP	Het	20.33	Gene_gene-LOC112583068	Gene_gene-LOC112583068		gene-LOC112583068	id-LOC112583068	1	NON_SYNONYMOUS_CODING	A/G	gCc/gGc	28
2	17707182	C	T	SNP	Het	25.74	gene-LOC112583021	LOC112583021		rna-XR_003107387.1	exon-XR_003107387.1-1	1	NON_SYNONYMOUS_CODING	G/R	Gga/Aga	25
2	17709575	A	G	SNP	Hom	19.78	gene-LOC102415969	LOC102415969		rna-XM_006071106.4	exon-XM_006071106.4-2	2	NON_SYNONYMOUS_CODING	S/G	Agc/Ggc	36
2	17709579	G	A	SNP	Hom	20.81	gene-LOC102415969	LOC102415969		rna-XM_006071106.4	exon-XM_006071106.4-2	2	NON_SYNONYMOUS_CODING	R/K	aGa/aAa	37
2	17709580	A	C	SNP	Hom	19.5	gene-LOC102415969	LOC102415969		rna-XM_006071106.4	exon-XM_006071106.4-2	2	NON_SYNONYMOUS_CODING	R/S	agA/agC	37
2	17709581	A	T	SNP	Hom	20.18	gene-LOC102415969	LOC102415969		rna-XM_006071106.4	exon-XM_006071106.4-2	2	NON_SYNONYMOUS_CODING	T/S	Aca/Tca	38
2	17709587	T	C	SNP	Hom	22.62	gene-LOC102415969	LOC102415969		rna-XM_006071106.4	exon-XM_006071106.4-2	2	NON_SYNONYMOUS_CODING	S/P	Tcg/Ccg	40
2	17709591	T	C	SNP	Hom	21.67	gene-LOC102415969	LOC102415969		rna-XM_006071106.4	exon-XM_006071106.4-2	2	NON_SYNONYMOUS_CODING	F/S	tTc/tCc	41
2	17787093	A	G	SNP	Hom	22.73	gene-LOC102416621	LOC102416621		rna-XM_044927841.2	exon-XM_044927841.2-3	3	NON_SYNONYMOUS_CODING	H/R	cAt/cGt	103
2	17787093	A	G	SNP	Hom	22.73	gene-LOC102416621	LOC102416621		rna-XM_044927845.2	exon-XM_044927845.2-3	3	NON_SYNONYMOUS_CODING	H/R	cAt/cGt	103
2	17789856	A	G	SNP	Hom	26.77	gene-LOC102416621	LOC102416621		rna-XM_044927845.2	exon-XM_044927845.2-5	5	NON_SYNONYMOUS_CODING	H/R	cAt/cGt	226
2	18041976	T	C	SNP	Het	22.25	gene-LOC112583015	LOC112583015		rna-XR_003107381.2	exon-XR_003107381.2-1	1	NON_SYNONYMOUS_CODING	I/V	Ata/Gta	34
2	18041997	A	G	SNP	Het	19.7	gene-LOC112583015	LOC112583015		rna-XR_003107381.2	exon-XR_003107381.2-1	1	NON_SYNONYMOUS_CODING	C/R	Tgc/Cgc	27
2	18584179	T	G	SNP	Hom	17.33	gene-MRAS	MRAS		rna-XM_045162029.1	exon-XM_045162029.1-1	1	NON_SYNONYMOUS_CODING	V/G	gTt/gGt	6
2	18584221	G	A	SNP	Hom	21.7	gene-MRAS	MRAS		rna-XM_045162029.1	exon-XM_045162029.1-1	1	NON_SYNONYMOUS_CODING	R/Q	cGg/cAg	20
2	18584733	C	A	SNP	Het	11.15	gene-MRAS	MRAS		rna-XM_045162029.1	exon-XM_045162029.1-2	2	NON_SYNONYMOUS_CODING	T/K	aCa/aAa	190
2	18584756	T	C	SNP	Het	8.04	gene-MRAS	MRAS		rna-XM_045162029.1	exon-XM_045162029.1-2	2	NON_SYNONYMOUS_CODING	W/R	Tgg/Cgg	198
2	18584795	G	A	SNP	Het	20.64	gene-MRAS	MRAS		rna-XM_045162029.1	exon-XM_045162029.1-2	2	NON_SYNONYMOUS_CODING	V/M	Gtg/Atg	211
2	18584802	G	T	SNP	Het	9.42	gene-MRAS	MRAS		rna-XM_045162029.1	exon-XM_045162029.1-2	2	NON_SYNONYMOUS_CODING	W/L	tGg/tTg	213
2	19084628	G	A	SNP	Het	23.41	gene-MRS2	MRS2		rna-XM_045162664.1	exon-XM_045162664.1-1	1	NON_SYNONYMOUS_CODING	G/S	Ggc/Agc	32
2	19604193	C	T	SNP	Het	19.76	Gene_rna-XR_003103949.3	exon-XR_003103949.3-1		rna-XR_003103949.3	exon-XR_003103949.3-1	1	NON_SYNONYMOUS_CODING	R/Q	cGa/cAa	77
2	19604370	A	G	SNP	Hom	30.38	Gene_rna-XR_003103949.3	exon-XR_003103949.3-1		rna-XR_003103949.3	exon-XR_003103949.3-1	1	NON_SYNONYMOUS_CODING	L/S	tTg/tCg	18
2	19604371	A	C	SNP	Hom	21.29	Gene_rna-XR_003103949.3	exon-XR_003103949.3-1		rna-XR_003103949.3	exon-XR_003103949.3-1	1	NON_SYNONYMOUS_CODING	L/V	Ttg/Gtg	18
2	20329365	A	C	SNP	Het	17.56	Gene_rna-XR_003104023.3	exon-XR_003104023.3-1		rna-XR_003104023.3	exon-XR_003104023.3-14	14	NON_SYNONYMOUS_CODING	F/V	Ttt/Gtt	1647
2	20330193	T	C	SNP	Het	23.08	Gene_rna-XR_003104023.3	exon-XR_003104023.3-1		rna-XR_003104023.3	exon-XR_003104023.3-14	14	NON_SYNONYMOUS_CODING	M/V	Atg/Gtg	1371
2	20330325	C	T	SNP	Het	21.85	Gene_rna-XR_003104023.3	exon-XR_003104023.3-1		rna-XR_003104023.3	exon-XR_003104023.3-14	14	NON_SYNONYMOUS_CODING	G/R	Gga/Aga	1327
2	20330807	G	A	SNP	Het	22.52	Gene_rna-XR_003104023.3	exon-XR_003104023.3-1		rna-XR_003104023.3	exon-XR_003104023.3-14	14	NON_SYNONYMOUS_CODING	T/I	aCc/aTc	1166
2	20330901	T	C	SNP	Het	24.08	Gene_rna-XR_003104023.3	exon-XR_003104023.3-1		rna-XR_003104023.3	exon-XR_003104023.3-14	14	NON_SYNONYMOUS_CODING	M/V	Atg/Gtg	1135
2	20331260	C	T	SNP	Het	21.42	Gene_rna-XR_003104023.3	exon-XR_003104023.3-1		rna-XR_003104023.3	exon-XR_003104023.3-14	14	NON_SYNONYMOUS_CODING	R/H	cGc/cAc	1015
2	20331812	G	T	SNP	Het	21.97	Gene_rna-XR_003104023.3	exon-XR_003104023.3-1		rna-XR_003104023.3	exon-XR_003104023.3-14	14	NON_SYNONYMOUS_CODING	T/K	aCa/aAa	831
2	20332475	G	A	SNP	Hom	21.84	Gene_rna-XR_003104023.3	exon-XR_003104023.3-1		rna-XR_003104023.3	exon-XR_003104023.3-14	14	NON_SYNONYMOUS_CODING	T/I	aCt/aTt	610
2	20332518	G	A	SNP	Het	17.66	Gene_rna-XR_003104023.3	exon-XR_003104023.3-1		rna-XR_003104023.3	exon-XR_003104023.3-14	14	NON_SYNONYMOUS_CODING	L/F	Ctc/Ttc	596
2	20356140	A	G	SNP	Het	20.13	gene-SLC17A1	SLC17A1		rna-XM_025266825.2	exon-XM_025266825.2-9	9	NON_SYNONYMOUS_CODING	M/T	aTg/aCg	322
2	20356140	A	G	SNP	Het	20.13	gene-SLC17A1	SLC17A1		rna-XM_025266803.3	exon-XM_025266803.3-9	9	NON_SYNONYMOUS_CODING	M/T	aTg/aCg	322
2	20356140	A	G	SNP	Het	20.13	gene-SLC17A1	SLC17A1		rna-XM_025266796.1	exon-XM_025266796.1-9	9	NON_SYNONYMOUS_CODING	M/T	aTg/aCg	322
2	20356140	A	G	SNP	Het	20.13	gene-SLC17A1	SLC17A1		rna-XM_044938258.1	exon-XM_044938258.1-9	9	NON_SYNONYMOUS_CODING	M/T	aTg/aCg	322
2	20356140	A	G	SNP	Het	20.13	gene-SLC17A1	SLC17A1		rna-XM_044938259.1	exon-XM_044938259.1-9	9	NON_SYNONYMOUS_CODING	M/T	aTg/aCg	322
2	20356140	A	G	SNP	Het	20.13	gene-SLC17A1	SLC17A1		rna-XM_025266811.1	exon-XM_025266811.1-9	9	NON_SYNONYMOUS_CODING	M/T	aTg/aCg	322
2	20356140	A	G	SNP	Het	20.13	gene-SLC17A1	SLC17A1		rna-XM_044938260.1	exon-XM_044938260.1-9	9	NON_SYNONYMOUS_CODING	M/T	aTg/aCg	322
2	20356140	A	G	SNP	Het	20.13	gene-SLC17A1	SLC17A1		rna-XM_025266781.1	exon-XM_025266781.1-9	9	NON_SYNONYMOUS_CODING	M/T	aTg/aCg	322
2	20356140	A	G	SNP	Het	20.13	gene-SLC17A1	SLC17A1		rna-XM_044938261.1	exon-XM_044938261.1-8	8	NON_SYNONYMOUS_CODING	M/T	aTg/aCg	244
2	20356140	A	G	SNP	Het	20.13	gene-SLC17A1	SLC17A1		rna-XM_044938257.1	exon-XM_044938257.1-9	9	NON_SYNONYMOUS_CODING	M/T	aTg/aCg	322
2	20356140	A	G	SNP	Het	20.13	gene-SLC17A1	SLC17A1		rna-XM_025266789.1	exon-XM_025266789.1-9	9	NON_SYNONYMOUS_CODING	M/T	aTg/aCg	322
2	20572428	C	T	SNP	Hom	20.07	Gene_gene-LOC102415310	Gene_gene-LOC102415310		gene-LOC102415310	id-LOC102415310	1	NON_SYNONYMOUS_CODING	A/T	Gcc/Acc	745
2	20572728	G	A	SNP	Hom	20.73	Gene_gene-LOC102415310	Gene_gene-LOC102415310		gene-LOC102415310	id-LOC102415310	1	NON_SYNONYMOUS_CODING	P/S	Cca/Tca	645
2	20573219	C	G	SNP	Hom	30.88	Gene_gene-LOC102415310	Gene_gene-LOC102415310		gene-LOC102415310	id-LOC102415310	1	NON_SYNONYMOUS_CODING	S/T	aGt/aCt	481
2	20679315	A	G	SNP	Het	21.02	Gene_gene-LOC102394507	Gene_gene-LOC102394507		gene-LOC102394507	id-LOC102394507-2	2	NON_SYNONYMOUS_CODING	K/E	Aaa/Gaa	6
2	20679345	G	C	SNP	Hom	21.4	Gene_gene-LOC102394507	Gene_gene-LOC102394507		gene-LOC102394507	id-LOC102394507-2	2	NON_SYNONYMOUS_CODING	E/Q	Gag/Cag	16
2	20680537	C	T	SNP	Het	25.1	gene-LOC102412313	LOC102412313		rna-XM_006048014.4	exon-XM_006048014.4-1	1	NON_SYNONYMOUS_CODING	G/R	Gga/Aga	32
2	20687189	C	T	SNP	Het	25.33	gene-TRNAI-AAU-2	TRNAI-AAU		rna-TRNAI-AAU-2	exon-TRNAI-AAU-2-1	1	NON_SYNONYMOUS_CODING	G/S	Ggc/Agc	24
2	20763122	C	T	SNP	Het	18.31	Gene_gene-LOC102394199	Gene_gene-LOC102394199		gene-LOC102394199	id-LOC102394199-2	2	NON_SYNONYMOUS_CODING	L/F	Ctt/Ttt	57
2	20800646	G	A	SNP	Het	24.78	gene-LOC102404706	LOC102404706		rna-XM_006047989.4	exon-XM_006047989.4-8	8	NON_SYNONYMOUS_CODING	V/I	Gtc/Atc	472
2	20800646	G	A	SNP	Het	24.78	gene-LOC102404706	LOC102404706		rna-XM_025295673.3	exon-XM_025295673.3-7	7	NON_SYNONYMOUS_CODING	V/I	Gtc/Atc	398
2	20800646	G	A	SNP	Het	24.78	gene-LOC102404706	LOC102404706		rna-XM_025295644.3	exon-XM_025295644.3-8	8	NON_SYNONYMOUS_CODING	V/I	Gtc/Atc	472
2	20800646	G	A	SNP	Het	24.78	gene-LOC102404706	LOC102404706		rna-XM_006047990.4	exon-XM_006047990.4-8	8	NON_SYNONYMOUS_CODING	V/I	Gtc/Atc	454
2	20800646	G	A	SNP	Het	24.78	gene-LOC102404706	LOC102404706		rna-XM_044938265.2	exon-XM_044938265.2-7	7	NON_SYNONYMOUS_CODING	V/I	Gtc/Atc	408
2	20877899	T	C	SNP	Het	16.65	gene-LOC123332261	LOC123332261		rna-XM_044938268.1	exon-XM_044938268.1-2	2	NON_SYNONYMOUS_CODING	L/P	cTg/cCg	175
2	20877982	C	G	SNP	Het	23.62	gene-LOC123332261	LOC123332261		rna-XM_044938268.1	exon-XM_044938268.1-2	2	NON_SYNONYMOUS_CODING	Q/E	Cag/Gag	203
2	21162621	G	A	SNP	Het	21.57	gene-POM121L2	POM121L2		rna-XM_006058419.4	exon-XM_006058419.4-1	1	NON_SYNONYMOUS_CODING	T/I	aCa/aTa	1008
2	21162634	A	G	SNP	Het	20.81	gene-POM121L2	POM121L2		rna-XM_006058419.4	exon-XM_006058419.4-1	1	NON_SYNONYMOUS_CODING	F/L	Ttt/Ctt	1004
2	21270254	C	T	SNP	Het	23.1	gene-TRNAS-AGA-6	TRNAS-AGA		rna-TRNAS-AGA-6	exon-TRNAS-AGA-6-1	1	NON_SYNONYMOUS_CODING	R/C	Cgc/Tgc	19
2	21537615	C	T	SNP	Het	24.16	gene-LOC102411977	LOC102411977		rna-XM_006045645.4	exon-XM_006045645.4-1	1	NON_SYNONYMOUS_CODING	M/I	atG/atA	284
2	21537889	T	C	SNP	Hom	21.9	gene-LOC102411977	LOC102411977		rna-XM_006045645.4	exon-XM_006045645.4-1	1	NON_SYNONYMOUS_CODING	H/R	cAt/cGt	193
2	21537893	T	C	SNP	Hom	26.49	gene-LOC102411977	LOC102411977		rna-XM_006045645.4	exon-XM_006045645.4-1	1	NON_SYNONYMOUS_CODING	T/A	Act/Gct	192
2	21538039	C	T	SNP	Hom	26.5	gene-LOC102411977	LOC102411977		rna-XM_006045645.4	exon-XM_006045645.4-1	1	NON_SYNONYMOUS_CODING	R/Q	cGa/cAa	143
2	21538067	C	G	SNP	Hom	21.07	gene-LOC102411977	LOC102411977		rna-XM_006045645.4	exon-XM_006045645.4-1	1	NON_SYNONYMOUS_CODING	V/L	Gtc/Ctc	134
2	21538274	T	G	SNP	Het	22.37	gene-LOC102411977	LOC102411977		rna-XM_006045645.4	exon-XM_006045645.4-1	1	NON_SYNONYMOUS_CODING	N/H	Aat/Cat	65
2	21538337	C	A	SNP	Het	23.88	gene-LOC102411977	LOC102411977		rna-XM_006045645.4	exon-XM_006045645.4-1	1	NON_SYNONYMOUS_CODING	A/S	Gcc/Tcc	44
2	21576751	C	T	SNP	Het	22.82	gene-LOC102412636	LOC102412636		rna-XM_006045647.4	exon-XM_006045647.4-1	1	NON_SYNONYMOUS_CODING	R/Q	cGg/cAg	91
2	21762803	T	C	SNP	Het	23.24	gene-LOC123464710	LOC123464710		rna-XM_045162133.1	exon-XM_045162133.1-1	1	NON_SYNONYMOUS_CODING	H/R	cAt/cGt	139
2	21792633	G	A	SNP	Het	21.02	Gene_gene-LOC102415419	Gene_gene-LOC102415419		gene-LOC102415419	id-LOC102415419-3	3	NON_SYNONYMOUS_CODING	A/T	Gcc/Acc	88
2	21793044	A	G	SNP	Hom	29.11	Gene_gene-LOC102415419	Gene_gene-LOC102415419		gene-LOC102415419	id-LOC102415419-4	4	NON_SYNONYMOUS_CODING	I/V	Att/Gtt	192
2	21909610	G	A	SNP	Het	21.89	Gene_gene-LOC123328013	Gene_gene-LOC123328013		gene-LOC123328013	id-LOC123328013-3	3	NON_SYNONYMOUS_CODING	V/I	Gtc/Atc	152
2	21912226	T	A	SNP	Het	20.24	Gene_gene-LOC123328013	Gene_gene-LOC123328013		gene-LOC123328013	id-LOC123328013-3	3	NON_SYNONYMOUS_CODING	W/R	Tgg/Agg	1024
2	21951787	A	G	SNP	Hom	27.58	gene-ZSCAN9	ZSCAN9		rna-XM_025263312.3	exon-XM_025263312.3-4	4	NON_SYNONYMOUS_CODING	E/G	gAa/gGa	214
2	21966825	C	G	SNP	Het	19.78	gene-ZKSCAN4	ZKSCAN4		rna-XM_044928187.2	exon-XM_044928187.2-2	2	NON_SYNONYMOUS_CODING	A/G	gCt/gGt	146
2	21966825	C	G	SNP	Het	19.78	gene-ZKSCAN4	ZKSCAN4		rna-XM_006051433.4	exon-XM_006051433.4-2	2	NON_SYNONYMOUS_CODING	A/G	gCt/gGt	175
2	22032686	A	G	SNP	Hom	26.69	gene-ZSCAN31	ZSCAN31		rna-XM_025295710.3	exon-XM_025295710.3-4	4	NON_SYNONYMOUS_CODING	L/P	cTg/cCg	406
2	22032686	A	G	SNP	Hom	26.69	gene-ZSCAN31	ZSCAN31		rna-XM_044928292.2	exon-XM_044928292.2-4	4	NON_SYNONYMOUS_CODING	L/P	cTg/cCg	406
2	22032686	A	G	SNP	Hom	26.69	gene-ZSCAN31	ZSCAN31		rna-XM_025295714.3	exon-XM_025295714.3-4	4	NON_SYNONYMOUS_CODING	L/P	cTg/cCg	406
2	22033091	G	T	SNP	Het	20.23	gene-ZSCAN31	ZSCAN31		rna-XM_025295710.3	exon-XM_025295710.3-4	4	NON_SYNONYMOUS_CODING	A/E	gCa/gAa	271
2	22033091	G	T	SNP	Het	20.23	gene-ZSCAN31	ZSCAN31		rna-XM_044928292.2	exon-XM_044928292.2-4	4	NON_SYNONYMOUS_CODING	A/E	gCa/gAa	271
2	22033091	G	T	SNP	Het	20.23	gene-ZSCAN31	ZSCAN31		rna-XM_025295714.3	exon-XM_025295714.3-4	4	NON_SYNONYMOUS_CODING	A/E	gCa/gAa	271
2	22164386	T	C	SNP	Hom	22.09	gene-LOC102415716	LOC102415716		rna-XM_044924909.2	exon-XM_044924909.2-2	2	NON_SYNONYMOUS_CODING	V/A	gTg/gCg	37
2	22189331	A	C	SNP	Hom	20.49	gene-LOC102415387	LOC102415387		rna-XM_025295579.3	exon-XM_025295579.3-3	3	NON_SYNONYMOUS_CODING	D/E	gaT/gaG	581
2	22189540	A	G	SNP	Het	20.06	gene-LOC102415387	LOC102415387		rna-XM_025295579.3	exon-XM_025295579.3-3	3	NON_SYNONYMOUS_CODING	Y/H	Tac/Cac	512
2	22193142	C	T	SNP	Het	22.11	gene-LOC102415387	LOC102415387		rna-XM_025295579.3	exon-XM_025295579.3-2	2	NON_SYNONYMOUS_CODING	C/Y	tGt/tAt	178
2	22238966	C	T	SNP	Het	24.26	gene-TRNAA-CGC-2	TRNAA-CGC		rna-TRNAA-CGC-2	exon-TRNAA-CGC-2-1	1	NON_SYNONYMOUS_CODING	M/I	atG/atA	14
2	22333043	T	C	SNP	Hom	25.15	Gene_rna-XR_006544721.2	exon-XR_006544721.2-1		rna-XR_006544721.2	exon-XR_006544721.2-1	1	NON_SYNONYMOUS_CODING	I/V	Att/Gtt	145
2	22333104	A	C	SNP	Hom	23.76	Gene_rna-XR_006544721.2	exon-XR_006544721.2-1		rna-XR_006544721.2	exon-XR_006544721.2-1	1	NON_SYNONYMOUS_CODING	D/E	gaT/gaG	124
2	22367221	T	C	SNP	Hom	20	Gene_rna-XR_003104047.3	exon-XR_003104047.3-1		rna-XR_003104047.3	exon-XR_003104047.3-2	2	NON_SYNONYMOUS_CODING	Y/H	Tat/Cat	121
2	22367528	A	G	SNP	Hom	22.56	Gene_rna-XR_003104047.3	exon-XR_003104047.3-1		rna-XR_003104047.3	exon-XR_003104047.3-3	3	NON_SYNONYMOUS_CODING	Y/C	tAt/tGt	163
2	22368098	A	G	SNP	Hom	22.16	Gene_rna-XR_003104047.3	exon-XR_003104047.3-1		rna-XR_003104047.3	exon-XR_003104047.3-3	3	NON_SYNONYMOUS_CODING	Q/R	cAg/cGg	353
2	22617938	G	A	SNP	Het	20.41	gene-LOC102402415	LOC102402415		rna-XM_006049883.4	exon-XM_006049883.4-1	1	NON_SYNONYMOUS_CODING	R/Q	cGa/cAa	185
2	22654041	G	A	SNP	Het	16.86	gene-LOC102403398	LOC102403398		rna-XM_006049884.4	exon-XM_006049884.4-1	1	NON_SYNONYMOUS_CODING	P/L	cCc/cTc	188
2	22654042	G	A	SNP	Het	16.35	gene-LOC102403398	LOC102403398		rna-XM_006049884.4	exon-XM_006049884.4-1	1	NON_SYNONYMOUS_CODING	P/S	Ccc/Tcc	188
2	22736945	A	G	SNP	Het	22.2	gene-LOC112578186	LOC112578186		rna-XM_025262439.2	exon-XM_025262439.2-1	1	NON_SYNONYMOUS_CODING	M/T	aTg/aCg	71
2	22736997	G	A	SNP	Het	22.52	gene-LOC112578186	LOC112578186		rna-XM_025262439.2	exon-XM_025262439.2-1	1	NON_SYNONYMOUS_CODING	R/C	Cgt/Tgt	54
2	22737000	A	G	SNP	Het	13.02	gene-LOC112578186	LOC112578186		rna-XM_025262439.2	exon-XM_025262439.2-1	1	NON_SYNONYMOUS_CODING	S/P	Tcc/Ccc	53
2	22737068	G	A	SNP	Het	8.69	gene-LOC112578186	LOC112578186		rna-XM_025262439.2	exon-XM_025262439.2-1	1	NON_SYNONYMOUS_CODING	T/I	aCt/aTt	30
2	22770804	T	C	SNP	Hom	21.59	gene-LOC102405037	LOC102405037		rna-XM_006049887.4	exon-XM_006049887.4-1	1	NON_SYNONYMOUS_CODING	I/T	aTa/aCa	42
2	22770951	A	G	SNP	Hom	27.1	gene-LOC102405037	LOC102405037		rna-XM_006049887.4	exon-XM_006049887.4-1	1	NON_SYNONYMOUS_CODING	E/G	gAa/gGa	91
2	22770968	G	A	SNP	Het	17.86	gene-LOC102405037	LOC102405037		rna-XM_006049887.4	exon-XM_006049887.4-1	1	NON_SYNONYMOUS_CODING	A/T	Gct/Act	97
2	22821930	G	T	SNP	Het	19.79	Gene_gene-LOC102392309	Gene_gene-LOC102392309		gene-LOC102392309	id-LOC102392309	1	NON_SYNONYMOUS_CODING	F/L	ttC/ttA	309
2	22821971	T	C	SNP	Hom	29.55	Gene_gene-LOC102392309	Gene_gene-LOC102392309		gene-LOC102392309	id-LOC102392309	1	NON_SYNONYMOUS_CODING	N/D	Aat/Gat	296
2	22822184	T	C	SNP	Hom	23.11	Gene_gene-LOC102392309	Gene_gene-LOC102392309		gene-LOC102392309	id-LOC102392309	1	NON_SYNONYMOUS_CODING	I/V	Ata/Gta	225
2	22822222	C	T	SNP	Het	13.75	Gene_gene-LOC102392309	Gene_gene-LOC102392309		gene-LOC102392309	id-LOC102392309	1	NON_SYNONYMOUS_CODING	C/Y	tGc/tAc	212
2	22822256	T	C	SNP	Het	19.71	Gene_gene-LOC102392309	Gene_gene-LOC102392309		gene-LOC102392309	id-LOC102392309	1	NON_SYNONYMOUS_CODING	M/V	Atg/Gtg	201
2	22822325	C	G	SNP	Hom	28.8	Gene_gene-LOC102392309	Gene_gene-LOC102392309		gene-LOC102392309	id-LOC102392309	1	NON_SYNONYMOUS_CODING	V/L	Gta/Cta	178
2	22822345	C	T	SNP	Hom	20.48	Gene_gene-LOC102392309	Gene_gene-LOC102392309		gene-LOC102392309	id-LOC102392309	1	NON_SYNONYMOUS_CODING	R/H	cGc/cAc	171
2	22822373	A	C	SNP	Hom	19.89	Gene_gene-LOC102392309	Gene_gene-LOC102392309		gene-LOC102392309	id-LOC102392309	1	NON_SYNONYMOUS_CODING	F/V	Ttc/Gtc	162
2	22822415	T	C	SNP	Hom	22.58	Gene_gene-LOC102392309	Gene_gene-LOC102392309		gene-LOC102392309	id-LOC102392309	1	NON_SYNONYMOUS_CODING	M/V	Atg/Gtg	148
2	22822433	C	T	SNP	Hom	27.57	Gene_gene-LOC102392309	Gene_gene-LOC102392309		gene-LOC102392309	id-LOC102392309	1	NON_SYNONYMOUS_CODING	V/I	Gtc/Atc	142
2	22822439	T	C	SNP	Hom	22.4	Gene_gene-LOC102392309	Gene_gene-LOC102392309		gene-LOC102392309	id-LOC102392309	1	NON_SYNONYMOUS_CODING	I/V	Atc/Gtc	140
2	22822487	C	T	SNP	Hom	22.15	Gene_gene-LOC102392309	Gene_gene-LOC102392309		gene-LOC102392309	id-LOC102392309	1	NON_SYNONYMOUS_CODING	V/M	Gtg/Atg	124
2	22822523	T	A	SNP	Hom	23.74	Gene_gene-LOC102392309	Gene_gene-LOC102392309		gene-LOC102392309	id-LOC102392309	1	NON_SYNONYMOUS_CODING	S/C	Agt/Tgt	112
2	22822574	C	T	SNP	Hom	21.22	Gene_gene-LOC102392309	Gene_gene-LOC102392309		gene-LOC102392309	id-LOC102392309	1	NON_SYNONYMOUS_CODING	V/M	Gtg/Atg	95
2	22822606	T	A	SNP	Het	5.27	Gene_gene-LOC102392309	Gene_gene-LOC102392309		gene-LOC102392309	id-LOC102392309	1	NON_SYNONYMOUS_CODING	N/I	aAc/aTc	84
2	22822696	T	C	SNP	Hom	22.15	Gene_gene-LOC102392309	Gene_gene-LOC102392309		gene-LOC102392309	id-LOC102392309	1	NON_SYNONYMOUS_CODING	H/R	cAt/cGt	54
[truncated: 30,020 more rows]
