# Supplementary material for: Unravelling High Nuclear Genomic Similarity and Mitochondria Linked Epigenetic Divergence in SCNT Derived Buffalo Clones via Long-Read Nanopore Genome Sequencing
Source: Int J Mol Sci. 2025 Sep 11;26(18):8836. doi: 10.3390/ijms26188836 (PMC12470223; doi:10.3390/ijms26188836)
Supplement: Supplementary file 1 [file ijms-26-08836-s001.zip › ijms-3711460-supplementary/supplementary/supplementary file S2 clone 2.txt]

1	3076920	A	G	SNP	Het	22.62	Gene_rna-XR_006553662.2	exon-XR_006553662.2-1		rna-XR_006553662.2	exon-XR_006553662.2-1	1	NON_SYNONYMOUS_CODING	Q/R	cAa/cGa	40
1	3077018	G	A	SNP	Het	16.05	Gene_rna-XR_006553662.2	exon-XR_006553662.2-1		rna-XR_006553662.2	exon-XR_006553662.2-1	1	NON_SYNONYMOUS_CODING	E/K	Gaa/Aaa	73
1	3077126	A	G	SNP	Hom	29.29	Gene_rna-XR_006553662.2	exon-XR_006553662.2-1		rna-XR_006553662.2	exon-XR_006553662.2-1	1	NON_SYNONYMOUS_CODING	N/D	Aac/Gac	109
1	3078395	C	T	SNP	Het	24.78	Gene_rna-XR_006553662.2	exon-XR_006553662.2-1		rna-XR_006553662.2	exon-XR_006553662.2-1	1	NON_SYNONYMOUS_CODING	R/C	Cgc/Tgc	532
1	3078716	A	G	SNP	Hom	23.29	Gene_rna-XR_006553662.2	exon-XR_006553662.2-1		rna-XR_006553662.2	exon-XR_006553662.2-1	1	NON_SYNONYMOUS_CODING	I/V	Att/Gtt	639
1	3078717	T	A	SNP	Hom	21.36	Gene_rna-XR_006553662.2	exon-XR_006553662.2-1		rna-XR_006553662.2	exon-XR_006553662.2-1	1	NON_SYNONYMOUS_CODING	I/N	aTt/aAt	639
1	3078945	C	T	SNP	Het	13.43	Gene_rna-XR_006553662.2	exon-XR_006553662.2-1		rna-XR_006553662.2	exon-XR_006553662.2-1	1	NON_SYNONYMOUS_CODING	T/I	aCc/aTc	715
1	3619732	G	A	SNP	Het	21.9	gene-NR1D2	NR1D2		rna-XM_045161897.1	exon-XM_045161897.1-5	5	NON_SYNONYMOUS_CODING	S/N	aGc/aAc	238
1	3619732	G	A	SNP	Het	21.9	gene-NR1D2	NR1D2		rna-XM_045161903.1	exon-XM_045161903.1-5	5	NON_SYNONYMOUS_CODING	S/N	aGc/aAc	163
1	3619846	C	T	SNP	Het	19.97	gene-NR1D2	NR1D2		rna-XM_045161897.1	exon-XM_045161897.1-5	5	NON_SYNONYMOUS_CODING	A/V	gCg/gTg	276
1	3619846	C	T	SNP	Het	19.97	gene-NR1D2	NR1D2		rna-XM_045161903.1	exon-XM_045161903.1-5	5	NON_SYNONYMOUS_CODING	A/V	gCg/gTg	201
1	3619947	G	C	SNP	Het	21.49	gene-NR1D2	NR1D2		rna-XM_045161897.1	exon-XM_045161897.1-5	5	NON_SYNONYMOUS_CODING	A/P	Gcc/Ccc	310
1	3619947	G	C	SNP	Het	21.49	gene-NR1D2	NR1D2		rna-XM_045161903.1	exon-XM_045161903.1-5	5	NON_SYNONYMOUS_CODING	A/P	Gcc/Ccc	235
1	3620061	G	A	SNP	Het	21	gene-NR1D2	NR1D2		rna-XM_045161897.1	exon-XM_045161897.1-5	5	NON_SYNONYMOUS_CODING	G/S	Ggc/Agc	348
1	3620061	G	A	SNP	Het	21	gene-NR1D2	NR1D2		rna-XM_045161903.1	exon-XM_045161903.1-5	5	NON_SYNONYMOUS_CODING	G/S	Ggc/Agc	273
1	4163260	T	C	SNP	Hom	22.89	gene-LOC112585641	LOC112585641		rna-XM_025288433.2	exon-XM_025288433.2-1	1	NON_SYNONYMOUS_CODING	Y/H	Tat/Cat	96
1	4259164	G	C	SNP	Het	7.73	gene-LOC102399924	LOC102399924		rna-XM_025273490.3	exon-XM_025273490.3-1	1	NON_SYNONYMOUS_CODING	P/R	cCa/cGa	471
1	4259328	C	T	SNP	Het	24.36	gene-LOC102399924	LOC102399924		rna-XM_025273490.3	exon-XM_025273490.3-1	1	NON_SYNONYMOUS_CODING	M/I	atG/atA	416
1	4259329	A	G	SNP	Het	20.87	gene-LOC102399924	LOC102399924		rna-XM_025273490.3	exon-XM_025273490.3-1	1	NON_SYNONYMOUS_CODING	M/T	aTg/aCg	416
1	4259543	G	C	SNP	Het	23.78	gene-LOC102399924	LOC102399924		rna-XM_025273490.3	exon-XM_025273490.3-1	1	NON_SYNONYMOUS_CODING	R/G	Cgc/Ggc	345
1	4259626	A	G	SNP	Hom	20.82	gene-LOC102399924	LOC102399924		rna-XM_025273490.3	exon-XM_025273490.3-1	1	NON_SYNONYMOUS_CODING	V/A	gTg/gCg	317
1	4259669	T	C	SNP	Het	23.16	gene-LOC102399924	LOC102399924		rna-XM_025273490.3	exon-XM_025273490.3-1	1	NON_SYNONYMOUS_CODING	M/V	Atg/Gtg	303
1	4259740	T	C	SNP	Hom	24.13	gene-LOC102399924	LOC102399924		rna-XM_025273490.3	exon-XM_025273490.3-1	1	NON_SYNONYMOUS_CODING	Q/R	cAg/cGg	279
1	4260269	A	G	SNP	Het	8.77	gene-LOC102399924	LOC102399924		rna-XM_025273490.3	exon-XM_025273490.3-1	1	NON_SYNONYMOUS_CODING	W/R	Tgg/Cgg	103
1	4260553	C	T	SNP	Het	23.13	gene-LOC102399924	LOC102399924		rna-XM_025273490.3	exon-XM_025273490.3-1	1	NON_SYNONYMOUS_CODING	R/H	cGt/cAt	8
1	4640474	G	C	SNP	Hom	23.26	Gene_rna-XR_006542875.2	exon-XR_006542875.2-1		rna-XR_006542875.2	exon-XR_006542875.2-2	2	NON_SYNONYMOUS_CODING	H/Q	caC/caG	62
1	4641349	C	T	SNP	Hom	23.45	Gene_rna-XR_006542875.2	exon-XR_006542875.2-1		rna-XR_006542875.2	exon-XR_006542875.2-1	1	NON_SYNONYMOUS_CODING	A/T	Gcc/Acc	12
1	4641376	T	C	SNP	Hom	23.47	Gene_rna-XR_006542875.2	exon-XR_006542875.2-1		rna-XR_006542875.2	exon-XR_006542875.2-1	1	NON_SYNONYMOUS_CODING	R/G	Agg/Ggg	3
1	4807934	A	G	SNP	Het	19.93	Gene_rna-XR_006639729.1	exon-XR_006639729.1-1		rna-XR_006639729.1	exon-XR_006639729.1-1	1	NON_SYNONYMOUS_CODING	K/E	Aaa/Gaa	46
1	4807934	A	G	SNP	Het	19.93	Gene_rna-XR_006542890.2	exon-XR_006542890.2-1		rna-XR_006542890.2	exon-XR_006542890.2-1	1	NON_SYNONYMOUS_CODING	K/E	Aaa/Gaa	46
1	4807934	A	G	SNP	Het	19.93	Gene_rna-XR_006542929.2	exon-XR_006542929.2-1		rna-XR_006542929.2	exon-XR_006542929.2-1	1	NON_SYNONYMOUS_CODING	K/E	Aaa/Gaa	46
1	4807934	A	G	SNP	Het	19.93	Gene_rna-XR_006639727.1	exon-XR_006639727.1-1		rna-XR_006639727.1	exon-XR_006639727.1-1	1	NON_SYNONYMOUS_CODING	K/E	Aaa/Gaa	46
1	4814488	C	A	SNP	Het	25.84	Gene_rna-XR_006542890.2	exon-XR_006542890.2-1		rna-XR_006542890.2	exon-XR_006542890.2-3	3	NON_SYNONYMOUS_CODING	N/K	aaC/aaA	109
1	4814488	C	A	SNP	Het	25.84	Gene_rna-XR_006542929.2	exon-XR_006542929.2-1		rna-XR_006542929.2	exon-XR_006542929.2-3	3	NON_SYNONYMOUS_CODING	L/I	Ctc/Atc	114
1	4814613	C	T	SNP	Het	25.33	Gene_rna-XR_006542890.2	exon-XR_006542890.2-1		rna-XR_006542890.2	exon-XR_006542890.2-3	3	NON_SYNONYMOUS_CODING	S/F	tCc/tTc	151
1	4814675	A	G	SNP	Het	24.18	Gene_rna-XR_006542890.2	exon-XR_006542890.2-1		rna-XR_006542890.2	exon-XR_006542890.2-3	3	NON_SYNONYMOUS_CODING	I/V	Atc/Gtc	172
1	4814675	A	G	SNP	Het	24.18	Gene_rna-XR_006542929.2	exon-XR_006542929.2-1		rna-XR_006542929.2	exon-XR_006542929.2-3	3	NON_SYNONYMOUS_CODING	H/R	cAt/cGt	176
1	4814868	C	T	SNP	Het	23.5	Gene_rna-XR_006542890.2	exon-XR_006542890.2-1		rna-XR_006542890.2	exon-XR_006542890.2-3	3	NON_SYNONYMOUS_CODING	P/L	cCg/cTg	236
1	4814952	G	A	SNP	Het	21.05	Gene_rna-XR_006542890.2	exon-XR_006542890.2-1		rna-XR_006542890.2	exon-XR_006542890.2-3	3	NON_SYNONYMOUS_CODING	G/D	gGt/gAt	264
1	4815291	A	G	SNP	Het	20.97	Gene_rna-XR_006542890.2	exon-XR_006542890.2-1		rna-XR_006542890.2	exon-XR_006542890.2-3	3	NON_SYNONYMOUS_CODING	H/R	cAt/cGt	377
1	4815495	G	A	SNP	Het	17.34	Gene_rna-XR_006542890.2	exon-XR_006542890.2-1		rna-XR_006542890.2	exon-XR_006542890.2-3	3	NON_SYNONYMOUS_CODING	R/Q	cGa/cAa	445
1	4815727	G	A	SNP	Het	20.3	Gene_rna-XR_006542929.2	exon-XR_006542929.2-1		rna-XR_006542929.2	exon-XR_006542929.2-3	3	NON_SYNONYMOUS_CODING	E/K	Gaa/Aaa	527
1	4815743	C	T	SNP	Het	23.79	Gene_rna-XR_006542929.2	exon-XR_006542929.2-1		rna-XR_006542929.2	exon-XR_006542929.2-3	3	NON_SYNONYMOUS_CODING	S/F	tCt/tTt	532
1	4886517	A	C	SNP	Het	23.09	Gene_rna-XR_006639683.1	exon-XR_006639683.1-1		rna-XR_006639683.1	exon-XR_006639683.1-3	3	NON_SYNONYMOUS_CODING	K/Q	Aag/Cag	292
1	4886846	C	T	SNP	Het	24.9	Gene_rna-XR_006639686.1	exon-XR_006639686.1-1		rna-XR_006639686.1	exon-XR_006639686.1-4	4	NON_SYNONYMOUS_CODING	P/L	cCc/cTc	354
1	4886846	C	T	SNP	Het	24.9	Gene_rna-XR_006639684.1	exon-XR_006639684.1-1		rna-XR_006639684.1	exon-XR_006639684.1-4	4	NON_SYNONYMOUS_CODING	P/L	cCc/cTc	471
1	4887014	T	C	SNP	Het	25	Gene_rna-XR_006639686.1	exon-XR_006639686.1-1		rna-XR_006639686.1	exon-XR_006639686.1-4	4	NON_SYNONYMOUS_CODING	L/P	cTg/cCg	410
1	4887014	T	C	SNP	Het	25	Gene_rna-XR_006639684.1	exon-XR_006639684.1-1		rna-XR_006639684.1	exon-XR_006639684.1-4	4	NON_SYNONYMOUS_CODING	L/P	cTg/cCg	527
1	4887149	A	G	SNP	Het	24.71	Gene_rna-XR_006639686.1	exon-XR_006639686.1-1		rna-XR_006639686.1	exon-XR_006639686.1-4	4	NON_SYNONYMOUS_CODING	H/R	cAc/cGc	455
1	4887149	A	G	SNP	Het	24.71	Gene_rna-XR_006639684.1	exon-XR_006639684.1-1		rna-XR_006639684.1	exon-XR_006639684.1-4	4	NON_SYNONYMOUS_CODING	H/R	cAc/cGc	572
1	4887169	G	A	SNP	Het	17.82	Gene_rna-XR_006639686.1	exon-XR_006639686.1-1		rna-XR_006639686.1	exon-XR_006639686.1-4	4	NON_SYNONYMOUS_CODING	E/K	Gaa/Aaa	462
1	4887169	G	A	SNP	Het	17.82	Gene_rna-XR_006639684.1	exon-XR_006639684.1-1		rna-XR_006639684.1	exon-XR_006639684.1-4	4	NON_SYNONYMOUS_CODING	E/K	Gaa/Aaa	579
1	4887169	G	A	SNP	Het	17.82	Gene_rna-XR_006639683.1	exon-XR_006639683.1-1		rna-XR_006639683.1	exon-XR_006639683.1-3	3	NON_SYNONYMOUS_CODING	R/K	aGa/aAa	509
1	4887184	G	C	SNP	Het	15.97	Gene_rna-XR_006639686.1	exon-XR_006639686.1-1		rna-XR_006639686.1	exon-XR_006639686.1-4	4	NON_SYNONYMOUS_CODING	V/L	Gtg/Ctg	467
1	4887184	G	C	SNP	Het	15.97	Gene_rna-XR_006639684.1	exon-XR_006639684.1-1		rna-XR_006639684.1	exon-XR_006639684.1-4	4	NON_SYNONYMOUS_CODING	V/L	Gtg/Ctg	584
1	4887184	G	C	SNP	Het	15.97	Gene_rna-XR_006639683.1	exon-XR_006639683.1-1		rna-XR_006639683.1	exon-XR_006639683.1-3	3	NON_SYNONYMOUS_CODING	R/P	cGt/cCt	514
1	4887193	G	A	SNP	Het	20.58	Gene_rna-XR_006639686.1	exon-XR_006639686.1-1		rna-XR_006639686.1	exon-XR_006639686.1-4	4	NON_SYNONYMOUS_CODING	E/K	Gaa/Aaa	470
1	4887193	G	A	SNP	Het	20.58	Gene_rna-XR_006639684.1	exon-XR_006639684.1-1		rna-XR_006639684.1	exon-XR_006639684.1-4	4	NON_SYNONYMOUS_CODING	E/K	Gaa/Aaa	587
1	4887193	G	A	SNP	Het	20.58	Gene_rna-XR_006639683.1	exon-XR_006639683.1-1		rna-XR_006639683.1	exon-XR_006639683.1-3	3	NON_SYNONYMOUS_CODING	R/Q	cGa/cAa	517
1	4887211	T	C	SNP	Het	17.59	Gene_rna-XR_006639683.1	exon-XR_006639683.1-1		rna-XR_006639683.1	exon-XR_006639683.1-3	3	NON_SYNONYMOUS_CODING	L/S	tTg/tCg	523
1	4887220	T	C	SNP	Het	13.42	Gene_rna-XR_006639683.1	exon-XR_006639683.1-1		rna-XR_006639683.1	exon-XR_006639683.1-3	3	NON_SYNONYMOUS_CODING	L/S	tTg/tCg	526
1	4887279	A	G	SNP	Het	20.01	Gene_rna-XR_006639683.1	exon-XR_006639683.1-1		rna-XR_006639683.1	exon-XR_006639683.1-3	3	NON_SYNONYMOUS_CODING	R/G	Agg/Ggg	546
1	4887361	A	T	SNP	Het	19.8	Gene_rna-XR_006639686.1	exon-XR_006639686.1-1		rna-XR_006639686.1	exon-XR_006639686.1-4	4	NON_SYNONYMOUS_CODING	N/Y	Aac/Tac	526
1	4887361	A	T	SNP	Het	19.8	Gene_rna-XR_006639684.1	exon-XR_006639684.1-1		rna-XR_006639684.1	exon-XR_006639684.1-4	4	NON_SYNONYMOUS_CODING	N/Y	Aac/Tac	643
1	4887361	A	T	SNP	Het	19.8	Gene_rna-XR_006639683.1	exon-XR_006639683.1-1		rna-XR_006639683.1	exon-XR_006639683.1-3	3	NON_SYNONYMOUS_CODING	Q/L	cAa/cTa	573
1	4887363	C	T	SNP	Het	20.68	Gene_rna-XR_006639683.1	exon-XR_006639683.1-1		rna-XR_006639683.1	exon-XR_006639683.1-3	3	NON_SYNONYMOUS_CODING	H/Y	Cat/Tat	574
1	4887538	T	C	SNP	Hom	21.13	Gene_rna-XR_006639686.1	exon-XR_006639686.1-1		rna-XR_006639686.1	exon-XR_006639686.1-4	4	NON_SYNONYMOUS_CODING	W/R	Tgg/Cgg	585
1	4887538	T	C	SNP	Hom	21.13	Gene_rna-XR_006639684.1	exon-XR_006639684.1-1		rna-XR_006639684.1	exon-XR_006639684.1-4	4	NON_SYNONYMOUS_CODING	W/R	Tgg/Cgg	702
1	4887538	T	C	SNP	Hom	21.13	Gene_rna-XR_006639683.1	exon-XR_006639683.1-1		rna-XR_006639683.1	exon-XR_006639683.1-3	3	NON_SYNONYMOUS_CODING	M/T	aTg/aCg	632
1	4887542	C	G	SNP	Het	15.38	Gene_rna-XR_006639686.1	exon-XR_006639686.1-1		rna-XR_006639686.1	exon-XR_006639686.1-4	4	NON_SYNONYMOUS_CODING	S/W	tCg/tGg	586
1	4887542	C	G	SNP	Het	15.38	Gene_rna-XR_006639684.1	exon-XR_006639684.1-1		rna-XR_006639684.1	exon-XR_006639684.1-4	4	NON_SYNONYMOUS_CODING	S/W	tCg/tGg	703
1	4887586	C	A	SNP	Het	20.66	Gene_rna-XR_006639686.1	exon-XR_006639686.1-1		rna-XR_006639686.1	exon-XR_006639686.1-4	4	NON_SYNONYMOUS_CODING	H/N	Cat/Aat	601
1	4887586	C	A	SNP	Het	20.66	Gene_rna-XR_006639684.1	exon-XR_006639684.1-1		rna-XR_006639684.1	exon-XR_006639684.1-4	4	NON_SYNONYMOUS_CODING	H/N	Cat/Aat	718
1	4887588	T	C	SNP	Het	18.59	Gene_rna-XR_006639683.1	exon-XR_006639683.1-1		rna-XR_006639683.1	exon-XR_006639683.1-3	3	NON_SYNONYMOUS_CODING	W/R	Tgg/Cgg	649
1	4887737	A	C	SNP	Het	14.39	Gene_rna-XR_006639686.1	exon-XR_006639686.1-1		rna-XR_006639686.1	exon-XR_006639686.1-4	4	NON_SYNONYMOUS_CODING	Q/P	cAa/cCa	651
1	4887737	A	C	SNP	Het	14.39	Gene_rna-XR_006639684.1	exon-XR_006639684.1-1		rna-XR_006639684.1	exon-XR_006639684.1-4	4	NON_SYNONYMOUS_CODING	Q/P	cAa/cCa	768
1	4887876	C	T	SNP	Hom	28.1	Gene_rna-XR_006639683.1	exon-XR_006639683.1-1		rna-XR_006639683.1	exon-XR_006639683.1-3	3	NON_SYNONYMOUS_CODING	R/C	Cgc/Tgc	745
1	4887892	C	T	SNP	Het	22.03	Gene_rna-XR_006639686.1	exon-XR_006639686.1-1		rna-XR_006639686.1	exon-XR_006639686.1-4	4	NON_SYNONYMOUS_CODING	H/Y	Cac/Tac	703
1	4887892	C	T	SNP	Het	22.03	Gene_rna-XR_006639684.1	exon-XR_006639684.1-1		rna-XR_006639684.1	exon-XR_006639684.1-4	4	NON_SYNONYMOUS_CODING	H/Y	Cac/Tac	820
1	4887892	C	T	SNP	Het	22.03	Gene_rna-XR_006639683.1	exon-XR_006639683.1-1		rna-XR_006639683.1	exon-XR_006639683.1-3	3	NON_SYNONYMOUS_CODING	T/I	aCa/aTa	750
1	5642046	G	A	SNP	Het	20.41	Gene_rna-XR_006543047.2	exon-XR_006543047.2-1		rna-XR_006543047.2	exon-XR_006543047.2-1	1	NON_SYNONYMOUS_CODING	A/T	Gcc/Acc	91
1	5642046	G	A	SNP	Het	20.41	Gene_rna-XR_006543057.2	exon-XR_006543057.2-1		rna-XR_006543057.2	exon-XR_006543057.2-1	1	NON_SYNONYMOUS_CODING	A/T	Gcc/Acc	91
1	5643369	C	G	SNP	Het	20.82	Gene_rna-XR_327339.4	exon-XR_327339.4-1		rna-XR_327339.4	exon-XR_327339.4-1	1	NON_SYNONYMOUS_CODING	P/A	Cct/Gct	3
1	5643382	T	C	SNP	Het	22.85	Gene_rna-XR_327339.4	exon-XR_327339.4-1		rna-XR_327339.4	exon-XR_327339.4-1	1	NON_SYNONYMOUS_CODING	V/A	gTt/gCt	7
1	5651407	G	A	SNP	Het	19.96	Gene_rna-XR_006543039.2	exon-XR_006543039.2-1		rna-XR_006543039.2	exon-XR_006543039.2-4	4	NON_SYNONYMOUS_CODING	V/M	Gtg/Atg	249
1	5651407	G	A	SNP	Het	19.96	Gene_rna-XR_006543057.2	exon-XR_006543057.2-1		rna-XR_006543057.2	exon-XR_006543057.2-4	4	NON_SYNONYMOUS_CODING	V/M	Gtg/Atg	571
1	5651407	G	A	SNP	Het	19.96	Gene_rna-XR_327339.4	exon-XR_327339.4-1		rna-XR_327339.4	exon-XR_327339.4-3	3	NON_SYNONYMOUS_CODING	C/Y	tGt/tAt	459
1	5651620	T	G	SNP	Het	22.33	Gene_rna-XR_006543039.2	exon-XR_006543039.2-1		rna-XR_006543039.2	exon-XR_006543039.2-4	4	NON_SYNONYMOUS_CODING	C/G	Tgc/Ggc	320
1	5651620	T	G	SNP	Het	22.33	Gene_rna-XR_006543047.2	exon-XR_006543047.2-1		rna-XR_006543047.2	exon-XR_006543047.2-3	3	NON_SYNONYMOUS_CODING	I/M	atT/atG	597
1	5651620	T	G	SNP	Het	22.33	Gene_rna-XR_006543057.2	exon-XR_006543057.2-1		rna-XR_006543057.2	exon-XR_006543057.2-4	4	NON_SYNONYMOUS_CODING	C/G	Tgc/Ggc	642
1	5651620	T	G	SNP	Het	22.33	Gene_rna-XR_327339.4	exon-XR_327339.4-1		rna-XR_327339.4	exon-XR_327339.4-3	3	NON_SYNONYMOUS_CODING	L/W	tTg/tGg	530
1	5651779	C	T	SNP	Het	24.66	Gene_rna-XR_006543039.2	exon-XR_006543039.2-1		rna-XR_006543039.2	exon-XR_006543039.2-4	4	NON_SYNONYMOUS_CODING	R/W	Cgg/Tgg	373
1	5651779	C	T	SNP	Het	24.66	Gene_rna-XR_006543057.2	exon-XR_006543057.2-1		rna-XR_006543057.2	exon-XR_006543057.2-4	4	NON_SYNONYMOUS_CODING	R/W	Cgg/Tgg	695
1	5651779	C	T	SNP	Het	24.66	Gene_rna-XR_327339.4	exon-XR_327339.4-1		rna-XR_327339.4	exon-XR_327339.4-3	3	NON_SYNONYMOUS_CODING	T/M	aCg/aTg	583
1	6006401	C	T	SNP	Het	25.28	Gene_rna-XR_006549395.2	exon-XR_006549395.2-1		rna-XR_006549395.2	exon-XR_006549395.2-1	1	NON_SYNONYMOUS_CODING	E/K	Gag/Aag	85
1	6006537	T	G	SNP	Hom	22.34	Gene_rna-XR_006549395.2	exon-XR_006549395.2-1		rna-XR_006549395.2	exon-XR_006549395.2-1	1	NON_SYNONYMOUS_CODING	L/F	ttA/ttC	39
1	6006568	A	G	SNP	Hom	25.31	Gene_rna-XR_006549395.2	exon-XR_006549395.2-1		rna-XR_006549395.2	exon-XR_006549395.2-1	1	NON_SYNONYMOUS_CODING	I/T	aTc/aCc	29
1	6006613	A	C	SNP	Hom	20.51	Gene_rna-XR_006549395.2	exon-XR_006549395.2-1		rna-XR_006549395.2	exon-XR_006549395.2-1	1	NON_SYNONYMOUS_CODING	V/G	gTa/gGa	14
1	7192313	T	C	SNP	Het	25.97	Gene_rna-XR_006543475.2	exon-XR_006543475.2-1		rna-XR_006543475.2	exon-XR_006543475.2-3	3	NON_SYNONYMOUS_CODING	L/P	cTg/cCg	102
1	7281889	T	C	SNP	Het	19.57	Gene_rna-XR_006543517.2	exon-XR_006543517.2-1		rna-XR_006543517.2	exon-XR_006543517.2-1	1	NON_SYNONYMOUS_CODING	V/A	gTt/gCt	489
1	7282854	C	T	SNP	Het	23.26	Gene_rna-XR_006543517.2	exon-XR_006543517.2-1		rna-XR_006543517.2	exon-XR_006543517.2-2	2	NON_SYNONYMOUS_CODING	S/F	tCt/tTt	551
1	7282910	T	C	SNP	Hom	22.79	Gene_rna-XR_006543517.2	exon-XR_006543517.2-1		rna-XR_006543517.2	exon-XR_006543517.2-2	2	NON_SYNONYMOUS_CODING	S/P	Tct/Cct	570
1	7282938	G	C	SNP	Het	21.17	Gene_rna-XR_006543517.2	exon-XR_006543517.2-1		rna-XR_006543517.2	exon-XR_006543517.2-2	2	NON_SYNONYMOUS_CODING	C/S	tGt/tCt	579
1	7282976	C	T	SNP	Het	17.04	Gene_rna-XR_006543517.2	exon-XR_006543517.2-1		rna-XR_006543517.2	exon-XR_006543517.2-2	2	NON_SYNONYMOUS_CODING	R/C	Cgt/Tgt	592
1	7283282	C	T	SNP	Hom	23.24	Gene_rna-XR_006543517.2	exon-XR_006543517.2-1		rna-XR_006543517.2	exon-XR_006543517.2-2	2	NON_SYNONYMOUS_CODING	P/S	Cct/Tct	694
1	7283404	C	G	SNP	Het	21.74	Gene_rna-XR_006543517.2	exon-XR_006543517.2-1		rna-XR_006543517.2	exon-XR_006543517.2-2	2	NON_SYNONYMOUS_CODING	H/Q	caC/caG	734
1	7283456	C	T	SNP	Het	19.52	Gene_rna-XR_006543517.2	exon-XR_006543517.2-1		rna-XR_006543517.2	exon-XR_006543517.2-2	2	NON_SYNONYMOUS_CODING	P/S	Ccc/Tcc	752
1	7291950	G	A	SNP	Het	21.1	Gene_rna-XR_003106390.3	exon-XR_003106390.3-1		rna-XR_003106390.3	exon-XR_003106390.3-4	4	NON_SYNONYMOUS_CODING	P/L	cCg/cTg	2226
1	7292007	A	G	SNP	Het	19.94	Gene_rna-XR_003106390.3	exon-XR_003106390.3-1		rna-XR_003106390.3	exon-XR_003106390.3-4	4	NON_SYNONYMOUS_CODING	V/A	gTt/gCt	2207
1	7292013	C	T	SNP	Het	16.99	Gene_rna-XR_003106390.3	exon-XR_003106390.3-1		rna-XR_003106390.3	exon-XR_003106390.3-4	4	NON_SYNONYMOUS_CODING	R/H	cGt/cAt	2205
1	7292017	A	C	SNP	Het	18.59	Gene_rna-XR_003106390.3	exon-XR_003106390.3-1		rna-XR_003106390.3	exon-XR_003106390.3-4	4	NON_SYNONYMOUS_CODING	S/A	Tct/Gct	2204
1	7295136	A	C	SNP	Hom	23.68	Gene_rna-XR_003106390.3	exon-XR_003106390.3-1		rna-XR_003106390.3	exon-XR_003106390.3-4	4	NON_SYNONYMOUS_CODING	L/W	tTg/tGg	1164
1	7295613	C	T	SNP	Het	23.56	Gene_rna-XR_003106390.3	exon-XR_003106390.3-1		rna-XR_003106390.3	exon-XR_003106390.3-4	4	NON_SYNONYMOUS_CODING	R/H	cGt/cAt	1005
1	7296895	A	G	SNP	Hom	22.54	Gene_rna-XR_003106390.3	exon-XR_003106390.3-1		rna-XR_003106390.3	exon-XR_003106390.3-4	4	NON_SYNONYMOUS_CODING	S/P	Tct/Cct	578
1	7296994	T	C	SNP	Het	23.98	Gene_rna-XR_003106390.3	exon-XR_003106390.3-1		rna-XR_003106390.3	exon-XR_003106390.3-4	4	NON_SYNONYMOUS_CODING	K/E	Aaa/Gaa	545
1	7297232	C	G	SNP	Het	24.58	Gene_rna-XR_003106390.3	exon-XR_003106390.3-1		rna-XR_003106390.3	exon-XR_003106390.3-4	4	NON_SYNONYMOUS_CODING	W/C	tgG/tgC	465
1	7297291	G	A	SNP	Het	25.77	Gene_rna-XR_003106390.3	exon-XR_003106390.3-1		rna-XR_003106390.3	exon-XR_003106390.3-4	4	NON_SYNONYMOUS_CODING	R/W	Cgg/Tgg	446
1	7297368	C	T	SNP	Hom	20.87	Gene_rna-XR_003106390.3	exon-XR_003106390.3-1		rna-XR_003106390.3	exon-XR_003106390.3-4	4	NON_SYNONYMOUS_CODING	R/Q	cGg/cAg	420
1	7814878	C	T	SNP	Hom	25.04	Gene_rna-XR_006543812.2	exon-XR_006543812.2-1		rna-XR_006543812.2	exon-XR_006543812.2-15	15	NON_SYNONYMOUS_CODING	P/L	cCg/cTg	718
1	7814878	C	T	SNP	Hom	25.04	gene-INTS10	INTS10		rna-XM_044926682.2	exon-XM_044926682.2-15	15	NON_SYNONYMOUS_CODING	P/L	cCg/cTg	585
1	7814878	C	T	SNP	Hom	25.04	gene-INTS10	INTS10		rna-XM_044926668.2	exon-XM_044926668.2-15	15	NON_SYNONYMOUS_CODING	P/L	cCg/cTg	586
1	7814923	G	A	SNP	Hom	41.61	Gene_rna-XR_006543812.2	exon-XR_006543812.2-1		rna-XR_006543812.2	exon-XR_006543812.2-15	15	NON_SYNONYMOUS_CODING	R/H	cGc/cAc	733
1	7814923	G	A	SNP	Hom	41.61	gene-INTS10	INTS10		rna-XM_044926682.2	exon-XM_044926682.2-15	15	NON_SYNONYMOUS_CODING	R/H	cGc/cAc	600
1	7814923	G	A	SNP	Hom	41.61	gene-INTS10	INTS10		rna-XM_044926668.2	exon-XM_044926668.2-15	15	NON_SYNONYMOUS_CODING	R/H	cGc/cAc	601
1	7814950	T	C	SNP	Hom	23.4	Gene_rna-XR_006543812.2	exon-XR_006543812.2-1		rna-XR_006543812.2	exon-XR_006543812.2-15	15	NON_SYNONYMOUS_CODING	M/T	aTg/aCg	742
1	7814950	T	C	SNP	Hom	23.4	gene-INTS10	INTS10		rna-XM_044926682.2	exon-XM_044926682.2-15	15	NON_SYNONYMOUS_CODING	M/T	aTg/aCg	609
1	7814950	T	C	SNP	Hom	23.4	gene-INTS10	INTS10		rna-XM_044926668.2	exon-XM_044926668.2-15	15	NON_SYNONYMOUS_CODING	M/T	aTg/aCg	610
1	7814967	A	G	SNP	Hom	27.7	Gene_rna-XR_006543812.2	exon-XR_006543812.2-1		rna-XR_006543812.2	exon-XR_006543812.2-15	15	NON_SYNONYMOUS_CODING	T/A	Aca/Gca	748
1	7814967	A	G	SNP	Hom	27.7	gene-INTS10	INTS10		rna-XM_044926682.2	exon-XM_044926682.2-15	15	NON_SYNONYMOUS_CODING	T/A	Aca/Gca	615
1	7814967	A	G	SNP	Hom	27.7	gene-INTS10	INTS10		rna-XM_044926668.2	exon-XM_044926668.2-15	15	NON_SYNONYMOUS_CODING	T/A	Aca/Gca	616
1	8336390	T	G	SNP	Het	19.73	Gene_rna-XR_003106948.3	exon-XR_003106948.3-1		rna-XR_003106948.3	exon-XR_003106948.3-1	1	NON_SYNONYMOUS_CODING	H/P	cAt/cCt	687
1	8336675	T	C	SNP	Hom	22.54	Gene_rna-XR_003106948.3	exon-XR_003106948.3-1		rna-XR_003106948.3	exon-XR_003106948.3-1	1	NON_SYNONYMOUS_CODING	Q/R	cAa/cGa	592
1	8336733	T	C	SNP	Hom	20.58	Gene_rna-XR_003106948.3	exon-XR_003106948.3-1		rna-XR_003106948.3	exon-XR_003106948.3-1	1	NON_SYNONYMOUS_CODING	S/G	Agc/Ggc	573
1	8336733	T	C	SNP	Hom	20.58	Gene_rna-XR_006544637.2	exon-XR_006544637.2-1		rna-XR_006544637.2	exon-XR_006544637.2-2	2	NON_SYNONYMOUS_CODING	Q/R	cAg/cGg	764
1	8336967	G	C	SNP	Het	25.21	Gene_rna-XR_003106948.3	exon-XR_003106948.3-1		rna-XR_003106948.3	exon-XR_003106948.3-1	1	NON_SYNONYMOUS_CODING	L/V	Ctt/Gtt	495
1	8336967	G	C	SNP	Het	25.21	Gene_rna-XR_006544637.2	exon-XR_006544637.2-1		rna-XR_006544637.2	exon-XR_006544637.2-2	2	NON_SYNONYMOUS_CODING	S/C	tCt/tGt	686
1	8337097	G	A	SNP	Het	21.74	Gene_rna-XR_006544637.2	exon-XR_006544637.2-1		rna-XR_006544637.2	exon-XR_006544637.2-2	2	NON_SYNONYMOUS_CODING	R/C	Cgc/Tgc	643
1	8337372	C	T	SNP	Het	24.31	Gene_rna-XR_003106948.3	exon-XR_003106948.3-1		rna-XR_003106948.3	exon-XR_003106948.3-1	1	NON_SYNONYMOUS_CODING	V/I	Gtc/Atc	360
1	8337372	C	T	SNP	Het	24.31	Gene_rna-XR_006544637.2	exon-XR_006544637.2-1		rna-XR_006544637.2	exon-XR_006544637.2-2	2	NON_SYNONYMOUS_CODING	G/D	gGt/gAt	551
1	8337724	T	A	SNP	Hom	13.5	Gene_rna-XR_003106948.3	exon-XR_003106948.3-1		rna-XR_003106948.3	exon-XR_003106948.3-1	1	NON_SYNONYMOUS_CODING	L/F	ttA/ttT	242
1	8338425	G	A	SNP	Het	26.3	Gene_rna-XR_003106948.3	exon-XR_003106948.3-1		rna-XR_003106948.3	exon-XR_003106948.3-1	1	NON_SYNONYMOUS_CODING	H/Y	Cat/Tat	9
1	8338446	C	A	SNP	Het	11.74	Gene_rna-XR_003106948.3	exon-XR_003106948.3-1		rna-XR_003106948.3	exon-XR_003106948.3-1	1	NON_SYNONYMOUS_CODING	G/W	Ggg/Tgg	2
1	8339123	T	C	SNP	Hom	23.15	Gene_rna-XR_006544637.2	exon-XR_006544637.2-1		rna-XR_006544637.2	exon-XR_006544637.2-1	1	NON_SYNONYMOUS_CODING	D/G	gAc/gGc	338
1	8339489	G	A	SNP	Het	20.17	Gene_rna-XR_006544637.2	exon-XR_006544637.2-1		rna-XR_006544637.2	exon-XR_006544637.2-1	1	NON_SYNONYMOUS_CODING	T/I	aCt/aTt	216
1	8347856	T	C	SNP	Hom	23.68	gene-SLC20A2	SLC20A2		rna-XM_044927912.2	exon-XM_044927912.2-6	6	NON_SYNONYMOUS_CODING	F/L	Ttc/Ctc	217
1	8347856	T	C	SNP	Hom	23.68	gene-SLC20A2	SLC20A2		rna-XM_044927806.2	exon-XM_044927806.2-8	8	NON_SYNONYMOUS_CODING	F/L	Ttc/Ctc	217
1	8347856	T	C	SNP	Hom	23.68	gene-SLC20A2	SLC20A2		rna-XM_044927848.2	exon-XM_044927848.2-8	8	NON_SYNONYMOUS_CODING	F/L	Ttc/Ctc	217
1	8347856	T	C	SNP	Hom	23.68	gene-SLC20A2	SLC20A2		rna-XM_044927879.2	exon-XM_044927879.2-6	6	NON_SYNONYMOUS_CODING	F/L	Ttc/Ctc	217
1	8347856	T	C	SNP	Hom	23.68	gene-SLC20A2	SLC20A2		rna-XM_025277030.3	exon-XM_025277030.3-6	6	NON_SYNONYMOUS_CODING	F/L	Ttc/Ctc	217
1	8347856	T	C	SNP	Hom	23.68	gene-SLC20A2	SLC20A2		rna-XM_044927755.2	exon-XM_044927755.2-7	7	NON_SYNONYMOUS_CODING	F/L	Ttc/Ctc	217
1	8350453	G	C	SNP	Hom	19.87	Gene_rna-XR_006544650.2	exon-XR_006544650.2-1		rna-XR_006544650.2	exon-XR_006544650.2-3	3	NON_SYNONYMOUS_CODING	C/W	tgC/tgG	637
1	8350528	C	A	SNP	Hom	22.09	Gene_rna-XR_006544650.2	exon-XR_006544650.2-1		rna-XR_006544650.2	exon-XR_006544650.2-3	3	NON_SYNONYMOUS_CODING	W/C	tgG/tgT	612
1	8351530	T	C	SNP	Hom	23.8	Gene_rna-XR_006544650.2	exon-XR_006544650.2-1		rna-XR_006544650.2	exon-XR_006544650.2-2	2	NON_SYNONYMOUS_CODING	H/R	cAt/cGt	604
1	8351762	C	T	SNP	Hom	20.92	Gene_rna-XR_006544650.2	exon-XR_006544650.2-1		rna-XR_006544650.2	exon-XR_006544650.2-2	2	NON_SYNONYMOUS_CODING	V/I	Gtt/Att	527
1	8352005	T	G	SNP	Hom	18.54	Gene_rna-XR_006544650.2	exon-XR_006544650.2-1		rna-XR_006544650.2	exon-XR_006544650.2-2	2	NON_SYNONYMOUS_CODING	I/L	Att/Ctt	446
1	8352232	A	T	SNP	Hom	22.3	Gene_rna-XR_006544650.2	exon-XR_006544650.2-1		rna-XR_006544650.2	exon-XR_006544650.2-2	2	NON_SYNONYMOUS_CODING	V/E	gTa/gAa	370
1	8352676	C	T	SNP	Hom	22.36	Gene_rna-XR_006544650.2	exon-XR_006544650.2-1		rna-XR_006544650.2	exon-XR_006544650.2-2	2	NON_SYNONYMOUS_CODING	R/H	cGt/cAt	222
1	8352782	G	T	SNP	Hom	23.97	Gene_rna-XR_006544650.2	exon-XR_006544650.2-1		rna-XR_006544650.2	exon-XR_006544650.2-2	2	NON_SYNONYMOUS_CODING	R/S	Cgc/Agc	187
1	8352872	C	T	SNP	Hom	23.25	Gene_rna-XR_006544650.2	exon-XR_006544650.2-1		rna-XR_006544650.2	exon-XR_006544650.2-2	2	NON_SYNONYMOUS_CODING	V/I	Gtc/Atc	157
1	8353111	C	T	SNP	Hom	24.28	Gene_rna-XR_006544650.2	exon-XR_006544650.2-1		rna-XR_006544650.2	exon-XR_006544650.2-2	2	NON_SYNONYMOUS_CODING	R/Q	cGg/cAg	77
1	8353129	A	G	SNP	Hom	23.17	Gene_rna-XR_006544650.2	exon-XR_006544650.2-1		rna-XR_006544650.2	exon-XR_006544650.2-2	2	NON_SYNONYMOUS_CODING	M/T	aTg/aCg	71
1	8353204	C	T	SNP	Hom	22.51	Gene_rna-XR_006544650.2	exon-XR_006544650.2-1		rna-XR_006544650.2	exon-XR_006544650.2-2	2	NON_SYNONYMOUS_CODING	R/H	cGt/cAt	46
1	8567834	T	C	SNP	Het	21.11	gene-PLAT	PLAT		rna-XM_006075707.4	exon-XM_006075707.4-6	6	NON_SYNONYMOUS_CODING	V/A	gTc/gCc	158
1	10705291	C	G	SNP	Hom	21.19	gene-ADAM18	ADAM18		rna-XM_025278171.3	exon-XM_025278171.3-11	11	NON_SYNONYMOUS_CODING	V/L	Gtt/Ctt	328
1	10716894	G	T	SNP	Hom	20.36	gene-ADAM18	ADAM18		rna-XM_025278171.3	exon-XM_025278171.3-8	8	NON_SYNONYMOUS_CODING	S/Y	tCc/tAc	203
1	11231491	C	G	SNP	Hom	31.09	gene-ADAM32	ADAM32		rna-XM_025278234.3	exon-XM_025278234.3-13	13	NON_SYNONYMOUS_CODING	E/Q	Gaa/Caa	445
1	11231525	T	A	SNP	Hom	23.57	gene-ADAM32	ADAM32		rna-XM_025278234.3	exon-XM_025278234.3-13	13	NON_SYNONYMOUS_CODING	K/N	aaA/aaT	433
1	11231550	C	A	SNP	Hom	23.91	gene-ADAM32	ADAM32		rna-XM_025278234.3	exon-XM_025278234.3-13	13	NON_SYNONYMOUS_CODING	R/L	cGt/cTt	425
1	11306902	T	A	SNP	Hom	23.19	gene-ADAM32	ADAM32		rna-XM_025278234.3	exon-XM_025278234.3-5	5	NON_SYNONYMOUS_CODING	Y/F	tAt/tTt	110
1	11687309	C	T	SNP	Het	13.73	gene-TACC1	TACC1		rna-XM_044930466.2	exon-XM_044930466.2-2	2	NON_SYNONYMOUS_CODING	V/M	Gtg/Atg	32
1	11733909	A	G	SNP	Hom	27.85	Gene_rna-XR_006545866.2	exon-XR_006545866.2-1		rna-XR_006545866.2	exon-XR_006545866.2-4	4	NON_SYNONYMOUS_CODING	L/P	cTg/cCg	684
1	11741610	G	A	SNP	Het	22.55	Gene_rna-XR_006545866.2	exon-XR_006545866.2-1		rna-XR_006545866.2	exon-XR_006545866.2-1	1	NON_SYNONYMOUS_CODING	P/S	Cca/Tca	152
1	11741610	G	A	SNP	Het	22.55	Gene_rna-XR_006545858.2	exon-XR_006545858.2-1		rna-XR_006545858.2	exon-XR_006545858.2-1	1	NON_SYNONYMOUS_CODING	P/S	Cca/Tca	152
1	11741924	C	T	SNP	Het	25.26	Gene_rna-XR_006545866.2	exon-XR_006545866.2-1		rna-XR_006545866.2	exon-XR_006545866.2-1	1	NON_SYNONYMOUS_CODING	R/H	cGt/cAt	47
1	11741924	C	T	SNP	Het	25.26	Gene_rna-XR_006545858.2	exon-XR_006545858.2-1		rna-XR_006545858.2	exon-XR_006545858.2-1	1	NON_SYNONYMOUS_CODING	R/H	cGt/cAt	47
1	11741924	C	T	SNP	Het	25.26	Gene_rna-XR_006545862.2	exon-XR_006545862.2-1		rna-XR_006545862.2	exon-XR_006545862.2-1	1	NON_SYNONYMOUS_CODING	R/H	cGt/cAt	47
1	11774866	A	G	SNP	Het	20.86	Gene_rna-XR_006545883.2	exon-XR_006545883.2-1		rna-XR_006545883.2	exon-XR_006545883.2-1	1	NON_SYNONYMOUS_CODING	V/A	gTa/gCa	33
1	11925760	T	C	SNP	Het	24.85	Gene_rna-XR_006545897.2	exon-XR_006545897.2-1		rna-XR_006545897.2	exon-XR_006545897.2-1	1	NON_SYNONYMOUS_CODING	I/M	atA/atG	43
1	11925862	G	A	SNP	Het	21.91	Gene_rna-XR_006545893.2	exon-XR_006545893.2-1		rna-XR_006545893.2	exon-XR_006545893.2-1	1	NON_SYNONYMOUS_CODING	S/F	tCc/tTc	10
1	12006101	C	T	SNP	Het	22.85	Gene_rna-XR_006546478.1	exon-XR_006546478.1-1		rna-XR_006546478.1	exon-XR_006546478.1-3	3	NON_SYNONYMOUS_CODING	A/T	Gcc/Acc	157
1	12109736	C	T	SNP	Het	22.25	Gene_rna-XR_006546545.1	exon-XR_006546545.1-1		rna-XR_006546545.1	exon-XR_006546545.1-2	2	NON_SYNONYMOUS_CODING	G/E	gGa/gAa	1130
1	12254581	C	G	SNP	Hom	20.07	Gene_rna-XR_003107313.3	exon-XR_003107313.3-1		rna-XR_003107313.3	exon-XR_003107313.3-1	1	NON_SYNONYMOUS_CODING	H/Q	caC/caG	127
1	12254581	C	G	SNP	Hom	20.07	Gene_rna-XR_003107314.3	exon-XR_003107314.3-1		rna-XR_003107314.3	exon-XR_003107314.3-1	1	NON_SYNONYMOUS_CODING	H/Q	caC/caG	127
1	12254581	C	G	SNP	Hom	20.07	Gene_rna-XR_003107315.3	exon-XR_003107315.3-1		rna-XR_003107315.3	exon-XR_003107315.3-1	1	NON_SYNONYMOUS_CODING	H/Q	caC/caG	127
1	12254581	C	G	SNP	Hom	20.07	Gene_rna-XR_006546633.2	exon-XR_006546633.2-1		rna-XR_006546633.2	exon-XR_006546633.2-1	1	NON_SYNONYMOUS_CODING	H/Q	caC/caG	127
1	12255012	C	A	SNP	Hom	19.93	Gene_rna-XR_003107313.3	exon-XR_003107313.3-1		rna-XR_003107313.3	exon-XR_003107313.3-1	1	NON_SYNONYMOUS_CODING	P/Q	cCg/cAg	271
1	12255012	C	A	SNP	Hom	19.93	Gene_rna-XR_003107314.3	exon-XR_003107314.3-1		rna-XR_003107314.3	exon-XR_003107314.3-1	1	NON_SYNONYMOUS_CODING	P/Q	cCg/cAg	271
1	12255012	C	A	SNP	Hom	19.93	Gene_rna-XR_003107315.3	exon-XR_003107315.3-1		rna-XR_003107315.3	exon-XR_003107315.3-1	1	NON_SYNONYMOUS_CODING	P/Q	cCg/cAg	271
1	12255012	C	A	SNP	Hom	19.93	Gene_rna-XR_006546633.2	exon-XR_006546633.2-1		rna-XR_006546633.2	exon-XR_006546633.2-1	1	NON_SYNONYMOUS_CODING	P/Q	cCg/cAg	271
1	12255132	C	T	SNP	Het	21.95	Gene_rna-XR_003107313.3	exon-XR_003107313.3-1		rna-XR_003107313.3	exon-XR_003107313.3-1	1	NON_SYNONYMOUS_CODING	T/I	aCt/aTt	311
1	12255132	C	T	SNP	Het	21.95	Gene_rna-XR_003107314.3	exon-XR_003107314.3-1		rna-XR_003107314.3	exon-XR_003107314.3-1	1	NON_SYNONYMOUS_CODING	T/I	aCt/aTt	311
1	12255132	C	T	SNP	Het	21.95	Gene_rna-XR_003107315.3	exon-XR_003107315.3-1		rna-XR_003107315.3	exon-XR_003107315.3-1	1	NON_SYNONYMOUS_CODING	T/I	aCt/aTt	311
1	12255132	C	T	SNP	Het	21.95	Gene_rna-XR_006546633.2	exon-XR_006546633.2-1		rna-XR_006546633.2	exon-XR_006546633.2-1	1	NON_SYNONYMOUS_CODING	T/I	aCt/aTt	311
1	12256641	A	G	SNP	Het	18.23	Gene_rna-XR_003107313.3	exon-XR_003107313.3-1		rna-XR_003107313.3	exon-XR_003107313.3-1	1	NON_SYNONYMOUS_CODING	Q/R	cAa/cGa	814
1	12256641	A	G	SNP	Het	18.23	Gene_rna-XR_003107314.3	exon-XR_003107314.3-1		rna-XR_003107314.3	exon-XR_003107314.3-1	1	NON_SYNONYMOUS_CODING	Q/R	cAa/cGa	814
1	12256641	A	G	SNP	Het	18.23	Gene_rna-XR_003107315.3	exon-XR_003107315.3-1		rna-XR_003107315.3	exon-XR_003107315.3-1	1	NON_SYNONYMOUS_CODING	Q/R	cAa/cGa	814
1	12256641	A	G	SNP	Het	18.23	Gene_rna-XR_006546633.2	exon-XR_006546633.2-1		rna-XR_006546633.2	exon-XR_006546633.2-1	1	NON_SYNONYMOUS_CODING	Q/R	cAa/cGa	814
1	12482122	C	T	SNP	Hom	21.89	Gene_rna-XR_006546933.2	exon-XR_006546933.2-1		rna-XR_006546933.2	exon-XR_006546933.2-1	1	NON_SYNONYMOUS_CODING	R/C	Cgc/Tgc	121
1	12482167	C	A	SNP	Het	20.16	Gene_rna-XR_006546933.2	exon-XR_006546933.2-1		rna-XR_006546933.2	exon-XR_006546933.2-1	1	NON_SYNONYMOUS_CODING	P/T	Cca/Aca	136
1	12482276	A	G	SNP	Hom	26.41	Gene_rna-XR_006546933.2	exon-XR_006546933.2-1		rna-XR_006546933.2	exon-XR_006546933.2-1	1	NON_SYNONYMOUS_CODING	K/R	aAg/aGg	172
1	12482330	C	T	SNP	Het	19.81	Gene_rna-XR_006546933.2	exon-XR_006546933.2-1		rna-XR_006546933.2	exon-XR_006546933.2-1	1	NON_SYNONYMOUS_CODING	P/L	cCt/cTt	190
1	12482474	G	C	SNP	Het	20.11	Gene_rna-XR_006546933.2	exon-XR_006546933.2-1		rna-XR_006546933.2	exon-XR_006546933.2-1	1	NON_SYNONYMOUS_CODING	S/T	aGc/aCc	238
1	12482542	G	C	SNP	Hom	21.89	Gene_rna-XR_006546933.2	exon-XR_006546933.2-1		rna-XR_006546933.2	exon-XR_006546933.2-1	1	NON_SYNONYMOUS_CODING	A/P	Gcc/Ccc	261
1	12482638	C	T	SNP	Het	23.88	Gene_rna-XR_006546933.2	exon-XR_006546933.2-1		rna-XR_006546933.2	exon-XR_006546933.2-1	1	NON_SYNONYMOUS_CODING	R/C	Cgc/Tgc	293
1	12490916	C	T	SNP	Het	23.98	gene-PLPBP	PLPBP		rna-XM_006050956.4	exon-XM_006050956.4-7	7	NON_SYNONYMOUS_CODING	V/M	Gtg/Atg	227
1	13236920	G	C	SNP	Hom	32.15	Gene_gene-LOC102404993	Gene_gene-LOC102404993		gene-LOC102404993	id-LOC102404993	2	NON_SYNONYMOUS_CODING	C/W	tgC/tgG	17
1	13239994	T	C	SNP	Hom	23.93	Gene_gene-LOC102404993	Gene_gene-LOC102404993		gene-LOC102404993	id-LOC102404993-2	1	NON_SYNONYMOUS_CODING	H/R	cAt/cGt	9
1	13260398	G	A	SNP	Het	21.01	Gene_rna-XR_006547102.2	exon-XR_006547102.2-1		rna-XR_006547102.2	exon-XR_006547102.2-1	1	NON_SYNONYMOUS_CODING	V/I	Gta/Ata	30
1	14260906	A	C	SNP	Hom	21.46	gene-UNC5D	UNC5D		rna-XM_044933531.1	exon-XM_044933531.1-9	9	NON_SYNONYMOUS_CODING	V/G	gTa/gGa	444
1	14260906	A	C	SNP	Hom	21.46	gene-UNC5D	UNC5D		rna-XM_044933458.1	exon-XM_044933458.1-10	10	NON_SYNONYMOUS_CODING	V/G	gTa/gGa	513
1	14260906	A	C	SNP	Hom	21.46	gene-UNC5D	UNC5D		rna-XM_006058425.3	exon-XM_006058425.3-10	10	NON_SYNONYMOUS_CODING	V/G	gTa/gGa	513
1	14260906	A	C	SNP	Hom	21.46	gene-UNC5D	UNC5D		rna-XM_006058427.3	exon-XM_006058427.3-9	9	NON_SYNONYMOUS_CODING	V/G	gTa/gGa	502
1	14260906	A	C	SNP	Hom	21.46	gene-UNC5D	UNC5D		rna-XM_044933610.1	exon-XM_044933610.1-11	11	NON_SYNONYMOUS_CODING	V/G	gTa/gGa	433
1	14260906	A	C	SNP	Hom	21.46	gene-UNC5D	UNC5D		rna-XM_044933431.1	exon-XM_044933431.1-9	9	NON_SYNONYMOUS_CODING	V/G	gTa/gGa	457
1	14260906	A	C	SNP	Hom	21.46	gene-UNC5D	UNC5D		rna-XM_044933503.1	exon-XM_044933503.1-8	8	NON_SYNONYMOUS_CODING	V/G	gTa/gGa	446
1	14260906	A	C	SNP	Hom	21.46	gene-UNC5D	UNC5D		rna-XM_006058428.3	exon-XM_006058428.3-10	10	NON_SYNONYMOUS_CODING	V/G	gTa/gGa	500
1	14260906	A	C	SNP	Hom	21.46	gene-UNC5D	UNC5D		rna-XM_044933571.1	exon-XM_044933571.1-10	10	NON_SYNONYMOUS_CODING	V/G	gTa/gGa	433
1	14268117	T	C	SNP	Het	18.51	Gene_rna-XR_006547377.2	exon-XR_006547377.2-1		rna-XR_006547377.2	exon-XR_006547377.2-3	3	NON_SYNONYMOUS_CODING	F/L	Ttc/Ctc	371
1	14268474	C	A	SNP	Het	15.67	Gene_rna-XR_006547377.2	exon-XR_006547377.2-1		rna-XR_006547377.2	exon-XR_006547377.2-3	3	NON_SYNONYMOUS_CODING	L/I	Ctt/Att	490
1	14270966	T	A	SNP	Het	20.05	Gene_rna-XR_006547366.1	exon-XR_006547366.1-1		rna-XR_006547366.1	exon-XR_006547366.1-3	3	NON_SYNONYMOUS_CODING	F/Y	tTt/tAt	185
1	14875622	T	G	SNP	Hom	17.48	gene-LOC112587447	LOC112587447		rna-XR_003111949.3	exon-XR_003111949.3-1	1	NON_SYNONYMOUS_CODING	K/T	aAa/aCa	23
1	14875623	T	C	SNP	Hom	13.3	gene-LOC112587447	LOC112587447		rna-XR_003111949.3	exon-XR_003111949.3-1	1	NON_SYNONYMOUS_CODING	K/E	Aaa/Gaa	23
1	15040624	G	A	SNP	Hom	39.17	Gene_rna-XR_006640400.1	exon-XR_006640400.1-1		rna-XR_006640400.1	exon-XR_006640400.1-2	2	NON_SYNONYMOUS_CODING	T/I	aCa/aTa	189
1	15040743	T	G	SNP	Hom	22.35	Gene_rna-XR_006640400.1	exon-XR_006640400.1-1		rna-XR_006640400.1	exon-XR_006640400.1-2	2	NON_SYNONYMOUS_CODING	R/S	agA/agC	149
1	15040820	G	A	SNP	Hom	21.26	Gene_rna-XR_006640400.1	exon-XR_006640400.1-1		rna-XR_006640400.1	exon-XR_006640400.1-2	2	NON_SYNONYMOUS_CODING	H/Y	Cac/Tac	124
1	15040870	G	A	SNP	Hom	76.22	Gene_rna-XR_006640400.1	exon-XR_006640400.1-1		rna-XR_006640400.1	exon-XR_006640400.1-2	2	NON_SYNONYMOUS_CODING	P/L	cCc/cTc	107
1	16296639	G	A	SNP	Hom	28.43	Gene_rna-XR_003107354.3	exon-XR_003107354.3-1		rna-XR_003107354.3	exon-XR_003107354.3-2	2	NON_SYNONYMOUS_CODING	S/F	tCc/tTc	70
1	16547277	T	C	SNP	Hom	28.68	Gene_gene-LOC112582987	Gene_gene-LOC112582987		gene-LOC112582987	id-LOC112582987	1	NON_SYNONYMOUS_CODING	W/R	Tgg/Cgg	793
1	16547641	G	A	SNP	Het	19.89	Gene_gene-LOC112582987	Gene_gene-LOC112582987		gene-LOC112582987	id-LOC112582987	1	NON_SYNONYMOUS_CODING	R/Q	cGg/cAg	914
1	16548300	A	C	SNP	Het	20.04	Gene_gene-LOC112582987	Gene_gene-LOC112582987		gene-LOC112582987	id-LOC112582987	1	NON_SYNONYMOUS_CODING	S/R	Agt/Cgt	1134
1	16548352	T	C	SNP	Hom	20.34	Gene_gene-LOC112582987	Gene_gene-LOC112582987		gene-LOC112582987	id-LOC112582987	1	NON_SYNONYMOUS_CODING	V/A	gTt/gCt	1151
1	16548594	A	G	SNP	Hom	27.14	Gene_gene-LOC112582987	Gene_gene-LOC112582987		gene-LOC112582987	id-LOC112582987	1	NON_SYNONYMOUS_CODING	I/V	Att/Gtt	1232
1	16548675	A	G	SNP	Het	20.14	Gene_gene-LOC112582987	Gene_gene-LOC112582987		gene-LOC112582987	id-LOC112582987	1	NON_SYNONYMOUS_CODING	I/V	Att/Gtt	1259
1	16548867	G	A	SNP	Het	21.16	Gene_gene-LOC112582987	Gene_gene-LOC112582987		gene-LOC112582987	id-LOC112582987	1	NON_SYNONYMOUS_CODING	G/R	Gga/Aga	1323
1	16548902	G	C	SNP	Het	10.07	Gene_gene-LOC112582987	Gene_gene-LOC112582987		gene-LOC112582987	id-LOC112582987	1	NON_SYNONYMOUS_CODING	Q/H	caG/caC	1334
1	16548968	C	G	SNP	Hom	29.05	Gene_gene-LOC112582987	Gene_gene-LOC112582987		gene-LOC112582987	id-LOC112582987	1	NON_SYNONYMOUS_CODING	H/Q	caC/caG	1356
1	16549087	G	A	SNP	Het	22.87	Gene_gene-LOC112582987	Gene_gene-LOC112582987		gene-LOC112582987	id-LOC112582987	1	NON_SYNONYMOUS_CODING	R/Q	cGa/cAa	1396
1	16569127	G	A	SNP	Het	19.08	Gene_rna-XR_006547619.2	exon-XR_006547619.2-1		rna-XR_006547619.2	exon-XR_006547619.2-1	1	NON_SYNONYMOUS_CODING	D/N	Gac/Aac	354
1	16569187	C	T	SNP	Hom	22.37	Gene_rna-XR_006547619.2	exon-XR_006547619.2-1		rna-XR_006547619.2	exon-XR_006547619.2-1	1	NON_SYNONYMOUS_CODING	P/S	Cca/Tca	374
1	16569237	T	G	SNP	Hom	20.92	Gene_rna-XR_006547619.2	exon-XR_006547619.2-1		rna-XR_006547619.2	exon-XR_006547619.2-1	1	NON_SYNONYMOUS_CODING	N/K	aaT/aaG	390
1	16569502	G	A	SNP	Het	23.07	Gene_rna-XR_006547619.2	exon-XR_006547619.2-1		rna-XR_006547619.2	exon-XR_006547619.2-1	1	NON_SYNONYMOUS_CODING	V/I	Gtc/Atc	479
1	16569739	G	A	SNP	Hom	21.65	Gene_rna-XR_006547619.2	exon-XR_006547619.2-1		rna-XR_006547619.2	exon-XR_006547619.2-1	1	NON_SYNONYMOUS_CODING	A/T	Gct/Act	558
1	18571722	T	A	SNP	Hom	23.85	gene-TEX15	TEX15		rna-XM_025278911.3	exon-XM_025278911.3-7	7	NON_SYNONYMOUS_CODING	H/Q	caT/caA	1078
1	18571722	T	A	SNP	Hom	23.85	gene-TEX15	TEX15		rna-XM_025278913.3	exon-XM_025278913.3-7	7	NON_SYNONYMOUS_CODING	H/Q	caT/caA	1071
1	18571722	T	A	SNP	Hom	23.85	gene-TEX15	TEX15		rna-XM_025278918.3	exon-XM_025278918.3-7	7	NON_SYNONYMOUS_CODING	H/Q	caT/caA	1078
1	18571722	T	A	SNP	Hom	23.85	gene-TEX15	TEX15		rna-XM_025278917.3	exon-XM_025278917.3-7	7	NON_SYNONYMOUS_CODING	H/Q	caT/caA	1071
1	19191406	A	T	SNP	Het	22.11	Gene_rna-XR_003107518.3	exon-XR_003107518.3-1		rna-XR_003107518.3	exon-XR_003107518.3-8	8	NON_SYNONYMOUS_CODING	S/T	Tca/Aca	420
1	19589066	T	C	SNP	Hom	25.49	Gene_rna-XR_003107524.3	exon-XR_003107524.3-1		rna-XR_003107524.3	exon-XR_003107524.3-4	4	NON_SYNONYMOUS_CODING	R/G	Agg/Ggg	685
1	19589429	C	G	SNP	Hom	27.35	Gene_rna-XR_003107524.3	exon-XR_003107524.3-1		rna-XR_003107524.3	exon-XR_003107524.3-4	4	NON_SYNONYMOUS_CODING	V/L	Gtt/Ctt	564
1	19590361	G	A	SNP	Hom	25.05	Gene_rna-XR_003107524.3	exon-XR_003107524.3-1		rna-XR_003107524.3	exon-XR_003107524.3-4	4	NON_SYNONYMOUS_CODING	T/I	aCc/aTc	253
1	19590361	G	A	SNP	Hom	25.05	Gene_rna-XR_006548670.2	exon-XR_006548670.2-1		rna-XR_006548670.2	exon-XR_006548670.2-3	3	NON_SYNONYMOUS_CODING	P/S	Ccc/Tcc	221
1	19590422	C	T	SNP	Hom	28.64	Gene_rna-XR_003107524.3	exon-XR_003107524.3-1		rna-XR_003107524.3	exon-XR_003107524.3-4	4	NON_SYNONYMOUS_CODING	E/K	Gaa/Aaa	233
1	19809048	C	T	SNP	Het	24.66	Gene_rna-XR_003107532.3	exon-XR_003107532.3-1		rna-XR_003107532.3	exon-XR_003107532.3-1	1	NON_SYNONYMOUS_CODING	R/K	aGg/aAg	214
1	19809181	G	A	SNP	Het	19.75	Gene_rna-XR_003107532.3	exon-XR_003107532.3-1		rna-XR_003107532.3	exon-XR_003107532.3-1	1	NON_SYNONYMOUS_CODING	R/W	Cgg/Tgg	170
1	19809216	T	C	SNP	Het	20.59	Gene_rna-XR_003107532.3	exon-XR_003107532.3-1		rna-XR_003107532.3	exon-XR_003107532.3-1	1	NON_SYNONYMOUS_CODING	H/R	cAt/cGt	158
1	19809382	T	C	SNP	Het	27.58	Gene_rna-XR_003107532.3	exon-XR_003107532.3-1		rna-XR_003107532.3	exon-XR_003107532.3-1	1	NON_SYNONYMOUS_CODING	I/V	Atc/Gtc	103
1	19809575	G	C	SNP	Het	20.96	Gene_rna-XR_003107532.3	exon-XR_003107532.3-1		rna-XR_003107532.3	exon-XR_003107532.3-1	1	NON_SYNONYMOUS_CODING	N/K	aaC/aaG	38
1	20201778	T	C	SNP	Hom	23.35	Gene_rna-XR_006549530.2	exon-XR_006549530.2-1		rna-XR_006549530.2	exon-XR_006549530.2-1	1	NON_SYNONYMOUS_CODING	V/A	gTc/gCc	24
1	20777971	T	G	SNP	Hom	19.69	gene-LOC102400552	LOC102400552		rna-XM_044937625.2	exon-XM_044937625.2-13	13	NON_SYNONYMOUS_CODING	L/R	cTc/cGc	733
1	20777971	T	G	SNP	Hom	19.69	gene-LOC102400552	LOC102400552		rna-XM_044937630.2	exon-XM_044937630.2-13	13	NON_SYNONYMOUS_CODING	L/R	cTc/cGc	733
1	20777971	T	G	SNP	Hom	19.69	gene-LOC102400552	LOC102400552		rna-XM_044937555.2	exon-XM_044937555.2-12	12	NON_SYNONYMOUS_CODING	L/R	cTc/cGc	693
1	20777971	T	G	SNP	Hom	19.69	gene-LOC102400552	LOC102400552		rna-XM_044937531.2	exon-XM_044937531.2-13	13	NON_SYNONYMOUS_CODING	L/R	cTc/cGc	733
1	20777971	T	G	SNP	Hom	19.69	gene-LOC102400552	LOC102400552		rna-XM_044937576.2	exon-XM_044937576.2-13	13	NON_SYNONYMOUS_CODING	L/R	cTc/cGc	733
1	20777971	T	G	SNP	Hom	19.69	gene-LOC102400552	LOC102400552		rna-XM_044937617.2	exon-XM_044937617.2-12	12	NON_SYNONYMOUS_CODING	L/R	cTc/cGc	691
1	20802887	A	G	SNP	Hom	20.52	gene-LOC102400552	LOC102400552		rna-XM_044937625.2	exon-XM_044937625.2-31	31	NON_SYNONYMOUS_CODING	K/E	Aaa/Gaa	2081
1	20802887	A	G	SNP	Hom	20.52	gene-LOC102400552	LOC102400552		rna-XM_044937555.2	exon-XM_044937555.2-31	31	NON_SYNONYMOUS_CODING	K/E	Aaa/Gaa	2120
1	20802887	A	G	SNP	Hom	20.52	gene-LOC102400552	LOC102400552		rna-XM_044937531.2	exon-XM_044937531.2-32	32	NON_SYNONYMOUS_CODING	K/E	Aaa/Gaa	2160
1	20802887	A	G	SNP	Hom	20.52	gene-LOC102400552	LOC102400552		rna-XM_044937576.2	exon-XM_044937576.2-33	33	NON_SYNONYMOUS_CODING	K/E	Aaa/Gaa	2119
1	20802887	A	G	SNP	Hom	20.52	gene-LOC102400552	LOC102400552		rna-XM_044937617.2	exon-XM_044937617.2-31	31	NON_SYNONYMOUS_CODING	K/E	Aaa/Gaa	2118
1	20812789	C	A	SNP	Hom	22.74	gene-CLDN23	CLDN23		rna-XM_006060704.4	exon-XM_006060704.4-1	1	NON_SYNONYMOUS_CODING	G/C	Ggc/Tgc	274
1	20812996	T	G	SNP	Hom	27.83	gene-CLDN23	CLDN23		rna-XM_006060704.4	exon-XM_006060704.4-1	1	NON_SYNONYMOUS_CODING	I/L	Att/Ctt	205
1	20813040	T	C	SNP	Hom	21.18	gene-CLDN23	CLDN23		rna-XM_006060704.4	exon-XM_006060704.4-1	1	NON_SYNONYMOUS_CODING	D/G	gAc/gGc	190
1	21100694	G	A	SNP	Het	22.09	gene-PRAG1	PRAG1		rna-XM_044937787.2	exon-XM_044937787.2-3	3	NON_SYNONYMOUS_CODING	G/S	Ggc/Agc	680
1	21100694	G	A	SNP	Het	22.09	gene-PRAG1	PRAG1		rna-XM_006045549.4	exon-XM_006045549.4-3	3	NON_SYNONYMOUS_CODING	G/S	Ggc/Agc	680
1	21100694	G	A	SNP	Het	22.09	gene-PRAG1	PRAG1		rna-XM_025279138.3	exon-XM_025279138.3-3	3	NON_SYNONYMOUS_CODING	G/S	Ggc/Agc	680
1	21100694	G	A	SNP	Het	22.09	gene-PRAG1	PRAG1		rna-XM_006045550.4	exon-XM_006045550.4-3	3	NON_SYNONYMOUS_CODING	G/S	Ggc/Agc	680
1	21185819	G	A	SNP	Hom	20.17	Gene_rna-XR_006640682.1	exon-XR_006640682.1-1		rna-XR_006640682.1	exon-XR_006640682.1-1	1	NON_SYNONYMOUS_CODING	G/D	gGc/gAc	25
1	21185857	C	G	SNP	Hom	25.6	Gene_rna-XR_006640682.1	exon-XR_006640682.1-1		rna-XR_006640682.1	exon-XR_006640682.1-1	1	NON_SYNONYMOUS_CODING	P/A	Cca/Gca	38
1	21185884	T	C	SNP	Hom	21.1	Gene_rna-XR_006640682.1	exon-XR_006640682.1-1		rna-XR_006640682.1	exon-XR_006640682.1-1	1	NON_SYNONYMOUS_CODING	S/P	Tcg/Ccg	47
1	21185918	G	T	SNP	Hom	20.91	Gene_rna-XR_006640682.1	exon-XR_006640682.1-1		rna-XR_006640682.1	exon-XR_006640682.1-1	1	NON_SYNONYMOUS_CODING	G/V	gGc/gTc	58
1	21185921	G	T	SNP	Hom	14.31	Gene_rna-XR_006640682.1	exon-XR_006640682.1-1		rna-XR_006640682.1	exon-XR_006640682.1-1	1	NON_SYNONYMOUS_CODING	G/V	gGg/gTg	59
1	21186037	T	C	SNP	Hom	25.69	Gene_rna-XR_006640682.1	exon-XR_006640682.1-1		rna-XR_006640682.1	exon-XR_006640682.1-1	1	NON_SYNONYMOUS_CODING	S/P	Tct/Cct	98
1	21186056	C	G	SNP	Hom	28.45	Gene_rna-XR_006640682.1	exon-XR_006640682.1-1		rna-XR_006640682.1	exon-XR_006640682.1-1	1	NON_SYNONYMOUS_CODING	P/R	cCt/cGt	104
1	21639828	T	C	SNP	Het	18.69	Gene_rna-XR_006548949.1	exon-XR_006548949.1-1		rna-XR_006548949.1	exon-XR_006548949.1-3	3	NON_SYNONYMOUS_CODING	M/V	Atg/Gtg	646
1	21639828	T	C	SNP	Het	18.69	Gene_rna-XR_006548948.1	exon-XR_006548948.1-1		rna-XR_006548948.1	exon-XR_006548948.1-2	2	NON_SYNONYMOUS_CODING	M/V	Atg/Gtg	402
1	21639834	A	G	SNP	Het	19.9	Gene_rna-XR_006548949.1	exon-XR_006548949.1-1		rna-XR_006548949.1	exon-XR_006548949.1-3	3	NON_SYNONYMOUS_CODING	W/R	Tgg/Cgg	644
1	21639834	A	G	SNP	Het	19.9	Gene_rna-XR_006548948.1	exon-XR_006548948.1-1		rna-XR_006548948.1	exon-XR_006548948.1-2	2	NON_SYNONYMOUS_CODING	W/R	Tgg/Cgg	400
1	21639879	G	T	SNP	Het	23.15	Gene_rna-XR_006548949.1	exon-XR_006548949.1-1		rna-XR_006548949.1	exon-XR_006548949.1-3	3	NON_SYNONYMOUS_CODING	P/T	Ccc/Acc	629
1	21639879	G	T	SNP	Het	23.15	Gene_rna-XR_006548948.1	exon-XR_006548948.1-1		rna-XR_006548948.1	exon-XR_006548948.1-2	2	NON_SYNONYMOUS_CODING	P/T	Ccc/Acc	385
1	21643474	C	T	SNP	Het	19.21	Gene_rna-XR_006548949.1	exon-XR_006548949.1-1		rna-XR_006548949.1	exon-XR_006548949.1-1	1	NON_SYNONYMOUS_CODING	R/K	aGa/aAa	466
1	21643481	A	C	SNP	Het	19.03	Gene_rna-XR_006548949.1	exon-XR_006548949.1-1		rna-XR_006548949.1	exon-XR_006548949.1-1	1	NON_SYNONYMOUS_CODING	L/V	Tta/Gta	464
1	21643619	T	C	SNP	Hom	23.03	Gene_rna-XR_006548949.1	exon-XR_006548949.1-1		rna-XR_006548949.1	exon-XR_006548949.1-1	1	NON_SYNONYMOUS_CODING	S/G	Agc/Ggc	418
1	21643896	G	C	SNP	Het	20.84	Gene_rna-XR_006548949.1	exon-XR_006548949.1-1		rna-XR_006548949.1	exon-XR_006548949.1-1	1	NON_SYNONYMOUS_CODING	F/L	ttC/ttG	325
1	21643945	T	C	SNP	Hom	22.17	Gene_rna-XR_006548949.1	exon-XR_006548949.1-1		rna-XR_006548949.1	exon-XR_006548949.1-1	1	NON_SYNONYMOUS_CODING	K/R	aAg/aGg	309
1	21644255	A	C	SNP	Hom	21.43	Gene_rna-XR_006548949.1	exon-XR_006548949.1-1		rna-XR_006548949.1	exon-XR_006548949.1-1	1	NON_SYNONYMOUS_CODING	Y/D	Tat/Gat	206
1	21644486	A	C	SNP	Hom	20.96	Gene_rna-XR_006548949.1	exon-XR_006548949.1-1		rna-XR_006548949.1	exon-XR_006548949.1-1	1	NON_SYNONYMOUS_CODING	Y/D	Tat/Gat	129
1	21768002	G	A	SNP	Het	19.82	gene-DLC1	DLC1		rna-XM_044937836.2	exon-XM_044937836.2-6	6	NON_SYNONYMOUS_CODING	R/C	Cgt/Tgt	472
1	22135109	T	C	SNP	Hom	24.68	gene-C1H8orf48	C1H8orf48		rna-XM_044937864.2	exon-XM_044937864.2-2	2	NON_SYNONYMOUS_CODING	L/S	tTg/tCg	9
1	22135109	T	C	SNP	Hom	24.68	gene-C1H8orf48	C1H8orf48		rna-XM_044937872.2	exon-XM_044937872.2-1	1	NON_SYNONYMOUS_CODING	L/S	tTg/tCg	9
1	22135109	T	C	SNP	Hom	24.68	gene-C1H8orf48	C1H8orf48		rna-XM_044937867.2	exon-XM_044937867.2-1	1	NON_SYNONYMOUS_CODING	L/S	tTg/tCg	9
1	22135109	T	C	SNP	Hom	24.68	gene-C1H8orf48	C1H8orf48		rna-XM_045164595.1	exon-XM_045164595.1-1	1	NON_SYNONYMOUS_CODING	L/S	tTg/tCg	9
1	22135109	T	C	SNP	Hom	24.68	gene-C1H8orf48	C1H8orf48		rna-XM_044937876.2	exon-XM_044937876.2-1	1	NON_SYNONYMOUS_CODING	L/S	tTg/tCg	9
1	22135226	C	T	SNP	Hom	23.21	gene-C1H8orf48	C1H8orf48		rna-XM_044937864.2	exon-XM_044937864.2-2	2	NON_SYNONYMOUS_CODING	S/L	tCg/tTg	48
1	22135226	C	T	SNP	Hom	23.21	gene-C1H8orf48	C1H8orf48		rna-XM_044937872.2	exon-XM_044937872.2-1	1	NON_SYNONYMOUS_CODING	S/L	tCg/tTg	48
1	22135226	C	T	SNP	Hom	23.21	gene-C1H8orf48	C1H8orf48		rna-XM_044937867.2	exon-XM_044937867.2-1	1	NON_SYNONYMOUS_CODING	S/L	tCg/tTg	48
1	22135226	C	T	SNP	Hom	23.21	gene-C1H8orf48	C1H8orf48		rna-XM_045164595.1	exon-XM_045164595.1-1	1	NON_SYNONYMOUS_CODING	S/L	tCg/tTg	48
1	22135226	C	T	SNP	Hom	23.21	gene-C1H8orf48	C1H8orf48		rna-XM_044937876.2	exon-XM_044937876.2-1	1	NON_SYNONYMOUS_CODING	S/L	tCg/tTg	48
1	22238703	A	C	SNP	Het	10.73	Gene_rna-XR_006640691.1	exon-XR_006640691.1-1		rna-XR_006640691.1	exon-XR_006640691.1-1	1	NON_SYNONYMOUS_CODING	K/Q	Aaa/Caa	192
1	22238703	A	C	SNP	Het	10.73	Gene_rna-XR_006640689.1	exon-XR_006640689.1-1		rna-XR_006640689.1	exon-XR_006640689.1-1	1	NON_SYNONYMOUS_CODING	K/Q	Aaa/Caa	189
1	22238703	A	C	SNP	Het	10.73	Gene_rna-XR_006640688.1	exon-XR_006640688.1-1		rna-XR_006640688.1	exon-XR_006640688.1-1	1	NON_SYNONYMOUS_CODING	K/Q	Aaa/Caa	188
1	22238703	A	C	SNP	Het	10.73	Gene_rna-XR_006640693.1	exon-XR_006640693.1-1		rna-XR_006640693.1	exon-XR_006640693.1-1	1	NON_SYNONYMOUS_CODING	K/Q	Aaa/Caa	187
1	22238703	A	C	SNP	Het	10.73	Gene_rna-XR_006640687.1	exon-XR_006640687.1-1		rna-XR_006640687.1	exon-XR_006640687.1-1	1	NON_SYNONYMOUS_CODING	Q/P	cAa/cCa	185
1	22238703	A	C	SNP	Het	10.73	Gene_rna-XR_006640690.1	exon-XR_006640690.1-1		rna-XR_006640690.1	exon-XR_006640690.1-1	1	NON_SYNONYMOUS_CODING	Q/P	cAa/cCa	185
1	22238703	A	C	SNP	Het	10.73	Gene_rna-XR_006640692.1	exon-XR_006640692.1-1		rna-XR_006640692.1	exon-XR_006640692.1-1	1	NON_SYNONYMOUS_CODING	Q/P	cAa/cCa	185
1	22238703	A	C	SNP	Het	10.73	Gene_rna-XR_006640686.1	exon-XR_006640686.1-1		rna-XR_006640686.1	exon-XR_006640686.1-1	1	NON_SYNONYMOUS_CODING	K/Q	Aaa/Caa	172
1	22238703	A	C	SNP	Het	10.73	Gene_rna-XR_006640694.1	exon-XR_006640694.1-1		rna-XR_006640694.1	exon-XR_006640694.1-1	1	NON_SYNONYMOUS_CODING	Q/P	cAa/cCa	186
1	22238703	A	C	SNP	Het	10.73	Gene_rna-XR_006640685.1	exon-XR_006640685.1-1		rna-XR_006640685.1	exon-XR_006640685.1-1	1	NON_SYNONYMOUS_CODING	Q/P	cAa/cCa	179
1	22238855	T	C	SNP	Hom	20.71	Gene_rna-XR_006640687.1	exon-XR_006640687.1-1		rna-XR_006640687.1	exon-XR_006640687.1-1	1	NON_SYNONYMOUS_CODING	W/R	Tgg/Cgg	236
1	22238855	T	C	SNP	Hom	20.71	Gene_rna-XR_006640690.1	exon-XR_006640690.1-1		rna-XR_006640690.1	exon-XR_006640690.1-1	1	NON_SYNONYMOUS_CODING	W/R	Tgg/Cgg	236
1	22238855	T	C	SNP	Hom	20.71	Gene_rna-XR_006640692.1	exon-XR_006640692.1-1		rna-XR_006640692.1	exon-XR_006640692.1-1	1	NON_SYNONYMOUS_CODING	W/R	Tgg/Cgg	236
1	22238855	T	C	SNP	Hom	20.71	Gene_rna-XR_006640694.1	exon-XR_006640694.1-1		rna-XR_006640694.1	exon-XR_006640694.1-1	1	NON_SYNONYMOUS_CODING	W/R	Tgg/Cgg	237
1	22238855	T	C	SNP	Hom	20.71	Gene_rna-XR_006640685.1	exon-XR_006640685.1-1		rna-XR_006640685.1	exon-XR_006640685.1-1	1	NON_SYNONYMOUS_CODING	W/R	Tgg/Cgg	230
1	22238947	T	C	SNP	Hom	21.18	Gene_rna-XR_006640691.1	exon-XR_006640691.1-1		rna-XR_006640691.1	exon-XR_006640691.1-1	1	NON_SYNONYMOUS_CODING	V/A	gTg/gCg	273
1	22238947	T	C	SNP	Hom	21.18	Gene_rna-XR_006640689.1	exon-XR_006640689.1-1		rna-XR_006640689.1	exon-XR_006640689.1-1	1	NON_SYNONYMOUS_CODING	V/A	gTg/gCg	270
1	22238947	T	C	SNP	Hom	21.18	Gene_rna-XR_006640688.1	exon-XR_006640688.1-1		rna-XR_006640688.1	exon-XR_006640688.1-1	1	NON_SYNONYMOUS_CODING	V/A	gTg/gCg	269
1	22238947	T	C	SNP	Hom	21.18	Gene_rna-XR_006640693.1	exon-XR_006640693.1-1		rna-XR_006640693.1	exon-XR_006640693.1-1	1	NON_SYNONYMOUS_CODING	V/A	gTg/gCg	268
1	22238947	T	C	SNP	Hom	21.18	Gene_rna-XR_006640686.1	exon-XR_006640686.1-1		rna-XR_006640686.1	exon-XR_006640686.1-1	1	NON_SYNONYMOUS_CODING	V/A	gTg/gCg	253
1	22239326	A	G	SNP	Hom	25.05	Gene_rna-XR_006640687.1	exon-XR_006640687.1-1		rna-XR_006640687.1	exon-XR_006640687.1-1	1	NON_SYNONYMOUS_CODING	S/G	Agc/Ggc	393
1	22239326	A	G	SNP	Hom	25.05	Gene_rna-XR_006640690.1	exon-XR_006640690.1-1		rna-XR_006640690.1	exon-XR_006640690.1-1	1	NON_SYNONYMOUS_CODING	S/G	Agc/Ggc	393
1	22239326	A	G	SNP	Hom	25.05	Gene_rna-XR_006640692.1	exon-XR_006640692.1-1		rna-XR_006640692.1	exon-XR_006640692.1-1	1	NON_SYNONYMOUS_CODING	S/G	Agc/Ggc	393
1	22239326	A	G	SNP	Hom	25.05	Gene_rna-XR_006640694.1	exon-XR_006640694.1-1		rna-XR_006640694.1	exon-XR_006640694.1-1	1	NON_SYNONYMOUS_CODING	S/G	Agc/Ggc	394
1	22239326	A	G	SNP	Hom	25.05	Gene_rna-XR_006640685.1	exon-XR_006640685.1-1		rna-XR_006640685.1	exon-XR_006640685.1-1	1	NON_SYNONYMOUS_CODING	S/G	Agc/Ggc	387
1	22239327	G	C	SNP	Hom	22.58	Gene_rna-XR_006640691.1	exon-XR_006640691.1-1		rna-XR_006640691.1	exon-XR_006640691.1-1	1	NON_SYNONYMOUS_CODING	A/P	Gca/Cca	400
1	22239327	G	C	SNP	Hom	22.58	Gene_rna-XR_006640689.1	exon-XR_006640689.1-1		rna-XR_006640689.1	exon-XR_006640689.1-1	1	NON_SYNONYMOUS_CODING	A/P	Gca/Cca	397
1	22239327	G	C	SNP	Hom	22.58	Gene_rna-XR_006640688.1	exon-XR_006640688.1-1		rna-XR_006640688.1	exon-XR_006640688.1-1	1	NON_SYNONYMOUS_CODING	A/P	Gca/Cca	396
1	22239327	G	C	SNP	Hom	22.58	Gene_rna-XR_006640693.1	exon-XR_006640693.1-1		rna-XR_006640693.1	exon-XR_006640693.1-1	1	NON_SYNONYMOUS_CODING	A/P	Gca/Cca	395
1	22239327	G	C	SNP	Hom	22.58	Gene_rna-XR_006640687.1	exon-XR_006640687.1-1		rna-XR_006640687.1	exon-XR_006640687.1-1	1	NON_SYNONYMOUS_CODING	S/T	aGc/aCc	393
1	22239327	G	C	SNP	Hom	22.58	Gene_rna-XR_006640690.1	exon-XR_006640690.1-1		rna-XR_006640690.1	exon-XR_006640690.1-1	1	NON_SYNONYMOUS_CODING	S/T	aGc/aCc	393
1	22239327	G	C	SNP	Hom	22.58	Gene_rna-XR_006640692.1	exon-XR_006640692.1-1		rna-XR_006640692.1	exon-XR_006640692.1-1	1	NON_SYNONYMOUS_CODING	S/T	aGc/aCc	393
1	22239327	G	C	SNP	Hom	22.58	Gene_rna-XR_006640686.1	exon-XR_006640686.1-1		rna-XR_006640686.1	exon-XR_006640686.1-1	1	NON_SYNONYMOUS_CODING	A/P	Gca/Cca	380
1	22239327	G	C	SNP	Hom	22.58	Gene_rna-XR_006640694.1	exon-XR_006640694.1-1		rna-XR_006640694.1	exon-XR_006640694.1-1	1	NON_SYNONYMOUS_CODING	S/T	aGc/aCc	394
1	22239327	G	C	SNP	Hom	22.58	Gene_rna-XR_006640685.1	exon-XR_006640685.1-1		rna-XR_006640685.1	exon-XR_006640685.1-1	1	NON_SYNONYMOUS_CODING	S/T	aGc/aCc	387
1	22239425	A	G	SNP	Hom	24.09	Gene_rna-XR_006640687.1	exon-XR_006640687.1-1		rna-XR_006640687.1	exon-XR_006640687.1-1	1	NON_SYNONYMOUS_CODING	N/D	Aac/Gac	426
1	22239425	A	G	SNP	Hom	24.09	Gene_rna-XR_006640690.1	exon-XR_006640690.1-1		rna-XR_006640690.1	exon-XR_006640690.1-1	1	NON_SYNONYMOUS_CODING	N/D	Aac/Gac	426
1	22239425	A	G	SNP	Hom	24.09	Gene_rna-XR_006640692.1	exon-XR_006640692.1-1		rna-XR_006640692.1	exon-XR_006640692.1-1	1	NON_SYNONYMOUS_CODING	N/D	Aac/Gac	426
1	22239425	A	G	SNP	Hom	24.09	Gene_rna-XR_006640694.1	exon-XR_006640694.1-1		rna-XR_006640694.1	exon-XR_006640694.1-1	1	NON_SYNONYMOUS_CODING	N/D	Aac/Gac	427
1	22239425	A	G	SNP	Hom	24.09	Gene_rna-XR_006640685.1	exon-XR_006640685.1-1		rna-XR_006640685.1	exon-XR_006640685.1-1	1	NON_SYNONYMOUS_CODING	N/D	Aac/Gac	420
1	22239586	G	A	SNP	Hom	21.49	Gene_rna-XR_006640691.1	exon-XR_006640691.1-1		rna-XR_006640691.1	exon-XR_006640691.1-1	1	NON_SYNONYMOUS_CODING	R/Q	cGg/cAg	486
1	22239586	G	A	SNP	Hom	21.49	Gene_rna-XR_006640689.1	exon-XR_006640689.1-1		rna-XR_006640689.1	exon-XR_006640689.1-1	1	NON_SYNONYMOUS_CODING	R/Q	cGg/cAg	483
1	22239586	G	A	SNP	Hom	21.49	Gene_rna-XR_006640688.1	exon-XR_006640688.1-1		rna-XR_006640688.1	exon-XR_006640688.1-1	1	NON_SYNONYMOUS_CODING	R/Q	cGg/cAg	482
1	22239586	G	A	SNP	Hom	21.49	Gene_rna-XR_006640693.1	exon-XR_006640693.1-1		rna-XR_006640693.1	exon-XR_006640693.1-1	1	NON_SYNONYMOUS_CODING	R/Q	cGg/cAg	481
1	22239586	G	A	SNP	Hom	21.49	Gene_rna-XR_006640686.1	exon-XR_006640686.1-1		rna-XR_006640686.1	exon-XR_006640686.1-1	1	NON_SYNONYMOUS_CODING	R/Q	cGg/cAg	466
1	22239816	T	C	SNP	Hom	20.95	Gene_rna-XR_006640687.1	exon-XR_006640687.1-1		rna-XR_006640687.1	exon-XR_006640687.1-1	1	NON_SYNONYMOUS_CODING	L/P	cTg/cCg	556
1	22239816	T	C	SNP	Hom	20.95	Gene_rna-XR_006640690.1	exon-XR_006640690.1-1		rna-XR_006640690.1	exon-XR_006640690.1-1	1	NON_SYNONYMOUS_CODING	L/P	cTg/cCg	556
1	22239816	T	C	SNP	Hom	20.95	Gene_rna-XR_006640692.1	exon-XR_006640692.1-1		rna-XR_006640692.1	exon-XR_006640692.1-1	1	NON_SYNONYMOUS_CODING	L/P	cTg/cCg	556
1	22239816	T	C	SNP	Hom	20.95	Gene_rna-XR_006640694.1	exon-XR_006640694.1-1		rna-XR_006640694.1	exon-XR_006640694.1-1	1	NON_SYNONYMOUS_CODING	L/P	cTg/cCg	557
1	22239816	T	C	SNP	Hom	20.95	Gene_rna-XR_006640685.1	exon-XR_006640685.1-1		rna-XR_006640685.1	exon-XR_006640685.1-1	1	NON_SYNONYMOUS_CODING	L/P	cTg/cCg	550
1	22239899	A	G	SNP	Hom	21.97	Gene_rna-XR_006640687.1	exon-XR_006640687.1-1		rna-XR_006640687.1	exon-XR_006640687.1-1	1	NON_SYNONYMOUS_CODING	T/A	Acg/Gcg	584
1	22239899	A	G	SNP	Hom	21.97	Gene_rna-XR_006640690.1	exon-XR_006640690.1-1		rna-XR_006640690.1	exon-XR_006640690.1-1	1	NON_SYNONYMOUS_CODING	T/A	Acg/Gcg	584
1	22239899	A	G	SNP	Hom	21.97	Gene_rna-XR_006640692.1	exon-XR_006640692.1-1		rna-XR_006640692.1	exon-XR_006640692.1-1	1	NON_SYNONYMOUS_CODING	T/A	Acg/Gcg	584
1	22239899	A	G	SNP	Hom	21.97	Gene_rna-XR_006640694.1	exon-XR_006640694.1-1		rna-XR_006640694.1	exon-XR_006640694.1-1	1	NON_SYNONYMOUS_CODING	T/A	Acg/Gcg	585
1	22239899	A	G	SNP	Hom	21.97	Gene_rna-XR_006640685.1	exon-XR_006640685.1-1		rna-XR_006640685.1	exon-XR_006640685.1-1	1	NON_SYNONYMOUS_CODING	T/A	Acg/Gcg	578
1	22240031	T	C	SNP	Hom	21.48	Gene_rna-XR_006640687.1	exon-XR_006640687.1-1		rna-XR_006640687.1	exon-XR_006640687.1-1	1	NON_SYNONYMOUS_CODING	S/P	Tct/Cct	628
1	22240031	T	C	SNP	Hom	21.48	Gene_rna-XR_006640690.1	exon-XR_006640690.1-1		rna-XR_006640690.1	exon-XR_006640690.1-1	1	NON_SYNONYMOUS_CODING	S/P	Tct/Cct	628
1	22240031	T	C	SNP	Hom	21.48	Gene_rna-XR_006640692.1	exon-XR_006640692.1-1		rna-XR_006640692.1	exon-XR_006640692.1-1	1	NON_SYNONYMOUS_CODING	S/P	Tct/Cct	628
1	22240031	T	C	SNP	Hom	21.48	Gene_rna-XR_006640694.1	exon-XR_006640694.1-1		rna-XR_006640694.1	exon-XR_006640694.1-1	1	NON_SYNONYMOUS_CODING	S/P	Tct/Cct	629
1	22240031	T	C	SNP	Hom	21.48	Gene_rna-XR_006640685.1	exon-XR_006640685.1-1		rna-XR_006640685.1	exon-XR_006640685.1-1	1	NON_SYNONYMOUS_CODING	S/P	Tct/Cct	622
1	22248566	T	G	SNP	Hom	20.87	Gene_rna-XR_006640685.1	exon-XR_006640685.1-1		rna-XR_006640685.1	exon-XR_006640685.1-2	2	NON_SYNONYMOUS_CODING	F/C	tTc/tGc	701
1	22248752	G	T	SNP	Het	14.79	Gene_rna-XR_006640685.1	exon-XR_006640685.1-1		rna-XR_006640685.1	exon-XR_006640685.1-2	2	NON_SYNONYMOUS_CODING	C/F	tGt/tTt	763
1	22277312	A	G	SNP	Hom	26.94	Gene_rna-XR_006640688.1	exon-XR_006640688.1-1		rna-XR_006640688.1	exon-XR_006640688.1-2	2	NON_SYNONYMOUS_CODING	N/D	Aac/Gac	684
1	25958858	G	A	SNP	Het	19.65	Gene_rna-XR_006549023.2	exon-XR_006549023.2-1		rna-XR_006549023.2	exon-XR_006549023.2-4	4	NON_SYNONYMOUS_CODING	E/K	Gaa/Aaa	145
1	25958858	G	A	SNP	Het	19.65	Gene_rna-XR_006549019.2	exon-XR_006549019.2-1		rna-XR_006549019.2	exon-XR_006549019.2-3	3	NON_SYNONYMOUS_CODING	G/E	gGa/gAa	539
1	25958858	G	A	SNP	Het	19.65	Gene_rna-XR_006549022.2	exon-XR_006549022.2-1		rna-XR_006549022.2	exon-XR_006549022.2-4	4	NON_SYNONYMOUS_CODING	G/E	gGa/gAa	147
1	25958868	T	A	SNP	Het	16.56	Gene_rna-XR_006549018.2	exon-XR_006549018.2-1		rna-XR_006549018.2	exon-XR_006549018.2-3	3	NON_SYNONYMOUS_CODING	S/T	Tcg/Acg	542
1	25958868	T	A	SNP	Het	16.56	Gene_rna-XR_006549023.2	exon-XR_006549023.2-1		rna-XR_006549023.2	exon-XR_006549023.2-4	4	NON_SYNONYMOUS_CODING	F/Y	tTc/tAc	148
1	25958868	T	A	SNP	Het	16.56	Gene_rna-XR_006549024.2	exon-XR_006549024.2-1		rna-XR_006549024.2	exon-XR_006549024.2-4	4	NON_SYNONYMOUS_CODING	S/T	Tcg/Acg	150
1	25958869	C	T	SNP	Het	14.7	Gene_rna-XR_006549018.2	exon-XR_006549018.2-1		rna-XR_006549018.2	exon-XR_006549018.2-3	3	NON_SYNONYMOUS_CODING	S/L	tCg/tTg	542
1	25958869	C	T	SNP	Het	14.7	Gene_rna-XR_006549024.2	exon-XR_006549024.2-1		rna-XR_006549024.2	exon-XR_006549024.2-4	4	NON_SYNONYMOUS_CODING	S/L	tCg/tTg	150
1	25958869	C	T	SNP	Het	14.7	Gene_rna-XR_006549019.2	exon-XR_006549019.2-1		rna-XR_006549019.2	exon-XR_006549019.2-3	3	NON_SYNONYMOUS_CODING	R/C	Cgt/Tgt	543
1	25958869	C	T	SNP	Het	14.7	Gene_rna-XR_006549022.2	exon-XR_006549022.2-1		rna-XR_006549022.2	exon-XR_006549022.2-4	4	NON_SYNONYMOUS_CODING	R/C	Cgt/Tgt	151
1	26313201	C	G	SNP	Het	20.81	gene-PCM1	PCM1		rna-XM_025279480.3	exon-XM_025279480.3-36	36	NON_SYNONYMOUS_CODING	L/V	Ctt/Gtt	1880
1	26313201	C	G	SNP	Het	20.81	gene-PCM1	PCM1		rna-XM_025279526.3	exon-XM_025279526.3-34	34	NON_SYNONYMOUS_CODING	L/V	Ctt/Gtt	1762
1	26313201	C	G	SNP	Het	20.81	gene-PCM1	PCM1		rna-XM_025279504.3	exon-XM_025279504.3-35	35	NON_SYNONYMOUS_CODING	L/V	Ctt/Gtt	1825
1	26313201	C	G	SNP	Het	20.81	gene-PCM1	PCM1		rna-XM_025279544.3	exon-XM_025279544.3-33	33	NON_SYNONYMOUS_CODING	L/V	Ctt/Gtt	1723
1	26313201	C	G	SNP	Het	20.81	gene-PCM1	PCM1		rna-XM_025279520.3	exon-XM_025279520.3-34	34	NON_SYNONYMOUS_CODING	L/V	Ctt/Gtt	1763
1	26313201	C	G	SNP	Het	20.81	gene-PCM1	PCM1		rna-XM_025279405.3	exon-XM_025279405.3-37	37	NON_SYNONYMOUS_CODING	L/V	Ctt/Gtt	1900
1	26313201	C	G	SNP	Het	20.81	gene-PCM1	PCM1		rna-XM_025279429.3	exon-XM_025279429.3-36	36	NON_SYNONYMOUS_CODING	L/V	Ctt/Gtt	1881
1	26313201	C	G	SNP	Het	20.81	gene-PCM1	PCM1		rna-XM_025279446.3	exon-XM_025279446.3-36	36	NON_SYNONYMOUS_CODING	L/V	Ctt/Gtt	1879
1	26313201	C	G	SNP	Het	20.81	gene-PCM1	PCM1		rna-XM_025279407.3	exon-XM_025279407.3-36	36	NON_SYNONYMOUS_CODING	L/V	Ctt/Gtt	1900
1	26313201	C	G	SNP	Het	20.81	gene-PCM1	PCM1		rna-XM_025279423.3	exon-XM_025279423.3-37	37	NON_SYNONYMOUS_CODING	L/V	Ctt/Gtt	1900
1	26313201	C	G	SNP	Het	20.81	gene-PCM1	PCM1		rna-XM_025279487.3	exon-XM_025279487.3-35	35	NON_SYNONYMOUS_CODING	L/V	Ctt/Gtt	1825
1	26313201	C	G	SNP	Het	20.81	gene-PCM1	PCM1		rna-XM_025279466.3	exon-XM_025279466.3-37	37	NON_SYNONYMOUS_CODING	L/V	Ctt/Gtt	1900
1	26313201	C	G	SNP	Het	20.81	gene-PCM1	PCM1		rna-XM_025279484.3	exon-XM_025279484.3-35	35	NON_SYNONYMOUS_CODING	L/V	Ctt/Gtt	1826
1	26313201	C	G	SNP	Het	20.81	gene-PCM1	PCM1		rna-XM_025279460.3	exon-XM_025279460.3-37	37	NON_SYNONYMOUS_CODING	L/V	Ctt/Gtt	1900
1	26313201	C	G	SNP	Het	20.81	gene-PCM1	PCM1		rna-XM_025279440.3	exon-XM_025279440.3-36	36	NON_SYNONYMOUS_CODING	L/V	Ctt/Gtt	1880
1	26313201	C	G	SNP	Het	20.81	gene-PCM1	PCM1		rna-XM_025279513.3	exon-XM_025279513.3-34	34	NON_SYNONYMOUS_CODING	L/V	Ctt/Gtt	1778
1	26313201	C	G	SNP	Het	20.81	gene-PCM1	PCM1		rna-XM_025279491.3	exon-XM_025279491.3-35	35	NON_SYNONYMOUS_CODING	L/V	Ctt/Gtt	1798
1	26313201	C	G	SNP	Het	20.81	gene-PCM1	PCM1		rna-XM_025279539.3	exon-XM_025279539.3-33	33	NON_SYNONYMOUS_CODING	L/V	Ctt/Gtt	1724
1	26313201	C	G	SNP	Het	20.81	gene-PCM1	PCM1		rna-XM_025279531.3	exon-XM_025279531.3-34	34	NON_SYNONYMOUS_CODING	L/V	Ctt/Gtt	1779
1	26313201	C	G	SNP	Het	20.81	gene-PCM1	PCM1		rna-XM_025279414.3	exon-XM_025279414.3-37	37	NON_SYNONYMOUS_CODING	L/V	Ctt/Gtt	1899
1	26313201	C	G	SNP	Het	20.81	gene-PCM1	PCM1		rna-XM_025279478.3	exon-XM_025279478.3-36	36	NON_SYNONYMOUS_CODING	L/V	Ctt/Gtt	1837
1	26313201	C	G	SNP	Het	20.81	gene-PCM1	PCM1		rna-XM_025279509.3	exon-XM_025279509.3-35	35	NON_SYNONYMOUS_CODING	L/V	Ctt/Gtt	1817
1	26313201	C	G	SNP	Het	20.81	gene-PCM1	PCM1		rna-XM_025279498.3	exon-XM_025279498.3-35	35	NON_SYNONYMOUS_CODING	L/V	Ctt/Gtt	1826
1	26313201	C	G	SNP	Het	20.81	gene-PCM1	PCM1		rna-XM_025279455.3	exon-XM_025279455.3-37	37	NON_SYNONYMOUS_CODING	L/V	Ctt/Gtt	1867
1	26313201	C	G	SNP	Het	20.81	gene-PCM1	PCM1		rna-XM_025279471.3	exon-XM_025279471.3-37	37	NON_SYNONYMOUS_CODING	L/V	Ctt/Gtt	1900
1	26313247	A	G	SNP	Het	26.01	gene-PCM1	PCM1		rna-XM_025279480.3	exon-XM_025279480.3-36	36	NON_SYNONYMOUS_CODING	K/R	aAa/aGa	1895
1	26313247	A	G	SNP	Het	26.01	gene-PCM1	PCM1		rna-XM_025279526.3	exon-XM_025279526.3-34	34	NON_SYNONYMOUS_CODING	K/R	aAa/aGa	1777
1	26313247	A	G	SNP	Het	26.01	gene-PCM1	PCM1		rna-XM_025279504.3	exon-XM_025279504.3-35	35	NON_SYNONYMOUS_CODING	K/R	aAa/aGa	1840
1	26313247	A	G	SNP	Het	26.01	gene-PCM1	PCM1		rna-XM_025279544.3	exon-XM_025279544.3-33	33	NON_SYNONYMOUS_CODING	K/R	aAa/aGa	1738
1	26313247	A	G	SNP	Het	26.01	gene-PCM1	PCM1		rna-XM_025279520.3	exon-XM_025279520.3-34	34	NON_SYNONYMOUS_CODING	K/R	aAa/aGa	1778
1	26313247	A	G	SNP	Het	26.01	gene-PCM1	PCM1		rna-XM_025279405.3	exon-XM_025279405.3-37	37	NON_SYNONYMOUS_CODING	K/R	aAa/aGa	1915
1	26313247	A	G	SNP	Het	26.01	gene-PCM1	PCM1		rna-XM_025279429.3	exon-XM_025279429.3-36	36	NON_SYNONYMOUS_CODING	K/R	aAa/aGa	1896
1	26313247	A	G	SNP	Het	26.01	gene-PCM1	PCM1		rna-XM_025279446.3	exon-XM_025279446.3-36	36	NON_SYNONYMOUS_CODING	K/R	aAa/aGa	1894
1	26313247	A	G	SNP	Het	26.01	gene-PCM1	PCM1		rna-XM_025279407.3	exon-XM_025279407.3-36	36	NON_SYNONYMOUS_CODING	K/R	aAa/aGa	1915
1	26313247	A	G	SNP	Het	26.01	gene-PCM1	PCM1		rna-XM_025279423.3	exon-XM_025279423.3-37	37	NON_SYNONYMOUS_CODING	K/R	aAa/aGa	1915
1	26313247	A	G	SNP	Het	26.01	gene-PCM1	PCM1		rna-XM_025279487.3	exon-XM_025279487.3-35	35	NON_SYNONYMOUS_CODING	K/R	aAa/aGa	1840
1	26313247	A	G	SNP	Het	26.01	gene-PCM1	PCM1		rna-XM_025279466.3	exon-XM_025279466.3-37	37	NON_SYNONYMOUS_CODING	K/R	aAa/aGa	1915
1	26313247	A	G	SNP	Het	26.01	gene-PCM1	PCM1		rna-XM_025279484.3	exon-XM_025279484.3-35	35	NON_SYNONYMOUS_CODING	K/R	aAa/aGa	1841
1	26313247	A	G	SNP	Het	26.01	gene-PCM1	PCM1		rna-XM_025279460.3	exon-XM_025279460.3-37	37	NON_SYNONYMOUS_CODING	K/R	aAa/aGa	1915
1	26313247	A	G	SNP	Het	26.01	gene-PCM1	PCM1		rna-XM_025279440.3	exon-XM_025279440.3-36	36	NON_SYNONYMOUS_CODING	K/R	aAa/aGa	1895
1	26313247	A	G	SNP	Het	26.01	gene-PCM1	PCM1		rna-XM_025279513.3	exon-XM_025279513.3-34	34	NON_SYNONYMOUS_CODING	K/R	aAa/aGa	1793
1	26313247	A	G	SNP	Het	26.01	gene-PCM1	PCM1		rna-XM_025279491.3	exon-XM_025279491.3-35	35	NON_SYNONYMOUS_CODING	K/R	aAa/aGa	1813
1	26313247	A	G	SNP	Het	26.01	gene-PCM1	PCM1		rna-XM_025279539.3	exon-XM_025279539.3-33	33	NON_SYNONYMOUS_CODING	K/R	aAa/aGa	1739
1	26313247	A	G	SNP	Het	26.01	gene-PCM1	PCM1		rna-XM_025279531.3	exon-XM_025279531.3-34	34	NON_SYNONYMOUS_CODING	K/R	aAa/aGa	1794
1	26313247	A	G	SNP	Het	26.01	gene-PCM1	PCM1		rna-XM_025279414.3	exon-XM_025279414.3-37	37	NON_SYNONYMOUS_CODING	K/R	aAa/aGa	1914
1	26313247	A	G	SNP	Het	26.01	gene-PCM1	PCM1		rna-XM_025279478.3	exon-XM_025279478.3-36	36	NON_SYNONYMOUS_CODING	K/R	aAa/aGa	1852
1	26313247	A	G	SNP	Het	26.01	gene-PCM1	PCM1		rna-XM_025279509.3	exon-XM_025279509.3-35	35	NON_SYNONYMOUS_CODING	K/R	aAa/aGa	1832
1	26313247	A	G	SNP	Het	26.01	gene-PCM1	PCM1		rna-XM_025279498.3	exon-XM_025279498.3-35	35	NON_SYNONYMOUS_CODING	K/R	aAa/aGa	1841
1	26313247	A	G	SNP	Het	26.01	gene-PCM1	PCM1		rna-XM_025279455.3	exon-XM_025279455.3-37	37	NON_SYNONYMOUS_CODING	K/R	aAa/aGa	1882
1	26313247	A	G	SNP	Het	26.01	gene-PCM1	PCM1		rna-XM_025279471.3	exon-XM_025279471.3-37	37	NON_SYNONYMOUS_CODING	K/R	aAa/aGa	1915
1	26797509	G	A	SNP	Het	24.13	Gene_rna-XR_006549065.2	exon-XR_006549065.2-1		rna-XR_006549065.2	exon-XR_006549065.2-3	3	NON_SYNONYMOUS_CODING	P/L	cCa/cTa	663
1	27434058	G	A	SNP	Het	20.98	Gene_rna-XR_006549066.2	exon-XR_006549066.2-1		rna-XR_006549066.2	exon-XR_006549066.2-2	2	NON_SYNONYMOUS_CODING	H/Y	Cac/Tac	974
1	27434146	G	A	SNP	Het	20.64	Gene_rna-XR_006549067.2	exon-XR_006549067.2-1		rna-XR_006549067.2	exon-XR_006549067.2-2	2	NON_SYNONYMOUS_CODING	P/L	cCc/cTc	959
1	27434291	G	A	SNP	Het	22.88	Gene_rna-XR_006549066.2	exon-XR_006549066.2-1		rna-XR_006549066.2	exon-XR_006549066.2-2	2	NON_SYNONYMOUS_CODING	S/L	tCa/tTa	896
1	27434291	G	A	SNP	Het	22.88	Gene_rna-XR_006549067.2	exon-XR_006549067.2-1		rna-XR_006549067.2	exon-XR_006549067.2-2	2	NON_SYNONYMOUS_CODING	H/Y	Cat/Tat	911
1	27434760	A	G	SNP	Het	23.55	Gene_rna-XR_006549066.2	exon-XR_006549066.2-1		rna-XR_006549066.2	exon-XR_006549066.2-2	2	NON_SYNONYMOUS_CODING	F/L	Ttc/Ctc	740
1	27434767	C	T	SNP	Het	23.79	Gene_rna-XR_006549067.2	exon-XR_006549067.2-1		rna-XR_006549067.2	exon-XR_006549067.2-2	2	NON_SYNONYMOUS_CODING	S/N	aGc/aAc	752
1	27706939	G	T	SNP	Het	21.4	Gene_gene-LOC102397193	Gene_gene-LOC102397193		gene-LOC102397193	id-LOC102397193	1	NON_SYNONYMOUS_CODING	N/K	aaC/aaA	232
1	27706952	A	G	SNP	Het	22.39	Gene_gene-LOC102397193	Gene_gene-LOC102397193		gene-LOC102397193	id-LOC102397193	1	NON_SYNONYMOUS_CODING	I/T	aTt/aCt	228
1	27706974	A	G	SNP	Het	20.77	Gene_gene-LOC102397193	Gene_gene-LOC102397193		gene-LOC102397193	id-LOC102397193	1	NON_SYNONYMOUS_CODING	W/R	Tgg/Cgg	221
1	27707102	T	C	SNP	Hom	24.41	Gene_gene-LOC102397193	Gene_gene-LOC102397193		gene-LOC102397193	id-LOC102397193	1	NON_SYNONYMOUS_CODING	D/G	gAc/gGc	178
1	27707192	T	C	SNP	Het	19.83	Gene_gene-LOC102397193	Gene_gene-LOC102397193		gene-LOC102397193	id-LOC102397193	1	NON_SYNONYMOUS_CODING	H/R	cAt/cGt	148
1	27707298	G	A	SNP	Het	19.14	Gene_gene-LOC102397193	Gene_gene-LOC102397193		gene-LOC102397193	id-LOC102397193	1	NON_SYNONYMOUS_CODING	R/C	Cgt/Tgt	113
1	27707309	G	A	SNP	Het	18.93	Gene_gene-LOC102397193	Gene_gene-LOC102397193		gene-LOC102397193	id-LOC102397193	1	NON_SYNONYMOUS_CODING	S/F	tCt/tTt	109
1	27707405	C	T	SNP	Het	15.01	Gene_gene-LOC102397193	Gene_gene-LOC102397193		gene-LOC102397193	id-LOC102397193	1	NON_SYNONYMOUS_CODING	R/H	cGc/cAc	77
1	27887768	G	A	SNP	Het	22.67	gene-TRIML1	TRIML1		rna-XM_006057429.4	exon-XM_006057429.4-6	6	NON_SYNONYMOUS_CODING	A/V	gCc/gTc	441
1	27914861	C	T	SNP	Het	24.46	Gene_rna-XR_006549069.2	exon-XR_006549069.2-1		rna-XR_006549069.2	exon-XR_006549069.2-1	1	NON_SYNONYMOUS_CODING	P/L	cCc/cTc	21
1	27914929	C	T	SNP	Het	23.08	Gene_rna-XR_006549069.2	exon-XR_006549069.2-1		rna-XR_006549069.2	exon-XR_006549069.2-1	1	NON_SYNONYMOUS_CODING	R/W	Cgg/Tgg	44
1	27942246	G	C	SNP	Het	20.94	Gene_rna-XR_006549069.2	exon-XR_006549069.2-1		rna-XR_006549069.2	exon-XR_006549069.2-9	9	NON_SYNONYMOUS_CODING	C/S	tGt/tCt	773
1	28582079	T	C	SNP	Het	21.79	Gene_rna-XR_006640703.1	exon-XR_006640703.1-1		rna-XR_006640703.1	exon-XR_006640703.1-6	6	NON_SYNONYMOUS_CODING	I/V	Atc/Gtc	446
1	28582079	T	C	SNP	Het	21.79	Gene_rna-XR_006640704.1	exon-XR_006640704.1-1		rna-XR_006640704.1	exon-XR_006640704.1-6	6	NON_SYNONYMOUS_CODING	I/V	Atc/Gtc	440
1	28582138	G	T	SNP	Het	19.39	Gene_rna-XR_006640703.1	exon-XR_006640703.1-1		rna-XR_006640703.1	exon-XR_006640703.1-6	6	NON_SYNONYMOUS_CODING	S/Y	tCc/tAc	426
1	28582138	G	T	SNP	Het	19.39	Gene_rna-XR_006640704.1	exon-XR_006640704.1-1		rna-XR_006640704.1	exon-XR_006640704.1-6	6	NON_SYNONYMOUS_CODING	S/Y	tCc/tAc	420
1	28588365	C	T	SNP	Het	23.36	Gene_rna-XR_006640703.1	exon-XR_006640703.1-1		rna-XR_006640703.1	exon-XR_006640703.1-2	2	NON_SYNONYMOUS_CODING	R/H	cGc/cAc	286
1	28588365	C	T	SNP	Het	23.36	Gene_rna-XR_006640704.1	exon-XR_006640704.1-1		rna-XR_006640704.1	exon-XR_006640704.1-2	2	NON_SYNONYMOUS_CODING	R/H	cGc/cAc	280
1	29136784	A	G	SNP	Hom	22.52	Gene_rna-XR_006549092.2	exon-XR_006549092.2-1		rna-XR_006549092.2	exon-XR_006549092.2-1	1	NON_SYNONYMOUS_CODING	H/R	cAt/cGt	260
1	29137167	A	G	SNP	Hom	21.25	Gene_rna-XR_006549092.2	exon-XR_006549092.2-1		rna-XR_006549092.2	exon-XR_006549092.2-1	1	NON_SYNONYMOUS_CODING	R/G	Aga/Gga	388
1	29137348	G	A	SNP	Hom	22.46	Gene_rna-XR_006549092.2	exon-XR_006549092.2-1		rna-XR_006549092.2	exon-XR_006549092.2-1	1	NON_SYNONYMOUS_CODING	R/H	cGt/cAt	448
1	29137390	T	C	SNP	Hom	24.21	Gene_rna-XR_006549092.2	exon-XR_006549092.2-1		rna-XR_006549092.2	exon-XR_006549092.2-1	1	NON_SYNONYMOUS_CODING	I/T	aTt/aCt	462
1	29137513	T	C	SNP	Hom	22.47	Gene_rna-XR_006549092.2	exon-XR_006549092.2-1		rna-XR_006549092.2	exon-XR_006549092.2-1	1	NON_SYNONYMOUS_CODING	L/P	cTg/cCg	503
1	29137527	A	G	SNP	Hom	25.33	Gene_rna-XR_006549092.2	exon-XR_006549092.2-1		rna-XR_006549092.2	exon-XR_006549092.2-1	1	NON_SYNONYMOUS_CODING	R/G	Aga/Gga	508
1	29137608	G	A	SNP	Hom	19.97	Gene_rna-XR_006549092.2	exon-XR_006549092.2-1		rna-XR_006549092.2	exon-XR_006549092.2-1	1	NON_SYNONYMOUS_CODING	G/R	Ggg/Agg	535
1	29138202	G	A	SNP	Hom	27.91	Gene_rna-XR_006549092.2	exon-XR_006549092.2-1		rna-XR_006549092.2	exon-XR_006549092.2-1	1	NON_SYNONYMOUS_CODING	G/R	Ggg/Agg	733
1	29138292	T	G	SNP	Hom	27.34	Gene_rna-XR_006549092.2	exon-XR_006549092.2-1		rna-XR_006549092.2	exon-XR_006549092.2-1	1	NON_SYNONYMOUS_CODING	Y/D	Tat/Gat	763
1	29138415	T	C	SNP	Hom	23.27	Gene_rna-XR_006549092.2	exon-XR_006549092.2-1		rna-XR_006549092.2	exon-XR_006549092.2-1	1	NON_SYNONYMOUS_CODING	C/R	Tgc/Cgc	804
1	29138455	A	G	SNP	Hom	24.41	Gene_rna-XR_006549092.2	exon-XR_006549092.2-1		rna-XR_006549092.2	exon-XR_006549092.2-1	1	NON_SYNONYMOUS_CODING	Q/R	cAg/cGg	817
1	29138556	A	C	SNP	Hom	22.67	Gene_rna-XR_006549092.2	exon-XR_006549092.2-1		rna-XR_006549092.2	exon-XR_006549092.2-1	1	NON_SYNONYMOUS_CODING	N/H	Aat/Cat	851
1	29138623	A	G	SNP	Hom	25.45	Gene_rna-XR_006549092.2	exon-XR_006549092.2-1		rna-XR_006549092.2	exon-XR_006549092.2-1	1	NON_SYNONYMOUS_CODING	Q/R	cAg/cGg	873
1	29138706	G	C	SNP	Hom	26.24	Gene_rna-XR_006549092.2	exon-XR_006549092.2-1		rna-XR_006549092.2	exon-XR_006549092.2-1	1	NON_SYNONYMOUS_CODING	A/P	Gcg/Ccg	901
1	29143927	T	C	SNP	Hom	22.12	gene-MTNR1A	MTNR1A		rna-XM_006076173.4	exon-XM_006076173.4-1	1	NON_SYNONYMOUS_CODING	V/A	gTg/gCg	20
1	29306015	A	G	SNP	Hom	21.17	Gene_rna-XR_003107734.2	exon-XR_003107734.2-1		rna-XR_003107734.2	exon-XR_003107734.2-4	4	NON_SYNONYMOUS_CODING	Y/C	tAt/tGt	418
1	29306015	A	G	SNP	Hom	21.17	Gene_rna-XR_006549123.1	exon-XR_006549123.1-1		rna-XR_006549123.1	exon-XR_006549123.1-4	4	NON_SYNONYMOUS_CODING	Y/C	tAt/tGt	716
1	29306189	T	C	SNP	Hom	23.2	Gene_rna-XR_003107734.2	exon-XR_003107734.2-1		rna-XR_003107734.2	exon-XR_003107734.2-4	4	NON_SYNONYMOUS_CODING	V/A	gTc/gCc	476
1	29306189	T	C	SNP	Hom	23.2	Gene_rna-XR_006549123.1	exon-XR_006549123.1-1		rna-XR_006549123.1	exon-XR_006549123.1-4	4	NON_SYNONYMOUS_CODING	V/A	gTc/gCc	774
1	29306288	G	A	SNP	Hom	20.1	Gene_rna-XR_003107734.2	exon-XR_003107734.2-1		rna-XR_003107734.2	exon-XR_003107734.2-4	4	NON_SYNONYMOUS_CODING	R/K	aGg/aAg	509
1	29306288	G	A	SNP	Hom	20.1	Gene_rna-XR_006549123.1	exon-XR_006549123.1-1		rna-XR_006549123.1	exon-XR_006549123.1-4	4	NON_SYNONYMOUS_CODING	R/K	aGg/aAg	807
1	29319466	A	T	SNP	Hom	22.15	gene-FAM149A	FAM149A		rna-XM_025279754.2	exon-XM_025279754.2-6	6	NON_SYNONYMOUS_CODING	L/H	cTc/cAc	438
1	29319466	A	T	SNP	Hom	22.15	gene-FAM149A	FAM149A		rna-XM_006060285.3	exon-XM_006060285.3-6	6	NON_SYNONYMOUS_CODING	L/H	cTc/cAc	438
1	29319466	A	T	SNP	Hom	22.15	gene-FAM149A	FAM149A		rna-XM_025279769.2	exon-XM_025279769.2-6	6	NON_SYNONYMOUS_CODING	L/H	cTc/cAc	438
1	29319466	A	T	SNP	Hom	22.15	gene-FAM149A	FAM149A		rna-XM_025279761.2	exon-XM_025279761.2-5	5	NON_SYNONYMOUS_CODING	L/H	cTc/cAc	396
1	29344302	A	G	SNP	Hom	29.19	gene-FAM149A	FAM149A		rna-XM_025279754.2	exon-XM_025279754.2-1	1	NON_SYNONYMOUS_CODING	V/A	gTg/gCg	163
1	29344302	A	G	SNP	Hom	29.19	gene-FAM149A	FAM149A		rna-XM_006060285.3	exon-XM_006060285.3-1	1	NON_SYNONYMOUS_CODING	V/A	gTg/gCg	163
1	29344302	A	G	SNP	Hom	29.19	gene-FAM149A	FAM149A		rna-XM_025279769.2	exon-XM_025279769.2-1	1	NON_SYNONYMOUS_CODING	V/A	gTg/gCg	163
1	29344302	A	G	SNP	Hom	29.19	gene-FAM149A	FAM149A		rna-XM_025279761.2	exon-XM_025279761.2-1	1	NON_SYNONYMOUS_CODING	V/A	gTg/gCg	163
1	29910980	A	C	SNP	Het	21.93	Gene_rna-XR_006549151.2	exon-XR_006549151.2-1		rna-XR_006549151.2	exon-XR_006549151.2-4	4	NON_SYNONYMOUS_CODING	Q/P	cAg/cCg	627
1	29910980	A	C	SNP	Het	21.93	Gene_rna-XR_006549152.1	exon-XR_006549152.1-1		rna-XR_006549152.1	exon-XR_006549152.1-4	4	NON_SYNONYMOUS_CODING	Q/P	cAg/cCg	627
1	29921258	T	C	SNP	Het	24.83	Gene_rna-XR_006549151.2	exon-XR_006549151.2-1		rna-XR_006549151.2	exon-XR_006549151.2-7	7	NON_SYNONYMOUS_CODING	M/T	aTg/aCg	738
1	29921258	T	C	SNP	Het	24.83	Gene_rna-XR_006549152.1	exon-XR_006549152.1-1		rna-XR_006549152.1	exon-XR_006549152.1-7	7	NON_SYNONYMOUS_CODING	M/T	aTg/aCg	738
1	29921258	T	C	SNP	Het	24.83	Gene_rna-XR_006549150.1	exon-XR_006549150.1-1		rna-XR_006549150.1	exon-XR_006549150.1-7	7	NON_SYNONYMOUS_CODING	W/R	Tgg/Cgg	738
1	30092682	C	T	SNP	Het	25.41	Gene_gene-LOC102392934	Gene_gene-LOC102392934		gene-LOC102392934	id-LOC102392934-2	2	NON_SYNONYMOUS_CODING	R/W	Cgg/Tgg	12
1	30092719	A	G	SNP	Het	10.24	Gene_gene-LOC102392934	Gene_gene-LOC102392934		gene-LOC102392934	id-LOC102392934-2	2	NON_SYNONYMOUS_CODING	K/R	aAa/aGa	24
1	30092917	G	C	SNP	Het	18.86	Gene_gene-LOC102392934	Gene_gene-LOC102392934		gene-LOC102392934	id-LOC102392934-2	2	NON_SYNONYMOUS_CODING	G/A	gGa/gCa	90
1	30092920	T	C	SNP	Het	12.35	Gene_gene-LOC102392934	Gene_gene-LOC102392934		gene-LOC102392934	id-LOC102392934-2	2	NON_SYNONYMOUS_CODING	L/P	cTg/cCg	91
1	30093064	T	C	SNP	Het	21.87	Gene_gene-LOC102392934	Gene_gene-LOC102392934		gene-LOC102392934	id-LOC102392934-2	2	NON_SYNONYMOUS_CODING	V/A	gTg/gCg	139
1	30093106	T	C	SNP	Het	21.75	Gene_gene-LOC102392934	Gene_gene-LOC102392934		gene-LOC102392934	id-LOC102392934-2	2	NON_SYNONYMOUS_CODING	L/P	cTc/cCc	153
1	30375580	T	C	SNP	Hom	23.3	Gene_rna-XR_006640725.1	exon-XR_006640725.1-1		rna-XR_006640725.1	exon-XR_006640725.1-1	1	NON_SYNONYMOUS_CODING	W/R	Tgg/Cgg	25
1	30375580	T	C	SNP	Hom	23.3	Gene_rna-XR_006640726.1	exon-XR_006640726.1-1		rna-XR_006640726.1	exon-XR_006640726.1-1	1	NON_SYNONYMOUS_CODING	W/R	Tgg/Cgg	25
1	30375586	C	T	SNP	Hom	21.26	Gene_rna-XR_006640725.1	exon-XR_006640725.1-1		rna-XR_006640725.1	exon-XR_006640725.1-1	1	NON_SYNONYMOUS_CODING	R/C	Cgc/Tgc	27
1	30375586	C	T	SNP	Hom	21.26	Gene_rna-XR_006640726.1	exon-XR_006640726.1-1		rna-XR_006640726.1	exon-XR_006640726.1-1	1	NON_SYNONYMOUS_CODING	R/C	Cgc/Tgc	27
1	30375865	A	G	SNP	Hom	23.9	Gene_rna-XR_006640725.1	exon-XR_006640725.1-1		rna-XR_006640725.1	exon-XR_006640725.1-1	1	NON_SYNONYMOUS_CODING	T/A	Act/Gct	120
1	30375865	A	G	SNP	Hom	23.9	Gene_rna-XR_006640726.1	exon-XR_006640726.1-1		rna-XR_006640726.1	exon-XR_006640726.1-1	1	NON_SYNONYMOUS_CODING	T/A	Act/Gct	120
1	30375979	G	C	SNP	Het	24.26	Gene_rna-XR_006640725.1	exon-XR_006640725.1-1		rna-XR_006640725.1	exon-XR_006640725.1-1	1	NON_SYNONYMOUS_CODING	A/P	Gca/Cca	158
1	30375979	G	C	SNP	Het	24.26	Gene_rna-XR_006640726.1	exon-XR_006640726.1-1		rna-XR_006640726.1	exon-XR_006640726.1-1	1	NON_SYNONYMOUS_CODING	A/P	Gca/Cca	158
1	30376217	G	A	SNP	Hom	20.23	Gene_rna-XR_006640725.1	exon-XR_006640725.1-1		rna-XR_006640725.1	exon-XR_006640725.1-1	1	NON_SYNONYMOUS_CODING	R/Q	cGg/cAg	237
1	30376217	G	A	SNP	Hom	20.23	Gene_rna-XR_006640726.1	exon-XR_006640726.1-1		rna-XR_006640726.1	exon-XR_006640726.1-1	1	NON_SYNONYMOUS_CODING	R/Q	cGg/cAg	237
1	30377296	G	A	SNP	Hom	19.86	Gene_rna-XR_006640725.1	exon-XR_006640725.1-1		rna-XR_006640725.1	exon-XR_006640725.1-1	1	NON_SYNONYMOUS_CODING	G/R	Ggg/Agg	597
1	30377296	G	A	SNP	Hom	19.86	Gene_rna-XR_006640726.1	exon-XR_006640726.1-1		rna-XR_006640726.1	exon-XR_006640726.1-1	1	NON_SYNONYMOUS_CODING	G/R	Ggg/Agg	597
1	30404202	G	A	SNP	Het	25.04	gene-TRNAC-GCA-3	TRNAC-GCA		rna-TRNAC-GCA-3	exon-TRNAC-GCA-3-1	1	NON_SYNONYMOUS_CODING	A/T	Gcc/Acc	16
1	30872694	G	A	SNP	Hom	22.08	Gene_rna-XR_006640732.1	exon-XR_006640732.1-1		rna-XR_006640732.1	exon-XR_006640732.1-1	1	NON_SYNONYMOUS_CODING	A/V	gCt/gTt	49
1	30872694	G	A	SNP	Hom	22.08	Gene_rna-XR_006549243.2	exon-XR_006549243.2-1		rna-XR_006549243.2	exon-XR_006549243.2-1	1	NON_SYNONYMOUS_CODING	L/F	Ctt/Ttt	50
1	30872762	C	T	SNP	Het	12.13	Gene_rna-XR_006640732.1	exon-XR_006640732.1-1		rna-XR_006640732.1	exon-XR_006640732.1-1	1	NON_SYNONYMOUS_CODING	M/I	atG/atA	26
1	30872762	C	T	SNP	Het	12.13	Gene_rna-XR_006549244.2	exon-XR_006549244.2-1		rna-XR_006549244.2	exon-XR_006549244.2-1	1	NON_SYNONYMOUS_CODING	V/I	Gta/Ata	27
1	30872762	C	T	SNP	Het	12.13	Gene_rna-XR_006549243.2	exon-XR_006549243.2-1		rna-XR_006549243.2	exon-XR_006549243.2-1	1	NON_SYNONYMOUS_CODING	C/Y	tGt/tAt	27
1	31155760	T	C	SNP	Het	25.14	gene-TRAPPC11	TRAPPC11		rna-XM_044938463.1	exon-XM_044938463.1-17	17	NON_SYNONYMOUS_CODING	I/V	Ata/Gta	579
1	31155760	T	C	SNP	Het	25.14	gene-TRAPPC11	TRAPPC11		rna-XM_044938462.1	exon-XM_044938462.1-17	17	NON_SYNONYMOUS_CODING	I/V	Ata/Gta	579
1	31155760	T	C	SNP	Het	25.14	gene-TRAPPC11	TRAPPC11		rna-XM_006075127.3	exon-XM_006075127.3-17	17	NON_SYNONYMOUS_CODING	I/V	Ata/Gta	579
1	31155760	T	C	SNP	Het	25.14	gene-TRAPPC11	TRAPPC11		rna-XM_006075128.3	exon-XM_006075128.3-17	17	NON_SYNONYMOUS_CODING	I/V	Ata/Gta	579
1	31181781	C	A	SNP	Het	19.33	gene-RWDD4	RWDD4		rna-XM_006075129.4	exon-XM_006075129.4-6	6	NON_SYNONYMOUS_CODING	H/N	Cac/Aac	162
1	31181781	C	A	SNP	Het	19.33	gene-RWDD4	RWDD4		rna-XM_025280315.3	exon-XM_025280315.3-6	6	NON_SYNONYMOUS_CODING	H/N	Cac/Aac	99
1	31181781	C	A	SNP	Het	19.33	gene-RWDD4	RWDD4		rna-XM_044938468.2	exon-XM_044938468.2-6	6	NON_SYNONYMOUS_CODING	H/N	Cac/Aac	162
1	31285990	T	C	SNP	Het	18.58	gene-LOC102392296	LOC102392296		rna-XM_006075131.3	exon-XM_006075131.3-3	3	NON_SYNONYMOUS_CODING	N/S	aAt/aGt	184
1	31287799	C	T	SNP	Het	18.69	Gene_rna-XR_006549257.1	exon-XR_006549257.1-1		rna-XR_006549257.1	exon-XR_006549257.1-1	1	NON_SYNONYMOUS_CODING	L/F	Ctc/Ttc	72
1	31292905	C	T	SNP	Het	20.78	Gene_gene-LOC102393895	Gene_gene-LOC102393895		gene-LOC102393895	id-LOC102393895	1	NON_SYNONYMOUS_CODING	P/L	cCt/cTt	575
1	31292953	A	G	SNP	Het	22.18	Gene_gene-LOC102393895	Gene_gene-LOC102393895		gene-LOC102393895	id-LOC102393895	1	NON_SYNONYMOUS_CODING	Q/R	cAg/cGg	591
1	31292956	G	A	SNP	Het	16.77	Gene_gene-LOC102393895	Gene_gene-LOC102393895		gene-LOC102393895	id-LOC102393895	1	NON_SYNONYMOUS_CODING	C/Y	tGc/tAc	592
1	31293087	T	C	SNP	Het	24.77	Gene_gene-LOC102393895	Gene_gene-LOC102393895		gene-LOC102393895	id-LOC102393895	1	NON_SYNONYMOUS_CODING	S/P	Tca/Cca	636
1	31293211	C	T	SNP	Het	22.78	Gene_gene-LOC102393895	Gene_gene-LOC102393895		gene-LOC102393895	id-LOC102393895	1	NON_SYNONYMOUS_CODING	A/V	gCc/gTc	677
1	31293324	T	C	SNP	Het	26.69	Gene_gene-LOC102393895	Gene_gene-LOC102393895		gene-LOC102393895	id-LOC102393895	1	NON_SYNONYMOUS_CODING	W/R	Tgg/Cgg	715
1	31293361	A	G	SNP	Het	19.29	Gene_gene-LOC102393895	Gene_gene-LOC102393895		gene-LOC102393895	id-LOC102393895	1	NON_SYNONYMOUS_CODING	E/G	gAg/gGg	727
1	31293511	C	T	SNP	Het	23.59	Gene_gene-LOC102393895	Gene_gene-LOC102393895		gene-LOC102393895	id-LOC102393895	1	NON_SYNONYMOUS_CODING	S/F	tCc/tTc	777
1	31293552	C	T	SNP	Het	21.96	Gene_gene-LOC102393895	Gene_gene-LOC102393895		gene-LOC102393895	id-LOC102393895	1	NON_SYNONYMOUS_CODING	L/F	Ctt/Ttt	791
1	31293667	T	C	SNP	Het	17.8	Gene_gene-LOC102393895	Gene_gene-LOC102393895		gene-LOC102393895	id-LOC102393895	1	NON_SYNONYMOUS_CODING	L/P	cTa/cCa	829
1	31293687	T	C	SNP	Het	23.31	Gene_gene-LOC102393895	Gene_gene-LOC102393895		gene-LOC102393895	id-LOC102393895	1	NON_SYNONYMOUS_CODING	S/P	Tct/Cct	836
1	31391077	C	T	SNP	Het	22.33	gene-WWC2	WWC2		rna-XM_025280361.3	exon-XM_025280361.3-18	18	NON_SYNONYMOUS_CODING	S/N	aGc/aAc	860
1	31391077	C	T	SNP	Het	22.33	gene-WWC2	WWC2		rna-XM_025280355.3	exon-XM_025280355.3-19	19	NON_SYNONYMOUS_CODING	S/N	aGc/aAc	998
1	31391077	C	T	SNP	Het	22.33	gene-WWC2	WWC2		rna-XM_044938497.2	exon-XM_044938497.2-19	19	NON_SYNONYMOUS_CODING	S/N	aGc/aAc	998
1	33459621	C	T	SNP	Het	18.82	gene-TRNAC-GCA-4	TRNAC-GCA		rna-TRNAC-GCA-4	exon-TRNAC-GCA-4-1	1	NON_SYNONYMOUS_CODING	P/L	cCg/cTg	2
1	36897713	A	G	SNP	Hom	22.53	gene-AGA	AGA		rna-XM_006080574.4	exon-XM_006080574.4-7	7	NON_SYNONYMOUS_CODING	N/D	Aat/Gat	259
1	36897713	A	G	SNP	Hom	22.53	Gene_rna-XR_006549318.2	exon-XR_006549318.2-1		rna-XR_006549318.2	exon-XR_006549318.2-5	5	NON_SYNONYMOUS_CODING	C/R	Tgc/Cgc	258
1	36897715	T	C	SNP	Hom	25	Gene_rna-XR_006549318.2	exon-XR_006549318.2-1		rna-XR_006549318.2	exon-XR_006549318.2-5	5	NON_SYNONYMOUS_CODING	H/R	cAt/cGt	257
1	36906593	T	C	SNP	Hom	23.27	Gene_rna-XR_006549318.2	exon-XR_006549318.2-1		rna-XR_006549318.2	exon-XR_006549318.2-4	4	NON_SYNONYMOUS_CODING	T/A	Act/Gct	201
1	36906763	G	A	SNP	Hom	20.35	Gene_rna-XR_006549318.2	exon-XR_006549318.2-1		rna-XR_006549318.2	exon-XR_006549318.2-4	4	NON_SYNONYMOUS_CODING	A/V	gCg/gTg	144
1	36918651	T	C	SNP	Hom	21.37	Gene_rna-XR_006549318.2	exon-XR_006549318.2-1		rna-XR_006549318.2	exon-XR_006549318.2-3	3	NON_SYNONYMOUS_CODING	T/A	Acc/Gcc	117
1	37244185	G	C	SNP	Het	19.86	Gene_gene-LOC102408943	Gene_gene-LOC102408943		gene-LOC102408943	id-LOC102408943	1	NON_SYNONYMOUS_CODING	V/L	Gtc/Ctc	111
1	37244657	T	C	SNP	Het	25.27	Gene_gene-LOC102408943	Gene_gene-LOC102408943		gene-LOC102408943	id-LOC102408943	1	NON_SYNONYMOUS_CODING	L/S	tTg/tCg	268
1	37244918	A	G	SNP	Het	22.76	Gene_gene-LOC102408943	Gene_gene-LOC102408943		gene-LOC102408943	id-LOC102408943	1	NON_SYNONYMOUS_CODING	E/G	gAg/gGg	355
1	37245043	C	T	SNP	Het	23.67	Gene_gene-LOC102408943	Gene_gene-LOC102408943		gene-LOC102408943	id-LOC102408943	1	NON_SYNONYMOUS_CODING	R/C	Cgc/Tgc	397
1	37245139	G	T	SNP	Het	20.06	Gene_gene-LOC102408943	Gene_gene-LOC102408943		gene-LOC102408943	id-LOC102408943	1	NON_SYNONYMOUS_CODING	A/S	Gct/Tct	429
1	37893360	T	C	SNP	Hom	21.93	gene-SPATA4	SPATA4		rna-XM_006078115.3	exon-XM_006078115.3-1	1	NON_SYNONYMOUS_CODING	L/P	cTt/cCt	10
1	38327904	C	G	SNP	Het	21.96	gene-LOC102394460	LOC102394460		rna-XM_006078123.3	exon-XM_006078123.3-4	4	NON_SYNONYMOUS_CODING	E/D	gaG/gaC	324
1	38327905	T	C	SNP	Het	25.17	gene-LOC102394460	LOC102394460		rna-XM_006078123.3	exon-XM_006078123.3-4	4	NON_SYNONYMOUS_CODING	E/G	gAg/gGg	324
1	38346892	C	T	SNP	Het	15.82	Gene_rna-XR_006549341.2	exon-XR_006549341.2-1		rna-XR_006549341.2	exon-XR_006549341.2-1	1	NON_SYNONYMOUS_CODING	G/R	Gga/Aga	253
1	38347542	G	A	SNP	Het	21.11	Gene_rna-XR_006549341.2	exon-XR_006549341.2-1		rna-XR_006549341.2	exon-XR_006549341.2-1	1	NON_SYNONYMOUS_CODING	A/V	gCg/gTg	36
1	38387933	C	G	SNP	Het	22.85	Gene_rna-XR_006640771.1	exon-XR_006640771.1-1		rna-XR_006640771.1	exon-XR_006640771.1-1	1	NON_SYNONYMOUS_CODING	A/G	gCa/gGa	53
1	38394952	G	A	SNP	Het	22.04	Gene_rna-XR_006640770.1	exon-XR_006640770.1-1		rna-XR_006640770.1	exon-XR_006640770.1-1	1	NON_SYNONYMOUS_CODING	E/K	Gaa/Aaa	17
1	38395108	G	A	SNP	Het	17.61	Gene_rna-XR_006640771.1	exon-XR_006640771.1-1		rna-XR_006640771.1	exon-XR_006640771.1-5	5	NON_SYNONYMOUS_CODING	G/R	Gga/Aga	398
1	38395108	G	A	SNP	Het	17.61	Gene_rna-XR_006640770.1	exon-XR_006640770.1-1		rna-XR_006640770.1	exon-XR_006640770.1-1	1	NON_SYNONYMOUS_CODING	G/R	Gga/Aga	69
1	38471326	G	A	SNP	Het	14.46	Gene_gene-LOC123332680	Gene_gene-LOC123332680		gene-LOC123332680	id-LOC123332680	2	NON_SYNONYMOUS_CODING	A/V	gCt/gTt	232
1	38471455	A	G	SNP	Het	16.36	Gene_gene-LOC123332680	Gene_gene-LOC123332680		gene-LOC123332680	id-LOC123332680	2	NON_SYNONYMOUS_CODING	M/T	aTg/aCg	189
1	38471470	T	G	SNP	Hom	6.27	Gene_gene-LOC123332680	Gene_gene-LOC123332680		gene-LOC123332680	id-LOC123332680	2	NON_SYNONYMOUS_CODING	E/A	gAg/gCg	184
1	38471476	A	G	SNP	Hom	12.71	Gene_gene-LOC123332680	Gene_gene-LOC123332680		gene-LOC123332680	id-LOC123332680	2	NON_SYNONYMOUS_CODING	V/A	gTt/gCt	182
1	38471495	C	T	SNP	Hom	9.54	Gene_gene-LOC123332680	Gene_gene-LOC123332680		gene-LOC123332680	id-LOC123332680	2	NON_SYNONYMOUS_CODING	G/R	Gga/Aga	176
1	38474428	G	A	SNP	Het	15.1	Gene_gene-LOC123332680	Gene_gene-LOC123332680		gene-LOC123332680	id-LOC123332680-2	1	NON_SYNONYMOUS_CODING	L/F	Ctc/Ttc	132
1	38474452	C	T	SNP	Het	19.72	Gene_gene-LOC123332680	Gene_gene-LOC123332680		gene-LOC123332680	id-LOC123332680-2	1	NON_SYNONYMOUS_CODING	V/I	Gtc/Atc	124
1	38474467	T	C	SNP	Het	10.51	Gene_gene-LOC123332680	Gene_gene-LOC123332680		gene-LOC123332680	id-LOC123332680-2	1	NON_SYNONYMOUS_CODING	K/E	Aaa/Gaa	119
1	38474479	T	C	SNP	Het	19.57	Gene_gene-LOC123332680	Gene_gene-LOC123332680		gene-LOC123332680	id-LOC123332680-2	1	NON_SYNONYMOUS_CODING	T/A	Act/Gct	115
1	38474497	A	G	SNP	Het	13.24	Gene_gene-LOC123332680	Gene_gene-LOC123332680		gene-LOC123332680	id-LOC123332680-2	1	NON_SYNONYMOUS_CODING	S/P	Tca/Cca	109
1	38474502	G	C	SNP	Het	14.44	Gene_gene-LOC123332680	Gene_gene-LOC123332680		gene-LOC123332680	id-LOC123332680-2	1	NON_SYNONYMOUS_CODING	A/G	gCt/gGt	107
1	38474518	A	C	SNP	Het	17.21	Gene_gene-LOC123332680	Gene_gene-LOC123332680		gene-LOC123332680	id-LOC123332680-2	1	NON_SYNONYMOUS_CODING	S/A	Tcc/Gcc	102
1	38474554	T	G	SNP	Het	16.01	Gene_gene-LOC123332680	Gene_gene-LOC123332680		gene-LOC123332680	id-LOC123332680-2	1	NON_SYNONYMOUS_CODING	I/L	Att/Ctt	90
1	38474560	G	A	SNP	Het	14.36	Gene_gene-LOC123332680	Gene_gene-LOC123332680		gene-LOC123332680	id-LOC123332680-2	1	NON_SYNONYMOUS_CODING	P/S	Ccc/Tcc	88
1	38474572	C	G	SNP	Het	14.94	Gene_gene-LOC123332680	Gene_gene-LOC123332680		gene-LOC123332680	id-LOC123332680-2	1	NON_SYNONYMOUS_CODING	V/L	Gta/Cta	84
1	38474581	T	G	SNP	Het	14.47	Gene_gene-LOC123332680	Gene_gene-LOC123332680		gene-LOC123332680	id-LOC123332680-2	1	NON_SYNONYMOUS_CODING	T/P	Aca/Cca	81
1	38474605	G	C	SNP	Het	14.13	Gene_gene-LOC123332680	Gene_gene-LOC123332680		gene-LOC123332680	id-LOC123332680-2	1	NON_SYNONYMOUS_CODING	Q/E	Caa/Gaa	73
1	38474645	C	G	SNP	Het	7.69	Gene_gene-LOC123332680	Gene_gene-LOC123332680		gene-LOC123332680	id-LOC123332680-2	1	NON_SYNONYMOUS_CODING	Q/H	caG/caC	59
1	38474656	A	G	SNP	Het	11.52	Gene_gene-LOC123332680	Gene_gene-LOC123332680		gene-LOC123332680	id-LOC123332680-2	1	NON_SYNONYMOUS_CODING	S/P	Tct/Cct	56
1	38474691	A	G	SNP	Het	5.48	Gene_gene-LOC123332680	Gene_gene-LOC123332680		gene-LOC123332680	id-LOC123332680-2	1	NON_SYNONYMOUS_CODING	I/T	aTc/aCc	44
1	38474698	G	C	SNP	Het	11.94	Gene_gene-LOC123332680	Gene_gene-LOC123332680		gene-LOC123332680	id-LOC123332680-2	1	NON_SYNONYMOUS_CODING	L/V	Ctg/Gtg	42
1	38474725	A	G	SNP	Het	9.29	Gene_gene-LOC123332680	Gene_gene-LOC123332680		gene-LOC123332680	id-LOC123332680-2	1	NON_SYNONYMOUS_CODING	F/L	Ttc/Ctc	33
1	38474726	A	C	SNP	Het	6.63	Gene_gene-LOC123332680	Gene_gene-LOC123332680		gene-LOC123332680	id-LOC123332680-2	1	NON_SYNONYMOUS_CODING	I/M	atT/atG	32
1	38474776	T	C	SNP	Het	6.99	Gene_gene-LOC123332680	Gene_gene-LOC123332680		gene-LOC123332680	id-LOC123332680-2	1	NON_SYNONYMOUS_CODING	K/E	Aaa/Gaa	16
1	38474780	T	G	SNP	Het	9.39	Gene_gene-LOC123332680	Gene_gene-LOC123332680		gene-LOC123332680	id-LOC123332680-2	1	NON_SYNONYMOUS_CODING	R/S	agA/agC	14
1	38474781	C	A	SNP	Het	5.09	Gene_gene-LOC123332680	Gene_gene-LOC123332680		gene-LOC123332680	id-LOC123332680-2	1	NON_SYNONYMOUS_CODING	R/I	aGa/aTa	14
1	38474800	C	T	SNP	Het	12.95	Gene_gene-LOC123332680	Gene_gene-LOC123332680		gene-LOC123332680	id-LOC123332680-2	1	NON_SYNONYMOUS_CODING	E/K	Gaa/Aaa	8
1	38474803	T	G	SNP	Het	7.41	Gene_gene-LOC123332680	Gene_gene-LOC123332680		gene-LOC123332680	id-LOC123332680-2	1	NON_SYNONYMOUS_CODING	N/H	Aat/Cat	7
1	38474809	C	G	SNP	Het	11.64	Gene_gene-LOC123332680	Gene_gene-LOC123332680		gene-LOC123332680	id-LOC123332680-2	1	NON_SYNONYMOUS_CODING	E/Q	Gag/Cag	5
1	38474817	G	C	SNP	Het	7.54	Gene_gene-LOC123332680	Gene_gene-LOC123332680		gene-LOC123332680	id-LOC123332680-2	1	NON_SYNONYMOUS_CODING	A/G	gCa/gGa	2
1	38486702	T	G	SNP	Het	19.41	Gene_rna-XR_006549367.2	exon-XR_006549367.2-1		rna-XR_006549367.2	exon-XR_006549367.2-3	3	NON_SYNONYMOUS_CODING	T/P	Act/Cct	682
1	38486750	G	A	SNP	Het	10.68	Gene_rna-XR_006549367.2	exon-XR_006549367.2-1		rna-XR_006549367.2	exon-XR_006549367.2-3	3	NON_SYNONYMOUS_CODING	R/C	Cgt/Tgt	666
1	38486764	T	A	SNP	Het	15.67	Gene_rna-XR_006549367.2	exon-XR_006549367.2-1		rna-XR_006549367.2	exon-XR_006549367.2-3	3	NON_SYNONYMOUS_CODING	Y/F	tAt/tTt	661
1	38486807	T	C	SNP	Het	20.15	Gene_rna-XR_006549367.2	exon-XR_006549367.2-1		rna-XR_006549367.2	exon-XR_006549367.2-3	3	NON_SYNONYMOUS_CODING	T/A	Acc/Gcc	647
1	38486915	C	T	SNP	Het	18.22	Gene_rna-XR_006549367.2	exon-XR_006549367.2-1		rna-XR_006549367.2	exon-XR_006549367.2-3	3	NON_SYNONYMOUS_CODING	V/M	Gtg/Atg	611
1	38487118	A	T	SNP	Het	17.96	Gene_rna-XR_006549367.2	exon-XR_006549367.2-1		rna-XR_006549367.2	exon-XR_006549367.2-3	3	NON_SYNONYMOUS_CODING	F/Y	tTt/tAt	543
1	38487215	G	A	SNP	Het	13.74	Gene_rna-XR_006549367.2	exon-XR_006549367.2-1		rna-XR_006549367.2	exon-XR_006549367.2-3	3	NON_SYNONYMOUS_CODING	R/C	Cgt/Tgt	511
1	38487226	G	A	SNP	Het	10.72	Gene_rna-XR_006549367.2	exon-XR_006549367.2-1		rna-XR_006549367.2	exon-XR_006549367.2-3	3	NON_SYNONYMOUS_CODING	T/I	aCa/aTa	507
1	38487443	C	G	SNP	Het	23.91	Gene_rna-XR_006549367.2	exon-XR_006549367.2-1		rna-XR_006549367.2	exon-XR_006549367.2-3	3	NON_SYNONYMOUS_CODING	V/L	Gtg/Ctg	435
1	38487493	C	T	SNP	Het	22.09	Gene_rna-XR_006549367.2	exon-XR_006549367.2-1		rna-XR_006549367.2	exon-XR_006549367.2-3	3	NON_SYNONYMOUS_CODING	C/Y	tGt/tAt	418
1	38487597	G	C	SNP	Het	21.89	Gene_rna-XR_006549367.2	exon-XR_006549367.2-1		rna-XR_006549367.2	exon-XR_006549367.2-3	3	NON_SYNONYMOUS_CODING	N/K	aaC/aaG	383
1	38487701	G	A	SNP	Het	14.93	Gene_rna-XR_006549367.2	exon-XR_006549367.2-1		rna-XR_006549367.2	exon-XR_006549367.2-3	3	NON_SYNONYMOUS_CODING	P/S	Cct/Tct	349
1	38487739	C	T	SNP	Het	13.07	Gene_rna-XR_006549367.2	exon-XR_006549367.2-1		rna-XR_006549367.2	exon-XR_006549367.2-3	3	NON_SYNONYMOUS_CODING	S/N	aGt/aAt	336
1	38487740	T	A	SNP	Het	17.72	Gene_rna-XR_006549367.2	exon-XR_006549367.2-1		rna-XR_006549367.2	exon-XR_006549367.2-3	3	NON_SYNONYMOUS_CODING	S/C	Agt/Tgt	336
1	38487779	C	A	SNP	Het	15.11	Gene_rna-XR_006549367.2	exon-XR_006549367.2-1		rna-XR_006549367.2	exon-XR_006549367.2-3	3	NON_SYNONYMOUS_CODING	A/S	Gcc/Tcc	323
1	38488148	G	C	SNP	Het	20.35	Gene_rna-XR_006549367.2	exon-XR_006549367.2-1		rna-XR_006549367.2	exon-XR_006549367.2-3	3	NON_SYNONYMOUS_CODING	H/D	Cac/Gac	200
1	38490258	A	T	SNP	Het	13.51	Gene_rna-XR_006549367.2	exon-XR_006549367.2-1		rna-XR_006549367.2	exon-XR_006549367.2-2	2	NON_SYNONYMOUS_CODING	S/T	Tct/Act	188
1	38490273	C	G	SNP	Het	14.08	Gene_rna-XR_006549367.2	exon-XR_006549367.2-1		rna-XR_006549367.2	exon-XR_006549367.2-2	2	NON_SYNONYMOUS_CODING	A/P	Gcc/Ccc	183
1	38490699	A	G	SNP	Het	21.53	Gene_rna-XR_006549367.2	exon-XR_006549367.2-1		rna-XR_006549367.2	exon-XR_006549367.2-1	1	NON_SYNONYMOUS_CODING	V/A	gTa/gCa	107
1	38491002	C	A	SNP	Het	9.35	Gene_rna-XR_006549367.2	exon-XR_006549367.2-1		rna-XR_006549367.2	exon-XR_006549367.2-1	1	NON_SYNONYMOUS_CODING	C/F	tGt/tTt	6
1	38491008	C	G	SNP	Het	9.68	Gene_rna-XR_006549367.2	exon-XR_006549367.2-1		rna-XR_006549367.2	exon-XR_006549367.2-1	1	NON_SYNONYMOUS_CODING	R/T	aGg/aCg	4
1	38991678	T	G	SNP	Het	20.07	Gene_gene-LOC112583750	Gene_gene-LOC112583750		gene-LOC112583750	id-LOC112583750	1	NON_SYNONYMOUS_CODING	K/T	aAg/aCg	901
1	38991693	T	G	SNP	Het	17.08	Gene_gene-LOC112583750	Gene_gene-LOC112583750		gene-LOC112583750	id-LOC112583750	1	NON_SYNONYMOUS_CODING	K/T	aAg/aCg	896
1	38991792	G	A	SNP	Het	20.27	Gene_gene-LOC112583750	Gene_gene-LOC112583750		gene-LOC112583750	id-LOC112583750	1	NON_SYNONYMOUS_CODING	T/I	aCt/aTt	863
1	38992027	T	C	SNP	Het	25.23	Gene_gene-LOC112583750	Gene_gene-LOC112583750		gene-LOC112583750	id-LOC112583750	1	NON_SYNONYMOUS_CODING	R/G	Aga/Gga	785
1	39007554	A	G	SNP	Het	20.14	gene-LOC102410355	LOC102410355		rna-XM_044938848.1	exon-XM_044938848.1-3	3	NON_SYNONYMOUS_CODING	I/V	Atc/Gtc	17
1	39007554	A	G	SNP	Het	20.14	gene-LOC102410355	LOC102410355		rna-XM_044938814.1	exon-XM_044938814.1-6	6	NON_SYNONYMOUS_CODING	I/V	Atc/Gtc	207
1	39007554	A	G	SNP	Het	20.14	gene-LOC102410355	LOC102410355		rna-XM_044938831.1	exon-XM_044938831.1-6	6	NON_SYNONYMOUS_CODING	I/V	Atc/Gtc	207
1	39007554	A	G	SNP	Het	20.14	gene-LOC102410355	LOC102410355		rna-XM_006050677.3	exon-XM_006050677.3-6	6	NON_SYNONYMOUS_CODING	I/V	Atc/Gtc	206
1	39007554	A	G	SNP	Het	20.14	gene-LOC102410355	LOC102410355		rna-XM_044938821.1	exon-XM_044938821.1-7	7	NON_SYNONYMOUS_CODING	I/V	Atc/Gtc	207
1	39007999	G	A	SNP	Het	21.81	gene-LOC102410355	LOC102410355		rna-XM_044938848.1	exon-XM_044938848.1-3	3	NON_SYNONYMOUS_CODING	R/K	aGg/aAg	165
1	39007999	G	A	SNP	Het	21.81	gene-LOC102410355	LOC102410355		rna-XM_044938814.1	exon-XM_044938814.1-6	6	NON_SYNONYMOUS_CODING	R/K	aGg/aAg	355
1	39007999	G	A	SNP	Het	21.81	gene-LOC102410355	LOC102410355		rna-XM_044938831.1	exon-XM_044938831.1-6	6	NON_SYNONYMOUS_CODING	R/K	aGg/aAg	355
1	39007999	G	A	SNP	Het	21.81	gene-LOC102410355	LOC102410355		rna-XM_006050677.3	exon-XM_006050677.3-6	6	NON_SYNONYMOUS_CODING	R/K	aGg/aAg	354
1	39007999	G	A	SNP	Het	21.81	gene-LOC102410355	LOC102410355		rna-XM_044938821.1	exon-XM_044938821.1-7	7	NON_SYNONYMOUS_CODING	R/K	aGg/aAg	355
1	39010287	C	A	SNP	Het	18.77	gene-LOC102410355	LOC102410355		rna-XM_044938852.1	exon-XM_044938852.1-6	6	NON_SYNONYMOUS_CODING	P/T	Cca/Aca	130
1	39010287	C	A	SNP	Het	18.77	gene-LOC102410355	LOC102410355		rna-XM_044938849.1	exon-XM_044938849.1-6	6	NON_SYNONYMOUS_CODING	P/T	Cca/Aca	130
1	39070957	C	A	SNP	Het	21.16	gene-AGPAT5	AGPAT5		rna-XM_006050679.3	exon-XM_006050679.3-8	8	NON_SYNONYMOUS_CODING	V/L	Gta/Tta	323
1	39452560	G	A	SNP	Het	22.91	gene-MCPH1	MCPH1		rna-XM_044938967.1	exon-XM_044938967.1-8	8	NON_SYNONYMOUS_CODING	A/V	gCg/gTg	406
1	39452560	G	A	SNP	Het	22.91	gene-MCPH1	MCPH1		rna-XM_044938955.1	exon-XM_044938955.1-5	5	NON_SYNONYMOUS_CODING	A/V	gCg/gTg	330
1	39452560	G	A	SNP	Het	22.91	gene-MCPH1	MCPH1		rna-XM_044938946.1	exon-XM_044938946.1-8	8	NON_SYNONYMOUS_CODING	A/V	gCg/gTg	446
1	39452560	G	A	SNP	Het	22.91	gene-MCPH1	MCPH1		rna-XM_044938950.2	exon-XM_044938950.2-8	8	NON_SYNONYMOUS_CODING	A/V	gCg/gTg	446
1	39452560	G	A	SNP	Het	22.91	gene-MCPH1	MCPH1		rna-XM_044938952.1	exon-XM_044938952.1-7	7	NON_SYNONYMOUS_CODING	A/V	gCg/gTg	330
1	39452560	G	A	SNP	Het	22.91	gene-MCPH1	MCPH1		rna-XM_044938965.1	exon-XM_044938965.1-8	8	NON_SYNONYMOUS_CODING	A/V	gCg/gTg	406
1	39452560	G	A	SNP	Het	22.91	gene-MCPH1	MCPH1		rna-XM_044938943.1	exon-XM_044938943.1-8	8	NON_SYNONYMOUS_CODING	A/V	gCg/gTg	446
1	39452560	G	A	SNP	Het	22.91	gene-MCPH1	MCPH1		rna-XM_044938937.1	exon-XM_044938937.1-8	8	NON_SYNONYMOUS_CODING	A/V	gCg/gTg	446
1	39452560	G	A	SNP	Het	22.91	gene-MCPH1	MCPH1		rna-XM_006050683.3	exon-XM_006050683.3-8	8	NON_SYNONYMOUS_CODING	A/V	gCg/gTg	446
1	39452560	G	A	SNP	Het	22.91	gene-MCPH1	MCPH1		rna-XM_006050680.4	exon-XM_006050680.4-8	8	NON_SYNONYMOUS_CODING	A/V	gCg/gTg	446
1	39452560	G	A	SNP	Het	22.91	gene-MCPH1	MCPH1		rna-XM_006050681.3	exon-XM_006050681.3-8	8	NON_SYNONYMOUS_CODING	A/V	gCg/gTg	446
1	40700214	T	A	SNP	Hom	23.33	Gene_rna-XR_006549465.2	exon-XR_006549465.2-1		rna-XR_006549465.2	exon-XR_006549465.2-1	1	NON_SYNONYMOUS_CODING	V/E	gTa/gAa	14
1	40700228	A	G	SNP	Hom	20.36	Gene_rna-XR_006549465.2	exon-XR_006549465.2-1		rna-XR_006549465.2	exon-XR_006549465.2-1	1	NON_SYNONYMOUS_CODING	K/E	Aag/Gag	19
1	40700237	A	T	SNP	Hom	21.18	Gene_rna-XR_006549465.2	exon-XR_006549465.2-1		rna-XR_006549465.2	exon-XR_006549465.2-1	1	NON_SYNONYMOUS_CODING	S/C	Agc/Tgc	22
1	40701634	G	A	SNP	Het	22.09	Gene_rna-XR_006549465.2	exon-XR_006549465.2-1		rna-XR_006549465.2	exon-XR_006549465.2-2	2	NON_SYNONYMOUS_CODING	V/I	Gtt/Att	62
1	40701673	A	G	SNP	Het	19.76	Gene_rna-XR_006549465.2	exon-XR_006549465.2-1		rna-XR_006549465.2	exon-XR_006549465.2-2	2	NON_SYNONYMOUS_CODING	I/V	Att/Gtt	75
1	40702632	A	C	SNP	Het	21.41	Gene_rna-XR_006549464.1	exon-XR_006549464.1-1		rna-XR_006549464.1	exon-XR_006549464.1-2	2	NON_SYNONYMOUS_CODING	M/L	Atg/Ctg	386
1	43496277	A	G	SNP	Het	21.02	gene-KBTBD11	KBTBD11		rna-XM_044939043.2	exon-XM_044939043.2-2	2	NON_SYNONYMOUS_CODING	C/R	Tgc/Cgc	17
1	43496277	A	G	SNP	Het	21.02	gene-KBTBD11	KBTBD11		rna-XM_044939030.2	exon-XM_044939030.2-4	4	NON_SYNONYMOUS_CODING	C/R	Tgc/Cgc	17
1	43496277	A	G	SNP	Het	21.02	gene-KBTBD11	KBTBD11		rna-XM_044939032.2	exon-XM_044939032.2-4	4	NON_SYNONYMOUS_CODING	C/R	Tgc/Cgc	17
1	43496277	A	G	SNP	Het	21.02	gene-KBTBD11	KBTBD11		rna-XM_044939042.2	exon-XM_044939042.2-2	2	NON_SYNONYMOUS_CODING	C/R	Tgc/Cgc	17
1	43496277	A	G	SNP	Het	21.02	gene-KBTBD11	KBTBD11		rna-XM_045164797.1	exon-XM_045164797.1-5	5	NON_SYNONYMOUS_CODING	C/R	Tgc/Cgc	17
1	43496277	A	G	SNP	Het	21.02	gene-KBTBD11	KBTBD11		rna-XM_045164798.1	exon-XM_045164798.1-5	5	NON_SYNONYMOUS_CODING	C/R	Tgc/Cgc	17
1	43496277	A	G	SNP	Het	21.02	gene-KBTBD11	KBTBD11		rna-XM_044939016.2	exon-XM_044939016.2-6	6	NON_SYNONYMOUS_CODING	C/R	Tgc/Cgc	17
1	43496277	A	G	SNP	Het	21.02	gene-KBTBD11	KBTBD11		rna-XM_044939019.2	exon-XM_044939019.2-6	6	NON_SYNONYMOUS_CODING	C/R	Tgc/Cgc	17
1	43496277	A	G	SNP	Het	21.02	gene-KBTBD11	KBTBD11		rna-XM_044939029.2	exon-XM_044939029.2-6	6	NON_SYNONYMOUS_CODING	C/R	Tgc/Cgc	17
1	43496277	A	G	SNP	Het	21.02	gene-KBTBD11	KBTBD11		rna-XM_025280872.3	exon-XM_025280872.3-2	2	NON_SYNONYMOUS_CODING	C/R	Tgc/Cgc	17
1	43636830	T	C	SNP	Het	25.59	gene-LOC112577753	LOC112577753		rna-XM_044939085.2	exon-XM_044939085.2-6	6	NON_SYNONYMOUS_CODING	K/E	Aaa/Gaa	320
1	43636830	T	C	SNP	Het	25.59	gene-LOC112577753	LOC112577753		rna-XM_025280968.3	exon-XM_025280968.3-6	6	NON_SYNONYMOUS_CODING	K/E	Aaa/Gaa	320
1	43636830	T	C	SNP	Het	25.59	gene-LOC112577753	LOC112577753		rna-XM_025280946.3	exon-XM_025280946.3-6	6	NON_SYNONYMOUS_CODING	K/E	Aaa/Gaa	320
1	43636830	T	C	SNP	Het	25.59	gene-LOC112577753	LOC112577753		rna-XM_025280966.3	exon-XM_025280966.3-6	6	NON_SYNONYMOUS_CODING	K/E	Aaa/Gaa	320
1	43636830	T	C	SNP	Het	25.59	gene-LOC112577753	LOC112577753		rna-XM_025280974.3	exon-XM_025280974.3-6	6	NON_SYNONYMOUS_CODING	K/E	Aaa/Gaa	320
1	43636830	T	C	SNP	Het	25.59	Gene_rna-XR_006549514.2	exon-XR_006549514.2-1		rna-XR_006549514.2	exon-XR_006549514.2-1	1	NON_SYNONYMOUS_CODING	L/S	tTa/tCa	15
1	43637395	T	C	SNP	Hom	22.29	gene-LOC112577753	LOC112577753		rna-XM_044939085.2	exon-XM_044939085.2-5	5	NON_SYNONYMOUS_CODING	Q/R	cAa/cGa	284
1	43637395	T	C	SNP	Hom	22.29	gene-LOC112577753	LOC112577753		rna-XM_025280968.3	exon-XM_025280968.3-5	5	NON_SYNONYMOUS_CODING	Q/R	cAa/cGa	284
1	43637395	T	C	SNP	Hom	22.29	gene-LOC112577753	LOC112577753		rna-XM_025280946.3	exon-XM_025280946.3-5	5	NON_SYNONYMOUS_CODING	Q/R	cAa/cGa	284
1	43637395	T	C	SNP	Hom	22.29	gene-LOC112577753	LOC112577753		rna-XM_025280966.3	exon-XM_025280966.3-5	5	NON_SYNONYMOUS_CODING	Q/R	cAa/cGa	284
1	43637395	T	C	SNP	Hom	22.29	gene-LOC112577753	LOC112577753		rna-XM_025280974.3	exon-XM_025280974.3-5	5	NON_SYNONYMOUS_CODING	Q/R	cAa/cGa	284
1	43637395	T	C	SNP	Hom	22.29	Gene_rna-XR_006549514.2	exon-XR_006549514.2-1		rna-XR_006549514.2	exon-XR_006549514.2-2	2	NON_SYNONYMOUS_CODING	W/R	Tgg/Cgg	111
1	43639282	A	G	SNP	Het	19.98	Gene_rna-XR_006549514.2	exon-XR_006549514.2-1		rna-XR_006549514.2	exon-XR_006549514.2-2	2	NON_SYNONYMOUS_CODING	N/D	Aac/Gac	740
1	43967737	A	G	SNP	Het	20.61	Gene_rna-XR_006549534.1	exon-XR_006549534.1-1		rna-XR_006549534.1	exon-XR_006549534.1-2	2	NON_SYNONYMOUS_CODING	R/G	Aga/Gga	248
1	44415971	C	G	SNP	Het	19.99	gene-ERICH1	ERICH1		rna-XM_044939153.1	exon-XM_044939153.1-5	5	NON_SYNONYMOUS_CODING	H/D	Cat/Gat	332
1	44415971	C	G	SNP	Het	19.99	gene-ERICH1	ERICH1		rna-XM_044939154.1	exon-XM_044939154.1-5	5	NON_SYNONYMOUS_CODING	L/V	Ctt/Gtt	332
1	44415971	C	G	SNP	Het	19.99	gene-ERICH1	ERICH1		rna-XM_025281034.2	exon-XM_025281034.2-5	5	NON_SYNONYMOUS_CODING	Q/E	Caa/Gaa	332
1	44415971	C	G	SNP	Het	19.99	gene-ERICH1	ERICH1		rna-XM_025281052.3	exon-XM_025281052.3-5	5	NON_SYNONYMOUS_CODING	L/V	Ctg/Gtg	332
1	44415971	C	G	SNP	Het	19.99	gene-ERICH1	ERICH1		rna-XM_044939160.1	exon-XM_044939160.1-5	5	NON_SYNONYMOUS_CODING	P/A	Cct/Gct	332
1	44415971	C	G	SNP	Het	19.99	gene-ERICH1	ERICH1		rna-XM_045164810.1	exon-XM_045164810.1-5	5	NON_SYNONYMOUS_CODING	H/D	Cat/Gat	332
1	44415971	C	G	SNP	Het	19.99	gene-ERICH1	ERICH1		rna-XM_025281043.3	exon-XM_025281043.3-5	5	NON_SYNONYMOUS_CODING	H/D	Cat/Gat	332
1	44415971	C	G	SNP	Het	19.99	Gene_rna-XR_003108008.2	exon-XR_003108008.2-1		rna-XR_003108008.2	exon-XR_003108008.2-5	5	NON_SYNONYMOUS_CODING	P/R	cCa/cGa	412
1	44415971	C	G	SNP	Het	19.99	Gene_rna-XR_006549536.2	exon-XR_006549536.2-1		rna-XR_006549536.2	exon-XR_006549536.2-5	5	NON_SYNONYMOUS_CODING	P/R	cCa/cGa	412
1	44415971	C	G	SNP	Het	19.99	Gene_rna-XR_003108001.3	exon-XR_003108001.3-1		rna-XR_003108001.3	exon-XR_003108001.3-5	5	NON_SYNONYMOUS_CODING	P/R	cCa/cGa	412
1	44930411	C	G	SNP	Het	13.25	Gene_rna-XR_006548921.2	exon-XR_006548921.2-1		rna-XR_006548921.2	exon-XR_006548921.2-1	1	NON_SYNONYMOUS_CODING	T/S	aCt/aGt	28
1	44930429	G	A	SNP	Het	16.28	Gene_rna-XR_006548921.2	exon-XR_006548921.2-1		rna-XR_006548921.2	exon-XR_006548921.2-1	1	NON_SYNONYMOUS_CODING	G/E	gGg/gAg	34
1	44930783	C	T	SNP	Het	7.84	Gene_rna-XR_006548921.2	exon-XR_006548921.2-1		rna-XR_006548921.2	exon-XR_006548921.2-1	1	NON_SYNONYMOUS_CODING	P/L	cCg/cTg	152
1	44943893	C	G	SNP	Het	13.81	Gene_rna-XR_006548921.2	exon-XR_006548921.2-1		rna-XR_006548921.2	exon-XR_006548921.2-2	2	NON_SYNONYMOUS_CODING	P/A	Ccc/Gcc	176
1	44964404	G	T	SNP	Het	10.52	Gene_rna-XR_006640799.1	exon-XR_006640799.1-1		rna-XR_006640799.1	exon-XR_006640799.1-2	2	NON_SYNONYMOUS_CODING	R/L	cGg/cTg	2613
1	44964404	G	T	SNP	Het	10.52	Gene_rna-XR_006640800.1	exon-XR_006640800.1-1		rna-XR_006640800.1	exon-XR_006640800.1-2	2	NON_SYNONYMOUS_CODING	R/L	cGg/cTg	2613
1	44964404	G	T	SNP	Het	10.52	Gene_rna-XR_006640801.1	exon-XR_006640801.1-1		rna-XR_006640801.1	exon-XR_006640801.1-2	2	NON_SYNONYMOUS_CODING	R/L	cGg/cTg	2613
1	44964582	T	C	SNP	Het	7.69	Gene_rna-XR_006640799.1	exon-XR_006640799.1-1		rna-XR_006640799.1	exon-XR_006640799.1-3	3	NON_SYNONYMOUS_CODING	F/L	Ttc/Ctc	2640
1	44964980	C	T	SNP	Het	9.85	Gene_rna-XR_006640800.1	exon-XR_006640800.1-1		rna-XR_006640800.1	exon-XR_006640800.1-3	3	NON_SYNONYMOUS_CODING	P/L	cCa/cTa	2719
1	44964980	C	T	SNP	Het	9.85	Gene_rna-XR_006640801.1	exon-XR_006640801.1-1		rna-XR_006640801.1	exon-XR_006640801.1-4	4	NON_SYNONYMOUS_CODING	P/L	cCa/cTa	2734
1	44964980	C	T	SNP	Het	9.85	Gene_rna-XR_006640802.1	exon-XR_006640802.1-1		rna-XR_006640802.1	exon-XR_006640802.1-3	3	NON_SYNONYMOUS_CODING	P/L	cCa/cTa	2578
1	44965178	A	C	SNP	Het	5.43	Gene_rna-XR_006640800.1	exon-XR_006640800.1-1		rna-XR_006640800.1	exon-XR_006640800.1-3	3	NON_SYNONYMOUS_CODING	Y/S	tAt/tCt	2785
1	44965178	A	C	SNP	Het	5.43	Gene_rna-XR_006640801.1	exon-XR_006640801.1-1		rna-XR_006640801.1	exon-XR_006640801.1-4	4	NON_SYNONYMOUS_CODING	Y/S	tAt/tCt	2800
1	44965178	A	C	SNP	Het	5.43	Gene_rna-XR_006640802.1	exon-XR_006640802.1-1		rna-XR_006640802.1	exon-XR_006640802.1-3	3	NON_SYNONYMOUS_CODING	Y/S	tAt/tCt	2644
1	44965420	A	G	SNP	Het	9.47	Gene_rna-XR_006640800.1	exon-XR_006640800.1-1		rna-XR_006640800.1	exon-XR_006640800.1-3	3	NON_SYNONYMOUS_CODING	R/G	Agg/Ggg	2866
1	44965420	A	G	SNP	Het	9.47	Gene_rna-XR_006640801.1	exon-XR_006640801.1-1		rna-XR_006640801.1	exon-XR_006640801.1-4	4	NON_SYNONYMOUS_CODING	R/G	Agg/Ggg	2881
1	44965420	A	G	SNP	Het	9.47	Gene_rna-XR_006640802.1	exon-XR_006640802.1-1		rna-XR_006640802.1	exon-XR_006640802.1-3	3	NON_SYNONYMOUS_CODING	R/G	Agg/Ggg	2725
1	44965581	G	A	SNP	Het	20.26	Gene_rna-XR_006640799.1	exon-XR_006640799.1-1		rna-XR_006640799.1	exon-XR_006640799.1-4	4	NON_SYNONYMOUS_CODING	V/M	Gtg/Atg	2943
1	44965722	A	G	SNP	Het	21.56	Gene_rna-XR_006640799.1	exon-XR_006640799.1-1		rna-XR_006640799.1	exon-XR_006640799.1-4	4	NON_SYNONYMOUS_CODING	K/E	Aaa/Gaa	2990
1	44965933	C	A	SNP	Het	21.7	Gene_rna-XR_006640799.1	exon-XR_006640799.1-1		rna-XR_006640799.1	exon-XR_006640799.1-4	4	NON_SYNONYMOUS_CODING	S/Y	tCt/tAt	3060
1	44965933	C	A	SNP	Het	21.7	Gene_rna-XR_006640800.1	exon-XR_006640800.1-1		rna-XR_006640800.1	exon-XR_006640800.1-3	3	NON_SYNONYMOUS_CODING	L/I	Ctt/Att	3037
1	44965933	C	A	SNP	Het	21.7	Gene_rna-XR_006640801.1	exon-XR_006640801.1-1		rna-XR_006640801.1	exon-XR_006640801.1-4	4	NON_SYNONYMOUS_CODING	L/I	Ctt/Att	3052
1	44965933	C	A	SNP	Het	21.7	Gene_rna-XR_006640802.1	exon-XR_006640802.1-1		rna-XR_006640802.1	exon-XR_006640802.1-3	3	NON_SYNONYMOUS_CODING	L/I	Ctt/Att	2896
1	44965971	G	C	SNP	Het	15.18	Gene_rna-XR_006640799.1	exon-XR_006640799.1-1		rna-XR_006640799.1	exon-XR_006640799.1-4	4	NON_SYNONYMOUS_CODING	V/L	Gtc/Ctc	3073
1	44965971	G	C	SNP	Het	15.18	Gene_rna-XR_006640800.1	exon-XR_006640800.1-1		rna-XR_006640800.1	exon-XR_006640800.1-3	3	NON_SYNONYMOUS_CODING	M/I	atG/atC	3049
1	44965971	G	C	SNP	Het	15.18	Gene_rna-XR_006640801.1	exon-XR_006640801.1-1		rna-XR_006640801.1	exon-XR_006640801.1-4	4	NON_SYNONYMOUS_CODING	M/I	atG/atC	3064
1	44965971	G	C	SNP	Het	15.18	Gene_rna-XR_006640802.1	exon-XR_006640802.1-1		rna-XR_006640802.1	exon-XR_006640802.1-3	3	NON_SYNONYMOUS_CODING	M/I	atG/atC	2908
1	44965982	C	G	SNP	Het	5.65	Gene_rna-XR_006640800.1	exon-XR_006640800.1-1		rna-XR_006640800.1	exon-XR_006640800.1-3	3	NON_SYNONYMOUS_CODING	P/R	cCt/cGt	3053
1	44965982	C	G	SNP	Het	5.65	Gene_rna-XR_006640801.1	exon-XR_006640801.1-1		rna-XR_006640801.1	exon-XR_006640801.1-4	4	NON_SYNONYMOUS_CODING	P/R	cCt/cGt	3068
1	44965982	C	G	SNP	Het	5.65	Gene_rna-XR_006640802.1	exon-XR_006640802.1-1		rna-XR_006640802.1	exon-XR_006640802.1-3	3	NON_SYNONYMOUS_CODING	P/R	cCt/cGt	2912
1	44966046	T	C	SNP	Het	13.32	Gene_rna-XR_006640799.1	exon-XR_006640799.1-1		rna-XR_006640799.1	exon-XR_006640799.1-4	4	NON_SYNONYMOUS_CODING	W/R	Tgg/Cgg	3098
1	44966093	T	C	SNP	Het	19.44	Gene_rna-XR_006640800.1	exon-XR_006640800.1-1		rna-XR_006640800.1	exon-XR_006640800.1-3	3	NON_SYNONYMOUS_CODING	V/A	gTg/gCg	3090
1	44966093	T	C	SNP	Het	19.44	Gene_rna-XR_006640801.1	exon-XR_006640801.1-1		rna-XR_006640801.1	exon-XR_006640801.1-4	4	NON_SYNONYMOUS_CODING	V/A	gTg/gCg	3105
1	44966093	T	C	SNP	Het	19.44	Gene_rna-XR_006640802.1	exon-XR_006640802.1-1		rna-XR_006640802.1	exon-XR_006640802.1-3	3	NON_SYNONYMOUS_CODING	V/A	gTg/gCg	2949
1	44966150	G	A	SNP	Het	6.63	Gene_rna-XR_006640800.1	exon-XR_006640800.1-1		rna-XR_006640800.1	exon-XR_006640800.1-3	3	NON_SYNONYMOUS_CODING	R/K	aGg/aAg	3109
1	44966150	G	A	SNP	Het	6.63	Gene_rna-XR_006640801.1	exon-XR_006640801.1-1		rna-XR_006640801.1	exon-XR_006640801.1-4	4	NON_SYNONYMOUS_CODING	R/K	aGg/aAg	3124
1	44966150	G	A	SNP	Het	6.63	Gene_rna-XR_006640802.1	exon-XR_006640802.1-1		rna-XR_006640802.1	exon-XR_006640802.1-3	3	NON_SYNONYMOUS_CODING	R/K	aGg/aAg	2968
1	44966163	A	C	SNP	Het	16.83	Gene_rna-XR_006640800.1	exon-XR_006640800.1-1		rna-XR_006640800.1	exon-XR_006640800.1-3	3	NON_SYNONYMOUS_CODING	R/S	agA/agC	3113
1	44966163	A	C	SNP	Het	16.83	Gene_rna-XR_006640801.1	exon-XR_006640801.1-1		rna-XR_006640801.1	exon-XR_006640801.1-4	4	NON_SYNONYMOUS_CODING	R/S	agA/agC	3128
1	44966163	A	C	SNP	Het	16.83	Gene_rna-XR_006640802.1	exon-XR_006640802.1-1		rna-XR_006640802.1	exon-XR_006640802.1-3	3	NON_SYNONYMOUS_CODING	R/S	agA/agC	2972
1	44966310	A	C	SNP	Het	11.87	Gene_rna-XR_006640799.1	exon-XR_006640799.1-1		rna-XR_006640799.1	exon-XR_006640799.1-4	4	NON_SYNONYMOUS_CODING	S/R	Agt/Cgt	3186
1	44966328	C	T	SNP	Het	20.59	Gene_rna-XR_006640799.1	exon-XR_006640799.1-1		rna-XR_006640799.1	exon-XR_006640799.1-4	4	NON_SYNONYMOUS_CODING	R/W	Cgg/Tgg	3192
1	44966353	C	A	SNP	Het	23.57	Gene_rna-XR_006640799.1	exon-XR_006640799.1-1		rna-XR_006640799.1	exon-XR_006640799.1-4	4	NON_SYNONYMOUS_CODING	P/H	cCc/cAc	3200
1	44966353	C	A	SNP	Het	23.57	Gene_rna-XR_006640800.1	exon-XR_006640800.1-1		rna-XR_006640800.1	exon-XR_006640800.1-3	3	NON_SYNONYMOUS_CODING	P/T	Cca/Aca	3177
1	44966353	C	A	SNP	Het	23.57	Gene_rna-XR_006640801.1	exon-XR_006640801.1-1		rna-XR_006640801.1	exon-XR_006640801.1-4	4	NON_SYNONYMOUS_CODING	P/T	Cca/Aca	3192
1	44966353	C	A	SNP	Het	23.57	Gene_rna-XR_006640802.1	exon-XR_006640802.1-1		rna-XR_006640802.1	exon-XR_006640802.1-3	3	NON_SYNONYMOUS_CODING	P/T	Cca/Aca	3036
1	44966584	T	G	SNP	Het	9.42	Gene_rna-XR_006640799.1	exon-XR_006640799.1-1		rna-XR_006640799.1	exon-XR_006640799.1-4	4	NON_SYNONYMOUS_CODING	L/R	cTt/cGt	3277
1	44966584	T	G	SNP	Het	9.42	Gene_rna-XR_006640800.1	exon-XR_006640800.1-1		rna-XR_006640800.1	exon-XR_006640800.1-3	3	NON_SYNONYMOUS_CODING	F/V	Ttc/Gtc	3254
1	44966584	T	G	SNP	Het	9.42	Gene_rna-XR_006640801.1	exon-XR_006640801.1-1		rna-XR_006640801.1	exon-XR_006640801.1-4	4	NON_SYNONYMOUS_CODING	F/V	Ttc/Gtc	3269
1	44966584	T	G	SNP	Het	9.42	Gene_rna-XR_006640802.1	exon-XR_006640802.1-1		rna-XR_006640802.1	exon-XR_006640802.1-3	3	NON_SYNONYMOUS_CODING	F/V	Ttc/Gtc	3113
1	44966629	C	T	SNP	Het	19.76	Gene_rna-XR_006640799.1	exon-XR_006640799.1-1		rna-XR_006640799.1	exon-XR_006640799.1-4	4	NON_SYNONYMOUS_CODING	P/L	cCg/cTg	3292
1	44966629	C	T	SNP	Het	19.76	Gene_rna-XR_006640800.1	exon-XR_006640800.1-1		rna-XR_006640800.1	exon-XR_006640800.1-3	3	NON_SYNONYMOUS_CODING	R/W	Cgg/Tgg	3269
1	44966629	C	T	SNP	Het	19.76	Gene_rna-XR_006640801.1	exon-XR_006640801.1-1		rna-XR_006640801.1	exon-XR_006640801.1-4	4	NON_SYNONYMOUS_CODING	R/W	Cgg/Tgg	3284
1	44966629	C	T	SNP	Het	19.76	Gene_rna-XR_006640802.1	exon-XR_006640802.1-1		rna-XR_006640802.1	exon-XR_006640802.1-3	3	NON_SYNONYMOUS_CODING	R/W	Cgg/Tgg	3128
1	44966959	A	G	SNP	Het	15.06	Gene_rna-XR_006640799.1	exon-XR_006640799.1-1		rna-XR_006640799.1	exon-XR_006640799.1-4	4	NON_SYNONYMOUS_CODING	Q/R	cAa/cGa	3402
1	44966959	A	G	SNP	Het	15.06	Gene_rna-XR_006640800.1	exon-XR_006640800.1-1		rna-XR_006640800.1	exon-XR_006640800.1-3	3	NON_SYNONYMOUS_CODING	N/D	Aac/Gac	3379
1	44966959	A	G	SNP	Het	15.06	Gene_rna-XR_006640801.1	exon-XR_006640801.1-1		rna-XR_006640801.1	exon-XR_006640801.1-4	4	NON_SYNONYMOUS_CODING	N/D	Aac/Gac	3394
1	44966959	A	G	SNP	Het	15.06	Gene_rna-XR_006640802.1	exon-XR_006640802.1-1		rna-XR_006640802.1	exon-XR_006640802.1-3	3	NON_SYNONYMOUS_CODING	N/D	Aac/Gac	3238
1	44967006	G	A	SNP	Het	8.46	Gene_rna-XR_006640799.1	exon-XR_006640799.1-1		rna-XR_006640799.1	exon-XR_006640799.1-4	4	NON_SYNONYMOUS_CODING	E/K	Gag/Aag	3418
1	44967071	C	G	SNP	Het	8.78	Gene_rna-XR_006640799.1	exon-XR_006640799.1-1		rna-XR_006640799.1	exon-XR_006640799.1-4	4	NON_SYNONYMOUS_CODING	D/E	gaC/gaG	3439
1	44967071	C	G	SNP	Het	8.78	Gene_rna-XR_006640800.1	exon-XR_006640800.1-1		rna-XR_006640800.1	exon-XR_006640800.1-3	3	NON_SYNONYMOUS_CODING	T/S	aCt/aGt	3416
1	44967071	C	G	SNP	Het	8.78	Gene_rna-XR_006640801.1	exon-XR_006640801.1-1		rna-XR_006640801.1	exon-XR_006640801.1-4	4	NON_SYNONYMOUS_CODING	T/S	aCt/aGt	3431
1	44967071	C	G	SNP	Het	8.78	Gene_rna-XR_006640802.1	exon-XR_006640802.1-1		rna-XR_006640802.1	exon-XR_006640802.1-3	3	NON_SYNONYMOUS_CODING	T/S	aCt/aGt	3275
1	44980087	A	G	SNP	Het	22.02	gene-LOC102393350	LOC102393350		rna-XM_045164811.1	exon-XM_045164811.1-3	3	NON_SYNONYMOUS_CODING	H/R	cAc/cGc	43
1	44982088	C	T	SNP	Hom	6.35	gene-LOC102393350	LOC102393350		rna-XM_045164811.1	exon-XM_045164811.1-4	4	NON_SYNONYMOUS_CODING	R/W	Cgg/Tgg	119
1	44982217	C	G	SNP	Het	14.95	gene-LOC102393350	LOC102393350		rna-XM_045164811.1	exon-XM_045164811.1-4	4	NON_SYNONYMOUS_CODING	P/A	Ccc/Gcc	162
1	44982234	G	C	SNP	Het	12.84	gene-LOC102393350	LOC102393350		rna-XM_045164811.1	exon-XM_045164811.1-4	4	NON_SYNONYMOUS_CODING	Q/H	caG/caC	167
1	44994092	C	T	SNP	Het	11.89	gene-LOC102393350	LOC102393350		rna-XM_045164811.1	exon-XM_045164811.1-8	8	NON_SYNONYMOUS_CODING	H/Y	Cac/Tac	428
1	44994600	T	C	SNP	Het	16.85	gene-LOC102393350	LOC102393350		rna-XM_045164811.1	exon-XM_045164811.1-10	10	NON_SYNONYMOUS_CODING	M/T	aTg/aCg	596
1	44994713	A	G	SNP	Het	6.18	gene-LOC102393350	LOC102393350		rna-XM_045164811.1	exon-XM_045164811.1-10	10	NON_SYNONYMOUS_CODING	R/G	Agg/Ggg	634
1	45428253	G	C	SNP	Het	19.96	Gene_gene-LOC123465602	Gene_gene-LOC123465602		gene-LOC123465602	id-LOC123465602-2	1	NON_SYNONYMOUS_CODING	C/W	tgC/tgG	79
1	45619648	A	G	SNP	Het	12.89	Gene_gene-LOC102395906	Gene_gene-LOC102395906		gene-LOC102395906	id-LOC102395906-4	1	NON_SYNONYMOUS_CODING	F/S	tTc/tCc	23
1	45780629	G	C	SNP	Hom	4.31	gene-LOC123465557	LOC123465557		rna-XM_045164819.1	exon-XM_045164819.1-5	5	NON_SYNONYMOUS_CODING	K/N	aaG/aaC	219
1	45780629	G	C	SNP	Hom	4.31	gene-LOC123465557	LOC123465557		rna-XM_045164818.1	exon-XM_045164818.1-5	5	NON_SYNONYMOUS_CODING	K/N	aaG/aaC	219
1	45780629	G	C	SNP	Hom	4.31	gene-LOC123465557	LOC123465557		rna-XM_045164817.1	exon-XM_045164817.1-5	5	NON_SYNONYMOUS_CODING	K/N	aaG/aaC	219
1	45780629	G	C	SNP	Hom	4.31	gene-LOC123465557	LOC123465557		rna-XM_045164816.1	exon-XM_045164816.1-5	5	NON_SYNONYMOUS_CODING	K/N	aaG/aaC	219
1	45780629	G	C	SNP	Hom	4.31	gene-LOC123465557	LOC123465557		rna-XM_045164815.1	exon-XM_045164815.1-5	5	NON_SYNONYMOUS_CODING	K/N	aaG/aaC	219
1	45780629	G	C	SNP	Hom	4.31	gene-LOC123465557	LOC123465557		rna-XM_045164813.1	exon-XM_045164813.1-5	5	NON_SYNONYMOUS_CODING	K/N	aaG/aaC	218
1	45780629	G	C	SNP	Hom	4.31	gene-LOC123465557	LOC123465557		rna-XM_045164812.1	exon-XM_045164812.1-5	5	NON_SYNONYMOUS_CODING	K/N	aaG/aaC	219
1	45895776	C	T	SNP	Het	23.63	Gene_gene-LOC112582596	Gene_gene-LOC112582596		gene-LOC112582596	id-LOC112582596-4	4	NON_SYNONYMOUS_CODING	H/Y	Cat/Tat	326
1	45895798	C	A	SNP	Het	28.36	Gene_gene-LOC112582596	Gene_gene-LOC112582596		gene-LOC112582596	id-LOC112582596-4	4	NON_SYNONYMOUS_CODING	S/Y	tCc/tAc	333
1	45895804	G	C	SNP	Het	24.3	Gene_gene-LOC112582596	Gene_gene-LOC112582596		gene-LOC112582596	id-LOC112582596-4	4	NON_SYNONYMOUS_CODING	S/T	aGt/aCt	335
1	46258234	G	T	SNP	Het	21.27	gene-TRNAG-CCC-7	TRNAG-CCC		rna-TRNAG-CCC-7	exon-TRNAG-CCC-7-1	1	NON_SYNONYMOUS_CODING	A/S	Gct/Tct	11
1	46294569	G	A	SNP	Het	24.82	gene-LOC102389353	LOC102389353		rna-XM_044939361.1	exon-XM_044939361.1-1	1	NON_SYNONYMOUS_CODING	A/T	Gca/Aca	35
1	46294600	G	A	SNP	Het	15.57	gene-LOC102389353	LOC102389353		rna-XM_044939361.1	exon-XM_044939361.1-1	1	NON_SYNONYMOUS_CODING	R/K	aGg/aAg	45
1	46294623	T	A	SNP	Het	20.25	gene-LOC102389353	LOC102389353		rna-XM_044939361.1	exon-XM_044939361.1-1	1	NON_SYNONYMOUS_CODING	Y/N	Tat/Aat	53
1	46294719	A	G	SNP	Het	22.51	gene-LOC102389353	LOC102389353		rna-XM_044939361.1	exon-XM_044939361.1-1	1	NON_SYNONYMOUS_CODING	R/G	Aga/Gga	85
1	46294729	G	A	SNP	Het	14.82	gene-LOC102389353	LOC102389353		rna-XM_044939361.1	exon-XM_044939361.1-1	1	NON_SYNONYMOUS_CODING	R/Q	cGg/cAg	88
1	46332965	T	C	SNP	Het	20.35	gene-C1H21orf140	C1H21orf140		rna-XM_006062836.3	exon-XM_006062836.3-1	1	NON_SYNONYMOUS_CODING	I/M	atA/atG	214
1	47653757	C	T	SNP	Het	22.84	Gene_gene-LOC102409091	Gene_gene-LOC102409091		gene-LOC102409091	id-LOC102409091	1	NON_SYNONYMOUS_CODING	R/H	cGt/cAt	221
1	47653898	T	G	SNP	Het	23.67	Gene_gene-LOC102409091	Gene_gene-LOC102409091		gene-LOC102409091	id-LOC102409091	1	NON_SYNONYMOUS_CODING	Q/P	cAg/cCg	174
1	47654001	C	T	SNP	Het	26.61	Gene_gene-LOC102409091	Gene_gene-LOC102409091		gene-LOC102409091	id-LOC102409091	1	NON_SYNONYMOUS_CODING	A/T	Gca/Aca	140
1	47654036	T	C	SNP	Het	17.87	Gene_gene-LOC102409091	Gene_gene-LOC102409091		gene-LOC102409091	id-LOC102409091	1	NON_SYNONYMOUS_CODING	Q/R	cAa/cGa	128
1	47654042	G	A	SNP	Het	14.32	Gene_gene-LOC102409091	Gene_gene-LOC102409091		gene-LOC102409091	id-LOC102409091	1	NON_SYNONYMOUS_CODING	P/L	cCc/cTc	126
1	47654096	A	G	SNP	Het	20.83	Gene_gene-LOC102409091	Gene_gene-LOC102409091		gene-LOC102409091	id-LOC102409091	1	NON_SYNONYMOUS_CODING	M/T	aTg/aCg	108
1	47654105	A	G	SNP	Het	21.79	Gene_gene-LOC102409091	Gene_gene-LOC102409091		gene-LOC102409091	id-LOC102409091	1	NON_SYNONYMOUS_CODING	L/P	cTg/cCg	105
1	47654160	G	A	SNP	Het	21.59	Gene_gene-LOC102409091	Gene_gene-LOC102409091		gene-LOC102409091	id-LOC102409091	1	NON_SYNONYMOUS_CODING	R/W	Cgg/Tgg	87
1	47654189	G	A	SNP	Het	21.89	Gene_gene-LOC102409091	Gene_gene-LOC102409091		gene-LOC102409091	id-LOC102409091	1	NON_SYNONYMOUS_CODING	A/V	gCc/gTc	77
1	47654217	A	G	SNP	Het	19.72	Gene_gene-LOC102409091	Gene_gene-LOC102409091		gene-LOC102409091	id-LOC102409091	1	NON_SYNONYMOUS_CODING	C/R	Tgt/Cgt	68
1	47822868	C	T	SNP	Het	16.97	Gene_gene-LOC112586201	Gene_gene-LOC112586201		gene-LOC112586201	id-LOC112586201	1	NON_SYNONYMOUS_CODING	G/R	Ggg/Agg	118
1	48007137	G	A	SNP	Het	20.1	gene-C1H21orf62	C1H21orf62		rna-XM_006044800.4	exon-XM_006044800.4-2	2	NON_SYNONYMOUS_CODING	G/S	Ggc/Agc	159
1	48007137	G	A	SNP	Het	20.1	gene-C1H21orf62	C1H21orf62		rna-XM_006044799.4	exon-XM_006044799.4-2	2	NON_SYNONYMOUS_CODING	G/S	Ggc/Agc	159
1	48241761	T	G	SNP	Het	19.87	gene-EVA1C	EVA1C		rna-XM_025281690.3	exon-XM_025281690.3-4	4	NON_SYNONYMOUS_CODING	H/P	cAc/cCc	210
1	48241761	T	G	SNP	Het	19.87	gene-EVA1C	EVA1C		rna-XM_025281685.3	exon-XM_025281685.3-4	4	NON_SYNONYMOUS_CODING	H/P	cAc/cCc	210
1	48241761	T	G	SNP	Het	19.87	gene-EVA1C	EVA1C		rna-XM_025281696.3	exon-XM_025281696.3-2	2	NON_SYNONYMOUS_CODING	H/P	cAc/cCc	103
1	48241761	T	G	SNP	Het	19.87	gene-EVA1C	EVA1C		rna-XM_025281676.3	exon-XM_025281676.3-4	4	NON_SYNONYMOUS_CODING	H/P	cAc/cCc	210
1	48241761	T	G	SNP	Het	19.87	gene-EVA1C	EVA1C		rna-XM_044939597.2	exon-XM_044939597.2-4	4	NON_SYNONYMOUS_CODING	H/P	cAc/cCc	209
1	48241761	T	G	SNP	Het	19.87	gene-EVA1C	EVA1C		rna-XM_006044814.4	exon-XM_006044814.4-4	4	NON_SYNONYMOUS_CODING	H/P	cAc/cCc	210
1	50052624	T	G	SNP	Het	20.18	gene-LOC112586256	LOC112586256		rna-XM_025290450.3	exon-XM_025290450.3-1	1	NON_SYNONYMOUS_CODING	S/A	Tcc/Gcc	26
1	50052719	C	A	SNP	Het	23.33	gene-LOC112586256	LOC112586256		rna-XM_025290450.3	exon-XM_025290450.3-1	1	NON_SYNONYMOUS_CODING	S/R	agC/agA	57
1	50052885	G	A	SNP	Het	19.26	gene-LOC112586256	LOC112586256		rna-XM_025290450.3	exon-XM_025290450.3-1	1	NON_SYNONYMOUS_CODING	G/S	Ggc/Agc	113
1	50679367	A	G	SNP	Het	20.05	Gene_gene-LOC102393341	Gene_gene-LOC102393341		gene-LOC102393341	id-LOC102393341	1	NON_SYNONYMOUS_CODING	L/S	tTg/tCg	986
1	50754338	G	A	SNP	Het	18.32	gene-LOC102394326	LOC102394326		rna-XM_006071053.3	exon-XM_006071053.3-2	2	NON_SYNONYMOUS_CODING	P/S	Cca/Tca	160
1	50779119	T	G	SNP	Het	19.46	gene-LOC102394629	LOC102394629		rna-XM_006071054.4	exon-XM_006071054.4-1	1	NON_SYNONYMOUS_CODING	M/R	aTg/aGg	156
1	52220551	C	T	SNP	Het	24.81	gene-TRNAC-ACA-4	TRNAC-ACA		rna-TRNAC-ACA-4	exon-TRNAC-ACA-4-1	1	NON_SYNONYMOUS_CODING	R/H	cGt/cAt	9
1	52375897	A	G	SNP	Hom	22.92	gene-RWDD2B	RWDD2B		rna-XM_025281895.3	exon-XM_025281895.3-7	7	NON_SYNONYMOUS_CODING	H/R	cAt/cGt	132
1	52375897	A	G	SNP	Hom	22.92	gene-RWDD2B	RWDD2B		rna-XM_006056354.4	exon-XM_006056354.4-6	6	NON_SYNONYMOUS_CODING	H/R	cAt/cGt	132
1	52375897	A	G	SNP	Hom	22.92	gene-RWDD2B	RWDD2B		rna-XM_006056353.4	exon-XM_006056353.4-5	5	NON_SYNONYMOUS_CODING	H/R	cAt/cGt	132
1	52375897	A	G	SNP	Hom	22.92	gene-RWDD2B	RWDD2B		rna-XM_006056355.4	exon-XM_006056355.4-6	6	NON_SYNONYMOUS_CODING	H/R	cAt/cGt	132
1	52530002	A	C	SNP	Het	18.55	gene-LOC102390304	LOC102390304		rna-XM_044941646.2	exon-XM_044941646.2-1	1	NON_SYNONYMOUS_CODING	I/S	aTc/aGc	145
1	52530005	T	G	SNP	Het	16.13	gene-LOC102390304	LOC102390304		rna-XM_044941646.2	exon-XM_044941646.2-1	1	NON_SYNONYMOUS_CODING	N/T	aAc/aCc	144
1	52530006	T	G	SNP	Het	20.17	gene-LOC102390304	LOC102390304		rna-XM_044941646.2	exon-XM_044941646.2-1	1	NON_SYNONYMOUS_CODING	N/H	Aac/Cac	144
1	52530332	G	C	SNP	Het	20.81	gene-LOC102390304	LOC102390304		rna-XM_044941646.2	exon-XM_044941646.2-1	1	NON_SYNONYMOUS_CODING	T/R	aCg/aGg	35
1	52530360	G	A	SNP	Het	26.4	gene-LOC102390304	LOC102390304		rna-XM_044941646.2	exon-XM_044941646.2-1	1	NON_SYNONYMOUS_CODING	R/C	Cgt/Tgt	26
1	56520362	A	G	SNP	Het	14.36	gene-LOC123332921	LOC123332921		rna-XM_044940282.2	exon-XM_044940282.2-2	2	NON_SYNONYMOUS_CODING	N/S	aAt/aGt	216
1	56525195	C	T	SNP	Het	19.88	gene-LOC123332818	LOC123332818		rna-XM_044939900.2	exon-XM_044939900.2-1	1	NON_SYNONYMOUS_CODING	T/M	aCg/aTg	50
1	56525792	A	G	SNP	Het	21.14	gene-LOC123332818	LOC123332818		rna-XM_044939900.2	exon-XM_044939900.2-1	1	NON_SYNONYMOUS_CODING	H/R	cAt/cGt	249
1	56526211	T	C	SNP	Het	8.88	gene-LOC123332818	LOC123332818		rna-XM_044939900.2	exon-XM_044939900.2-1	1	NON_SYNONYMOUS_CODING	F/L	Ttc/Ctc	389
1	61587054	C	T	SNP	Het	18.65	gene-LOC102415244	LOC102415244		rna-XM_044940319.2	exon-XM_044940319.2-2	2	NON_SYNONYMOUS_CODING	S/F	tCt/tTt	9
1	61587059	C	G	SNP	Het	18.75	gene-LOC102415244	LOC102415244		rna-XM_044940319.2	exon-XM_044940319.2-2	2	NON_SYNONYMOUS_CODING	R/G	Cgc/Ggc	11
1	61587065	G	T	SNP	Het	19.85	gene-LOC102415244	LOC102415244		rna-XM_044940319.2	exon-XM_044940319.2-2	2	NON_SYNONYMOUS_CODING	A/S	Gcc/Tcc	13
1	61587267	G	C	SNP	Het	23.23	gene-LOC102415244	LOC102415244		rna-XM_044940319.2	exon-XM_044940319.2-2	2	NON_SYNONYMOUS_CODING	R/T	aGa/aCa	80
1	61587506	T	G	SNP	Het	20.21	gene-LOC102415244	LOC102415244		rna-XM_044940319.2	exon-XM_044940319.2-2	2	NON_SYNONYMOUS_CODING	L/V	Tta/Gta	160
1	61964545	A	G	SNP	Het	20.63	Gene_rna-XR_006550662.2	exon-XR_006550662.2-1		rna-XR_006550662.2	exon-XR_006550662.2-1	1	NON_SYNONYMOUS_CODING	S/P	Tct/Cct	19
1	61964574	A	T	SNP	Het	19.94	Gene_rna-XR_006550662.2	exon-XR_006550662.2-1		rna-XR_006550662.2	exon-XR_006550662.2-1	1	NON_SYNONYMOUS_CODING	F/Y	tTt/tAt	9
1	63232384	A	C	SNP	Hom	23.18	Gene_gene-LOC123465607	Gene_gene-LOC123465607		gene-LOC123465607	id-LOC123465607	4	NON_SYNONYMOUS_CODING	L/V	Tta/Gta	268
1	63877145	T	A	SNP	Het	24.42	gene-TMPRSS15	TMPRSS15		rna-XM_044939908.2	exon-XM_044939908.2-20	20	NON_SYNONYMOUS_CODING	L/Q	cTg/cAg	763
1	63896771	A	G	SNP	Het	21.03	gene-TMPRSS15	TMPRSS15		rna-XM_044939908.2	exon-XM_044939908.2-23	23	NON_SYNONYMOUS_CODING	I/M	atA/atG	920
1	64203032	A	G	SNP	Hom	27.86	Gene_rna-XR_006549902.2	exon-XR_006549902.2-1		rna-XR_006549902.2	exon-XR_006549902.2-4	4	NON_SYNONYMOUS_CODING	S/P	Tca/Cca	257
1	64203072	T	C	SNP	Hom	20.73	Gene_rna-XR_006549902.2	exon-XR_006549902.2-1		rna-XR_006549902.2	exon-XR_006549902.2-4	4	NON_SYNONYMOUS_CODING	I/M	atA/atG	243
1	64425868	C	G	SNP	Het	16.43	gene-C1H21orf91	C1H21orf91		rna-XM_044939914.2	exon-XM_044939914.2-1	1	NON_SYNONYMOUS_CODING	A/G	gCc/gGc	9
1	64425868	C	G	SNP	Het	16.43	gene-C1H21orf91	C1H21orf91		rna-XM_025282152.3	exon-XM_025282152.3-1	1	NON_SYNONYMOUS_CODING	A/G	gCc/gGc	9
1	64629938	C	A	SNP	Het	20.01	gene-CXADR	CXADR		rna-XM_025282170.3	exon-XM_025282170.3-8	8	NON_SYNONYMOUS_CODING	G/C	Ggc/Tgc	412
1	64787277	C	G	SNP	Het	23.71	Gene_gene-LOC102399229	Gene_gene-LOC102399229		gene-LOC102399229	id-LOC102399229	3	NON_SYNONYMOUS_CODING	L/F	ttG/ttC	719
1	64787616	G	T	SNP	Het	18.35	Gene_gene-LOC102399229	Gene_gene-LOC102399229		gene-LOC102399229	id-LOC102399229	3	NON_SYNONYMOUS_CODING	S/R	agC/agA	606
1	64787629	C	T	SNP	Het	17.78	Gene_gene-LOC102399229	Gene_gene-LOC102399229		gene-LOC102399229	id-LOC102399229	3	NON_SYNONYMOUS_CODING	R/H	cGc/cAc	602
1	64787637	C	G	SNP	Het	20.57	Gene_gene-LOC102399229	Gene_gene-LOC102399229		gene-LOC102399229	id-LOC102399229	3	NON_SYNONYMOUS_CODING	Q/H	caG/caC	599
1	64787660	G	A	SNP	Het	21.85	Gene_gene-LOC102399229	Gene_gene-LOC102399229		gene-LOC102399229	id-LOC102399229	3	NON_SYNONYMOUS_CODING	R/C	Cgt/Tgt	592
1	64787725	T	C	SNP	Hom	20.31	Gene_gene-LOC102399229	Gene_gene-LOC102399229		gene-LOC102399229	id-LOC102399229	3	NON_SYNONYMOUS_CODING	N/S	aAt/aGt	570
1	64787780	A	G	SNP	Hom	23.83	Gene_gene-LOC102399229	Gene_gene-LOC102399229		gene-LOC102399229	id-LOC102399229	3	NON_SYNONYMOUS_CODING	C/R	Tgc/Cgc	552
1	64787828	C	T	SNP	Het	21.69	Gene_gene-LOC102399229	Gene_gene-LOC102399229		gene-LOC102399229	id-LOC102399229	3	NON_SYNONYMOUS_CODING	A/T	Gct/Act	536
1	64788468	G	A	SNP	Het	22.71	Gene_gene-LOC102399229	Gene_gene-LOC102399229		gene-LOC102399229	id-LOC102399229-2	2	NON_SYNONYMOUS_CODING	H/Y	Cac/Tac	366
1	64789245	T	G	SNP	Hom	26.55	Gene_gene-LOC102399229	Gene_gene-LOC102399229		gene-LOC102399229	id-LOC102399229-3	1	NON_SYNONYMOUS_CODING	L/F	ttA/ttC	288
1	64789273	A	G	SNP	Het	21.62	Gene_gene-LOC102399229	Gene_gene-LOC102399229		gene-LOC102399229	id-LOC102399229-3	1	NON_SYNONYMOUS_CODING	I/T	aTc/aCc	279
1	64789600	A	G	SNP	Hom	22.65	Gene_gene-LOC102399229	Gene_gene-LOC102399229		gene-LOC102399229	id-LOC102399229-3	1	NON_SYNONYMOUS_CODING	I/T	aTa/aCa	170
1	64789637	C	T	SNP	Het	20.24	Gene_gene-LOC102399229	Gene_gene-LOC102399229		gene-LOC102399229	id-LOC102399229-3	1	NON_SYNONYMOUS_CODING	G/R	Ggg/Agg	158
1	64789679	C	T	SNP	Het	22.52	Gene_gene-LOC102399229	Gene_gene-LOC102399229		gene-LOC102399229	id-LOC102399229-3	1	NON_SYNONYMOUS_CODING	V/I	Gtt/Att	144
1	64789880	A	G	SNP	Het	24	Gene_gene-LOC102399229	Gene_gene-LOC102399229		gene-LOC102399229	id-LOC102399229-3	1	NON_SYNONYMOUS_CODING	W/R	Tgg/Cgg	77
1	67320707	T	G	SNP	Het	22.96	gene-LOC112577670	LOC112577670		rna-XM_044939989.1	exon-XM_044939989.1-4	4	NON_SYNONYMOUS_CODING	L/R	cTg/cGg	207
1	68020038	C	A	SNP	Het	20.28	gene-LOC102392421	LOC102392421		rna-XM_025282350.3	exon-XM_025282350.3-21	21	NON_SYNONYMOUS_CODING	V/L	Gtg/Ttg	948
1	68020038	C	A	SNP	Het	20.28	gene-LOC102392421	LOC102392421		rna-XM_025282361.3	exon-XM_025282361.3-20	20	NON_SYNONYMOUS_CODING	V/L	Gtg/Ttg	899
1	68020038	C	A	SNP	Het	20.28	gene-LOC102392421	LOC102392421		rna-XM_025282357.3	exon-XM_025282357.3-20	20	NON_SYNONYMOUS_CODING	V/L	Gtg/Ttg	908
1	68033287	C	T	SNP	Hom	21.14	gene-LOC102392421	LOC102392421		rna-XM_025282350.3	exon-XM_025282350.3-17	17	NON_SYNONYMOUS_CODING	V/M	Gtg/Atg	699
1	68033287	C	T	SNP	Hom	21.14	gene-LOC102392421	LOC102392421		rna-XM_025282361.3	exon-XM_025282361.3-16	16	NON_SYNONYMOUS_CODING	V/M	Gtg/Atg	650
1	68033287	C	T	SNP	Hom	21.14	gene-LOC102392421	LOC102392421		rna-XM_025282357.3	exon-XM_025282357.3-16	16	NON_SYNONYMOUS_CODING	V/M	Gtg/Atg	659
1	68088447	A	G	SNP	Hom	22.65	gene-LOC102392421	LOC102392421		rna-XM_025282350.3	exon-XM_025282350.3-4	4	NON_SYNONYMOUS_CODING	V/A	gTt/gCt	120
1	68088447	A	G	SNP	Hom	22.65	gene-LOC102392421	LOC102392421		rna-XM_025282361.3	exon-XM_025282361.3-4	4	NON_SYNONYMOUS_CODING	V/A	gTt/gCt	120
1	68088447	A	G	SNP	Hom	22.65	gene-LOC102392421	LOC102392421		rna-XM_025282357.3	exon-XM_025282357.3-3	3	NON_SYNONYMOUS_CODING	V/A	gTt/gCt	80
1	68217941	G	A	SNP	Het	24.28	gene-LIPI	LIPI		rna-XM_044942074.2	exon-XM_044942074.2-8	8	NON_SYNONYMOUS_CODING	R/K	aGg/aAg	299
1	68217941	G	A	SNP	Het	24.28	gene-LIPI	LIPI		rna-XM_044942007.2	exon-XM_044942007.2-9	9	NON_SYNONYMOUS_CODING	R/K	aGg/aAg	328
1	68217941	G	A	SNP	Het	24.28	gene-LIPI	LIPI		rna-XM_025282377.3	exon-XM_025282377.3-8	8	NON_SYNONYMOUS_CODING	R/K	aGg/aAg	334
1	68217941	G	A	SNP	Het	24.28	gene-LIPI	LIPI		rna-XM_044942034.2	exon-XM_044942034.2-7	7	NON_SYNONYMOUS_CODING	R/K	aGg/aAg	304
1	69933639	G	A	SNP	Het	16.67	Gene_rna-XR_006550005.1	exon-XR_006550005.1-1		rna-XR_006550005.1	exon-XR_006550005.1-2	2	NON_SYNONYMOUS_CODING	A/T	Gcc/Acc	179
1	69934509	G	A	SNP	Het	19.62	Gene_rna-XR_006550005.1	exon-XR_006550005.1-1		rna-XR_006550005.1	exon-XR_006550005.1-2	2	NON_SYNONYMOUS_CODING	E/K	Gaa/Aaa	469
1	69934583	C	A	SNP	Het	19.15	Gene_rna-XR_006550005.1	exon-XR_006550005.1-1		rna-XR_006550005.1	exon-XR_006550005.1-2	2	NON_SYNONYMOUS_CODING	S/R	agC/agA	493
1	69934609	G	A	SNP	Het	17.26	Gene_rna-XR_006550005.1	exon-XR_006550005.1-1		rna-XR_006550005.1	exon-XR_006550005.1-2	2	NON_SYNONYMOUS_CODING	S/N	aGc/aAc	502
1	69934658	G	T	SNP	Het	17.78	Gene_rna-XR_006550005.1	exon-XR_006550005.1-1		rna-XR_006550005.1	exon-XR_006550005.1-2	2	NON_SYNONYMOUS_CODING	M/I	atG/atT	518
1	69935128	T	C	SNP	Het	14.88	Gene_rna-XR_006550005.1	exon-XR_006550005.1-1		rna-XR_006550005.1	exon-XR_006550005.1-2	2	NON_SYNONYMOUS_CODING	L/P	cTa/cCa	675
1	69935195	C	G	SNP	Het	11.51	Gene_rna-XR_006550005.1	exon-XR_006550005.1-1		rna-XR_006550005.1	exon-XR_006550005.1-2	2	NON_SYNONYMOUS_CODING	H/Q	caC/caG	697
1	69935206	G	A	SNP	Het	10.94	Gene_rna-XR_006550005.1	exon-XR_006550005.1-1		rna-XR_006550005.1	exon-XR_006550005.1-2	2	NON_SYNONYMOUS_CODING	R/Q	cGg/cAg	701
1	69935281	A	G	SNP	Hom	21.43	Gene_rna-XR_006550005.1	exon-XR_006550005.1-1		rna-XR_006550005.1	exon-XR_006550005.1-2	2	NON_SYNONYMOUS_CODING	Y/C	tAt/tGt	726
1	69935367	C	T	SNP	Het	16.28	Gene_rna-XR_006550005.1	exon-XR_006550005.1-1		rna-XR_006550005.1	exon-XR_006550005.1-2	2	NON_SYNONYMOUS_CODING	P/S	Cct/Tct	755
1	69935425	C	T	SNP	Het	24.18	Gene_rna-XR_006550005.1	exon-XR_006550005.1-1		rna-XR_006550005.1	exon-XR_006550005.1-2	2	NON_SYNONYMOUS_CODING	T/I	aCa/aTa	774
1	69935520	G	A	SNP	Het	16.18	Gene_rna-XR_006550005.1	exon-XR_006550005.1-1		rna-XR_006550005.1	exon-XR_006550005.1-2	2	NON_SYNONYMOUS_CODING	A/T	Gct/Act	806
1	69935806	G	A	SNP	Het	15.66	Gene_rna-XR_006550005.1	exon-XR_006550005.1-1		rna-XR_006550005.1	exon-XR_006550005.1-2	2	NON_SYNONYMOUS_CODING	R/H	cGc/cAc	901
1	69935872	G	A	SNP	Het	11.23	Gene_rna-XR_006550005.1	exon-XR_006550005.1-1		rna-XR_006550005.1	exon-XR_006550005.1-2	2	NON_SYNONYMOUS_CODING	R/H	cGt/cAt	923
1	69935880	G	A	SNP	Het	10.66	Gene_rna-XR_006550005.1	exon-XR_006550005.1-1		rna-XR_006550005.1	exon-XR_006550005.1-2	2	NON_SYNONYMOUS_CODING	E/K	Gag/Aag	926
1	69935898	A	G	SNP	Het	21.7	Gene_rna-XR_006550005.1	exon-XR_006550005.1-1		rna-XR_006550005.1	exon-XR_006550005.1-2	2	NON_SYNONYMOUS_CODING	S/G	Agt/Ggt	932
1	69935907	C	T	SNP	Hom	22.77	Gene_rna-XR_006550005.1	exon-XR_006550005.1-1		rna-XR_006550005.1	exon-XR_006550005.1-2	2	NON_SYNONYMOUS_CODING	R/C	Cgt/Tgt	935
1	69936262	T	C	SNP	Het	23.41	Gene_rna-XR_006550005.1	exon-XR_006550005.1-1		rna-XR_006550005.1	exon-XR_006550005.1-2	2	NON_SYNONYMOUS_CODING	V/A	gTt/gCt	1053
1	69936451	C	A	SNP	Het	19.14	Gene_rna-XR_006550005.1	exon-XR_006550005.1-1		rna-XR_006550005.1	exon-XR_006550005.1-2	2	NON_SYNONYMOUS_CODING	A/D	gCc/gAc	1116
1	69936502	C	T	SNP	Het	16.33	Gene_rna-XR_006550005.1	exon-XR_006550005.1-1		rna-XR_006550005.1	exon-XR_006550005.1-2	2	NON_SYNONYMOUS_CODING	S/L	tCg/tTg	1133
1	69936758	C	G	SNP	Het	16.33	Gene_rna-XR_006550005.1	exon-XR_006550005.1-1		rna-XR_006550005.1	exon-XR_006550005.1-2	2	NON_SYNONYMOUS_CODING	C/W	tgC/tgG	1218
1	69936946	G	A	SNP	Hom	22.33	Gene_rna-XR_006550005.1	exon-XR_006550005.1-1		rna-XR_006550005.1	exon-XR_006550005.1-2	2	NON_SYNONYMOUS_CODING	R/Q	cGg/cAg	1281
1	69937153	G	T	SNP	Het	15.96	Gene_rna-XR_006550005.1	exon-XR_006550005.1-1		rna-XR_006550005.1	exon-XR_006550005.1-2	2	NON_SYNONYMOUS_CODING	W/L	tGg/tTg	1350
1	69937470	T	C	SNP	Het	16.33	Gene_rna-XR_006550005.1	exon-XR_006550005.1-1		rna-XR_006550005.1	exon-XR_006550005.1-2	2	NON_SYNONYMOUS_CODING	S/P	Tcc/Ccc	1456
1	69937495	T	C	SNP	Het	18.22	Gene_rna-XR_006550005.1	exon-XR_006550005.1-1		rna-XR_006550005.1	exon-XR_006550005.1-2	2	NON_SYNONYMOUS_CODING	L/P	cTg/cCg	1464
1	72209291	A	G	SNP	Het	11.54	gene-TRNAC-ACA-6	TRNAC-ACA		rna-TRNAC-ACA-6	exon-TRNAC-ACA-6-1	1	NON_SYNONYMOUS_CODING	Q/R	cAg/cGg	23
1	72232151	C	A	SNP	Het	19.5	Gene_rna-XR_006550006.2	exon-XR_006550006.2-1		rna-XR_006550006.2	exon-XR_006550006.2-3	3	NON_SYNONYMOUS_CODING	A/E	gCa/gAa	122
1	74246591	G	T	SNP	Het	13.32	Gene_gene-LOC102394206	Gene_gene-LOC102394206		gene-LOC102394206	id-LOC102394206	1	NON_SYNONYMOUS_CODING	G/W	Ggg/Tgg	48
1	74246597	G	A	SNP	Het	15.19	Gene_gene-LOC102394206	Gene_gene-LOC102394206		gene-LOC102394206	id-LOC102394206	1	NON_SYNONYMOUS_CODING	V/I	Gtc/Atc	50
1	74246610	A	G	SNP	Het	20.25	Gene_gene-LOC102394206	Gene_gene-LOC102394206		gene-LOC102394206	id-LOC102394206	1	NON_SYNONYMOUS_CODING	H/R	cAc/cGc	54
1	74246811	C	T	SNP	Het	19.86	Gene_gene-LOC102394206	Gene_gene-LOC102394206		gene-LOC102394206	id-LOC102394206	1	NON_SYNONYMOUS_CODING	P/L	cCa/cTa	121
1	74246859	A	G	SNP	Het	15.7	Gene_gene-LOC102394206	Gene_gene-LOC102394206		gene-LOC102394206	id-LOC102394206	1	NON_SYNONYMOUS_CODING	Q/R	cAa/cGa	137
1	74246871	A	T	SNP	Het	17.28	Gene_gene-LOC102394206	Gene_gene-LOC102394206		gene-LOC102394206	id-LOC102394206	1	NON_SYNONYMOUS_CODING	Q/L	cAg/cTg	141
1	76140607	G	A	SNP	Het	20.23	Gene_gene-LOC102392800	Gene_gene-LOC102392800		gene-LOC102392800	id-LOC102392800	1	NON_SYNONYMOUS_CODING	H/Y	Cat/Tat	243
1	76140696	A	G	SNP	Het	22.65	Gene_gene-LOC102392800	Gene_gene-LOC102392800		gene-LOC102392800	id-LOC102392800	1	NON_SYNONYMOUS_CODING	L/S	tTa/tCa	213
1	76140865	C	T	SNP	Het	25.23	Gene_gene-LOC102392800	Gene_gene-LOC102392800		gene-LOC102392800	id-LOC102392800	1	NON_SYNONYMOUS_CODING	V/M	Gtg/Atg	157
1	77780780	A	C	SNP	Hom	28.78	Gene_rna-XR_006550872.2	exon-XR_006550872.2-1		rna-XR_006550872.2	exon-XR_006550872.2-2	2	NON_SYNONYMOUS_CODING	F/L	ttT/ttG	215
1	77780844	G	C	SNP	Hom	22.53	Gene_rna-XR_006550872.2	exon-XR_006550872.2-1		rna-XR_006550872.2	exon-XR_006550872.2-2	2	NON_SYNONYMOUS_CODING	S/C	tCt/tGt	194
1	77781121	A	G	SNP	Hom	24.43	Gene_rna-XR_006550872.2	exon-XR_006550872.2-1		rna-XR_006550872.2	exon-XR_006550872.2-2	2	NON_SYNONYMOUS_CODING	C/R	Tgt/Cgt	102
1	81347890	G	A	SNP	Het	22.65	gene-HTR1F	HTR1F		rna-XM_044940462.1	exon-XM_044940462.1-1	1	NON_SYNONYMOUS_CODING	V/I	Gtt/Att	102
1	81348124	A	G	SNP	Hom	23.24	gene-HTR1F	HTR1F		rna-XM_044940462.1	exon-XM_044940462.1-1	1	NON_SYNONYMOUS_CODING	I/V	Att/Gtt	180
1	81358852	A	C	SNP	Het	19.55	Gene_rna-XR_006550169.1	exon-XR_006550169.1-1		rna-XR_006550169.1	exon-XR_006550169.1-1	1	NON_SYNONYMOUS_CODING	K/N	aaA/aaC	85
1	81358852	A	C	SNP	Het	19.55	Gene_rna-XR_006550170.1	exon-XR_006550170.1-1		rna-XR_006550170.1	exon-XR_006550170.1-1	1	NON_SYNONYMOUS_CODING	K/N	aaA/aaC	85
1	81837521	T	C	SNP	Het	20.9	gene-LOC123332971	LOC123332971		rna-XM_044940545.1	exon-XM_044940545.1-1	1	NON_SYNONYMOUS_CODING	C/R	Tgt/Cgt	28
1	81837574	A	T	SNP	Het	20.07	gene-LOC123332971	LOC123332971		rna-XM_044940545.1	exon-XM_044940545.1-1	1	NON_SYNONYMOUS_CODING	R/S	agA/agT	45
1	81837694	C	G	SNP	Het	21.52	gene-LOC123332971	LOC123332971		rna-XM_044940545.1	exon-XM_044940545.1-1	1	NON_SYNONYMOUS_CODING	N/K	aaC/aaG	85
1	81838572	G	A	SNP	Het	20.63	gene-LOC123332971	LOC123332971		rna-XM_044940545.1	exon-XM_044940545.1-1	1	NON_SYNONYMOUS_CODING	R/K	aGg/aAg	378
1	81839337	T	C	SNP	Het	20.48	gene-LOC123332971	LOC123332971		rna-XM_044940545.1	exon-XM_044940545.1-1	1	NON_SYNONYMOUS_CODING	L/P	cTc/cCc	633
1	83561846	C	T	SNP	Hom	19.68	gene-PROS1	PROS1		rna-XM_006063932.4	exon-XM_006063932.4-13	13	NON_SYNONYMOUS_CODING	A/T	Gcc/Acc	542
1	83714161	T	C	SNP	Hom	23.34	gene-NSUN3	NSUN3		rna-XM_044940653.1	exon-XM_044940653.1-2	2	NON_SYNONYMOUS_CODING	V/A	gTt/gCt	45
1	83714161	T	C	SNP	Hom	23.34	gene-NSUN3	NSUN3		rna-XM_006057028.4	exon-XM_006057028.4-2	2	NON_SYNONYMOUS_CODING	V/A	gTt/gCt	21
1	83714161	T	C	SNP	Hom	23.34	gene-NSUN3	NSUN3		rna-XM_044940655.2	exon-XM_044940655.2-2	2	NON_SYNONYMOUS_CODING	V/A	gTt/gCt	45
1	83714161	T	C	SNP	Hom	23.34	gene-NSUN3	NSUN3		rna-XM_044940649.2	exon-XM_044940649.2-2	2	NON_SYNONYMOUS_CODING	V/A	gTt/gCt	45
1	83714161	T	C	SNP	Hom	23.34	gene-NSUN3	NSUN3		rna-XM_044940652.1	exon-XM_044940652.1-2	2	NON_SYNONYMOUS_CODING	V/A	gTt/gCt	45
1	86328413	T	C	SNP	Het	23.44	gene-EPHA6	EPHA6		rna-XM_025282417.3	exon-XM_025282417.3-1	1	NON_SYNONYMOUS_CODING	C/R	Tgc/Cgc	76
1	86949466	C	T	SNP	Het	25.85	gene-LOC112587392	LOC112587392		rna-XR_006639617.1	exon-XR_006639617.1-1	1	NON_SYNONYMOUS_CODING	R/K	aGg/aAg	26
1	86949524	G	C	SNP	Hom	29.26	gene-LOC112587392	LOC112587392		rna-XR_006639617.1	exon-XR_006639617.1-1	1	NON_SYNONYMOUS_CODING	H/D	Cac/Gac	7
1	87512383	A	G	SNP	Het	14.21	gene-CRYBG3	CRYBG3		rna-XM_006074556.4	exon-XM_006074556.4-11	11	NON_SYNONYMOUS_CODING	I/V	Att/Gtt	2412
1	87512383	A	G	SNP	Het	14.21	gene-CRYBG3	CRYBG3		rna-XM_044940690.2	exon-XM_044940690.2-11	11	NON_SYNONYMOUS_CODING	I/V	Att/Gtt	2412
1	87585666	T	C	SNP	Het	25.77	gene-RIOX2	RIOX2		rna-XM_006074553.4	exon-XM_006074553.4-2	2	NON_SYNONYMOUS_CODING	N/S	aAt/aGt	88
1	87585666	T	C	SNP	Het	25.77	gene-RIOX2	RIOX2		rna-XM_006074555.3	exon-XM_006074555.3-1	1	NON_SYNONYMOUS_CODING	N/S	aAt/aGt	88
1	87585666	T	C	SNP	Het	25.77	gene-RIOX2	RIOX2		rna-XM_044940727.1	exon-XM_044940727.1-1	1	NON_SYNONYMOUS_CODING	N/S	aAt/aGt	88
1	87585666	T	C	SNP	Het	25.77	gene-RIOX2	RIOX2		rna-XM_045165185.1	exon-XM_045165185.1-2	2	NON_SYNONYMOUS_CODING	N/S	aAt/aGt	88
1	87585666	T	C	SNP	Het	25.77	gene-RIOX2	RIOX2		rna-XM_025282455.3	exon-XM_025282455.3-2	2	NON_SYNONYMOUS_CODING	N/S	aAt/aGt	88
1	87674333	C	T	SNP	Het	25.24	gene-LOC102399960	LOC102399960		rna-XM_006074564.4	exon-XM_006074564.4-1	1	NON_SYNONYMOUS_CODING	R/C	Cgc/Tgc	121
1	87674648	G	A	SNP	Het	20.92	gene-LOC102399960	LOC102399960		rna-XM_006074564.4	exon-XM_006074564.4-1	1	NON_SYNONYMOUS_CODING	E/K	Gaa/Aaa	226
1	87688872	T	C	SNP	Het	23.61	gene-LOC102400302	LOC102400302		rna-XM_006074565.4	exon-XM_006074565.4-1	1	NON_SYNONYMOUS_CODING	M/T	aTg/aCg	9
1	87712286	T	G	SNP	Hom	19.94	Gene_gene-LOC102400951	Gene_gene-LOC102400951		gene-LOC102400951	id-LOC102400951-2	2	NON_SYNONYMOUS_CODING	L/R	cTc/cGc	40
1	87712412	T	C	SNP	Hom	22.38	Gene_gene-LOC102400951	Gene_gene-LOC102400951		gene-LOC102400951	id-LOC102400951-2	2	NON_SYNONYMOUS_CODING	I/T	aTt/aCt	82
1	87712646	T	C	SNP	Hom	26.46	Gene_gene-LOC102400951	Gene_gene-LOC102400951		gene-LOC102400951	id-LOC102400951-2	2	NON_SYNONYMOUS_CODING	I/T	aTa/aCa	160
1	87712895	A	G	SNP	Hom	21.79	Gene_gene-LOC102400951	Gene_gene-LOC102400951		gene-LOC102400951	id-LOC102400951-2	2	NON_SYNONYMOUS_CODING	H/R	cAt/cGt	243
1	87712957	G	A	SNP	Hom	110	Gene_gene-LOC102400951	Gene_gene-LOC102400951		gene-LOC102400951	id-LOC102400951-2	2	NON_SYNONYMOUS_CODING	V/I	Gtc/Atc	264
1	87712970	T	C	SNP	Hom	25.09	Gene_gene-LOC102400951	Gene_gene-LOC102400951		gene-LOC102400951	id-LOC102400951-2	2	NON_SYNONYMOUS_CODING	V/A	gTc/gCc	268
1	87712993	G	T	SNP	Hom	23.15	Gene_gene-LOC102400951	Gene_gene-LOC102400951		gene-LOC102400951	id-LOC102400951-2	2	NON_SYNONYMOUS_CODING	G/C	Ggt/Tgt	276
1	87713093	T	G	SNP	Hom	21.27	Gene_gene-LOC102400951	Gene_gene-LOC102400951		gene-LOC102400951	id-LOC102400951-2	2	NON_SYNONYMOUS_CODING	I/R	aTa/aGa	309
1	88220569	A	T	SNP	Hom	21.38	gene-GPR15	GPR15		rna-XM_006047804.4	exon-XM_006047804.4-1	1	NON_SYNONYMOUS_CODING	T/S	Aca/Tca	36
1	88220848	G	A	SNP	Hom	27.4	gene-GPR15	GPR15		rna-XM_006047804.4	exon-XM_006047804.4-1	1	NON_SYNONYMOUS_CODING	A/T	Gcc/Acc	129
1	88277627	T	C	SNP	Het	25.31	gene-CPOX	CPOX		rna-XM_006047803.4	exon-XM_006047803.4-4	4	NON_SYNONYMOUS_CODING	R/G	Agg/Ggg	293
1	88282419	C	G	SNP	Het	23.11	gene-CPOX	CPOX		rna-XM_006047803.4	exon-XM_006047803.4-1	1	NON_SYNONYMOUS_CODING	G/R	Ggg/Cgg	28
1	88757859	G	A	SNP	Het	23.57	Gene_rna-XR_006550331.2	exon-XR_006550331.2-1		rna-XR_006550331.2	exon-XR_006550331.2-1	1	NON_SYNONYMOUS_CODING	M/I	atG/atA	27
1	88758096	T	A	SNP	Het	19.61	Gene_rna-XR_006550331.2	exon-XR_006550331.2-1		rna-XR_006550331.2	exon-XR_006550331.2-1	1	NON_SYNONYMOUS_CODING	D/E	gaT/gaA	106
1	88758196	C	T	SNP	Het	23.35	Gene_rna-XR_006550331.2	exon-XR_006550331.2-1		rna-XR_006550331.2	exon-XR_006550331.2-1	1	NON_SYNONYMOUS_CODING	P/S	Cct/Tct	140
1	88886674	C	T	SNP	Het	21.37	Gene_rna-XR_006550329.2	exon-XR_006550329.2-1		rna-XR_006550329.2	exon-XR_006550329.2-3	3	NON_SYNONYMOUS_CODING	A/T	Gcg/Acg	727
1	88887228	C	A	SNP	Hom	22.08	Gene_rna-XR_006550329.2	exon-XR_006550329.2-1		rna-XR_006550329.2	exon-XR_006550329.2-3	3	NON_SYNONYMOUS_CODING	W/L	tGg/tTg	542
1	88887244	G	A	SNP	Hom	20.3	Gene_rna-XR_006550329.2	exon-XR_006550329.2-1		rna-XR_006550329.2	exon-XR_006550329.2-3	3	NON_SYNONYMOUS_CODING	P/S	Cct/Tct	537
1	88887855	C	T	SNP	Hom	21.74	Gene_rna-XR_006550329.2	exon-XR_006550329.2-1		rna-XR_006550329.2	exon-XR_006550329.2-3	3	NON_SYNONYMOUS_CODING	R/K	aGa/aAa	333
1	88887855	C	T	SNP	Hom	21.74	Gene_rna-XR_006550327.2	exon-XR_006550327.2-1		rna-XR_006550327.2	exon-XR_006550327.2-2	2	NON_SYNONYMOUS_CODING	R/K	aGa/aAa	349
1	88887871	A	G	SNP	Hom	27.08	Gene_rna-XR_006550329.2	exon-XR_006550329.2-1		rna-XR_006550329.2	exon-XR_006550329.2-3	3	NON_SYNONYMOUS_CODING	F/L	Ttc/Ctc	328
1	88887871	A	G	SNP	Hom	27.08	Gene_rna-XR_006550327.2	exon-XR_006550327.2-1		rna-XR_006550327.2	exon-XR_006550327.2-2	2	NON_SYNONYMOUS_CODING	F/L	Ttc/Ctc	344
1	88887987	C	A	SNP	Hom	59.74	Gene_rna-XR_006550329.2	exon-XR_006550329.2-1		rna-XR_006550329.2	exon-XR_006550329.2-3	3	NON_SYNONYMOUS_CODING	R/L	cGg/cTg	289
1	88887987	C	A	SNP	Hom	59.74	Gene_rna-XR_006550327.2	exon-XR_006550327.2-1		rna-XR_006550327.2	exon-XR_006550327.2-2	2	NON_SYNONYMOUS_CODING	R/L	cGg/cTg	305
1	88888155	C	A	SNP	Hom	22.18	Gene_rna-XR_006550329.2	exon-XR_006550329.2-1		rna-XR_006550329.2	exon-XR_006550329.2-3	3	NON_SYNONYMOUS_CODING	R/M	aGg/aTg	233
1	88888155	C	A	SNP	Hom	22.18	Gene_rna-XR_006550327.2	exon-XR_006550327.2-1		rna-XR_006550327.2	exon-XR_006550327.2-2	2	NON_SYNONYMOUS_CODING	R/M	aGg/aTg	249
1	88920257	T	C	SNP	Het	21.77	Gene_rna-XR_006550327.2	exon-XR_006550327.2-1		rna-XR_006550327.2	exon-XR_006550327.2-1	1	NON_SYNONYMOUS_CODING	T/A	Acc/Gcc	144
1	88920257	T	C	SNP	Het	21.77	Gene_rna-XR_006550328.2	exon-XR_006550328.2-1		rna-XR_006550328.2	exon-XR_006550328.2-1	1	NON_SYNONYMOUS_CODING	T/A	Acc/Gcc	100
1	88920436	A	G	SNP	Het	23.67	Gene_rna-XR_006550327.2	exon-XR_006550327.2-1		rna-XR_006550327.2	exon-XR_006550327.2-1	1	NON_SYNONYMOUS_CODING	L/P	cTa/cCa	84
1	88920436	A	G	SNP	Het	23.67	Gene_rna-XR_006550328.2	exon-XR_006550328.2-1		rna-XR_006550328.2	exon-XR_006550328.2-1	1	NON_SYNONYMOUS_CODING	L/P	cTa/cCa	40
1	88920577	C	T	SNP	Het	23.32	Gene_rna-XR_006550327.2	exon-XR_006550327.2-1		rna-XR_006550327.2	exon-XR_006550327.2-1	1	NON_SYNONYMOUS_CODING	R/Q	cGa/cAa	37
1	89217991	T	C	SNP	Het	23.81	Gene_rna-XR_003108558.2	exon-XR_003108558.2-1		rna-XR_003108558.2	exon-XR_003108558.2-3	3	NON_SYNONYMOUS_CODING	L/P	cTg/cCg	66
1	89227265	G	A	SNP	Het	20.05	Gene_rna-XR_003108557.2	exon-XR_003108557.2-1		rna-XR_003108557.2	exon-XR_003108557.2-3	3	NON_SYNONYMOUS_CODING	R/H	cGc/cAc	74
1	89796507	A	G	SNP	Hom	21.51	gene-CMSS1	CMSS1		rna-XM_025282546.3	exon-XM_025282546.3-2	2	NON_SYNONYMOUS_CODING	I/V	Ata/Gta	72
1	90008971	T	G	SNP	Het	22.73	Gene_rna-XR_006550348.2	exon-XR_006550348.2-1		rna-XR_006550348.2	exon-XR_006550348.2-1	1	NON_SYNONYMOUS_CODING	N/K	aaT/aaG	20
1	90009017	A	G	SNP	Het	16.64	Gene_rna-XR_006550348.2	exon-XR_006550348.2-1		rna-XR_006550348.2	exon-XR_006550348.2-1	1	NON_SYNONYMOUS_CODING	R/G	Aga/Gga	36
1	90009020	G	A	SNP	Het	13	Gene_rna-XR_006550348.2	exon-XR_006550348.2-1		rna-XR_006550348.2	exon-XR_006550348.2-1	1	NON_SYNONYMOUS_CODING	D/N	Gac/Aac	37
1	90009031	A	C	SNP	Het	17.07	Gene_rna-XR_006550348.2	exon-XR_006550348.2-1		rna-XR_006550348.2	exon-XR_006550348.2-1	1	NON_SYNONYMOUS_CODING	E/D	gaA/gaC	40
1	90025353	A	G	SNP	Het	20.64	Gene_rna-XR_006550348.2	exon-XR_006550348.2-1		rna-XR_006550348.2	exon-XR_006550348.2-9	9	NON_SYNONYMOUS_CODING	R/G	Agg/Ggg	288
1	90028079	A	G	SNP	Het	23.89	Gene_rna-XR_006550348.2	exon-XR_006550348.2-1		rna-XR_006550348.2	exon-XR_006550348.2-10	10	NON_SYNONYMOUS_CODING	K/R	aAg/aGg	343
1	90119967	T	A	SNP	Hom	25.21	gene-LNP1	LNP1		rna-XM_006058739.4	exon-XM_006058739.4-5	5	NON_SYNONYMOUS_CODING	H/Q	caT/caA	83
1	90119967	T	A	SNP	Hom	25.21	gene-LNP1	LNP1		rna-XM_006058735.4	exon-XM_006058735.4-3	3	NON_SYNONYMOUS_CODING	H/Q	caT/caA	83
1	90119967	T	A	SNP	Hom	25.21	gene-LNP1	LNP1		rna-XM_006058737.4	exon-XM_006058737.4-3	3	NON_SYNONYMOUS_CODING	H/Q	caT/caA	83
1	90119967	T	A	SNP	Hom	25.21	gene-LNP1	LNP1		rna-XM_025282595.3	exon-XM_025282595.3-5	5	NON_SYNONYMOUS_CODING	H/Q	caT/caA	89
1	90119967	T	A	SNP	Hom	25.21	gene-LNP1	LNP1		rna-XM_025282629.3	exon-XM_025282629.3-4	4	NON_SYNONYMOUS_CODING	H/Q	caT/caA	83
1	90119967	T	A	SNP	Hom	25.21	gene-LNP1	LNP1		rna-XM_044940961.2	exon-XM_044940961.2-5	5	NON_SYNONYMOUS_CODING	H/Q	caT/caA	89
1	90119967	T	A	SNP	Hom	25.21	gene-LNP1	LNP1		rna-XM_025282605.3	exon-XM_025282605.3-5	5	NON_SYNONYMOUS_CODING	H/Q	caT/caA	89
1	90119967	T	A	SNP	Hom	25.21	gene-LNP1	LNP1		rna-XM_006058741.4	exon-XM_006058741.4-3	3	NON_SYNONYMOUS_CODING	H/Q	caT/caA	83
1	90119967	T	A	SNP	Hom	25.21	gene-LNP1	LNP1		rna-XM_006058740.4	exon-XM_006058740.4-4	4	NON_SYNONYMOUS_CODING	H/Q	caT/caA	83
1	90124223	G	C	SNP	Hom	28.27	gene-LNP1	LNP1		rna-XM_006058739.4	exon-XM_006058739.4-6	6	NON_SYNONYMOUS_CODING	R/P	cGg/cCg	146
1	90124223	G	C	SNP	Hom	28.27	gene-LNP1	LNP1		rna-XM_006058735.4	exon-XM_006058735.4-4	4	NON_SYNONYMOUS_CODING	R/P	cGg/cCg	146
1	90124223	G	C	SNP	Hom	28.27	gene-LNP1	LNP1		rna-XM_006058737.4	exon-XM_006058737.4-4	4	NON_SYNONYMOUS_CODING	R/P	cGg/cCg	146
1	90124223	G	C	SNP	Hom	28.27	gene-LNP1	LNP1		rna-XM_025282595.3	exon-XM_025282595.3-6	6	NON_SYNONYMOUS_CODING	R/P	cGg/cCg	152
1	90124223	G	C	SNP	Hom	28.27	gene-LNP1	LNP1		rna-XM_025282629.3	exon-XM_025282629.3-5	5	NON_SYNONYMOUS_CODING	R/P	cGg/cCg	146
1	90124223	G	C	SNP	Hom	28.27	gene-LNP1	LNP1		rna-XM_044940961.2	exon-XM_044940961.2-6	6	NON_SYNONYMOUS_CODING	R/P	cGg/cCg	152
1	90124223	G	C	SNP	Hom	28.27	gene-LNP1	LNP1		rna-XM_025282605.3	exon-XM_025282605.3-6	6	NON_SYNONYMOUS_CODING	R/P	cGg/cCg	152
1	90124223	G	C	SNP	Hom	28.27	gene-LNP1	LNP1		rna-XM_006058741.4	exon-XM_006058741.4-4	4	NON_SYNONYMOUS_CODING	R/P	cGg/cCg	146
1	90124223	G	C	SNP	Hom	28.27	gene-LNP1	LNP1		rna-XM_006058740.4	exon-XM_006058740.4-5	5	NON_SYNONYMOUS_CODING	R/P	cGg/cCg	146
1	90124286	G	A	SNP	Hom	22.37	gene-LNP1	LNP1		rna-XM_006058739.4	exon-XM_006058739.4-6	6	NON_SYNONYMOUS_CODING	R/H	cGt/cAt	167
1	90124286	G	A	SNP	Hom	22.37	gene-LNP1	LNP1		rna-XM_006058735.4	exon-XM_006058735.4-4	4	NON_SYNONYMOUS_CODING	R/H	cGt/cAt	167
1	90124286	G	A	SNP	Hom	22.37	gene-LNP1	LNP1		rna-XM_006058737.4	exon-XM_006058737.4-4	4	NON_SYNONYMOUS_CODING	R/H	cGt/cAt	167
1	90124286	G	A	SNP	Hom	22.37	gene-LNP1	LNP1		rna-XM_025282595.3	exon-XM_025282595.3-6	6	NON_SYNONYMOUS_CODING	R/H	cGt/cAt	173
1	90124286	G	A	SNP	Hom	22.37	gene-LNP1	LNP1		rna-XM_025282629.3	exon-XM_025282629.3-5	5	NON_SYNONYMOUS_CODING	R/H	cGt/cAt	167
1	90124286	G	A	SNP	Hom	22.37	gene-LNP1	LNP1		rna-XM_044940961.2	exon-XM_044940961.2-6	6	NON_SYNONYMOUS_CODING	R/H	cGt/cAt	173
1	90124286	G	A	SNP	Hom	22.37	gene-LNP1	LNP1		rna-XM_025282605.3	exon-XM_025282605.3-6	6	NON_SYNONYMOUS_CODING	R/H	cGt/cAt	173
1	90124286	G	A	SNP	Hom	22.37	gene-LNP1	LNP1		rna-XM_006058741.4	exon-XM_006058741.4-4	4	NON_SYNONYMOUS_CODING	R/H	cGt/cAt	167
1	90124286	G	A	SNP	Hom	22.37	gene-LNP1	LNP1		rna-XM_006058740.4	exon-XM_006058740.4-5	5	NON_SYNONYMOUS_CODING	R/H	cGt/cAt	167
1	90124295	C	T	SNP	Hom	21.26	gene-LNP1	LNP1		rna-XM_006058739.4	exon-XM_006058739.4-6	6	NON_SYNONYMOUS_CODING	A/V	gCg/gTg	170
1	90124295	C	T	SNP	Hom	21.26	gene-LNP1	LNP1		rna-XM_006058735.4	exon-XM_006058735.4-4	4	NON_SYNONYMOUS_CODING	A/V	gCg/gTg	170
1	90124295	C	T	SNP	Hom	21.26	gene-LNP1	LNP1		rna-XM_006058737.4	exon-XM_006058737.4-4	4	NON_SYNONYMOUS_CODING	A/V	gCg/gTg	170
1	90124295	C	T	SNP	Hom	21.26	gene-LNP1	LNP1		rna-XM_025282595.3	exon-XM_025282595.3-6	6	NON_SYNONYMOUS_CODING	A/V	gCg/gTg	176
1	90124295	C	T	SNP	Hom	21.26	gene-LNP1	LNP1		rna-XM_025282629.3	exon-XM_025282629.3-5	5	NON_SYNONYMOUS_CODING	A/V	gCg/gTg	170
1	90124295	C	T	SNP	Hom	21.26	gene-LNP1	LNP1		rna-XM_044940961.2	exon-XM_044940961.2-6	6	NON_SYNONYMOUS_CODING	A/V	gCg/gTg	176
1	90124295	C	T	SNP	Hom	21.26	gene-LNP1	LNP1		rna-XM_025282605.3	exon-XM_025282605.3-6	6	NON_SYNONYMOUS_CODING	A/V	gCg/gTg	176
1	90124295	C	T	SNP	Hom	21.26	gene-LNP1	LNP1		rna-XM_006058741.4	exon-XM_006058741.4-4	4	NON_SYNONYMOUS_CODING	A/V	gCg/gTg	170
1	90124295	C	T	SNP	Hom	21.26	gene-LNP1	LNP1		rna-XM_006058740.4	exon-XM_006058740.4-5	5	NON_SYNONYMOUS_CODING	A/V	gCg/gTg	170
1	90436544	C	G	SNP	Hom	20.81	gene-ADGRG7	ADGRG7		rna-XM_044940998.2	exon-XM_044940998.2-1	1	NON_SYNONYMOUS_CODING	R/G	Cga/Gga	3
1	90612368	G	A	SNP	Het	25.54	gene-LOC102400543	LOC102400543		rna-XM_044941197.2	exon-XM_044941197.2-36	36	NON_SYNONYMOUS_CODING	P/L	cCg/cTg	910
1	90612368	G	A	SNP	Het	25.54	gene-LOC102400543	LOC102400543		rna-XM_044941151.2	exon-XM_044941151.2-36	36	NON_SYNONYMOUS_CODING	P/L	cCg/cTg	910
1	90612368	G	A	SNP	Het	25.54	gene-LOC102400543	LOC102400543		rna-XM_044941123.2	exon-XM_044941123.2-38	38	NON_SYNONYMOUS_CODING	P/L	cCg/cTg	957
1	90612368	G	A	SNP	Het	25.54	gene-LOC102400543	LOC102400543		rna-XM_044941100.2	exon-XM_044941100.2-39	39	NON_SYNONYMOUS_CODING	P/L	cCg/cTg	981
1	90612368	G	A	SNP	Het	25.54	gene-LOC102400543	LOC102400543		rna-XM_044941061.2	exon-XM_044941061.2-41	41	NON_SYNONYMOUS_CODING	P/L	cCg/cTg	1031
1	90612368	G	A	SNP	Het	25.54	gene-LOC102400543	LOC102400543		rna-XM_044941140.2	exon-XM_044941140.2-37	37	NON_SYNONYMOUS_CODING	P/L	cCg/cTg	935
1	90612368	G	A	SNP	Het	25.54	gene-LOC102400543	LOC102400543		rna-XM_044941084.2	exon-XM_044941084.2-39	39	NON_SYNONYMOUS_CODING	P/L	cCg/cTg	982
1	90612368	G	A	SNP	Het	25.54	gene-LOC102400543	LOC102400543		rna-XM_044941021.2	exon-XM_044941021.2-40	40	NON_SYNONYMOUS_CODING	P/L	cCg/cTg	1011
1	90612368	G	A	SNP	Het	25.54	gene-LOC102400543	LOC102400543		rna-XM_044941025.2	exon-XM_044941025.2-40	40	NON_SYNONYMOUS_CODING	P/L	cCg/cTg	1009
1	90612368	G	A	SNP	Het	25.54	gene-LOC102400543	LOC102400543		rna-XM_044941046.2	exon-XM_044941046.2-40	40	NON_SYNONYMOUS_CODING	P/L	cCg/cTg	1004
1	90612368	G	A	SNP	Het	25.54	gene-LOC102400543	LOC102400543		rna-XM_044941015.2	exon-XM_044941015.2-41	41	NON_SYNONYMOUS_CODING	P/L	cCg/cTg	1031
1	90612368	G	A	SNP	Het	25.54	gene-LOC102400543	LOC102400543		rna-XM_044941019.2	exon-XM_044941019.2-40	40	NON_SYNONYMOUS_CODING	P/L	cCg/cTg	1011
1	90612368	G	A	SNP	Het	25.54	gene-LOC102400543	LOC102400543		rna-XM_044941161.2	exon-XM_044941161.2-35	35	NON_SYNONYMOUS_CODING	P/L	cCg/cTg	885
1	90612368	G	A	SNP	Het	25.54	gene-LOC102400543	LOC102400543		rna-XM_044941186.2	exon-XM_044941186.2-28	28	NON_SYNONYMOUS_CODING	P/L	cCg/cTg	747
1	90612368	G	A	SNP	Het	25.54	gene-LOC102400543	LOC102400543		rna-XM_044941117.2	exon-XM_044941117.2-38	38	NON_SYNONYMOUS_CODING	P/L	cCg/cTg	960
1	90612368	G	A	SNP	Het	25.54	gene-LOC102400543	LOC102400543		rna-XM_044941115.2	exon-XM_044941115.2-40	40	NON_SYNONYMOUS_CODING	P/L	cCg/cTg	1006
1	90612368	G	A	SNP	Het	25.54	gene-LOC102400543	LOC102400543		rna-XM_044941091.2	exon-XM_044941091.2-39	39	NON_SYNONYMOUS_CODING	P/L	cCg/cTg	982
1	90612368	G	A	SNP	Het	25.54	gene-LOC102400543	LOC102400543		rna-XM_044941072.2	exon-XM_044941072.2-39	39	NON_SYNONYMOUS_CODING	P/L	cCg/cTg	991
1	90612368	G	A	SNP	Het	25.54	gene-LOC102400543	LOC102400543		rna-XM_044941130.2	exon-XM_044941130.2-37	37	NON_SYNONYMOUS_CODING	P/L	cCg/cTg	942
1	90612368	G	A	SNP	Het	25.54	gene-LOC102400543	LOC102400543		rna-XM_044941053.2	exon-XM_044941053.2-39	39	NON_SYNONYMOUS_CODING	P/L	cCg/cTg	1000
1	90612368	G	A	SNP	Het	25.54	gene-LOC102400543	LOC102400543		rna-XM_044941030.2	exon-XM_044941030.2-41	41	NON_SYNONYMOUS_CODING	P/L	cCg/cTg	1031
1	90612368	G	A	SNP	Het	25.54	gene-LOC102400543	LOC102400543		rna-XM_044941074.2	exon-XM_044941074.2-41	41	NON_SYNONYMOUS_CODING	P/L	cCg/cTg	1031
1	90612368	G	A	SNP	Het	25.54	gene-LOC102400543	LOC102400543		rna-XM_044941057.2	exon-XM_044941057.2-41	41	NON_SYNONYMOUS_CODING	P/L	cCg/cTg	1031
1	90612368	G	A	SNP	Het	25.54	gene-LOC102400543	LOC102400543		rna-XM_044941013.2	exon-XM_044941013.2-40	40	NON_SYNONYMOUS_CODING	P/L	cCg/cTg	1020
1	90612368	G	A	SNP	Het	25.54	gene-LOC102400543	LOC102400543		rna-XM_044941007.2	exon-XM_044941007.2-41	41	NON_SYNONYMOUS_CODING	P/L	cCg/cTg	1031
1	90612368	G	A	SNP	Het	25.54	gene-LOC102400543	LOC102400543		rna-XM_044941158.2	exon-XM_044941158.2-35	35	NON_SYNONYMOUS_CODING	P/L	cCg/cTg	902
1	90612368	G	A	SNP	Het	25.54	gene-LOC102400543	LOC102400543		rna-XM_044941145.2	exon-XM_044941145.2-36	36	NON_SYNONYMOUS_CODING	P/L	cCg/cTg	922
1	90612368	G	A	SNP	Het	25.54	gene-LOC102400543	LOC102400543		rna-XM_044941122.2	exon-XM_044941122.2-38	38	NON_SYNONYMOUS_CODING	P/L	cCg/cTg	959
1	90612368	G	A	SNP	Het	25.54	gene-LOC102400543	LOC102400543		rna-XM_044941141.2	exon-XM_044941141.2-36	36	NON_SYNONYMOUS_CODING	P/L	cCg/cTg	922
1	90612368	G	A	SNP	Het	25.54	gene-LOC102400543	LOC102400543		rna-XM_044941081.2	exon-XM_044941081.2-39	39	NON_SYNONYMOUS_CODING	P/L	cCg/cTg	984
1	90612368	G	A	SNP	Het	25.54	gene-LOC102400543	LOC102400543		rna-XM_044941020.2	exon-XM_044941020.2-40	40	NON_SYNONYMOUS_CODING	P/L	cCg/cTg	1011
1	90612368	G	A	SNP	Het	25.54	gene-LOC102400543	LOC102400543		rna-XM_044941043.2	exon-XM_044941043.2-41	41	NON_SYNONYMOUS_CODING	P/L	cCg/cTg	1031
1	90612368	G	A	SNP	Het	25.54	gene-LOC102400543	LOC102400543		rna-XM_044941066.2	exon-XM_044941066.2-39	39	NON_SYNONYMOUS_CODING	P/L	cCg/cTg	991
1	90612368	G	A	SNP	Het	25.54	gene-LOC102400543	LOC102400543		rna-XM_044941037.2	exon-XM_044941037.2-40	40	NON_SYNONYMOUS_CODING	P/L	cCg/cTg	1006
1	90612368	G	A	SNP	Het	25.54	gene-LOC102400543	LOC102400543		rna-XM_044941016.2	exon-XM_044941016.2-41	41	NON_SYNONYMOUS_CODING	P/L	cCg/cTg	1031
1	90612368	G	A	SNP	Het	25.54	gene-LOC102400543	LOC102400543		rna-XM_044941039.2	exon-XM_044941039.2-40	40	NON_SYNONYMOUS_CODING	P/L	cCg/cTg	1006
1	90612368	G	A	SNP	Het	25.54	gene-LOC102400543	LOC102400543		rna-XM_044941181.2	exon-XM_044941181.2-32	32	NON_SYNONYMOUS_CODING	P/L	cCg/cTg	811
1	90612368	G	A	SNP	Het	25.54	gene-LOC102400543	LOC102400543		rna-XM_044941166.2	exon-XM_044941166.2-35	35	NON_SYNONYMOUS_CODING	P/L	cCg/cTg	885
1	90612368	G	A	SNP	Het	25.54	gene-LOC102400543	LOC102400543		rna-XM_044941189.2	exon-XM_044941189.2-27	27	NON_SYNONYMOUS_CODING	P/L	cCg/cTg	727
1	90612368	G	A	SNP	Het	25.54	gene-LOC102400543	LOC102400543		rna-XM_044941135.2	exon-XM_044941135.2-37	37	NON_SYNONYMOUS_CODING	P/L	cCg/cTg	942
1	90612368	G	A	SNP	Het	25.54	gene-LOC102400543	LOC102400543		rna-XM_044941110.2	exon-XM_044941110.2-38	38	NON_SYNONYMOUS_CODING	P/L	cCg/cTg	980
1	90612368	G	A	SNP	Het	25.54	gene-LOC102400543	LOC102400543		rna-XM_044941094.2	exon-XM_044941094.2-40	40	NON_SYNONYMOUS_CODING	P/L	cCg/cTg	1006
1	90612368	G	A	SNP	Het	25.54	gene-LOC102400543	LOC102400543		rna-XM_044941010.2	exon-XM_044941010.2-41	41	NON_SYNONYMOUS_CODING	P/L	cCg/cTg	1031
1	90612368	G	A	SNP	Het	25.54	gene-LOC102400543	LOC102400543		rna-XM_044941033.2	exon-XM_044941033.2-40	40	NON_SYNONYMOUS_CODING	P/L	cCg/cTg	1006
1	90612368	G	A	SNP	Het	25.54	gene-LOC102400543	LOC102400543		rna-XM_044941058.2	exon-XM_044941058.2-41	41	NON_SYNONYMOUS_CODING	P/L	cCg/cTg	1031
1	90629707	G	C	SNP	Het	19.64	gene-LOC102400543	LOC102400543		rna-XM_044941197.2	exon-XM_044941197.2-25	25	NON_SYNONYMOUS_CODING	A/G	gCa/gGa	668
1	90629707	G	C	SNP	Het	19.64	gene-LOC102400543	LOC102400543		rna-XM_044941151.2	exon-XM_044941151.2-25	25	NON_SYNONYMOUS_CODING	A/G	gCa/gGa	668
1	90629707	G	C	SNP	Het	19.64	gene-LOC102400543	LOC102400543		rna-XM_044941123.2	exon-XM_044941123.2-27	27	NON_SYNONYMOUS_CODING	A/G	gCa/gGa	715
1	90629707	G	C	SNP	Het	19.64	gene-LOC102400543	LOC102400543		rna-XM_044941100.2	exon-XM_044941100.2-28	28	NON_SYNONYMOUS_CODING	A/G	gCa/gGa	739
1	90629707	G	C	SNP	Het	19.64	gene-LOC102400543	LOC102400543		rna-XM_044941061.2	exon-XM_044941061.2-30	30	NON_SYNONYMOUS_CODING	A/G	gCa/gGa	789
1	90629707	G	C	SNP	Het	19.64	gene-LOC102400543	LOC102400543		rna-XM_044941140.2	exon-XM_044941140.2-26	26	NON_SYNONYMOUS_CODING	A/G	gCa/gGa	693
1	90629707	G	C	SNP	Het	19.64	gene-LOC102400543	LOC102400543		rna-XM_044941084.2	exon-XM_044941084.2-28	28	NON_SYNONYMOUS_CODING	A/G	gCa/gGa	740
1	90629707	G	C	SNP	Het	19.64	gene-LOC102400543	LOC102400543		rna-XM_044941021.2	exon-XM_044941021.2-29	29	NON_SYNONYMOUS_CODING	A/G	gCa/gGa	769
1	90629707	G	C	SNP	Het	19.64	gene-LOC102400543	LOC102400543		rna-XM_044941025.2	exon-XM_044941025.2-29	29	NON_SYNONYMOUS_CODING	A/G	gCa/gGa	767
1	90629707	G	C	SNP	Het	19.64	gene-LOC102400543	LOC102400543		rna-XM_044941046.2	exon-XM_044941046.2-30	30	NON_SYNONYMOUS_CODING	A/G	gCa/gGa	789
1	90629707	G	C	SNP	Het	19.64	gene-LOC102400543	LOC102400543		rna-XM_044941015.2	exon-XM_044941015.2-30	30	NON_SYNONYMOUS_CODING	A/G	gCa/gGa	789
1	90629707	G	C	SNP	Het	19.64	gene-LOC102400543	LOC102400543		rna-XM_044941019.2	exon-XM_044941019.2-30	30	NON_SYNONYMOUS_CODING	A/G	gCa/gGa	789
1	90629707	G	C	SNP	Het	19.64	gene-LOC102400543	LOC102400543		rna-XM_044941161.2	exon-XM_044941161.2-24	24	NON_SYNONYMOUS_CODING	A/G	gCa/gGa	643
1	90629707	G	C	SNP	Het	19.64	gene-LOC102400543	LOC102400543		rna-XM_044941117.2	exon-XM_044941117.2-27	27	NON_SYNONYMOUS_CODING	A/G	gCa/gGa	718
1	90629707	G	C	SNP	Het	19.64	gene-LOC102400543	LOC102400543		rna-XM_044941115.2	exon-XM_044941115.2-30	30	NON_SYNONYMOUS_CODING	A/G	gCa/gGa	789
1	90629707	G	C	SNP	Het	19.64	gene-LOC102400543	LOC102400543		rna-XM_044941091.2	exon-XM_044941091.2-30	30	NON_SYNONYMOUS_CODING	A/G	gCa/gGa	789
1	90629707	G	C	SNP	Het	19.64	gene-LOC102400543	LOC102400543		rna-XM_044941072.2	exon-XM_044941072.2-30	30	NON_SYNONYMOUS_CODING	A/G	gCa/gGa	789
1	90629707	G	C	SNP	Het	19.64	gene-LOC102400543	LOC102400543		rna-XM_044941053.2	exon-XM_044941053.2-28	28	NON_SYNONYMOUS_CODING	A/G	gCa/gGa	758
1	90629707	G	C	SNP	Het	19.64	gene-LOC102400543	LOC102400543		rna-XM_044941030.2	exon-XM_044941030.2-30	30	NON_SYNONYMOUS_CODING	A/G	gCa/gGa	789
1	90629707	G	C	SNP	Het	19.64	gene-LOC102400543	LOC102400543		rna-XM_044941074.2	exon-XM_044941074.2-30	30	NON_SYNONYMOUS_CODING	A/G	gCa/gGa	789
1	90629707	G	C	SNP	Het	19.64	gene-LOC102400543	LOC102400543		rna-XM_044941057.2	exon-XM_044941057.2-30	30	NON_SYNONYMOUS_CODING	A/G	gCa/gGa	789
1	90629707	G	C	SNP	Het	19.64	gene-LOC102400543	LOC102400543		rna-XM_044941013.2	exon-XM_044941013.2-29	29	NON_SYNONYMOUS_CODING	A/G	gCa/gGa	778
1	90629707	G	C	SNP	Het	19.64	gene-LOC102400543	LOC102400543		rna-XM_044941007.2	exon-XM_044941007.2-30	30	NON_SYNONYMOUS_CODING	A/G	gCa/gGa	789
1	90629707	G	C	SNP	Het	19.64	gene-LOC102400543	LOC102400543		rna-XM_044941175.2	exon-XM_044941175.2-30	30	NON_SYNONYMOUS_CODING	A/G	gCa/gGa	789
1	90629707	G	C	SNP	Het	19.64	gene-LOC102400543	LOC102400543		rna-XM_044941179.2	exon-XM_044941179.2-30	30	NON_SYNONYMOUS_CODING	A/G	gCa/gGa	789
1	90629707	G	C	SNP	Het	19.64	gene-LOC102400543	LOC102400543		rna-XM_044941122.2	exon-XM_044941122.2-27	27	NON_SYNONYMOUS_CODING	A/G	gCa/gGa	717
1	90629707	G	C	SNP	Het	19.64	gene-LOC102400543	LOC102400543		rna-XM_044941081.2	exon-XM_044941081.2-28	28	NON_SYNONYMOUS_CODING	A/G	gCa/gGa	742
1	90629707	G	C	SNP	Het	19.64	gene-LOC102400543	LOC102400543		rna-XM_044941020.2	exon-XM_044941020.2-30	30	NON_SYNONYMOUS_CODING	A/G	gCa/gGa	789
1	90629707	G	C	SNP	Het	19.64	gene-LOC102400543	LOC102400543		rna-XM_044941043.2	exon-XM_044941043.2-30	30	NON_SYNONYMOUS_CODING	A/G	gCa/gGa	789
1	90629707	G	C	SNP	Het	19.64	gene-LOC102400543	LOC102400543		rna-XM_044941037.2	exon-XM_044941037.2-30	30	NON_SYNONYMOUS_CODING	A/G	gCa/gGa	789
1	90629707	G	C	SNP	Het	19.64	gene-LOC102400543	LOC102400543		rna-XM_044941016.2	exon-XM_044941016.2-30	30	NON_SYNONYMOUS_CODING	A/G	gCa/gGa	789
1	90629707	G	C	SNP	Het	19.64	gene-LOC102400543	LOC102400543		rna-XM_044941039.2	exon-XM_044941039.2-29	29	NON_SYNONYMOUS_CODING	A/G	gCa/gGa	764
1	90629707	G	C	SNP	Het	19.64	gene-LOC102400543	LOC102400543		rna-XM_044941181.2	exon-XM_044941181.2-21	21	NON_SYNONYMOUS_CODING	A/G	gCa/gGa	569
1	90629707	G	C	SNP	Het	19.64	gene-LOC102400543	LOC102400543		rna-XM_044941166.2	exon-XM_044941166.2-24	24	NON_SYNONYMOUS_CODING	A/G	gCa/gGa	643
1	90629707	G	C	SNP	Het	19.64	gene-LOC102400543	LOC102400543		rna-XM_044941094.2	exon-XM_044941094.2-30	30	NON_SYNONYMOUS_CODING	A/G	gCa/gGa	789
1	90629707	G	C	SNP	Het	19.64	gene-LOC102400543	LOC102400543		rna-XM_044941010.2	exon-XM_044941010.2-30	30	NON_SYNONYMOUS_CODING	A/G	gCa/gGa	789
1	90629707	G	C	SNP	Het	19.64	gene-LOC102400543	LOC102400543		rna-XM_044941033.2	exon-XM_044941033.2-29	29	NON_SYNONYMOUS_CODING	A/G	gCa/gGa	764
1	90629707	G	C	SNP	Het	19.64	gene-LOC102400543	LOC102400543		rna-XM_044941058.2	exon-XM_044941058.2-30	30	NON_SYNONYMOUS_CODING	A/G	gCa/gGa	789
1	91139400	G	A	SNP	Hom	25.3	gene-IMPG2	IMPG2		rna-XM_045165321.1	exon-XM_045165321.1-1	1	NON_SYNONYMOUS_CODING	P/L	cCg/cTg	4
1	91205416	C	T	SNP	Het	20.06	gene-SENP7	SENP7		rna-XM_044941266.2	exon-XM_044941266.2-12	12	NON_SYNONYMOUS_CODING	D/N	Gat/Aat	464
1	91205416	C	T	SNP	Het	20.06	gene-SENP7	SENP7		rna-XM_044941267.2	exon-XM_044941267.2-11	11	NON_SYNONYMOUS_CODING	D/N	Gat/Aat	464
1	91205416	C	T	SNP	Het	20.06	gene-SENP7	SENP7		rna-XM_044941309.2	exon-XM_044941309.2-9	9	NON_SYNONYMOUS_CODING	D/N	Gat/Aat	332
1	91205416	C	T	SNP	Het	20.06	gene-SENP7	SENP7		rna-XM_006050463.4	exon-XM_006050463.4-10	10	NON_SYNONYMOUS_CODING	D/N	Gat/Aat	398
1	91205416	C	T	SNP	Het	20.06	gene-SENP7	SENP7		rna-XM_006050464.4	exon-XM_006050464.4-9	9	NON_SYNONYMOUS_CODING	D/N	Gat/Aat	333
1	91205416	C	T	SNP	Het	20.06	gene-SENP7	SENP7		rna-XM_044941273.2	exon-XM_044941273.2-11	11	NON_SYNONYMOUS_CODING	D/N	Gat/Aat	463
1	91205416	C	T	SNP	Het	20.06	gene-SENP7	SENP7		rna-XM_044941293.2	exon-XM_044941293.2-10	10	NON_SYNONYMOUS_CODING	D/N	Gat/Aat	398
1	91205416	C	T	SNP	Het	20.06	gene-SENP7	SENP7		rna-XM_006050460.4	exon-XM_006050460.4-11	11	NON_SYNONYMOUS_CODING	D/N	Gat/Aat	464
1	91205416	C	T	SNP	Het	20.06	gene-SENP7	SENP7		rna-XM_006050462.4	exon-XM_006050462.4-10	10	NON_SYNONYMOUS_CODING	D/N	Gat/Aat	399
1	91205416	C	T	SNP	Het	20.06	gene-SENP7	SENP7		rna-XM_044941299.2	exon-XM_044941299.2-11	11	NON_SYNONYMOUS_CODING	D/N	Gat/Aat	363
1	91205416	C	T	SNP	Het	20.06	gene-SENP7	SENP7		rna-XM_044941279.2	exon-XM_044941279.2-11	11	NON_SYNONYMOUS_CODING	D/N	Gat/Aat	464
1	91335150	A	G	SNP	Het	20.27	gene-TRMT10C	TRMT10C		rna-XM_006050458.2	exon-XM_006050458.2-2	2	NON_SYNONYMOUS_CODING	N/S	aAt/aGt	282
1	91335150	A	G	SNP	Het	20.27	gene-TRMT10C	TRMT10C		rna-XM_006050459.3	exon-XM_006050459.3-2	2	NON_SYNONYMOUS_CODING	N/S	aAt/aGt	282
1	91335150	A	G	SNP	Het	20.27	gene-TRMT10C	TRMT10C		rna-XM_006050456.3	exon-XM_006050456.3-2	2	NON_SYNONYMOUS_CODING	N/S	aAt/aGt	282
1	91335150	A	G	SNP	Het	20.27	gene-TRMT10C	TRMT10C		rna-XM_006050457.2	exon-XM_006050457.2-2	2	NON_SYNONYMOUS_CODING	N/S	aAt/aGt	282
1	91380062	G	A	SNP	Het	20.17	gene-ZBTB11	ZBTB11		rna-XM_006050469.4	exon-XM_006050469.4-6	6	NON_SYNONYMOUS_CODING	P/S	Cca/Tca	637
1	91380062	G	A	SNP	Het	20.17	gene-ZBTB11	ZBTB11		rna-XM_025283151.3	exon-XM_025283151.3-6	6	NON_SYNONYMOUS_CODING	P/S	Cca/Tca	637
1	91380062	G	A	SNP	Het	20.17	gene-ZBTB11	ZBTB11		rna-XM_025283163.2	exon-XM_025283163.2-5	5	NON_SYNONYMOUS_CODING	P/S	Cca/Tca	456
1	91380062	G	A	SNP	Het	20.17	Gene_rna-XR_006550432.2	exon-XR_006550432.2-1		rna-XR_006550432.2	exon-XR_006550432.2-2	2	NON_SYNONYMOUS_CODING	G/D	gGt/gAt	680
1	93354392	G	C	SNP	Hom	8.29	gene-LOC123465681	LOC123465681		rna-XM_045165387.1	exon-XM_045165387.1-1	1	NON_SYNONYMOUS_CODING	L/F	ttG/ttC	2
1	93354598	T	A	SNP	Hom	7.1	gene-LOC123465681	LOC123465681		rna-XM_045165387.1	exon-XM_045165387.1-1	1	NON_SYNONYMOUS_CODING	F/Y	tTc/tAc	71
1	93914903	C	G	SNP	Het	20.66	gene-LOC112587421	LOC112587421		rna-XR_003111908.1	exon-XR_003111908.1-1	1	NON_SYNONYMOUS_CODING	V/L	Gtc/Ctc	16
1	94139370	G	A	SNP	Het	23.67	Gene_rna-XR_006551559.2	exon-XR_006551559.2-1		rna-XR_006551559.2	exon-XR_006551559.2-3	3	NON_SYNONYMOUS_CODING	V/I	Gtt/Att	172
1	95097936	A	G	SNP	Hom	26.28	Gene_gene-LOC102389967	Gene_gene-LOC102389967		gene-LOC102389967	id-LOC102389967-2	2	NON_SYNONYMOUS_CODING	M/V	Atg/Gtg	150
1	95301715	T	C	SNP	Het	17.4	gene-ALCAM	ALCAM		rna-XM_045165391.1	exon-XM_045165391.1-1	1	NON_SYNONYMOUS_CODING	S/P	Tcc/Ccc	7
1	95301715	T	C	SNP	Het	17.4	gene-ALCAM	ALCAM		rna-XM_045165393.1	exon-XM_045165393.1-1	1	NON_SYNONYMOUS_CODING	S/P	Tcc/Ccc	7
1	95301715	T	C	SNP	Het	17.4	gene-ALCAM	ALCAM		rna-XM_045165394.1	exon-XM_045165394.1-1	1	NON_SYNONYMOUS_CODING	S/P	Tcc/Ccc	7
1	95301730	A	G	SNP	Het	12.11	gene-ALCAM	ALCAM		rna-XM_045165391.1	exon-XM_045165391.1-1	1	NON_SYNONYMOUS_CODING	I/V	Atc/Gtc	12
1	95301730	A	G	SNP	Het	12.11	gene-ALCAM	ALCAM		rna-XM_045165393.1	exon-XM_045165393.1-1	1	NON_SYNONYMOUS_CODING	I/V	Atc/Gtc	12
1	95301730	A	G	SNP	Het	12.11	gene-ALCAM	ALCAM		rna-XM_045165394.1	exon-XM_045165394.1-1	1	NON_SYNONYMOUS_CODING	I/V	Atc/Gtc	12
1	96235705	C	T	SNP	Hom	21	gene-TRNAC-GCA-9	TRNAC-GCA		rna-TRNAC-GCA-9	exon-TRNAC-GCA-9-1	1	NON_SYNONYMOUS_CODING	R/C	Cgt/Tgt	9
1	97294192	T	G	SNP	Hom	21.25	gene-CCDC54	CCDC54		rna-XM_044941462.2	exon-XM_044941462.2-1	1	NON_SYNONYMOUS_CODING	I/M	atT/atG	64
1	97308028	G	A	SNP	Hom	20.73	Gene_rna-XR_006550479.2	exon-XR_006550479.2-1		rna-XR_006550479.2	exon-XR_006550479.2-1	1	NON_SYNONYMOUS_CODING	R/W	Cgg/Tgg	11
1	98033603	C	G	SNP	Hom	26.12	Gene_rna-XR_006640952.1	exon-XR_006640952.1-1		rna-XR_006640952.1	exon-XR_006640952.1-1	1	NON_SYNONYMOUS_CODING	E/Q	Gaa/Caa	194
1	98045093	T	G	SNP	Het	19.86	Gene_rna-XR_006640953.1	exon-XR_006640953.1-1		rna-XR_006640953.1	exon-XR_006640953.1-1	1	NON_SYNONYMOUS_CODING	T/P	Acc/Ccc	1604
1	98045179	G	A	SNP	Hom	22.88	Gene_rna-XR_006640953.1	exon-XR_006640953.1-1		rna-XR_006640953.1	exon-XR_006640953.1-1	1	NON_SYNONYMOUS_CODING	T/I	aCa/aTa	1575
1	98045285	G	A	SNP	Het	21.53	Gene_rna-XR_006640953.1	exon-XR_006640953.1-1		rna-XR_006640953.1	exon-XR_006640953.1-1	1	NON_SYNONYMOUS_CODING	P/S	Cct/Tct	1540
1	98045810	G	A	SNP	Het	23.14	Gene_rna-XR_006640953.1	exon-XR_006640953.1-1		rna-XR_006640953.1	exon-XR_006640953.1-1	1	NON_SYNONYMOUS_CODING	H/Y	Cat/Tat	1365
1	98045900	A	G	SNP	Het	25.41	Gene_rna-XR_006640953.1	exon-XR_006640953.1-1		rna-XR_006640953.1	exon-XR_006640953.1-1	1	NON_SYNONYMOUS_CODING	S/P	Tct/Cct	1335
1	98045941	A	G	SNP	Het	20.31	Gene_rna-XR_006640953.1	exon-XR_006640953.1-1		rna-XR_006640953.1	exon-XR_006640953.1-1	1	NON_SYNONYMOUS_CODING	L/P	cTc/cCc	1321
1	98045962	G	C	SNP	Het	20.93	Gene_rna-XR_006640953.1	exon-XR_006640953.1-1		rna-XR_006640953.1	exon-XR_006640953.1-1	1	NON_SYNONYMOUS_CODING	A/G	gCt/gGt	1314
1	98046000	A	C	SNP	Het	22.6	Gene_rna-XR_006640953.1	exon-XR_006640953.1-1		rna-XR_006640953.1	exon-XR_006640953.1-1	1	NON_SYNONYMOUS_CODING	H/Q	caT/caG	1301
1	98046217	G	A	SNP	Het	24.51	Gene_rna-XR_006640953.1	exon-XR_006640953.1-1		rna-XR_006640953.1	exon-XR_006640953.1-1	1	NON_SYNONYMOUS_CODING	P/L	cCc/cTc	1229
1	98047210	T	C	SNP	Het	23.57	Gene_rna-XR_006640953.1	exon-XR_006640953.1-1		rna-XR_006640953.1	exon-XR_006640953.1-1	1	NON_SYNONYMOUS_CODING	H/R	cAt/cGt	898
1	98047543	T	C	SNP	Het	23.15	Gene_rna-XR_006640953.1	exon-XR_006640953.1-1		rna-XR_006640953.1	exon-XR_006640953.1-1	1	NON_SYNONYMOUS_CODING	D/G	gAt/gGt	787
1	98047560	C	G	SNP	Het	24.88	Gene_rna-XR_006640953.1	exon-XR_006640953.1-1		rna-XR_006640953.1	exon-XR_006640953.1-1	1	NON_SYNONYMOUS_CODING	Q/H	caG/caC	781
1	98047691	G	C	SNP	Het	20.28	Gene_rna-XR_006640953.1	exon-XR_006640953.1-1		rna-XR_006640953.1	exon-XR_006640953.1-1	1	NON_SYNONYMOUS_CODING	L/V	Cta/Gta	738
1	98047721	T	C	SNP	Het	23.93	Gene_rna-XR_006640953.1	exon-XR_006640953.1-1		rna-XR_006640953.1	exon-XR_006640953.1-1	1	NON_SYNONYMOUS_CODING	K/E	Aaa/Gaa	728
1	98048230	A	G	SNP	Het	23.72	Gene_rna-XR_006640953.1	exon-XR_006640953.1-1		rna-XR_006640953.1	exon-XR_006640953.1-1	1	NON_SYNONYMOUS_CODING	F/S	tTc/tCc	558
1	98048356	G	A	SNP	Het	19.82	Gene_rna-XR_006640953.1	exon-XR_006640953.1-1		rna-XR_006640953.1	exon-XR_006640953.1-1	1	NON_SYNONYMOUS_CODING	T/M	aCg/aTg	516
1	98049328	C	T	SNP	Het	23	Gene_rna-XR_006640953.1	exon-XR_006640953.1-1		rna-XR_006640953.1	exon-XR_006640953.1-1	1	NON_SYNONYMOUS_CODING	C/Y	tGt/tAt	192
1	98049658	C	T	SNP	Het	18.92	Gene_rna-XR_006640953.1	exon-XR_006640953.1-1		rna-XR_006640953.1	exon-XR_006640953.1-1	1	NON_SYNONYMOUS_CODING	C/Y	tGc/tAc	82
1	98049664	G	A	SNP	Het	14.69	Gene_rna-XR_006640953.1	exon-XR_006640953.1-1		rna-XR_006640953.1	exon-XR_006640953.1-1	1	NON_SYNONYMOUS_CODING	P/L	cCa/cTa	80
1	98049776	T	G	SNP	Hom	26.94	Gene_rna-XR_006640953.1	exon-XR_006640953.1-1		rna-XR_006640953.1	exon-XR_006640953.1-1	1	NON_SYNONYMOUS_CODING	S/R	Agt/Cgt	43
1	98550749	T	C	SNP	Het	21.96	gene-MYH15	MYH15		rna-XM_025283513.3	exon-XM_025283513.3-10	10	NON_SYNONYMOUS_CODING	H/R	cAt/cGt	419
1	98550749	T	C	SNP	Het	21.96	gene-MYH15	MYH15		rna-XM_044941522.2	exon-XM_044941522.2-10	10	NON_SYNONYMOUS_CODING	H/R	cAt/cGt	419
1	98550749	T	C	SNP	Het	21.96	gene-MYH15	MYH15		rna-XM_044941531.2	exon-XM_044941531.2-10	10	NON_SYNONYMOUS_CODING	H/R	cAt/cGt	419
1	98611005	T	C	SNP	Het	25.92	Gene_gene-LOC102394763	Gene_gene-LOC102394763		gene-LOC102394763	id-LOC102394763	1	NON_SYNONYMOUS_CODING	N/S	aAc/aGc	568
1	98611215	A	G	SNP	Het	20.54	Gene_gene-LOC102394763	Gene_gene-LOC102394763		gene-LOC102394763	id-LOC102394763	1	NON_SYNONYMOUS_CODING	F/S	tTt/tCt	498
1	98612084	T	A	SNP	Het	22.26	Gene_gene-LOC102394763	Gene_gene-LOC102394763		gene-LOC102394763	id-LOC102394763	1	NON_SYNONYMOUS_CODING	Q/H	caA/caT	208
1	99035817	A	T	SNP	Het	15.05	gene-GUCA1C	GUCA1C		rna-XM_025283706.3	exon-XM_025283706.3-2	2	NON_SYNONYMOUS_CODING	V/D	gTc/gAc	106
1	99035826	C	G	SNP	Het	21.22	gene-GUCA1C	GUCA1C		rna-XM_025283706.3	exon-XM_025283706.3-2	2	NON_SYNONYMOUS_CODING	G/A	gGt/gCt	103
1	99035886	G	T	SNP	Het	21.83	gene-GUCA1C	GUCA1C		rna-XM_025283706.3	exon-XM_025283706.3-2	2	NON_SYNONYMOUS_CODING	T/K	aCa/aAa	83
1	99035913	A	G	SNP	Het	21.06	gene-GUCA1C	GUCA1C		rna-XM_025283706.3	exon-XM_025283706.3-2	2	NON_SYNONYMOUS_CODING	V/A	gTt/gCt	74
1	99079067	C	T	SNP	Het	25.75	gene-MORC1	MORC1		rna-XM_044941636.2	exon-XM_044941636.2-22	22	NON_SYNONYMOUS_CODING	R/Q	cGg/cAg	845
1	99079067	C	T	SNP	Het	25.75	gene-MORC1	MORC1		rna-XM_044941647.2	exon-XM_044941647.2-23	23	NON_SYNONYMOUS_CODING	R/Q	cGg/cAg	769
1	99079067	C	T	SNP	Het	25.75	gene-MORC1	MORC1		rna-XM_044941642.2	exon-XM_044941642.2-23	23	NON_SYNONYMOUS_CODING	R/Q	cGg/cAg	785
1	99079067	C	T	SNP	Het	25.75	gene-MORC1	MORC1		rna-XM_044941651.2	exon-XM_044941651.2-23	23	NON_SYNONYMOUS_CODING	R/Q	cGg/cAg	769
1	99079067	C	T	SNP	Het	25.75	gene-MORC1	MORC1		rna-XM_025283715.3	exon-XM_025283715.3-25	25	NON_SYNONYMOUS_CODING	R/Q	cGg/cAg	830
1	99079067	C	T	SNP	Het	25.75	gene-MORC1	MORC1		rna-XM_044941629.2	exon-XM_044941629.2-23	23	NON_SYNONYMOUS_CODING	R/Q	cGg/cAg	894
1	99080599	A	G	SNP	Het	20.61	gene-MORC1	MORC1		rna-XM_044941636.2	exon-XM_044941636.2-21	21	NON_SYNONYMOUS_CODING	S/P	Tct/Cct	833
1	99080599	A	G	SNP	Het	20.61	gene-MORC1	MORC1		rna-XM_044941647.2	exon-XM_044941647.2-22	22	NON_SYNONYMOUS_CODING	S/P	Tct/Cct	757
1	99080599	A	G	SNP	Het	20.61	gene-MORC1	MORC1		rna-XM_044941642.2	exon-XM_044941642.2-22	22	NON_SYNONYMOUS_CODING	S/P	Tct/Cct	773
1	99080599	A	G	SNP	Het	20.61	gene-MORC1	MORC1		rna-XM_044941651.2	exon-XM_044941651.2-22	22	NON_SYNONYMOUS_CODING	S/P	Tct/Cct	757
1	99080599	A	G	SNP	Het	20.61	gene-MORC1	MORC1		rna-XM_025283715.3	exon-XM_025283715.3-24	24	NON_SYNONYMOUS_CODING	S/P	Tct/Cct	818
1	99080599	A	G	SNP	Het	20.61	gene-MORC1	MORC1		rna-XM_044941629.2	exon-XM_044941629.2-22	22	NON_SYNONYMOUS_CODING	S/P	Tct/Cct	882
1	99252726	T	C	SNP	Hom	28.09	Gene_rna-XR_006550563.2	exon-XR_006550563.2-1		rna-XR_006550563.2	exon-XR_006550563.2-1	1	NON_SYNONYMOUS_CODING	C/R	Tgt/Cgt	170
1	99252825	C	T	SNP	Het	23.69	Gene_rna-XR_006550563.2	exon-XR_006550563.2-1		rna-XR_006550563.2	exon-XR_006550563.2-1	1	NON_SYNONYMOUS_CODING	P/S	Cca/Tca	203
1	99252846	T	C	SNP	Het	23.3	Gene_rna-XR_006550563.2	exon-XR_006550563.2-1		rna-XR_006550563.2	exon-XR_006550563.2-1	1	NON_SYNONYMOUS_CODING	F/L	Ttc/Ctc	210
1	102359203	A	G	SNP	Het	21.79	gene-SLC9C1	SLC9C1		rna-XM_025283972.3	exon-XM_025283972.3-27	27	NON_SYNONYMOUS_CODING	C/R	Tgt/Cgt	1167
1	102740760	A	G	SNP	Het	23.38	gene-SLC35A5	SLC35A5		rna-XM_006074013.4	exon-XM_006074013.4-6	6	NON_SYNONYMOUS_CODING	N/S	aAt/aGt	377
1	102740760	A	G	SNP	Het	23.38	gene-SLC35A5	SLC35A5		rna-XM_006074014.4	exon-XM_006074014.4-6	6	NON_SYNONYMOUS_CODING	N/S	aAt/aGt	377
1	102740760	A	G	SNP	Het	23.38	gene-SLC35A5	SLC35A5		rna-XM_025284045.3	exon-XM_025284045.3-3	3	NON_SYNONYMOUS_CODING	N/S	aAt/aGt	256
1	102740760	A	G	SNP	Het	23.38	gene-SLC35A5	SLC35A5		rna-XM_025284038.3	exon-XM_025284038.3-6	6	NON_SYNONYMOUS_CODING	N/S	aAt/aGt	376
1	103005882	T	C	SNP	Het	24.15	Gene_gene-LOC112585564	Gene_gene-LOC112585564		gene-LOC112585564	id-LOC112585564	1	NON_SYNONYMOUS_CODING	I/T	aTt/aCt	366
1	103374892	G	A	SNP	Het	20.77	gene-BOC	BOC		rna-XM_044941865.2	exon-XM_044941865.2-10	10	NON_SYNONYMOUS_CODING	D/N	Gac/Aac	487
1	103374892	G	A	SNP	Het	20.77	gene-BOC	BOC		rna-XM_044941842.2	exon-XM_044941842.2-9	9	NON_SYNONYMOUS_CODING	D/N	Gac/Aac	487
1	103374892	G	A	SNP	Het	20.77	gene-BOC	BOC		rna-XM_044941864.2	exon-XM_044941864.2-10	10	NON_SYNONYMOUS_CODING	D/N	Gac/Aac	487
1	103374892	G	A	SNP	Het	20.77	gene-BOC	BOC		rna-XM_044941840.2	exon-XM_044941840.2-8	8	NON_SYNONYMOUS_CODING	D/N	Gac/Aac	487
1	103374892	G	A	SNP	Het	20.77	gene-BOC	BOC		rna-XM_044941822.2	exon-XM_044941822.2-8	8	NON_SYNONYMOUS_CODING	D/N	Gac/Aac	487
1	103374892	G	A	SNP	Het	20.77	gene-BOC	BOC		rna-XM_044941867.2	exon-XM_044941867.2-10	10	NON_SYNONYMOUS_CODING	D/N	Gac/Aac	487
1	103374892	G	A	SNP	Het	20.77	gene-BOC	BOC		rna-XM_044941856.2	exon-XM_044941856.2-10	10	NON_SYNONYMOUS_CODING	D/N	Gac/Aac	487
1	103374892	G	A	SNP	Het	20.77	gene-BOC	BOC		rna-XM_044941825.2	exon-XM_044941825.2-9	9	NON_SYNONYMOUS_CODING	D/N	Gac/Aac	487
1	103374892	G	A	SNP	Het	20.77	gene-BOC	BOC		rna-XM_044941833.2	exon-XM_044941833.2-8	8	NON_SYNONYMOUS_CODING	D/N	Gac/Aac	487
1	103374892	G	A	SNP	Het	20.77	gene-BOC	BOC		rna-XM_044941844.2	exon-XM_044941844.2-8	8	NON_SYNONYMOUS_CODING	D/N	Gac/Aac	487
1	103374892	G	A	SNP	Het	20.77	gene-BOC	BOC		rna-XM_044941839.2	exon-XM_044941839.2-9	9	NON_SYNONYMOUS_CODING	D/N	Gac/Aac	487
1	103374892	G	A	SNP	Het	20.77	gene-BOC	BOC		rna-XM_044941826.2	exon-XM_044941826.2-10	10	NON_SYNONYMOUS_CODING	D/N	Gac/Aac	487
1	103374892	G	A	SNP	Het	20.77	gene-BOC	BOC		rna-XM_044941815.2	exon-XM_044941815.2-10	10	NON_SYNONYMOUS_CODING	D/N	Gac/Aac	487
1	103374892	G	A	SNP	Het	20.77	gene-BOC	BOC		rna-XM_044941829.2	exon-XM_044941829.2-10	10	NON_SYNONYMOUS_CODING	D/N	Gac/Aac	487
1	103374892	G	A	SNP	Het	20.77	gene-BOC	BOC		rna-XM_044941848.2	exon-XM_044941848.2-9	9	NON_SYNONYMOUS_CODING	D/N	Gac/Aac	487
1	103374892	G	A	SNP	Het	20.77	gene-BOC	BOC		rna-XM_044941818.2	exon-XM_044941818.2-9	9	NON_SYNONYMOUS_CODING	D/N	Gac/Aac	487
1	103374892	G	A	SNP	Het	20.77	gene-BOC	BOC		rna-XM_044941838.2	exon-XM_044941838.2-9	9	NON_SYNONYMOUS_CODING	D/N	Gac/Aac	487
1	103528270	T	C	SNP	Hom	21.06	gene-SPICE1	SPICE1		rna-XM_025284214.3	exon-XM_025284214.3-14	14	NON_SYNONYMOUS_CODING	T/A	Act/Gct	683
1	103528270	T	C	SNP	Hom	21.06	gene-SPICE1	SPICE1		rna-XM_025284191.3	exon-XM_025284191.3-15	15	NON_SYNONYMOUS_CODING	T/A	Act/Gct	721
1	103528270	T	C	SNP	Hom	21.06	gene-SPICE1	SPICE1		rna-XM_025284200.3	exon-XM_025284200.3-15	15	NON_SYNONYMOUS_CODING	T/A	Act/Gct	721
1	103528270	T	C	SNP	Hom	21.06	gene-SPICE1	SPICE1		rna-XM_044941910.2	exon-XM_044941910.2-15	15	NON_SYNONYMOUS_CODING	T/A	Act/Gct	714
1	103528270	T	C	SNP	Hom	21.06	gene-SPICE1	SPICE1		rna-XM_025284208.3	exon-XM_025284208.3-15	15	NON_SYNONYMOUS_CODING	T/A	Act/Gct	720
1	103598205	C	T	SNP	Hom	21.35	gene-SIDT1	SIDT1		rna-XM_044941940.2	exon-XM_044941940.2-1	1	NON_SYNONYMOUS_CODING	P/S	Ccg/Tcg	18
1	103598205	C	T	SNP	Hom	21.35	gene-SIDT1	SIDT1		rna-XM_044941942.2	exon-XM_044941942.2-1	1	NON_SYNONYMOUS_CODING	P/S	Ccg/Tcg	18
1	103598205	C	T	SNP	Hom	21.35	gene-SIDT1	SIDT1		rna-XM_006076353.4	exon-XM_006076353.4-1	1	NON_SYNONYMOUS_CODING	P/S	Ccg/Tcg	18
1	103598205	C	T	SNP	Hom	21.35	gene-SIDT1	SIDT1		rna-XM_044941932.2	exon-XM_044941932.2-1	1	NON_SYNONYMOUS_CODING	P/S	Ccg/Tcg	18
1	103598205	C	T	SNP	Hom	21.35	gene-SIDT1	SIDT1		rna-XM_044941933.2	exon-XM_044941933.2-1	1	NON_SYNONYMOUS_CODING	P/S	Ccg/Tcg	18
1	103598205	C	T	SNP	Hom	21.35	gene-SIDT1	SIDT1		rna-XM_044941944.2	exon-XM_044941944.2-1	1	NON_SYNONYMOUS_CODING	P/S	Ccg/Tcg	18
1	103598205	C	T	SNP	Hom	21.35	gene-SIDT1	SIDT1		rna-XM_044941937.2	exon-XM_044941937.2-1	1	NON_SYNONYMOUS_CODING	P/S	Ccg/Tcg	18
1	103598248	C	G	SNP	Hom	26.68	gene-SIDT1	SIDT1		rna-XM_044941940.2	exon-XM_044941940.2-1	1	NON_SYNONYMOUS_CODING	P/R	cCc/cGc	32
1	103598248	C	G	SNP	Hom	26.68	gene-SIDT1	SIDT1		rna-XM_044941942.2	exon-XM_044941942.2-1	1	NON_SYNONYMOUS_CODING	P/R	cCc/cGc	32
1	103598248	C	G	SNP	Hom	26.68	gene-SIDT1	SIDT1		rna-XM_006076353.4	exon-XM_006076353.4-1	1	NON_SYNONYMOUS_CODING	P/R	cCc/cGc	32
1	103598248	C	G	SNP	Hom	26.68	gene-SIDT1	SIDT1		rna-XM_044941932.2	exon-XM_044941932.2-1	1	NON_SYNONYMOUS_CODING	P/R	cCc/cGc	32
1	103598248	C	G	SNP	Hom	26.68	gene-SIDT1	SIDT1		rna-XM_044941933.2	exon-XM_044941933.2-1	1	NON_SYNONYMOUS_CODING	P/R	cCc/cGc	32
1	103598248	C	G	SNP	Hom	26.68	gene-SIDT1	SIDT1		rna-XM_044941944.2	exon-XM_044941944.2-1	1	NON_SYNONYMOUS_CODING	P/R	cCc/cGc	32
1	103598248	C	G	SNP	Hom	26.68	gene-SIDT1	SIDT1		rna-XM_044941937.2	exon-XM_044941937.2-1	1	NON_SYNONYMOUS_CODING	P/R	cCc/cGc	32
1	103774080	A	G	SNP	Hom	24.36	Gene_rna-XR_003108922.3	exon-XR_003108922.3-1		rna-XR_003108922.3	exon-XR_003108922.3-1	1	NON_SYNONYMOUS_CODING	H/R	cAc/cGc	166
1	103774332	C	G	SNP	Hom	26.38	Gene_rna-XR_003108922.3	exon-XR_003108922.3-1		rna-XR_003108922.3	exon-XR_003108922.3-1	1	NON_SYNONYMOUS_CODING	T/R	aCa/aGa	250
1	103927424	A	T	SNP	Hom	22.15	Gene_gene-LOC102411024	Gene_gene-LOC102411024		gene-LOC102411024	id-LOC102411024	1	NON_SYNONYMOUS_CODING	Q/H	caA/caT	293
1	104025993	C	T	SNP	Hom	26.62	gene-CCDC191	CCDC191		rna-XM_044942006.2	exon-XM_044942006.2-16	16	NON_SYNONYMOUS_CODING	R/H	cGt/cAt	828
1	104025993	C	T	SNP	Hom	26.62	gene-CCDC191	CCDC191		rna-XM_044941998.2	exon-XM_044941998.2-17	17	NON_SYNONYMOUS_CODING	R/H	cGt/cAt	876
1	104025993	C	T	SNP	Hom	26.62	gene-CCDC191	CCDC191		rna-XM_044941999.2	exon-XM_044941999.2-16	16	NON_SYNONYMOUS_CODING	R/H	cGt/cAt	863
1	104025993	C	T	SNP	Hom	26.62	gene-CCDC191	CCDC191		rna-XM_044942002.2	exon-XM_044942002.2-16	16	NON_SYNONYMOUS_CODING	R/H	cGt/cAt	842
1	104025993	C	T	SNP	Hom	26.62	gene-CCDC191	CCDC191		rna-XM_006073667.4	exon-XM_006073667.4-16	16	NON_SYNONYMOUS_CODING	R/H	cGt/cAt	843
1	104025993	C	T	SNP	Hom	26.62	gene-CCDC191	CCDC191		rna-XM_006073668.4	exon-XM_006073668.4-15	15	NON_SYNONYMOUS_CODING	R/H	cGt/cAt	830
1	104025993	C	T	SNP	Hom	26.62	gene-CCDC191	CCDC191		rna-XM_044942015.2	exon-XM_044942015.2-15	15	NON_SYNONYMOUS_CODING	R/H	cGt/cAt	757
1	104025993	C	T	SNP	Hom	26.62	gene-CCDC191	CCDC191		rna-XM_044942011.2	exon-XM_044942011.2-15	15	NON_SYNONYMOUS_CODING	R/H	cGt/cAt	757
1	105293645	A	G	SNP	Het	20.77	Gene_gene-LOC102415508	Gene_gene-LOC102415508		gene-LOC102415508	id-LOC102415508	1	NON_SYNONYMOUS_CODING	T/A	Aca/Gca	4
1	105293705	G	T	SNP	Het	24.8	Gene_gene-LOC102415508	Gene_gene-LOC102415508		gene-LOC102415508	id-LOC102415508	1	NON_SYNONYMOUS_CODING	V/F	Gtc/Ttc	24
1	105293925	A	G	SNP	Het	15.2	Gene_gene-LOC102415508	Gene_gene-LOC102415508		gene-LOC102415508	id-LOC102415508	1	NON_SYNONYMOUS_CODING	Q/R	cAg/cGg	97
1	105294030	G	A	SNP	Het	21.34	Gene_gene-LOC102415508	Gene_gene-LOC102415508		gene-LOC102415508	id-LOC102415508	1	NON_SYNONYMOUS_CODING	R/H	cGc/cAc	132
1	105294047	G	A	SNP	Het	21.43	Gene_gene-LOC102415508	Gene_gene-LOC102415508		gene-LOC102415508	id-LOC102415508	1	NON_SYNONYMOUS_CODING	A/T	Gcc/Acc	138
1	108558237	G	T	SNP	Het	20.12	Gene_rna-XR_006550751.2	exon-XR_006550751.2-1		rna-XR_006550751.2	exon-XR_006550751.2-5	5	NON_SYNONYMOUS_CODING	L/I	Cta/Ata	761
1	109433278	T	A	SNP	Hom	25.21	Gene_rna-XR_006550800.1	exon-XR_006550800.1-1		rna-XR_006550800.1	exon-XR_006550800.1-2	2	NON_SYNONYMOUS_CODING	H/L	cAc/cTc	87
1	109433278	T	A	SNP	Hom	25.21	Gene_rna-XR_006550801.1	exon-XR_006550801.1-1		rna-XR_006550801.1	exon-XR_006550801.1-2	2	NON_SYNONYMOUS_CODING	H/L	cAc/cTc	87
1	109433278	T	A	SNP	Hom	25.21	Gene_rna-XR_006550799.1	exon-XR_006550799.1-1		rna-XR_006550799.1	exon-XR_006550799.1-2	2	NON_SYNONYMOUS_CODING	H/L	cAc/cTc	87
1	109741843	T	C	SNP	Hom	28.22	Gene_rna-XR_006550831.2	exon-XR_006550831.2-1		rna-XR_006550831.2	exon-XR_006550831.2-1	1	NON_SYNONYMOUS_CODING	M/T	aTg/aCg	40
1	110616804	C	G	SNP	Het	23.79	Gene_rna-XR_003109058.3	exon-XR_003109058.3-1		rna-XR_003109058.3	exon-XR_003109058.3-1	1	NON_SYNONYMOUS_CODING	G/A	gGt/gCt	370
1	110616844	C	G	SNP	Hom	24.37	Gene_rna-XR_003109058.3	exon-XR_003109058.3-1		rna-XR_003109058.3	exon-XR_003109058.3-1	1	NON_SYNONYMOUS_CODING	G/R	Gga/Cga	357
1	110617048	C	G	SNP	Het	24.45	Gene_rna-XR_003109058.3	exon-XR_003109058.3-1		rna-XR_003109058.3	exon-XR_003109058.3-1	1	NON_SYNONYMOUS_CODING	E/Q	Gag/Cag	289
1	110617065	A	G	SNP	Het	20.18	Gene_rna-XR_003109058.3	exon-XR_003109058.3-1		rna-XR_003109058.3	exon-XR_003109058.3-1	1	NON_SYNONYMOUS_CODING	I/T	aTc/aCc	283
1	110617531	A	G	SNP	Hom	23.55	Gene_rna-XR_003109058.3	exon-XR_003109058.3-1		rna-XR_003109058.3	exon-XR_003109058.3-1	1	NON_SYNONYMOUS_CODING	S/P	Tcc/Ccc	128
1	110617879	G	A	SNP	Het	24.9	Gene_rna-XR_003109058.3	exon-XR_003109058.3-1		rna-XR_003109058.3	exon-XR_003109058.3-1	1	NON_SYNONYMOUS_CODING	R/W	Cgg/Tgg	12
1	110619285	G	A	SNP	Hom	110	Gene_rna-XR_006550856.2	exon-XR_006550856.2-1		rna-XR_006550856.2	exon-XR_006550856.2-8	8	NON_SYNONYMOUS_CODING	R/C	Cgc/Tgc	1461
1	110619285	G	A	SNP	Hom	110	Gene_rna-XR_006550857.2	exon-XR_006550857.2-1		rna-XR_006550857.2	exon-XR_006550857.2-7	7	NON_SYNONYMOUS_CODING	P/L	cCg/cTg	1114
1	110619327	C	A	SNP	Het	26.12	Gene_rna-XR_006550856.2	exon-XR_006550856.2-1		rna-XR_006550856.2	exon-XR_006550856.2-8	8	NON_SYNONYMOUS_CODING	G/W	Ggg/Tgg	1447
1	110619327	C	A	SNP	Het	26.12	Gene_rna-XR_006550857.2	exon-XR_006550857.2-1		rna-XR_006550857.2	exon-XR_006550857.2-7	7	NON_SYNONYMOUS_CODING	W/L	tGg/tTg	1100
1	110619750	G	A	SNP	Het	22.1	Gene_rna-XR_006550856.2	exon-XR_006550856.2-1		rna-XR_006550856.2	exon-XR_006550856.2-8	8	NON_SYNONYMOUS_CODING	H/Y	Cac/Tac	1306
1	110619750	G	A	SNP	Het	22.1	Gene_rna-XR_006550857.2	exon-XR_006550857.2-1		rna-XR_006550857.2	exon-XR_006550857.2-7	7	NON_SYNONYMOUS_CODING	P/L	cCa/cTa	959
1	110619937	C	T	SNP	Het	23.68	Gene_rna-XR_006550857.2	exon-XR_006550857.2-1		rna-XR_006550857.2	exon-XR_006550857.2-7	7	NON_SYNONYMOUS_CODING	G/R	Ggg/Agg	897
1	110619937	C	T	SNP	Het	23.68	Gene_rna-XR_006550858.2	exon-XR_006550858.2-1		rna-XR_006550858.2	exon-XR_006550858.2-6	6	NON_SYNONYMOUS_CODING	R/K	aGg/aAg	1476
1	110619937	C	T	SNP	Het	23.68	Gene_rna-XR_327483.4	exon-XR_327483.4-1		rna-XR_327483.4	exon-XR_327483.4-7	7	NON_SYNONYMOUS_CODING	R/K	aGg/aAg	1508
1	110619942	T	C	SNP	Het	19.82	Gene_rna-XR_006550856.2	exon-XR_006550856.2-1		rna-XR_006550856.2	exon-XR_006550856.2-8	8	NON_SYNONYMOUS_CODING	R/G	Aga/Gga	1242
1	110619942	T	C	SNP	Het	19.82	Gene_rna-XR_006550857.2	exon-XR_006550857.2-1		rna-XR_006550857.2	exon-XR_006550857.2-7	7	NON_SYNONYMOUS_CODING	E/G	gAg/gGg	895
1	110619975	A	G	SNP	Het	21.07	Gene_rna-XR_006550856.2	exon-XR_006550856.2-1		rna-XR_006550856.2	exon-XR_006550856.2-8	8	NON_SYNONYMOUS_CODING	C/R	Tgt/Cgt	1231
1	110619975	A	G	SNP	Het	21.07	Gene_rna-XR_006550857.2	exon-XR_006550857.2-1		rna-XR_006550857.2	exon-XR_006550857.2-7	7	NON_SYNONYMOUS_CODING	L/P	cTg/cCg	884
1	110620241	G	T	SNP	Het	20.1	Gene_rna-XR_006550856.2	exon-XR_006550856.2-1		rna-XR_006550856.2	exon-XR_006550856.2-8	8	NON_SYNONYMOUS_CODING	P/H	cCc/cAc	1142
1	110620241	G	T	SNP	Het	20.1	Gene_rna-XR_006550858.2	exon-XR_006550858.2-1		rna-XR_006550858.2	exon-XR_006550858.2-6	6	NON_SYNONYMOUS_CODING	P/T	Cca/Aca	1375
1	110620241	G	T	SNP	Het	20.1	Gene_rna-XR_327483.4	exon-XR_327483.4-1		rna-XR_327483.4	exon-XR_327483.4-7	7	NON_SYNONYMOUS_CODING	P/T	Cca/Aca	1407
1	110620246	A	C	SNP	Het	19.58	Gene_rna-XR_006550857.2	exon-XR_006550857.2-1		rna-XR_006550857.2	exon-XR_006550857.2-7	7	NON_SYNONYMOUS_CODING	S/A	Tca/Gca	794
1	110620246	A	C	SNP	Het	19.58	Gene_rna-XR_006550858.2	exon-XR_006550858.2-1		rna-XR_006550858.2	exon-XR_006550858.2-6	6	NON_SYNONYMOUS_CODING	I/S	aTc/aGc	1373
1	110620246	A	C	SNP	Het	19.58	Gene_rna-XR_327483.4	exon-XR_327483.4-1		rna-XR_327483.4	exon-XR_327483.4-7	7	NON_SYNONYMOUS_CODING	I/S	aTc/aGc	1405
1	111563323	C	G	SNP	Hom	20.48	gene-GOLGB1	GOLGB1		rna-XM_044942468.2	exon-XM_044942468.2-4	4	NON_SYNONYMOUS_CODING	C/S	tGc/tCc	132
1	111563323	C	G	SNP	Hom	20.48	gene-GOLGB1	GOLGB1		rna-XM_006073407.4	exon-XM_006073407.4-4	4	NON_SYNONYMOUS_CODING	C/S	tGc/tCc	132
1	111563323	C	G	SNP	Hom	20.48	gene-GOLGB1	GOLGB1		rna-XM_006073406.4	exon-XM_006073406.4-4	4	NON_SYNONYMOUS_CODING	C/S	tGc/tCc	132
1	111563323	C	G	SNP	Hom	20.48	gene-GOLGB1	GOLGB1		rna-XM_025284850.3	exon-XM_025284850.3-4	4	NON_SYNONYMOUS_CODING	C/S	tGc/tCc	132
1	111563323	C	G	SNP	Hom	20.48	gene-GOLGB1	GOLGB1		rna-XM_006073403.4	exon-XM_006073403.4-4	4	NON_SYNONYMOUS_CODING	C/S	tGc/tCc	132
1	111563323	C	G	SNP	Hom	20.48	gene-GOLGB1	GOLGB1		rna-XM_025284874.3	exon-XM_025284874.3-4	4	NON_SYNONYMOUS_CODING	C/S	tGc/tCc	132
1	111563323	C	G	SNP	Hom	20.48	gene-GOLGB1	GOLGB1		rna-XM_006073405.4	exon-XM_006073405.4-4	4	NON_SYNONYMOUS_CODING	C/S	tGc/tCc	132
1	111563323	C	G	SNP	Hom	20.48	gene-GOLGB1	GOLGB1		rna-XM_025284861.3	exon-XM_025284861.3-4	4	NON_SYNONYMOUS_CODING	C/S	tGc/tCc	132
1	111563323	C	G	SNP	Hom	20.48	gene-GOLGB1	GOLGB1		rna-XM_025284840.3	exon-XM_025284840.3-4	4	NON_SYNONYMOUS_CODING	C/S	tGc/tCc	132
1	111563323	C	G	SNP	Hom	20.48	gene-GOLGB1	GOLGB1		rna-XM_044942435.2	exon-XM_044942435.2-4	4	NON_SYNONYMOUS_CODING	C/S	tGc/tCc	132
1	111665369	G	A	SNP	Hom	22.17	gene-EAF2	EAF2		rna-XM_006073416.4	exon-XM_006073416.4-5	5	NON_SYNONYMOUS_CODING	G/E	gGa/gAa	198
1	111665380	A	T	SNP	Hom	25.26	gene-EAF2	EAF2		rna-XM_006073416.4	exon-XM_006073416.4-5	5	NON_SYNONYMOUS_CODING	S/C	Agc/Tgc	202
1	111665495	A	G	SNP	Hom	23.95	gene-EAF2	EAF2		rna-XM_006073416.4	exon-XM_006073416.4-5	5	NON_SYNONYMOUS_CODING	N/S	aAt/aGt	240
1	111967905	G	C	SNP	Hom	21.3	gene-CD86	CD86		rna-XM_006073428.4	exon-XM_006073428.4-3	3	NON_SYNONYMOUS_CODING	V/L	Gtt/Ctt	26
1	111967905	G	C	SNP	Hom	21.3	gene-CD86	CD86		rna-XM_006073429.4	exon-XM_006073429.4-3	3	NON_SYNONYMOUS_CODING	V/L	Gtt/Ctt	25
1	111967905	G	C	SNP	Hom	21.3	gene-CD86	CD86		rna-XM_025284991.3	exon-XM_025284991.3-4	4	NON_SYNONYMOUS_CODING	V/L	Gtt/Ctt	19
1	111967905	G	C	SNP	Hom	21.3	gene-CD86	CD86		rna-XM_006073433.4	exon-XM_006073433.4-3	3	NON_SYNONYMOUS_CODING	V/L	Gtt/Ctt	26
1	111967905	G	C	SNP	Hom	21.3	gene-CD86	CD86		rna-XM_006073432.4	exon-XM_006073432.4-3	3	NON_SYNONYMOUS_CODING	V/L	Gtt/Ctt	26
1	112351289	A	G	SNP	Het	21.93	gene-PARP9	PARP9		rna-XM_025285175.3	exon-XM_025285175.3-6	6	NON_SYNONYMOUS_CODING	S/P	Tca/Cca	377
1	112351289	A	G	SNP	Het	21.93	gene-PARP9	PARP9		rna-XM_025285176.3	exon-XM_025285176.3-6	6	NON_SYNONYMOUS_CODING	S/P	Tca/Cca	377
1	112351289	A	G	SNP	Het	21.93	gene-PARP9	PARP9		rna-XM_025285165.3	exon-XM_025285165.3-6	6	NON_SYNONYMOUS_CODING	S/P	Tca/Cca	412
1	112351289	A	G	SNP	Het	21.93	gene-PARP9	PARP9		rna-XM_025285174.3	exon-XM_025285174.3-6	6	NON_SYNONYMOUS_CODING	S/P	Tca/Cca	377
1	112351289	A	G	SNP	Het	21.93	gene-PARP9	PARP9		rna-XM_025285171.3	exon-XM_025285171.3-7	7	NON_SYNONYMOUS_CODING	S/P	Tca/Cca	412
1	112351289	A	G	SNP	Het	21.93	gene-PARP9	PARP9		rna-XM_025285172.3	exon-XM_025285172.3-6	6	NON_SYNONYMOUS_CODING	S/P	Tca/Cca	412
1	112351289	A	G	SNP	Het	21.93	gene-PARP9	PARP9		rna-XM_025285173.2	exon-XM_025285173.2-5	5	NON_SYNONYMOUS_CODING	S/P	Tca/Cca	377
1	112351289	A	G	SNP	Het	21.93	gene-PARP9	PARP9		rna-XM_025285144.3	exon-XM_025285144.3-5	5	NON_SYNONYMOUS_CODING	S/P	Tca/Cca	449
1	112351289	A	G	SNP	Het	21.93	gene-PARP9	PARP9		rna-XM_025285133.3	exon-XM_025285133.3-5	5	NON_SYNONYMOUS_CODING	S/P	Tca/Cca	450
1	112351289	A	G	SNP	Het	21.93	gene-PARP9	PARP9		rna-XM_025285177.3	exon-XM_025285177.3-6	6	NON_SYNONYMOUS_CODING	S/P	Tca/Cca	377
1	112351289	A	G	SNP	Het	21.93	gene-PARP9	PARP9		rna-XM_025285155.3	exon-XM_025285155.3-6	6	NON_SYNONYMOUS_CODING	S/P	Tca/Cca	412
1	112351289	A	G	SNP	Het	21.93	gene-PARP9	PARP9		rna-XM_044942527.2	exon-XM_044942527.2-6	6	NON_SYNONYMOUS_CODING	S/P	Tca/Cca	387
1	112351289	A	G	SNP	Het	21.93	gene-PARP9	PARP9		rna-XM_045165637.1	exon-XM_045165637.1-5	5	NON_SYNONYMOUS_CODING	S/P	Tca/Cca	387
1	112415468	A	G	SNP	Het	22.02	gene-PARP14	PARP14		rna-XM_044942540.2	exon-XM_044942540.2-9	9	NON_SYNONYMOUS_CODING	T/A	Acc/Gcc	1185
1	112415468	A	G	SNP	Het	22.02	gene-PARP14	PARP14		rna-XM_025285178.3	exon-XM_025285178.3-9	9	NON_SYNONYMOUS_CODING	T/A	Acc/Gcc	1185
1	112464474	C	T	SNP	Het	20.47	gene-HSPBAP1	HSPBAP1		rna-XM_006044216.4	exon-XM_006044216.4-3	3	NON_SYNONYMOUS_CODING	D/N	Gat/Aat	119
1	112464474	C	T	SNP	Het	20.47	gene-HSPBAP1	HSPBAP1		rna-XM_044942544.2	exon-XM_044942544.2-3	3	NON_SYNONYMOUS_CODING	D/N	Gat/Aat	82
1	112786299	G	A	SNP	Het	21.93	gene-PDIA5	PDIA5		rna-XM_006078562.4	exon-XM_006078562.4-1	1	NON_SYNONYMOUS_CODING	G/E	gGg/gAg	35
1	114532563	G	A	SNP	Het	17.53	gene-UMPS	UMPS		rna-XM_006078534.4	exon-XM_006078534.4-2	2	NON_SYNONYMOUS_CODING	V/I	Gtc/Atc	95
1	114532563	G	A	SNP	Het	17.53	gene-UMPS	UMPS		rna-XM_044934244.2	exon-XM_044934244.2-2	2	NON_SYNONYMOUS_CODING	V/I	Gtc/Atc	95
1	114532563	G	A	SNP	Het	17.53	gene-UMPS	UMPS		rna-XM_044934555.2	exon-XM_044934555.2-2	2	NON_SYNONYMOUS_CODING	V/I	Gtc/Atc	95
1	114793494	A	G	SNP	Hom	22.56	gene-LOC102408646	LOC102408646		rna-XM_044942660.2	exon-XM_044942660.2-1	1	NON_SYNONYMOUS_CODING	W/R	Tgg/Cgg	147
1	114793512	G	T	SNP	Hom	22.02	gene-LOC102408646	LOC102408646		rna-XM_044942660.2	exon-XM_044942660.2-1	1	NON_SYNONYMOUS_CODING	Q/K	Cag/Aag	141
1	114793608	A	G	SNP	Hom	21.82	gene-LOC102408646	LOC102408646		rna-XM_044942660.2	exon-XM_044942660.2-1	1	NON_SYNONYMOUS_CODING	C/R	Tgc/Cgc	109
1	114793628	C	A	SNP	Het	20.61	gene-LOC102408646	LOC102408646		rna-XM_044942660.2	exon-XM_044942660.2-1	1	NON_SYNONYMOUS_CODING	R/L	cGc/cTc	102
1	114793773	G	C	SNP	Hom	24	gene-LOC102408646	LOC102408646		rna-XM_044942660.2	exon-XM_044942660.2-1	1	NON_SYNONYMOUS_CODING	R/G	Cga/Gga	54
1	114793799	G	T	SNP	Het	21.4	gene-LOC102408646	LOC102408646		rna-XM_044942660.2	exon-XM_044942660.2-1	1	NON_SYNONYMOUS_CODING	P/H	cCc/cAc	45
1	114793815	A	G	SNP	Het	17.28	gene-LOC102408646	LOC102408646		rna-XM_044942660.2	exon-XM_044942660.2-1	1	NON_SYNONYMOUS_CODING	Y/H	Tac/Cac	40
1	114793823	G	C	SNP	Hom	15.91	gene-LOC102408646	LOC102408646		rna-XM_044942660.2	exon-XM_044942660.2-1	1	NON_SYNONYMOUS_CODING	P/R	cCt/cGt	37
1	114793859	T	G	SNP	Hom	26.19	gene-LOC102408646	LOC102408646		rna-XM_044942660.2	exon-XM_044942660.2-1	1	NON_SYNONYMOUS_CODING	D/A	gAt/gCt	25
1	114922853	A	C	SNP	Het	20.27	gene-SLC12A8	SLC12A8		rna-XM_044942695.2	exon-XM_044942695.2-13	13	NON_SYNONYMOUS_CODING	V/G	gTg/gGg	604
1	114922853	A	C	SNP	Het	20.27	gene-SLC12A8	SLC12A8		rna-XM_044942705.2	exon-XM_044942705.2-10	10	NON_SYNONYMOUS_CODING	V/G	gTg/gGg	491
1	114922853	A	C	SNP	Het	20.27	gene-SLC12A8	SLC12A8		rna-XM_044942715.2	exon-XM_044942715.2-13	13	NON_SYNONYMOUS_CODING	V/G	gTg/gGg	604
1	114922853	A	C	SNP	Het	20.27	gene-SLC12A8	SLC12A8		rna-XM_044942702.2	exon-XM_044942702.2-11	11	NON_SYNONYMOUS_CODING	V/G	gTg/gGg	540
1	114922853	A	C	SNP	Het	20.27	gene-SLC12A8	SLC12A8		rna-XM_044942696.2	exon-XM_044942696.2-11	11	NON_SYNONYMOUS_CODING	V/G	gTg/gGg	566
1	114922853	A	C	SNP	Het	20.27	gene-SLC12A8	SLC12A8		rna-XM_044942692.2	exon-XM_044942692.2-13	13	NON_SYNONYMOUS_CODING	V/G	gTg/gGg	604
1	114922853	A	C	SNP	Het	20.27	gene-SLC12A8	SLC12A8		rna-XM_044942699.2	exon-XM_044942699.2-12	12	NON_SYNONYMOUS_CODING	V/G	gTg/gGg	604
1	114922853	A	C	SNP	Het	20.27	gene-SLC12A8	SLC12A8		rna-XM_044942689.2	exon-XM_044942689.2-12	12	NON_SYNONYMOUS_CODING	V/G	gTg/gGg	604
1	115257283	G	C	SNP	Het	20.11	Gene_rna-XR_003109303.3	exon-XR_003109303.3-1		rna-XR_003109303.3	exon-XR_003109303.3-1	1	NON_SYNONYMOUS_CODING	L/V	Ctg/Gtg	2361
1	115257492	A	G	SNP	Hom	21.17	Gene_rna-XR_003109303.3	exon-XR_003109303.3-1		rna-XR_003109303.3	exon-XR_003109303.3-1	1	NON_SYNONYMOUS_CODING	V/A	gTt/gCt	2291
1	115257702	G	T	SNP	Het	20.8	Gene_rna-XR_003109303.3	exon-XR_003109303.3-1		rna-XR_003109303.3	exon-XR_003109303.3-1	1	NON_SYNONYMOUS_CODING	A/D	gCc/gAc	2221
1	115258720	T	G	SNP	Hom	22.33	Gene_rna-XR_003109303.3	exon-XR_003109303.3-1		rna-XR_003109303.3	exon-XR_003109303.3-1	1	NON_SYNONYMOUS_CODING	T/P	Acc/Ccc	1882
1	115259220	C	T	SNP	Hom	20.42	Gene_rna-XR_003109303.3	exon-XR_003109303.3-1		rna-XR_003109303.3	exon-XR_003109303.3-1	1	NON_SYNONYMOUS_CODING	R/K	aGg/aAg	1715
1	115259604	A	G	SNP	Hom	22.81	Gene_rna-XR_003109303.3	exon-XR_003109303.3-1		rna-XR_003109303.3	exon-XR_003109303.3-1	1	NON_SYNONYMOUS_CODING	I/T	aTc/aCc	1587
1	115259778	G	A	SNP	Hom	25.82	Gene_rna-XR_003109303.3	exon-XR_003109303.3-1		rna-XR_003109303.3	exon-XR_003109303.3-1	1	NON_SYNONYMOUS_CODING	S/F	tCc/tTc	1529
1	115260104	G	C	SNP	Hom	23.66	Gene_rna-XR_003109303.3	exon-XR_003109303.3-1		rna-XR_003109303.3	exon-XR_003109303.3-1	1	NON_SYNONYMOUS_CODING	C/W	tgC/tgG	1420
1	115260184	A	C	SNP	Het	20.52	Gene_rna-XR_003109303.3	exon-XR_003109303.3-1		rna-XR_003109303.3	exon-XR_003109303.3-1	1	NON_SYNONYMOUS_CODING	L/V	Ttg/Gtg	1394
1	115260434	T	G	SNP	Hom	21.53	Gene_rna-XR_003109303.3	exon-XR_003109303.3-1		rna-XR_003109303.3	exon-XR_003109303.3-1	1	NON_SYNONYMOUS_CODING	L/F	ttA/ttC	1310
1	115260595	G	A	SNP	Hom	22.37	Gene_rna-XR_003109303.3	exon-XR_003109303.3-1		rna-XR_003109303.3	exon-XR_003109303.3-1	1	NON_SYNONYMOUS_CODING	R/W	Cgg/Tgg	1257
1	115260706	C	T	SNP	Het	23.83	Gene_rna-XR_003109303.3	exon-XR_003109303.3-1		rna-XR_003109303.3	exon-XR_003109303.3-1	1	NON_SYNONYMOUS_CODING	G/R	Ggg/Agg	1220
1	115261045	T	C	SNP	Hom	23.09	Gene_rna-XR_003109303.3	exon-XR_003109303.3-1		rna-XR_003109303.3	exon-XR_003109303.3-1	1	NON_SYNONYMOUS_CODING	N/D	Aac/Gac	1107
1	115261116	C	A	SNP	Het	20.06	Gene_rna-XR_003109303.3	exon-XR_003109303.3-1		rna-XR_003109303.3	exon-XR_003109303.3-1	1	NON_SYNONYMOUS_CODING	R/L	cGa/cTa	1083
1	115261226	C	G	SNP	Hom	20.38	Gene_rna-XR_003109303.3	exon-XR_003109303.3-1		rna-XR_003109303.3	exon-XR_003109303.3-1	1	NON_SYNONYMOUS_CODING	R/S	agG/agC	1046
1	115261288	A	G	SNP	Het	20.51	Gene_rna-XR_003109303.3	exon-XR_003109303.3-1		rna-XR_003109303.3	exon-XR_003109303.3-1	1	NON_SYNONYMOUS_CODING	Y/H	Tac/Cac	1026
1	115261927	A	C	SNP	Hom	21.47	Gene_rna-XR_003109303.3	exon-XR_003109303.3-1		rna-XR_003109303.3	exon-XR_003109303.3-1	1	NON_SYNONYMOUS_CODING	S/A	Tca/Gca	813
1	115262747	C	G	SNP	Het	20.46	Gene_rna-XR_003109303.3	exon-XR_003109303.3-1		rna-XR_003109303.3	exon-XR_003109303.3-1	1	NON_SYNONYMOUS_CODING	W/C	tgG/tgC	539
1	115262835	C	T	SNP	Het	24.97	Gene_rna-XR_003109303.3	exon-XR_003109303.3-1		rna-XR_003109303.3	exon-XR_003109303.3-1	1	NON_SYNONYMOUS_CODING	R/H	cGt/cAt	510
1	115263136	G	C	SNP	Hom	21.86	Gene_rna-XR_003109303.3	exon-XR_003109303.3-1		rna-XR_003109303.3	exon-XR_003109303.3-1	1	NON_SYNONYMOUS_CODING	H/D	Cat/Gat	410
1	115263151	C	T	SNP	Hom	20.91	Gene_rna-XR_003109303.3	exon-XR_003109303.3-1		rna-XR_003109303.3	exon-XR_003109303.3-1	1	NON_SYNONYMOUS_CODING	G/R	Ggg/Agg	405
1	115263157	C	T	SNP	Hom	19.99	Gene_rna-XR_003109303.3	exon-XR_003109303.3-1		rna-XR_003109303.3	exon-XR_003109303.3-1	1	NON_SYNONYMOUS_CODING	G/R	Ggg/Agg	403
1	115263516	C	A	SNP	Hom	23.63	Gene_rna-XR_003109303.3	exon-XR_003109303.3-1		rna-XR_003109303.3	exon-XR_003109303.3-1	1	NON_SYNONYMOUS_CODING	R/L	cGc/cTc	283
1	115263762	T	C	SNP	Hom	24.09	Gene_rna-XR_003109303.3	exon-XR_003109303.3-1		rna-XR_003109303.3	exon-XR_003109303.3-1	1	NON_SYNONYMOUS_CODING	H/R	cAc/cGc	201
1	115263912	C	T	SNP	Het	25.28	Gene_rna-XR_003109303.3	exon-XR_003109303.3-1		rna-XR_003109303.3	exon-XR_003109303.3-1	1	NON_SYNONYMOUS_CODING	R/H	cGt/cAt	151
1	115264042	G	A	SNP	Het	23.53	Gene_rna-XR_003109303.3	exon-XR_003109303.3-1		rna-XR_003109303.3	exon-XR_003109303.3-1	1	NON_SYNONYMOUS_CODING	P/S	Ccc/Tcc	108
1	115264224	G	A	SNP	Het	21.11	Gene_rna-XR_003109303.3	exon-XR_003109303.3-1		rna-XR_003109303.3	exon-XR_003109303.3-1	1	NON_SYNONYMOUS_CODING	A/V	gCt/gTt	47
1	115266833	A	G	SNP	Het	22.81	Gene_rna-XR_003109305.2	exon-XR_003109305.2-1		rna-XR_003109305.2	exon-XR_003109305.2-2	2	NON_SYNONYMOUS_CODING	H/R	cAt/cGt	75
1	115328125	G	C	SNP	Hom	30.98	gene-SNX4	SNX4		rna-XM_006078520.4	exon-XM_006078520.4-1	1	NON_SYNONYMOUS_CODING	P/A	Ccc/Gcc	6
1	115575726	A	G	SNP	Het	15.63	Gene_rna-XR_006551073.2	exon-XR_006551073.2-1		rna-XR_006551073.2	exon-XR_006551073.2-2	2	NON_SYNONYMOUS_CODING	M/V	Atg/Gtg	59
1	115577648	G	A	SNP	Het	19.85	gene-IQCG	IQCG		rna-XM_044942771.2	exon-XM_044942771.2-3	3	NON_SYNONYMOUS_CODING	G/E	gGa/gAa	14
1	115577648	G	A	SNP	Het	19.85	gene-IQCG	IQCG		rna-XM_044942769.2	exon-XM_044942769.2-3	3	NON_SYNONYMOUS_CODING	G/E	gGa/gAa	14
1	115577648	G	A	SNP	Het	19.85	Gene_rna-XR_006551073.2	exon-XR_006551073.2-1		rna-XR_006551073.2	exon-XR_006551073.2-3	3	NON_SYNONYMOUS_CODING	G/E	gGa/gAa	87
1	115584745	A	G	SNP	Het	23.81	gene-IQCG	IQCG		rna-XM_044942773.2	exon-XM_044942773.2-4	4	NON_SYNONYMOUS_CODING	I/V	Ata/Gta	123
1	115584745	A	G	SNP	Het	23.81	gene-IQCG	IQCG		rna-XM_044942774.2	exon-XM_044942774.2-4	4	NON_SYNONYMOUS_CODING	I/V	Ata/Gta	123
1	115584745	A	G	SNP	Het	23.81	gene-IQCG	IQCG		rna-XM_044942771.2	exon-XM_044942771.2-5	5	NON_SYNONYMOUS_CODING	I/V	Ata/Gta	174
1	115584745	A	G	SNP	Het	23.81	gene-IQCG	IQCG		rna-XM_044942769.2	exon-XM_044942769.2-5	5	NON_SYNONYMOUS_CODING	I/V	Ata/Gta	174
1	115584745	A	G	SNP	Het	23.81	Gene_rna-XR_006551073.2	exon-XR_006551073.2-1		rna-XR_006551073.2	exon-XR_006551073.2-5	5	NON_SYNONYMOUS_CODING	I/V	Ata/Gta	247
1	116399888	G	C	SNP	Hom	25.89	Gene_gene-LOC112587822	Gene_gene-LOC112587822		gene-LOC112587822	id-LOC112587822	1	NON_SYNONYMOUS_CODING	G/R	Ggg/Cgg	161
1	116408422	C	A	SNP	Hom	22.21	gene-RNF168	RNF168		rna-XM_006054236.3	exon-XM_006054236.3-7	7	NON_SYNONYMOUS_CODING	A/S	Gcc/Tcc	416
1	116408422	C	A	SNP	Hom	22.21	gene-RNF168	RNF168		rna-XM_044942998.1	exon-XM_044942998.1-6	6	NON_SYNONYMOUS_CODING	A/S	Gcc/Tcc	324
1	117422623	C	A	SNP	Het	23.2	Gene_rna-XR_006551246.2	exon-XR_006551246.2-1		rna-XR_006551246.2	exon-XR_006551246.2-6	6	NON_SYNONYMOUS_CODING	V/L	Gtg/Ttg	817
1	117422653	T	C	SNP	Het	23.32	Gene_rna-XR_006551246.2	exon-XR_006551246.2-1		rna-XR_006551246.2	exon-XR_006551246.2-6	6	NON_SYNONYMOUS_CODING	T/A	Act/Gct	807
1	117422657	A	C	SNP	Het	23.28	Gene_rna-XR_006551244.2	exon-XR_006551244.2-1		rna-XR_006551244.2	exon-XR_006551244.2-5	5	NON_SYNONYMOUS_CODING	L/R	cTt/cGt	841
1	117423061	T	C	SNP	Hom	23.92	Gene_rna-XR_006551246.2	exon-XR_006551246.2-1		rna-XR_006551246.2	exon-XR_006551246.2-6	6	NON_SYNONYMOUS_CODING	I/V	Atc/Gtc	671
1	117423117	G	T	SNP	Hom	20.72	Gene_rna-XR_006551244.2	exon-XR_006551244.2-1		rna-XR_006551244.2	exon-XR_006551244.2-5	5	NON_SYNONYMOUS_CODING	L/I	Cta/Ata	688
1	117423117	G	T	SNP	Hom	20.72	Gene_rna-XR_006551246.2	exon-XR_006551246.2-1		rna-XR_006551246.2	exon-XR_006551246.2-6	6	NON_SYNONYMOUS_CODING	S/Y	tCt/tAt	652
1	117423294	G	C	SNP	Het	20.2	Gene_rna-XR_006551244.2	exon-XR_006551244.2-1		rna-XR_006551244.2	exon-XR_006551244.2-5	5	NON_SYNONYMOUS_CODING	P/A	Cca/Gca	629
1	117423294	G	C	SNP	Het	20.2	Gene_rna-XR_006551246.2	exon-XR_006551246.2-1		rna-XR_006551246.2	exon-XR_006551246.2-6	6	NON_SYNONYMOUS_CODING	S/C	tCc/tGc	593
1	117423354	G	T	SNP	Het	15.23	Gene_rna-XR_006551244.2	exon-XR_006551244.2-1		rna-XR_006551244.2	exon-XR_006551244.2-5	5	NON_SYNONYMOUS_CODING	R/S	Cgc/Agc	609
1	117423354	G	T	SNP	Het	15.23	Gene_rna-XR_006551246.2	exon-XR_006551246.2-1		rna-XR_006551246.2	exon-XR_006551246.2-6	6	NON_SYNONYMOUS_CODING	P/Q	cCg/cAg	573
1	117423910	A	T	SNP	Het	23.19	Gene_rna-XR_006551246.2	exon-XR_006551246.2-1		rna-XR_006551246.2	exon-XR_006551246.2-6	6	NON_SYNONYMOUS_CODING	C/S	Tgc/Agc	388
1	117425403	T	G	SNP	Het	19.48	Gene_rna-XR_006551244.2	exon-XR_006551244.2-1		rna-XR_006551244.2	exon-XR_006551244.2-4	4	NON_SYNONYMOUS_CODING	T/P	Act/Cct	269
1	117425403	T	G	SNP	Het	19.48	Gene_rna-XR_006551246.2	exon-XR_006551246.2-1		rna-XR_006551246.2	exon-XR_006551246.2-4	4	NON_SYNONYMOUS_CODING	T/P	Act/Cct	269
1	117442376	T	C	SNP	Hom	23.83	Gene_rna-XR_006551244.2	exon-XR_006551244.2-1		rna-XR_006551244.2	exon-XR_006551244.2-2	2	NON_SYNONYMOUS_CODING	I/V	Att/Gtt	202
1	117442376	T	C	SNP	Hom	23.83	Gene_rna-XR_006551246.2	exon-XR_006551246.2-1		rna-XR_006551246.2	exon-XR_006551246.2-2	2	NON_SYNONYMOUS_CODING	I/V	Att/Gtt	202
1	117442376	T	C	SNP	Hom	23.83	Gene_rna-XR_003109500.3	exon-XR_003109500.3-1		rna-XR_003109500.3	exon-XR_003109500.3-2	2	NON_SYNONYMOUS_CODING	I/V	Att/Gtt	202
1	117445180	A	T	SNP	Hom	21.8	Gene_rna-XR_006551244.2	exon-XR_006551244.2-1		rna-XR_006551244.2	exon-XR_006551244.2-1	1	NON_SYNONYMOUS_CODING	L/H	cTt/cAt	172
1	117445180	A	T	SNP	Hom	21.8	Gene_rna-XR_006551246.2	exon-XR_006551246.2-1		rna-XR_006551246.2	exon-XR_006551246.2-1	1	NON_SYNONYMOUS_CODING	L/H	cTt/cAt	172
1	117445180	A	T	SNP	Hom	21.8	Gene_rna-XR_003109500.3	exon-XR_003109500.3-1		rna-XR_003109500.3	exon-XR_003109500.3-1	1	NON_SYNONYMOUS_CODING	L/H	cTt/cAt	172
1	117445209	A	C	SNP	Hom	27.6	Gene_rna-XR_006551244.2	exon-XR_006551244.2-1		rna-XR_006551244.2	exon-XR_006551244.2-1	1	NON_SYNONYMOUS_CODING	C/W	tgT/tgG	162
1	117445209	A	C	SNP	Hom	27.6	Gene_rna-XR_006551246.2	exon-XR_006551246.2-1		rna-XR_006551246.2	exon-XR_006551246.2-1	1	NON_SYNONYMOUS_CODING	C/W	tgT/tgG	162
1	117445209	A	C	SNP	Hom	27.6	Gene_rna-XR_003109500.3	exon-XR_003109500.3-1		rna-XR_003109500.3	exon-XR_003109500.3-1	1	NON_SYNONYMOUS_CODING	C/W	tgT/tgG	162
1	117445240	T	C	SNP	Hom	24.21	Gene_rna-XR_006551244.2	exon-XR_006551244.2-1		rna-XR_006551244.2	exon-XR_006551244.2-1	1	NON_SYNONYMOUS_CODING	Y/C	tAt/tGt	152
1	117445240	T	C	SNP	Hom	24.21	Gene_rna-XR_006551246.2	exon-XR_006551246.2-1		rna-XR_006551246.2	exon-XR_006551246.2-1	1	NON_SYNONYMOUS_CODING	Y/C	tAt/tGt	152
1	117445240	T	C	SNP	Hom	24.21	Gene_rna-XR_003109500.3	exon-XR_003109500.3-1		rna-XR_003109500.3	exon-XR_003109500.3-1	1	NON_SYNONYMOUS_CODING	Y/C	tAt/tGt	152
1	117445317	T	G	SNP	Hom	27.63	Gene_rna-XR_006551244.2	exon-XR_006551244.2-1		rna-XR_006551244.2	exon-XR_006551244.2-1	1	NON_SYNONYMOUS_CODING	R/S	agA/agC	126
1	117445317	T	G	SNP	Hom	27.63	Gene_rna-XR_006551246.2	exon-XR_006551246.2-1		rna-XR_006551246.2	exon-XR_006551246.2-1	1	NON_SYNONYMOUS_CODING	R/S	agA/agC	126
1	117445317	T	G	SNP	Hom	27.63	Gene_rna-XR_003109500.3	exon-XR_003109500.3-1		rna-XR_003109500.3	exon-XR_003109500.3-1	1	NON_SYNONYMOUS_CODING	R/S	agA/agC	126
1	117445475	C	T	SNP	Hom	21.67	Gene_rna-XR_006551244.2	exon-XR_006551244.2-1		rna-XR_006551244.2	exon-XR_006551244.2-1	1	NON_SYNONYMOUS_CODING	V/I	Gtt/Att	74
1	117445475	C	T	SNP	Hom	21.67	Gene_rna-XR_006551246.2	exon-XR_006551246.2-1		rna-XR_006551246.2	exon-XR_006551246.2-1	1	NON_SYNONYMOUS_CODING	V/I	Gtt/Att	74
1	117445475	C	T	SNP	Hom	21.67	Gene_rna-XR_003109500.3	exon-XR_003109500.3-1		rna-XR_003109500.3	exon-XR_003109500.3-1	1	NON_SYNONYMOUS_CODING	V/I	Gtt/Att	74
1	118601255	G	A	SNP	Het	21.4	Gene_rna-XR_006551855.2	exon-XR_006551855.2-1		rna-XR_006551855.2	exon-XR_006551855.2-1	1	NON_SYNONYMOUS_CODING	G/S	Ggt/Agt	69
1	118601580	T	C	SNP	Het	18.77	Gene_rna-XR_006551855.2	exon-XR_006551855.2-1		rna-XR_006551855.2	exon-XR_006551855.2-1	1	NON_SYNONYMOUS_CODING	L/S	tTg/tCg	177
1	118601591	C	T	SNP	Het	13.25	Gene_rna-XR_006551855.2	exon-XR_006551855.2-1		rna-XR_006551855.2	exon-XR_006551855.2-1	1	NON_SYNONYMOUS_CODING	L/F	Ctt/Ttt	181
1	118688694	C	T	SNP	Het	22.97	Gene_rna-XR_006551857.2	exon-XR_006551857.2-1		rna-XR_006551857.2	exon-XR_006551857.2-1	1	NON_SYNONYMOUS_CODING	P/L	cCg/cTg	71
1	118711787	A	G	SNP	Het	29.34	Gene_rna-XR_006551321.2	exon-XR_006551321.2-1		rna-XR_006551321.2	exon-XR_006551321.2-1	1	NON_SYNONYMOUS_CODING	V/A	gTt/gCt	173
1	118711939	G	T	SNP	Hom	23.3	Gene_rna-XR_006551321.2	exon-XR_006551321.2-1		rna-XR_006551321.2	exon-XR_006551321.2-1	1	NON_SYNONYMOUS_CODING	N/K	aaC/aaA	122
1	118712069	C	T	SNP	Het	24.38	Gene_rna-XR_006551321.2	exon-XR_006551321.2-1		rna-XR_006551321.2	exon-XR_006551321.2-1	1	NON_SYNONYMOUS_CODING	R/Q	cGg/cAg	79
1	118712172	T	C	SNP	Hom	21.23	Gene_rna-XR_006551321.2	exon-XR_006551321.2-1		rna-XR_006551321.2	exon-XR_006551321.2-1	1	NON_SYNONYMOUS_CODING	S/G	Agc/Ggc	45
1	118712213	A	G	SNP	Hom	23.14	Gene_rna-XR_006551321.2	exon-XR_006551321.2-1		rna-XR_006551321.2	exon-XR_006551321.2-1	1	NON_SYNONYMOUS_CODING	M/T	aTg/aCg	31
1	118929551	C	G	SNP	Het	23.8	Gene_rna-XR_006551330.1	exon-XR_006551330.1-1		rna-XR_006551330.1	exon-XR_006551330.1-1	1	NON_SYNONYMOUS_CODING	V/L	Gtg/Ctg	9
1	118938487	A	G	SNP	Het	19.62	Gene_rna-XR_326930.4	exon-XR_326930.4-1		rna-XR_326930.4	exon-XR_326930.4-1	1	NON_SYNONYMOUS_CODING	H/R	cAt/cGt	350
1	118938550	G	A	SNP	Het	22.98	Gene_rna-XR_326930.4	exon-XR_326930.4-1		rna-XR_326930.4	exon-XR_326930.4-1	1	NON_SYNONYMOUS_CODING	G/E	gGa/gAa	371
1	119481939	A	C	SNP	Het	24.28	Gene_rna-XR_006551349.2	exon-XR_006551349.2-1		rna-XR_006551349.2	exon-XR_006551349.2-5	5	NON_SYNONYMOUS_CODING	Y/D	Tat/Gat	1050
1	119481981	A	G	SNP	Het	20.05	Gene_rna-XR_006551349.2	exon-XR_006551349.2-1		rna-XR_006551349.2	exon-XR_006551349.2-5	5	NON_SYNONYMOUS_CODING	W/R	Tgg/Cgg	1036
1	119482013	G	A	SNP	Het	20.12	Gene_rna-XR_006551349.2	exon-XR_006551349.2-1		rna-XR_006551349.2	exon-XR_006551349.2-5	5	NON_SYNONYMOUS_CODING	T/I	aCc/aTc	1025
1	119482826	A	G	SNP	Hom	25.26	Gene_rna-XR_006551349.2	exon-XR_006551349.2-1		rna-XR_006551349.2	exon-XR_006551349.2-5	5	NON_SYNONYMOUS_CODING	F/S	tTc/tCc	754
1	119483223	G	A	SNP	Het	19.73	Gene_rna-XR_006551349.2	exon-XR_006551349.2-1		rna-XR_006551349.2	exon-XR_006551349.2-5	5	NON_SYNONYMOUS_CODING	P/S	Ccc/Tcc	622
1	119490599	T	G	SNP	Het	5.42	Gene_rna-XR_003109619.3	exon-XR_003109619.3-1		rna-XR_003109619.3	exon-XR_003109619.3-4	4	NON_SYNONYMOUS_CODING	R/S	agA/agC	1928
1	119495488	T	G	SNP	Het	5.99	Gene_rna-XR_006551349.2	exon-XR_006551349.2-1		rna-XR_006551349.2	exon-XR_006551349.2-4	4	NON_SYNONYMOUS_CODING	K/Q	Aaa/Caa	299
1	119495488	T	G	SNP	Het	5.99	Gene_rna-XR_003109619.3	exon-XR_003109619.3-1		rna-XR_003109619.3	exon-XR_003109619.3-4	4	NON_SYNONYMOUS_CODING	K/Q	Aaa/Caa	299
1	119514216	C	T	SNP	Het	24.03	gene-ATP13A5	ATP13A5		rna-XM_025286375.3	exon-XM_025286375.3-17	17	NON_SYNONYMOUS_CODING	A/V	gCg/gTg	654
1	119514216	C	T	SNP	Het	24.03	gene-ATP13A5	ATP13A5		rna-XM_025286391.3	exon-XM_025286391.3-16	16	NON_SYNONYMOUS_CODING	A/V	gCg/gTg	597
1	119514216	C	T	SNP	Het	24.03	gene-ATP13A5	ATP13A5		rna-XM_025286382.3	exon-XM_025286382.3-17	17	NON_SYNONYMOUS_CODING	A/V	gCg/gTg	653
1	122030959	T	C	SNP	Het	20.47	gene-LOC102396581	LOC102396581		rna-XM_025286538.3	exon-XM_025286538.3-3	3	NON_SYNONYMOUS_CODING	I/V	Atc/Gtc	171
1	122030959	T	C	SNP	Het	20.47	gene-LOC102396581	LOC102396581		rna-XM_025286529.3	exon-XM_025286529.3-3	3	NON_SYNONYMOUS_CODING	I/V	Atc/Gtc	140
1	122030959	T	C	SNP	Het	20.47	gene-LOC102396581	LOC102396581		rna-XM_025286509.3	exon-XM_025286509.3-4	4	NON_SYNONYMOUS_CODING	I/V	Atc/Gtc	173
1	122030959	T	C	SNP	Het	20.47	gene-LOC102396581	LOC102396581		rna-XM_006060983.4	exon-XM_006060983.4-4	4	NON_SYNONYMOUS_CODING	I/V	Atc/Gtc	171
1	122030959	T	C	SNP	Het	20.47	gene-LOC102396581	LOC102396581		rna-XM_025286530.3	exon-XM_025286530.3-4	4	NON_SYNONYMOUS_CODING	I/V	Atc/Gtc	140
1	122030959	T	C	SNP	Het	20.47	gene-LOC102396581	LOC102396581		rna-XM_025286521.3	exon-XM_025286521.3-4	4	NON_SYNONYMOUS_CODING	I/V	Atc/Gtc	171
1	122030959	T	C	SNP	Het	20.47	gene-LOC102396581	LOC102396581		rna-XM_044943587.2	exon-XM_044943587.2-3	3	NON_SYNONYMOUS_CODING	I/V	Atc/Gtc	171
1	122030959	T	C	SNP	Het	20.47	gene-LOC102396581	LOC102396581		rna-XM_025286525.3	exon-XM_025286525.3-3	3	NON_SYNONYMOUS_CODING	I/V	Atc/Gtc	155
1	122698975	G	A	SNP	Hom	27.77	gene-P3H2	P3H2		rna-XM_025286561.3	exon-XM_025286561.3-7	7	NON_SYNONYMOUS_CODING	V/I	Gtt/Att	398
1	122698975	G	A	SNP	Hom	27.77	gene-P3H2	P3H2		rna-XM_044943619.2	exon-XM_044943619.2-7	7	NON_SYNONYMOUS_CODING	V/I	Gtt/Att	398
1	123498475	G	A	SNP	Het	19.12	gene-TPRG1	TPRG1		rna-XM_044943647.2	exon-XM_044943647.2-2	2	NON_SYNONYMOUS_CODING	T/M	aCg/aTg	42
1	123498475	G	A	SNP	Het	19.12	gene-TPRG1	TPRG1		rna-XM_044943648.2	exon-XM_044943648.2-3	3	NON_SYNONYMOUS_CODING	T/M	aCg/aTg	40
1	123498475	G	A	SNP	Het	19.12	gene-TPRG1	TPRG1		rna-XM_006068955.4	exon-XM_006068955.4-2	2	NON_SYNONYMOUS_CODING	T/M	aCg/aTg	26
1	123498475	G	A	SNP	Het	19.12	gene-TPRG1	TPRG1		rna-XM_006068957.4	exon-XM_006068957.4-2	2	NON_SYNONYMOUS_CODING	T/M	aCg/aTg	26
1	124376195	A	T	SNP	Het	20.83	Gene_rna-XR_006549027.2	exon-XR_006549027.2-1		rna-XR_006549027.2	exon-XR_006549027.2-3	3	NON_SYNONYMOUS_CODING	D/V	gAc/gTc	90
1	124376195	A	T	SNP	Het	20.83	Gene_rna-XR_006549043.1	exon-XR_006549043.1-1		rna-XR_006549043.1	exon-XR_006549043.1-5	5	NON_SYNONYMOUS_CODING	D/V	gAc/gTc	205
1	124376265	A	G	SNP	Het	23.07	Gene_rna-XR_006549034.2	exon-XR_006549034.2-1		rna-XR_006549034.2	exon-XR_006549034.2-4	4	NON_SYNONYMOUS_CODING	T/A	Acc/Gcc	171
1	124794538	G	T	SNP	Het	22.25	Gene_rna-XR_003109655.3	exon-XR_003109655.3-1		rna-XR_003109655.3	exon-XR_003109655.3-4	4	NON_SYNONYMOUS_CODING	P/T	Ccc/Acc	730
1	124794666	T	C	SNP	Het	24.24	Gene_rna-XR_003109655.3	exon-XR_003109655.3-1		rna-XR_003109655.3	exon-XR_003109655.3-4	4	NON_SYNONYMOUS_CODING	Y/C	tAc/tGc	687
1	124795159	G	A	SNP	Het	22.73	Gene_rna-XR_003109655.3	exon-XR_003109655.3-1		rna-XR_003109655.3	exon-XR_003109655.3-4	4	NON_SYNONYMOUS_CODING	R/C	Cgc/Tgc	523
1	124795188	C	T	SNP	Het	12.37	Gene_rna-XR_003109655.3	exon-XR_003109655.3-1		rna-XR_003109655.3	exon-XR_003109655.3-4	4	NON_SYNONYMOUS_CODING	R/H	cGt/cAt	513
1	124795249	G	A	SNP	Het	23.23	Gene_rna-XR_003109655.3	exon-XR_003109655.3-1		rna-XR_003109655.3	exon-XR_003109655.3-4	4	NON_SYNONYMOUS_CODING	H/Y	Cac/Tac	493
1	125290629	C	G	SNP	Het	23.24	gene-RTP4	RTP4		rna-XM_006068972.3	exon-XM_006068972.3-2	2	NON_SYNONYMOUS_CODING	E/Q	Gag/Cag	610
1	125290677	G	A	SNP	Het	18.24	gene-RTP4	RTP4		rna-XM_006068972.3	exon-XM_006068972.3-2	2	NON_SYNONYMOUS_CODING	R/W	Cgg/Tgg	594
1	125290755	C	T	SNP	Het	11.7	gene-RTP4	RTP4		rna-XM_006068972.3	exon-XM_006068972.3-2	2	NON_SYNONYMOUS_CODING	A/T	Gca/Aca	568
1	125290857	G	T	SNP	Het	16.08	gene-RTP4	RTP4		rna-XM_006068972.3	exon-XM_006068972.3-2	2	NON_SYNONYMOUS_CODING	Q/K	Cag/Aag	534
1	125290901	T	C	SNP	Het	12.78	gene-RTP4	RTP4		rna-XM_006068972.3	exon-XM_006068972.3-2	2	NON_SYNONYMOUS_CODING	K/R	aAg/aGg	519
1	125290905	C	T	SNP	Het	11.72	gene-RTP4	RTP4		rna-XM_006068972.3	exon-XM_006068972.3-2	2	NON_SYNONYMOUS_CODING	G/R	Ggg/Agg	518
1	125291043	T	G	SNP	Het	25.32	gene-RTP4	RTP4		rna-XM_006068972.3	exon-XM_006068972.3-2	2	NON_SYNONYMOUS_CODING	K/Q	Aag/Cag	472
1	125291043	T	C	SNP	Het	25.32	gene-RTP4	RTP4		rna-XM_006068972.3	exon-XM_006068972.3-2	2	NON_SYNONYMOUS_CODING	K/E	Aag/Gag	472
1	125291087	T	C	SNP	Het	5.81	gene-RTP4	RTP4		rna-XM_006068972.3	exon-XM_006068972.3-2	2	NON_SYNONYMOUS_CODING	K/R	aAg/aGg	457
1	125291220	C	G	SNP	Het	10.79	gene-RTP4	RTP4		rna-XM_006068972.3	exon-XM_006068972.3-2	2	NON_SYNONYMOUS_CODING	A/P	Gca/Cca	413
1	125291231	T	C	SNP	Het	7.98	gene-RTP4	RTP4		rna-XM_006068972.3	exon-XM_006068972.3-2	2	NON_SYNONYMOUS_CODING	Q/R	cAg/cGg	409
1	125291331	C	G	SNP	Hom	28.86	gene-RTP4	RTP4		rna-XM_006068972.3	exon-XM_006068972.3-2	2	NON_SYNONYMOUS_CODING	A/P	Gct/Cct	376
1	125291676	A	G	SNP	Het	17.08	gene-RTP4	RTP4		rna-XM_006068972.3	exon-XM_006068972.3-2	2	NON_SYNONYMOUS_CODING	W/R	Tgg/Cgg	261
1	125291724	G	C	SNP	Het	17.41	gene-RTP4	RTP4		rna-XM_006068972.3	exon-XM_006068972.3-2	2	NON_SYNONYMOUS_CODING	R/G	Cgg/Ggg	245
1	125291916	G	A	SNP	Het	11.01	gene-RTP4	RTP4		rna-XM_006068972.3	exon-XM_006068972.3-2	2	NON_SYNONYMOUS_CODING	R/W	Cgg/Tgg	181
1	125294962	C	T	SNP	Het	23.69	gene-RTP4	RTP4		rna-XM_006068972.3	exon-XM_006068972.3-1	1	NON_SYNONYMOUS_CODING	G/R	Gga/Aga	40
1	125470530	A	G	SNP	Het	23.71	Gene_rna-XR_003109685.3	exon-XR_003109685.3-1		rna-XR_003109685.3	exon-XR_003109685.3-2	2	NON_SYNONYMOUS_CODING	R/G	Aga/Gga	104
1	125470540	A	G	SNP	Het	24.63	Gene_rna-XR_003109685.3	exon-XR_003109685.3-1		rna-XR_003109685.3	exon-XR_003109685.3-2	2	NON_SYNONYMOUS_CODING	K/R	aAg/aGg	107
1	125532499	G	A	SNP	Hom	20.77	Gene_rna-XR_006551436.2	exon-XR_006551436.2-1		rna-XR_006551436.2	exon-XR_006551436.2-4	4	NON_SYNONYMOUS_CODING	C/Y	tGc/tAc	237
1	126082043	G	A	SNP	Hom	21.89	gene-CRYGS	CRYGS		rna-XM_006058622.4	exon-XM_006058622.4-1	1	NON_SYNONYMOUS_CODING	V/I	Gtc/Atc	34
1	126086616	T	G	SNP	Hom	21.57	gene-CRYGS	CRYGS		rna-XM_006058621.4	exon-XM_006058621.4-1	1	NON_SYNONYMOUS_CODING	I/M	atT/atG	29
1	126086828	G	A	SNP	Het	23.6	gene-CRYGS	CRYGS		rna-XM_006058621.4	exon-XM_006058621.4-2	2	NON_SYNONYMOUS_CODING	R/H	cGc/cAc	54
1	126086828	G	A	SNP	Het	23.6	gene-CRYGS	CRYGS		rna-XM_006058622.4	exon-XM_006058622.4-2	2	NON_SYNONYMOUS_CODING	R/H	cGc/cAc	57
1	126087683	G	C	SNP	Hom	20.17	gene-CRYGS	CRYGS		rna-XM_006058621.4	exon-XM_006058621.4-3	3	NON_SYNONYMOUS_CODING	A/P	Gca/Cca	203
1	126087683	G	C	SNP	Hom	20.17	gene-CRYGS	CRYGS		rna-XM_006058622.4	exon-XM_006058622.4-3	3	NON_SYNONYMOUS_CODING	A/P	Gca/Cca	206
1	126408264	G	A	SNP	Het	23.76	gene-DGKG	DGKG		rna-XM_044943859.2	exon-XM_044943859.2-21	21	NON_SYNONYMOUS_CODING	A/T	Gct/Act	616
1	126616809	A	G	SNP	Het	20.17	Gene_rna-XR_006551997.2	exon-XR_006551997.2-1		rna-XR_006551997.2	exon-XR_006551997.2-5	5	NON_SYNONYMOUS_CODING	V/A	gTt/gCt	443
1	127530887	G	A	SNP	Het	23	gene-TRNAK-UUU-4	TRNAK-UUU		rna-TRNAK-UUU-4	exon-TRNAK-UUU-4-1	1	NON_SYNONYMOUS_CODING	P/S	Ccc/Tcc	21
1	127629406	C	T	SNP	Het	18.94	Gene_rna-XR_006551488.2	exon-XR_006551488.2-1		rna-XR_006551488.2	exon-XR_006551488.2-37	37	NON_SYNONYMOUS_CODING	V/M	Gtg/Atg	1115
1	127629409	G	C	SNP	Het	21.96	Gene_rna-XR_006551488.2	exon-XR_006551488.2-1		rna-XR_006551488.2	exon-XR_006551488.2-37	37	NON_SYNONYMOUS_CODING	L/V	Ctt/Gtt	1114
1	127629448	C	T	SNP	Het	21.63	Gene_rna-XR_006551488.2	exon-XR_006551488.2-1		rna-XR_006551488.2	exon-XR_006551488.2-37	37	NON_SYNONYMOUS_CODING	A/T	Gca/Aca	1101
1	127918290	G	A	SNP	Het	21.21	Gene_rna-XR_006551499.2	exon-XR_006551499.2-1		rna-XR_006551499.2	exon-XR_006551499.2-2	2	NON_SYNONYMOUS_CODING	T/M	aCg/aTg	45
1	127941119	C	A	SNP	Het	25.65	Gene_rna-XR_006551505.2	exon-XR_006551505.2-1		rna-XR_006551505.2	exon-XR_006551505.2-3	3	NON_SYNONYMOUS_CODING	A/E	gCa/gAa	89
1	128134128	G	A	SNP	Het	23.3	gene-LOC102410819	LOC102410819		rna-XM_044944051.2	exon-XM_044944051.2-1	1	NON_SYNONYMOUS_CODING	V/I	Gtc/Atc	4
1	128134261	C	G	SNP	Het	20.06	gene-LOC102410819	LOC102410819		rna-XM_044944051.2	exon-XM_044944051.2-1	1	NON_SYNONYMOUS_CODING	A/G	gCg/gGg	48
1	128134752	T	C	SNP	Het	23.71	gene-LOC102410819	LOC102410819		rna-XM_044944051.2	exon-XM_044944051.2-1	1	NON_SYNONYMOUS_CODING	C/R	Tgc/Cgc	212
1	128134840	C	T	SNP	Het	27.45	gene-LOC102410819	LOC102410819		rna-XM_044944051.2	exon-XM_044944051.2-1	1	NON_SYNONYMOUS_CODING	A/V	gCg/gTg	241
1	128134933	G	T	SNP	Het	19.69	gene-LOC102410819	LOC102410819		rna-XM_044944051.2	exon-XM_044944051.2-1	1	NON_SYNONYMOUS_CODING	C/F	tGt/tTt	272
1	128134972	T	C	SNP	Het	16.63	gene-LOC102410819	LOC102410819		rna-XM_044944051.2	exon-XM_044944051.2-1	1	NON_SYNONYMOUS_CODING	L/S	tTg/tCg	285
1	128135095	T	G	SNP	Het	22.14	gene-LOC102410819	LOC102410819		rna-XM_044944051.2	exon-XM_044944051.2-1	1	NON_SYNONYMOUS_CODING	F/C	tTc/tGc	326
1	128145560	C	T	SNP	Het	24.87	Gene_gene-LOC102415890	Gene_gene-LOC102415890		gene-LOC102415890	id-LOC102415890	1	NON_SYNONYMOUS_CODING	G/S	Ggt/Agt	579
1	128145892	C	T	SNP	Het	22.35	Gene_gene-LOC102415890	Gene_gene-LOC102415890		gene-LOC102415890	id-LOC102415890	1	NON_SYNONYMOUS_CODING	R/H	cGc/cAc	468
1	128146105	C	T	SNP	Het	22.56	Gene_gene-LOC102415890	Gene_gene-LOC102415890		gene-LOC102415890	id-LOC102415890	1	NON_SYNONYMOUS_CODING	R/H	cGc/cAc	397
1	128146249	T	C	SNP	Het	19.46	Gene_gene-LOC102415890	Gene_gene-LOC102415890		gene-LOC102415890	id-LOC102415890	1	NON_SYNONYMOUS_CODING	H/R	cAt/cGt	349
1	128146310	A	G	SNP	Het	24.21	Gene_gene-LOC102415890	Gene_gene-LOC102415890		gene-LOC102415890	id-LOC102415890	1	NON_SYNONYMOUS_CODING	C/R	Tgc/Cgc	329
1	128217476	C	T	SNP	Het	22.55	gene-LOC123465623	LOC123465623		rna-XM_045165189.1	exon-XM_045165189.1-5	5	NON_SYNONYMOUS_CODING	A/V	gCt/gTt	405
1	128217500	T	C	SNP	Hom	20.26	gene-LOC123465623	LOC123465623		rna-XM_045165189.1	exon-XM_045165189.1-5	5	NON_SYNONYMOUS_CODING	M/T	aTg/aCg	413
1	128217558	A	T	SNP	Het	23.32	gene-LOC123465623	LOC123465623		rna-XM_045165189.1	exon-XM_045165189.1-5	5	NON_SYNONYMOUS_CODING	K/N	aaA/aaT	432
1	128355705	T	C	SNP	Hom	22.25	gene-ALG3	ALG3		rna-XM_006056698.4	exon-XM_006056698.4-5	5	NON_SYNONYMOUS_CODING	F/L	Ttc/Ctc	228
1	128451187	G	A	SNP	Het	19.7	gene-LOC102399663	LOC102399663		rna-XM_025287437.3	exon-XM_025287437.3-2	2	NON_SYNONYMOUS_CODING	P/S	Cca/Tca	141
1	128451318	G	A	SNP	Het	19.47	gene-LOC102399663	LOC102399663		rna-XM_025287437.3	exon-XM_025287437.3-2	2	NON_SYNONYMOUS_CODING	T/M	aCg/aTg	97
1	128451498	G	A	SNP	Hom	24.53	gene-LOC102399663	LOC102399663		rna-XM_025287437.3	exon-XM_025287437.3-2	2	NON_SYNONYMOUS_CODING	T/M	aCg/aTg	37
1	128451670	C	T	SNP	Het	25.46	gene-LOC102399663	LOC102399663		rna-XM_025287437.3	exon-XM_025287437.3-1	1	NON_SYNONYMOUS_CODING	C/Y	tGt/tAt	10
1	128456082	G	A	SNP	Het	21.73	gene-LOC102399117	LOC102399117		rna-XM_006056688.4	exon-XM_006056688.4-8	8	NON_SYNONYMOUS_CODING	T/M	aCg/aTg	388
1	128456082	G	A	SNP	Het	21.73	gene-LOC102399117	LOC102399117		rna-XM_044944129.2	exon-XM_044944129.2-9	9	NON_SYNONYMOUS_CODING	T/M	aCg/aTg	403
1	128456158	C	T	SNP	Het	23.32	gene-LOC102399117	LOC102399117		rna-XM_006056688.4	exon-XM_006056688.4-8	8	NON_SYNONYMOUS_CODING	V/M	Gtg/Atg	363
1	128456158	C	T	SNP	Het	23.32	gene-LOC102399117	LOC102399117		rna-XM_044944129.2	exon-XM_044944129.2-9	9	NON_SYNONYMOUS_CODING	V/M	Gtg/Atg	378
1	128456334	C	A	SNP	Het	22.27	gene-LOC102399117	LOC102399117		rna-XM_006056688.4	exon-XM_006056688.4-7	7	NON_SYNONYMOUS_CODING	A/S	Gct/Tct	348
1	128456334	C	A	SNP	Het	22.27	gene-LOC102399117	LOC102399117		rna-XM_044944129.2	exon-XM_044944129.2-8	8	NON_SYNONYMOUS_CODING	A/S	Gct/Tct	363
1	128487648	A	G	SNP	Hom	25.95	gene-LOC102398799	LOC102398799		rna-XM_006056686.4	exon-XM_006056686.4-8	8	NON_SYNONYMOUS_CODING	Y/H	Tac/Cac	354
1	128491211	C	T	SNP	Het	22.12	gene-LOC102398799	LOC102398799		rna-XM_006056686.4	exon-XM_006056686.4-4	4	NON_SYNONYMOUS_CODING	A/T	Gcc/Acc	114
1	128516438	G	A	SNP	Het	20.57	Gene_gene-LOC102414556	Gene_gene-LOC102414556		gene-LOC102414556	id-LOC102414556-5	4	NON_SYNONYMOUS_CODING	S/F	tCc/tTc	110
1	128532989	C	T	SNP	Het	22.77	gene-LOC102398475	LOC102398475		rna-XM_044940536.2	exon-XM_044940536.2-7	7	NON_SYNONYMOUS_CODING	R/H	cGt/cAt	329
1	128533046	G	A	SNP	Het	20.43	gene-LOC102398475	LOC102398475		rna-XM_044940536.2	exon-XM_044940536.2-7	7	NON_SYNONYMOUS_CODING	T/I	aCc/aTc	310
1	128533336	T	C	SNP	Het	22.03	gene-LOC102398475	LOC102398475		rna-XM_044940536.2	exon-XM_044940536.2-6	6	NON_SYNONYMOUS_CODING	N/S	aAc/aGc	274
1	128765789	C	T	SNP	Hom	21.85	Gene_rna-XR_003109888.3	exon-XR_003109888.3-1		rna-XR_003109888.3	exon-XR_003109888.3-19	19	NON_SYNONYMOUS_CODING	A/T	Gca/Aca	944
1	128766772	C	T	SNP	Het	24.37	gene-YEATS2	YEATS2		rna-XM_006056674.4	exon-XM_006056674.4-15	15	NON_SYNONYMOUS_CODING	G/S	Ggc/Agc	629
1	128766772	C	T	SNP	Het	24.37	gene-YEATS2	YEATS2		rna-XM_006056672.4	exon-XM_006056672.4-17	17	NON_SYNONYMOUS_CODING	G/S	Ggc/Agc	749
1	128766772	C	T	SNP	Het	24.37	gene-YEATS2	YEATS2		rna-XM_006056673.4	exon-XM_006056673.4-17	17	NON_SYNONYMOUS_CODING	G/S	Ggc/Agc	741
1	128766772	C	T	SNP	Het	24.37	gene-YEATS2	YEATS2		rna-XM_006056670.4	exon-XM_006056670.4-18	18	NON_SYNONYMOUS_CODING	G/S	Ggc/Agc	801
1	128766772	C	T	SNP	Het	24.37	gene-YEATS2	YEATS2		rna-XM_006056668.4	exon-XM_006056668.4-18	18	NON_SYNONYMOUS_CODING	G/S	Ggc/Agc	802
1	128766772	C	T	SNP	Het	24.37	Gene_rna-XR_003109888.3	exon-XR_003109888.3-1		rna-XR_003109888.3	exon-XR_003109888.3-18	18	NON_SYNONYMOUS_CODING	R/Q	cGg/cAg	883
1	128819269	A	G	SNP	Hom	22.17	Gene_rna-XR_003109888.3	exon-XR_003109888.3-1		rna-XR_003109888.3	exon-XR_003109888.3-2	2	NON_SYNONYMOUS_CODING	Y/H	Tat/Cat	82
1	128843085	C	A	SNP	Hom	22.75	gene-LOC102390972	LOC102390972		rna-XM_044945479.2	exon-XM_044945479.2-2	2	NON_SYNONYMOUS_CODING	R/S	Cgt/Agt	78
1	128843421	C	T	SNP	Het	24.66	gene-LOC102390972	LOC102390972		rna-XM_044945479.2	exon-XM_044945479.2-2	2	NON_SYNONYMOUS_CODING	R/C	Cgt/Tgt	190
1	129064769	C	T	SNP	Het	23.56	Gene_rna-XR_003109927.3	exon-XR_003109927.3-1		rna-XR_003109927.3	exon-XR_003109927.3-3	3	NON_SYNONYMOUS_CODING	A/T	Gcc/Acc	142
1	129064769	C	T	SNP	Het	23.56	Gene_rna-XR_006551611.2	exon-XR_006551611.2-1		rna-XR_006551611.2	exon-XR_006551611.2-4	4	NON_SYNONYMOUS_CODING	A/T	Gcc/Acc	323
1	129065384	C	T	SNP	Het	22	Gene_rna-XR_006551611.2	exon-XR_006551611.2-1		rna-XR_006551611.2	exon-XR_006551611.2-3	3	NON_SYNONYMOUS_CODING	C/Y	tGt/tAt	297
1	129065420	G	C	SNP	Hom	26.36	Gene_rna-XR_006551611.2	exon-XR_006551611.2-1		rna-XR_006551611.2	exon-XR_006551611.2-3	3	NON_SYNONYMOUS_CODING	T/R	aCa/aGa	285
1	129065523	A	T	SNP	Het	20.23	Gene_rna-XR_006551611.2	exon-XR_006551611.2-1		rna-XR_006551611.2	exon-XR_006551611.2-3	3	NON_SYNONYMOUS_CODING	C/S	Tgt/Agt	251
1	129066105	G	T	SNP	Het	24.13	Gene_rna-XR_003109927.3	exon-XR_003109927.3-1		rna-XR_003109927.3	exon-XR_003109927.3-2	2	NON_SYNONYMOUS_CODING	Q/K	Caa/Aaa	105
1	129066124	A	C	SNP	Het	21.11	Gene_rna-XR_006551611.2	exon-XR_006551611.2-1		rna-XR_006551611.2	exon-XR_006551611.2-2	2	NON_SYNONYMOUS_CODING	W/G	Tgg/Ggg	204
1	129068990	A	G	SNP	Het	21.83	Gene_rna-XR_003109927.3	exon-XR_003109927.3-1		rna-XR_003109927.3	exon-XR_003109927.3-1	1	NON_SYNONYMOUS_CODING	L/P	cTc/cCc	74
1	129069085	C	T	SNP	Het	19.03	Gene_rna-XR_006551611.2	exon-XR_006551611.2-1		rna-XR_006551611.2	exon-XR_006551611.2-1	1	NON_SYNONYMOUS_CODING	G/R	Gga/Aga	148
1	129069121	C	T	SNP	Het	24.73	Gene_rna-XR_006551611.2	exon-XR_006551611.2-1		rna-XR_006551611.2	exon-XR_006551611.2-1	1	NON_SYNONYMOUS_CODING	D/N	Gac/Aac	136
1	129275597	C	T	SNP	Het	20.61	gene-MCF2L2	MCF2L2		rna-XM_025287650.3	exon-XM_025287650.3-18	18	NON_SYNONYMOUS_CODING	T/I	aCc/aTc	689
1	129275597	C	T	SNP	Het	20.61	gene-MCF2L2	MCF2L2		rna-XM_006075321.4	exon-XM_006075321.4-18	18	NON_SYNONYMOUS_CODING	T/I	aCc/aTc	689
1	129275597	C	T	SNP	Het	20.61	gene-MCF2L2	MCF2L2		rna-XM_044944273.2	exon-XM_044944273.2-17	17	NON_SYNONYMOUS_CODING	T/I	aCc/aTc	625
1	129275634	T	G	SNP	Het	20.46	gene-MCF2L2	MCF2L2		rna-XM_025287650.3	exon-XM_025287650.3-18	18	NON_SYNONYMOUS_CODING	N/K	aaT/aaG	701
1	129275634	T	G	SNP	Het	20.46	gene-MCF2L2	MCF2L2		rna-XM_006075321.4	exon-XM_006075321.4-18	18	NON_SYNONYMOUS_CODING	N/K	aaT/aaG	701
1	129275634	T	G	SNP	Het	20.46	gene-MCF2L2	MCF2L2		rna-XM_044944273.2	exon-XM_044944273.2-17	17	NON_SYNONYMOUS_CODING	N/K	aaT/aaG	637
1	129291755	G	A	SNP	Hom	27.67	gene-MCF2L2	MCF2L2		rna-XM_025287650.3	exon-XM_025287650.3-21	21	NON_SYNONYMOUS_CODING	E/K	Gag/Aag	776
1	129291755	G	A	SNP	Hom	27.67	gene-MCF2L2	MCF2L2		rna-XM_006075321.4	exon-XM_006075321.4-21	21	NON_SYNONYMOUS_CODING	E/K	Gag/Aag	776
1	129291755	G	A	SNP	Hom	27.67	gene-MCF2L2	MCF2L2		rna-XM_044944273.2	exon-XM_044944273.2-20	20	NON_SYNONYMOUS_CODING	E/K	Gag/Aag	712
1	130749985	A	T	SNP	Hom	21.1	Gene_rna-XR_003109989.3	exon-XR_003109989.3-1		rna-XR_003109989.3	exon-XR_003109989.3-1	1	NON_SYNONYMOUS_CODING	H/L	cAt/cTt	122
1	130750122	C	A	SNP	Hom	22.07	Gene_rna-XR_003109989.3	exon-XR_003109989.3-1		rna-XR_003109989.3	exon-XR_003109989.3-1	1	NON_SYNONYMOUS_CODING	R/S	Cgt/Agt	168
1	130750242	G	A	SNP	Hom	20.48	Gene_rna-XR_003109989.3	exon-XR_003109989.3-1		rna-XR_003109989.3	exon-XR_003109989.3-1	1	NON_SYNONYMOUS_CODING	G/R	Ggg/Agg	208
1	130816564	A	G	SNP	Het	20.14	Gene_rna-XR_006641184.1	exon-XR_006641184.1-1		rna-XR_006641184.1	exon-XR_006641184.1-3	3	NON_SYNONYMOUS_CODING	I/T	aTt/aCt	692
1	130816790	C	T	SNP	Het	26.37	Gene_rna-XR_006641184.1	exon-XR_006641184.1-1		rna-XR_006641184.1	exon-XR_006641184.1-3	3	NON_SYNONYMOUS_CODING	E/K	Gag/Aag	617
1	130816834	T	C	SNP	Het	23.84	Gene_rna-XR_006641184.1	exon-XR_006641184.1-1		rna-XR_006641184.1	exon-XR_006641184.1-3	3	NON_SYNONYMOUS_CODING	D/G	gAc/gGc	602
1	130816868	T	A	SNP	Het	19.89	Gene_rna-XR_006641184.1	exon-XR_006641184.1-1		rna-XR_006641184.1	exon-XR_006641184.1-3	3	NON_SYNONYMOUS_CODING	I/L	Ata/Tta	591
1	130817533	A	G	SNP	Het	25.15	Gene_rna-XR_006641184.1	exon-XR_006641184.1-1		rna-XR_006641184.1	exon-XR_006641184.1-3	3	NON_SYNONYMOUS_CODING	F/S	tTt/tCt	369
1	130817641	G	A	SNP	Het	21.56	Gene_rna-XR_006641184.1	exon-XR_006641184.1-1		rna-XR_006641184.1	exon-XR_006641184.1-3	3	NON_SYNONYMOUS_CODING	A/V	gCg/gTg	333
1	130845425	T	A	SNP	Het	12.44	Gene_rna-XR_003109989.3	exon-XR_003109989.3-1		rna-XR_003109989.3	exon-XR_003109989.3-4	4	NON_SYNONYMOUS_CODING	F/Y	tTt/tAt	511
1	130921414	A	C	SNP	Het	11.96	gene-TRNAG-GCC-5	TRNAG-GCC		rna-TRNAG-GCC-5	exon-TRNAG-GCC-5-1	1	NON_SYNONYMOUS_CODING	W/G	Tgg/Ggg	14
1	130921422	A	G	SNP	Het	14.3	gene-TRNAG-GCC-5	TRNAG-GCC		rna-TRNAG-GCC-5	exon-TRNAG-GCC-5-1	1	NON_SYNONYMOUS_CODING	L/P	cTg/cCg	11
1	133224192	C	T	SNP	Hom	22.22	Gene_gene-LOC102404505	Gene_gene-LOC102404505		gene-LOC102404505	id-LOC102404505	2	NON_SYNONYMOUS_CODING	V/I	Gtt/Att	303
1	135202422	A	G	SNP	Het	19.52	Gene_rna-XR_006551769.1	exon-XR_006551769.1-1		rna-XR_006551769.1	exon-XR_006551769.1-1	1	NON_SYNONYMOUS_CODING	T/A	Aca/Gca	49
1	136326972	T	C	SNP	Hom	22.65	Gene_gene-LOC102413855	Gene_gene-LOC102413855		gene-LOC102413855	id-LOC102413855	1	NON_SYNONYMOUS_CODING	V/A	gTg/gCg	201
1	137521574	G	A	SNP	Het	24.76	gene-LOC112587481	LOC112587481		rna-XR_003111990.3	exon-XR_003111990.3-1	1	NON_SYNONYMOUS_CODING	G/D	gGt/gAt	16
1	137521579	G	A	SNP	Het	23.69	gene-LOC112587481	LOC112587481		rna-XR_003111990.3	exon-XR_003111990.3-1	1	NON_SYNONYMOUS_CODING	E/K	Gag/Aag	18
1	137637099	G	T	SNP	Het	22.92	Gene_rna-XR_006549147.2	exon-XR_006549147.2-1		rna-XR_006549147.2	exon-XR_006549147.2-3	3	NON_SYNONYMOUS_CODING	K/N	aaG/aaT	102
1	138849735	C	A	SNP	Het	25.6	Gene_gene-LOC123334043	Gene_gene-LOC123334043		gene-LOC123334043	id-LOC123334043	1	NON_SYNONYMOUS_CODING	R/S	Cgc/Agc	172
1	140154930	T	C	SNP	Het	19.69	gene-TNFSF10	TNFSF10		rna-XM_044944711.2	exon-XM_044944711.2-2	2	NON_SYNONYMOUS_CODING	S/P	Tcc/Ccc	20
1	140154930	T	C	SNP	Het	19.69	gene-TNFSF10	TNFSF10		rna-XM_006068411.4	exon-XM_006068411.4-2	2	NON_SYNONYMOUS_CODING	S/P	Tcc/Ccc	63
1	140154930	T	C	SNP	Het	19.69	gene-TNFSF10	TNFSF10		rna-XM_006068410.4	exon-XM_006068410.4-3	3	NON_SYNONYMOUS_CODING	S/P	Tcc/Ccc	63
1	140154930	T	C	SNP	Het	19.69	gene-TNFSF10	TNFSF10		rna-XM_025288234.3	exon-XM_025288234.3-2	2	NON_SYNONYMOUS_CODING	S/P	Tcc/Ccc	63
1	140154930	T	C	SNP	Het	19.69	gene-TNFSF10	TNFSF10		rna-XM_025288243.3	exon-XM_025288243.3-2	2	NON_SYNONYMOUS_CODING	S/P	Tcc/Ccc	63
1	140154930	T	C	SNP	Het	19.69	gene-TNFSF10	TNFSF10		rna-XM_045166094.1	exon-XM_045166094.1-2	2	NON_SYNONYMOUS_CODING	S/P	Tcc/Ccc	63
1	140715439	A	C	SNP	Het	19.88	Gene_rna-XR_006551846.2	exon-XR_006551846.2-1		rna-XR_006551846.2	exon-XR_006551846.2-3	3	NON_SYNONYMOUS_CODING	I/S	aTt/aGt	288
1	140715486	G	T	SNP	Het	22.68	Gene_rna-XR_006551846.2	exon-XR_006551846.2-1		rna-XR_006551846.2	exon-XR_006551846.2-3	3	NON_SYNONYMOUS_CODING	F/L	ttC/ttA	272
1	140715884	A	T	SNP	Hom	23.06	Gene_rna-XR_006551846.2	exon-XR_006551846.2-1		rna-XR_006551846.2	exon-XR_006551846.2-3	3	NON_SYNONYMOUS_CODING	S/T	Tcg/Acg	140
1	142342797	G	A	SNP	Het	23.64	Gene_rna-XR_003110128.3	exon-XR_003110128.3-1		rna-XR_003110128.3	exon-XR_003110128.3-3	3	NON_SYNONYMOUS_CODING	A/T	Gca/Aca	146
1	142389716	T	C	SNP	Het	21.01	Gene_rna-XR_003110128.3	exon-XR_003110128.3-1		rna-XR_003110128.3	exon-XR_003110128.3-11	11	NON_SYNONYMOUS_CODING	C/R	Tgt/Cgt	761
1	142660833	A	G	SNP	Het	19.94	gene-LRRC31	LRRC31		rna-XM_006055959.3	exon-XM_006055959.3-4	4	NON_SYNONYMOUS_CODING	N/D	Aat/Gat	238
1	142660833	A	G	SNP	Het	19.94	Gene_rna-XR_006551922.1	exon-XR_006551922.1-1		rna-XR_006551922.1	exon-XR_006551922.1-2	2	NON_SYNONYMOUS_CODING	N/D	Aat/Gat	840
1	142720131	C	T	SNP	Het	24.12	Gene_rna-XR_003110141.3	exon-XR_003110141.3-1		rna-XR_003110141.3	exon-XR_003110141.3-1	1	NON_SYNONYMOUS_CODING	C/Y	tGt/tAt	165
1	142720216	C	T	SNP	Het	25.01	Gene_rna-XR_003110141.3	exon-XR_003110141.3-1		rna-XR_003110141.3	exon-XR_003110141.3-1	1	NON_SYNONYMOUS_CODING	G/R	Gga/Aga	137
1	142720557	A	G	SNP	Het	20	Gene_rna-XR_003110141.3	exon-XR_003110141.3-1		rna-XR_003110141.3	exon-XR_003110141.3-1	1	NON_SYNONYMOUS_CODING	L/S	tTa/tCa	23
1	142720594	G	A	SNP	Het	21.61	Gene_rna-XR_003110141.3	exon-XR_003110141.3-1		rna-XR_003110141.3	exon-XR_003110141.3-1	1	NON_SYNONYMOUS_CODING	R/W	Cgg/Tgg	11
1	142720602	T	C	SNP	Het	23.03	Gene_rna-XR_003110141.3	exon-XR_003110141.3-1		rna-XR_003110141.3	exon-XR_003110141.3-1	1	NON_SYNONYMOUS_CODING	N/S	aAt/aGt	8
1	142742355	G	C	SNP	Hom	29.88	Gene_rna-XR_327348.4	exon-XR_327348.4-1		rna-XR_327348.4	exon-XR_327348.4-1	1	NON_SYNONYMOUS_CODING	R/G	Cga/Gga	3
1	142742355	G	C	SNP	Hom	29.88	gene-ACTRT3	ACTRT3		rna-XM_044945058.2	exon-XM_044945058.2-1	1	NON_SYNONYMOUS_CODING	R/P	cGg/cCg	11
1	142834216	A	C	SNP	Hom	24.43	Gene_rna-XR_003109595.2	exon-XR_003109595.2-1		rna-XR_003109595.2	exon-XR_003109595.2-4	4	NON_SYNONYMOUS_CODING	L/W	tTg/tGg	234
1	142834348	C	T	SNP	Hom	8.81	Gene_rna-XR_003109595.2	exon-XR_003109595.2-1		rna-XR_003109595.2	exon-XR_003109595.2-4	4	NON_SYNONYMOUS_CODING	G/E	gGg/gAg	190
1	143436590	T	C	SNP	Het	23.57	gene-MECOM	MECOM		rna-XM_006070320.4	exon-XM_006070320.4-7	7	NON_SYNONYMOUS_CODING	S/P	Tct/Cct	574
1	143436590	T	C	SNP	Het	23.57	gene-MECOM	MECOM		rna-XM_006070321.3	exon-XM_006070321.3-7	7	NON_SYNONYMOUS_CODING	S/P	Tct/Cct	574
1	143436590	T	C	SNP	Het	23.57	gene-MECOM	MECOM		rna-XM_025285767.3	exon-XM_025285767.3-8	8	NON_SYNONYMOUS_CODING	S/P	Tct/Cct	761
1	143436590	T	C	SNP	Het	23.57	gene-MECOM	MECOM		rna-XM_025285825.3	exon-XM_025285825.3-8	8	NON_SYNONYMOUS_CODING	S/P	Tct/Cct	762
1	143436590	T	C	SNP	Het	23.57	gene-MECOM	MECOM		rna-XM_025285863.3	exon-XM_025285863.3-8	8	NON_SYNONYMOUS_CODING	S/P	Tct/Cct	761
1	143436590	T	C	SNP	Het	23.57	gene-MECOM	MECOM		rna-XM_025285723.3	exon-XM_025285723.3-8	8	NON_SYNONYMOUS_CODING	S/P	Tct/Cct	762
1	143436590	T	C	SNP	Het	23.57	gene-MECOM	MECOM		rna-XM_006070315.3	exon-XM_006070315.3-7	7	NON_SYNONYMOUS_CODING	S/P	Tct/Cct	574
1	143436590	T	C	SNP	Het	23.57	gene-MECOM	MECOM		rna-XM_025285956.3	exon-XM_025285956.3-8	8	NON_SYNONYMOUS_CODING	S/P	Tct/Cct	762
1	143436590	T	C	SNP	Het	23.57	gene-MECOM	MECOM		rna-XM_025286280.3	exon-XM_025286280.3-8	8	NON_SYNONYMOUS_CODING	S/P	Tct/Cct	437
1	143464934	G	A	SNP	Het	22.72	gene-MECOM	MECOM		rna-XM_006070320.4	exon-XM_006070320.4-14	14	NON_SYNONYMOUS_CODING	V/M	Gtg/Atg	946
1	143464934	G	A	SNP	Het	22.72	gene-MECOM	MECOM		rna-XM_006070321.3	exon-XM_006070321.3-14	14	NON_SYNONYMOUS_CODING	V/M	Gtg/Atg	946
1	143464934	G	A	SNP	Het	22.72	gene-MECOM	MECOM		rna-XM_025285767.3	exon-XM_025285767.3-15	15	NON_SYNONYMOUS_CODING	V/M	Gtg/Atg	1133
1	143464934	G	A	SNP	Het	22.72	gene-MECOM	MECOM		rna-XM_025285825.3	exon-XM_025285825.3-14	14	NON_SYNONYMOUS_CODING	V/M	Gtg/Atg	1125
1	143464934	G	A	SNP	Het	22.72	gene-MECOM	MECOM		rna-XM_025285863.3	exon-XM_025285863.3-14	14	NON_SYNONYMOUS_CODING	V/M	Gtg/Atg	1124
1	143464934	G	A	SNP	Het	22.72	gene-MECOM	MECOM		rna-XM_025285723.3	exon-XM_025285723.3-15	15	NON_SYNONYMOUS_CODING	V/M	Gtg/Atg	1134
1	143464934	G	A	SNP	Het	22.72	gene-MECOM	MECOM		rna-XM_006070315.3	exon-XM_006070315.3-14	14	NON_SYNONYMOUS_CODING	V/M	Gtg/Atg	946
1	143464934	G	A	SNP	Het	22.72	gene-MECOM	MECOM		rna-XM_025285956.3	exon-XM_025285956.3-15	15	NON_SYNONYMOUS_CODING	V/M	Gtg/Atg	1134
1	143464934	G	A	SNP	Het	22.72	gene-MECOM	MECOM		rna-XM_025286280.3	exon-XM_025286280.3-14	14	NON_SYNONYMOUS_CODING	V/M	Gtg/Atg	800
1	143498462	C	T	SNP	Het	23.45	Gene_rna-XR_006551933.2	exon-XR_006551933.2-1		rna-XR_006551933.2	exon-XR_006551933.2-4	4	NON_SYNONYMOUS_CODING	A/T	Gca/Aca	703
1	143498462	C	T	SNP	Het	23.45	Gene_rna-XR_006551935.2	exon-XR_006551935.2-1		rna-XR_006551935.2	exon-XR_006551935.2-4	4	NON_SYNONYMOUS_CODING	A/T	Gca/Aca	357
1	143498681	G	A	SNP	Het	23.98	Gene_rna-XR_006551933.2	exon-XR_006551933.2-1		rna-XR_006551933.2	exon-XR_006551933.2-4	4	NON_SYNONYMOUS_CODING	P/S	Cca/Tca	630
1	143498681	G	A	SNP	Het	23.98	Gene_rna-XR_006551935.2	exon-XR_006551935.2-1		rna-XR_006551935.2	exon-XR_006551935.2-4	4	NON_SYNONYMOUS_CODING	P/S	Cca/Tca	284
1	143498938	T	C	SNP	Hom	23.3	Gene_rna-XR_006551933.2	exon-XR_006551933.2-1		rna-XR_006551933.2	exon-XR_006551933.2-4	4	NON_SYNONYMOUS_CODING	Y/C	tAt/tGt	544
1	143498938	T	C	SNP	Hom	23.3	Gene_rna-XR_006551935.2	exon-XR_006551935.2-1		rna-XR_006551935.2	exon-XR_006551935.2-4	4	NON_SYNONYMOUS_CODING	Y/C	tAt/tGt	198
1	143498940	A	T	SNP	Het	20.09	Gene_rna-XR_006551933.2	exon-XR_006551933.2-1		rna-XR_006551933.2	exon-XR_006551933.2-4	4	NON_SYNONYMOUS_CODING	H/Q	caT/caA	543
1	143498940	A	T	SNP	Het	20.09	Gene_rna-XR_006551935.2	exon-XR_006551935.2-1		rna-XR_006551935.2	exon-XR_006551935.2-4	4	NON_SYNONYMOUS_CODING	H/Q	caT/caA	197
1	143565489	C	T	SNP	Het	22.97	Gene_rna-XR_006552261.2	exon-XR_006552261.2-1		rna-XR_006552261.2	exon-XR_006552261.2-1	1	NON_SYNONYMOUS_CODING	S/N	aGc/aAc	145
1	143758024	G	A	SNP	Het	20.39	gene-LOC102399298	LOC102399298		rna-XM_044945114.2	exon-XM_044945114.2-17	17	NON_SYNONYMOUS_CODING	R/C	Cgt/Tgt	817
1	143758089	C	T	SNP	Het	21.36	gene-LOC102399298	LOC102399298		rna-XM_044945114.2	exon-XM_044945114.2-17	17	NON_SYNONYMOUS_CODING	R/K	aGg/aAg	795
1	143762298	T	C	SNP	Het	21.83	gene-LOC102399298	LOC102399298		rna-XM_044945114.2	exon-XM_044945114.2-16	16	NON_SYNONYMOUS_CODING	H/R	cAc/cGc	784
1	143771089	C	T	SNP	Het	25.91	gene-LOC102399298	LOC102399298		rna-XM_044945114.2	exon-XM_044945114.2-12	12	NON_SYNONYMOUS_CODING	G/E	gGa/gAa	580
1	143778441	T	G	SNP	Het	24.03	gene-LOC102399298	LOC102399298		rna-XM_044945114.2	exon-XM_044945114.2-10	10	NON_SYNONYMOUS_CODING	E/D	gaA/gaC	464
1	144280367	A	G	SNP	Het	21.12	gene-LOC102399298	LOC102399298		rna-XM_044945114.2	exon-XM_044945114.2-5	5	NON_SYNONYMOUS_CODING	C/R	Tgt/Cgt	285
1	144566185	G	A	SNP	Het	20.1	gene-GOLIM4	GOLIM4		rna-XM_025288601.2	exon-XM_025288601.2-9	9	NON_SYNONYMOUS_CODING	R/H	cGc/cAc	443
1	144566185	G	A	SNP	Het	20.1	gene-GOLIM4	GOLIM4		rna-XM_025288606.2	exon-XM_025288606.2-9	9	NON_SYNONYMOUS_CODING	R/H	cGc/cAc	443
1	144566185	G	A	SNP	Het	20.1	gene-GOLIM4	GOLIM4		rna-XM_025288595.2	exon-XM_025288595.2-10	10	NON_SYNONYMOUS_CODING	R/H	cGc/cAc	471
1	144566185	G	A	SNP	Het	20.1	gene-GOLIM4	GOLIM4		rna-XM_025288591.2	exon-XM_025288591.2-10	10	NON_SYNONYMOUS_CODING	R/H	cGc/cAc	471
1	144838266	T	A	SNP	Het	21.88	gene-SERPINI1	SERPINI1		rna-XM_006077296.4	exon-XM_006077296.4-2	2	NON_SYNONYMOUS_CODING	L/F	ttA/ttT	17
1	144838266	T	A	SNP	Het	21.88	gene-SERPINI1	SERPINI1		rna-XM_006077297.4	exon-XM_006077297.4-2	2	NON_SYNONYMOUS_CODING	L/F	ttA/ttT	17
1	144838266	T	A	SNP	Het	21.88	gene-SERPINI1	SERPINI1		rna-XM_044945169.2	exon-XM_044945169.2-2	2	NON_SYNONYMOUS_CODING	L/F	ttA/ttT	17
1	144838276	C	T	SNP	Het	21.14	gene-SERPINI1	SERPINI1		rna-XM_006077296.4	exon-XM_006077296.4-2	2	NON_SYNONYMOUS_CODING	S/N	aGt/aAt	14
1	144838276	C	T	SNP	Het	21.14	gene-SERPINI1	SERPINI1		rna-XM_006077297.4	exon-XM_006077297.4-2	2	NON_SYNONYMOUS_CODING	S/N	aGt/aAt	14
1	144838276	C	T	SNP	Het	21.14	gene-SERPINI1	SERPINI1		rna-XM_044945169.2	exon-XM_044945169.2-2	2	NON_SYNONYMOUS_CODING	S/N	aGt/aAt	14
1	145067668	A	T	SNP	Het	21.72	gene-WDR49	WDR49		rna-XM_006077286.4	exon-XM_006077286.4-9	9	NON_SYNONYMOUS_CODING	Q/L	cAa/cTa	542
1	145067668	A	T	SNP	Het	21.72	gene-WDR49	WDR49		rna-XM_044945192.2	exon-XM_044945192.2-7	7	NON_SYNONYMOUS_CODING	Q/L	cAa/cTa	303
1	145067668	A	T	SNP	Het	21.72	gene-WDR49	WDR49		rna-XM_044945189.2	exon-XM_044945189.2-9	9	NON_SYNONYMOUS_CODING	Q/L	cAa/cTa	542
1	145084870	T	C	SNP	Het	18.53	gene-WDR49	WDR49		rna-XM_006077286.4	exon-XM_006077286.4-13	13	NON_SYNONYMOUS_CODING	L/P	cTt/cCt	678
1	145084870	T	C	SNP	Het	18.53	gene-WDR49	WDR49		rna-XM_044945192.2	exon-XM_044945192.2-11	11	NON_SYNONYMOUS_CODING	L/P	cTt/cCt	439
1	145084870	T	C	SNP	Het	18.53	gene-WDR49	WDR49		rna-XM_044945189.2	exon-XM_044945189.2-13	13	NON_SYNONYMOUS_CODING	L/P	cTt/cCt	678
1	145105957	A	C	SNP	Het	16.38	gene-WDR49	WDR49		rna-XM_006077286.4	exon-XM_006077286.4-18	18	NON_SYNONYMOUS_CODING	Q/P	cAg/cCg	983
1	145105957	A	C	SNP	Het	16.38	gene-WDR49	WDR49		rna-XM_044945192.2	exon-XM_044945192.2-16	16	NON_SYNONYMOUS_CODING	Q/P	cAg/cCg	744
1	145105957	A	C	SNP	Het	16.38	gene-WDR49	WDR49		rna-XM_044945189.2	exon-XM_044945189.2-18	18	NON_SYNONYMOUS_CODING	Q/P	cAg/cCg	983
1	145854705	C	T	SNP	Het	18.76	Gene_gene-LOC102401805	Gene_gene-LOC102401805		gene-LOC102401805	id-LOC102401805-2	3	NON_SYNONYMOUS_CODING	S/N	aGt/aAt	108
1	145854720	T	C	SNP	Het	19.5	Gene_gene-LOC102401805	Gene_gene-LOC102401805		gene-LOC102401805	id-LOC102401805-2	3	NON_SYNONYMOUS_CODING	D/G	gAt/gGt	103
1	145854792	A	C	SNP	Hom	21.73	Gene_gene-LOC102401805	Gene_gene-LOC102401805		gene-LOC102401805	id-LOC102401805-2	3	NON_SYNONYMOUS_CODING	V/G	gTc/gGc	79
1	146722365	C	A	SNP	Hom	23.98	gene-BCHE	BCHE		rna-XM_025288769.2	exon-XM_025288769.2-3	3	NON_SYNONYMOUS_CODING	T/K	aCg/aAg	568
1	146954168	G	T	SNP	Het	20.31	Gene_rna-XR_006551975.1	exon-XR_006551975.1-1		rna-XR_006551975.1	exon-XR_006551975.1-2	2	NON_SYNONYMOUS_CODING	L/M	Ctg/Atg	99
1	150926966	C	T	SNP	Het	19.43	gene-OTOL1	OTOL1		rna-XM_006062957.4	exon-XM_006062957.4-1	1	NON_SYNONYMOUS_CODING	D/N	Gat/Aat	75
1	150926981	T	C	SNP	Hom	28.9	gene-OTOL1	OTOL1		rna-XM_006062957.4	exon-XM_006062957.4-1	1	NON_SYNONYMOUS_CODING	N/D	Aac/Gac	70
1	150927007	G	A	SNP	Het	22.49	gene-OTOL1	OTOL1		rna-XM_006062957.4	exon-XM_006062957.4-1	1	NON_SYNONYMOUS_CODING	A/V	gCg/gTg	61
1	151831041	A	C	SNP	Het	16.11	Gene_gene-LOC102403088	Gene_gene-LOC102403088		gene-LOC102403088	id-LOC102403088	1	NON_SYNONYMOUS_CODING	S/A	Tca/Gca	347
1	151831200	T	C	SNP	Het	20.81	Gene_gene-LOC102403088	Gene_gene-LOC102403088		gene-LOC102403088	id-LOC102403088	1	NON_SYNONYMOUS_CODING	I/V	Ata/Gta	294
1	151831353	T	C	SNP	Het	28.9	Gene_gene-LOC102403088	Gene_gene-LOC102403088		gene-LOC102403088	id-LOC102403088	1	NON_SYNONYMOUS_CODING	R/G	Aga/Gga	243
1	151831389	A	G	SNP	Het	20.44	Gene_gene-LOC102403088	Gene_gene-LOC102403088		gene-LOC102403088	id-LOC102403088	1	NON_SYNONYMOUS_CODING	Y/H	Tat/Cat	231
1	151831627	A	C	SNP	Het	23.79	Gene_gene-LOC102403088	Gene_gene-LOC102403088		gene-LOC102403088	id-LOC102403088	1	NON_SYNONYMOUS_CODING	D/E	gaT/gaG	151
1	151831656	T	C	SNP	Het	26.53	Gene_gene-LOC102403088	Gene_gene-LOC102403088		gene-LOC102403088	id-LOC102403088	1	NON_SYNONYMOUS_CODING	T/A	Aca/Gca	142
1	151831941	C	T	SNP	Het	25.48	Gene_gene-LOC102403088	Gene_gene-LOC102403088		gene-LOC102403088	id-LOC102403088	1	NON_SYNONYMOUS_CODING	G/R	Ggg/Agg	47
1	151831982	A	G	SNP	Het	15.63	Gene_gene-LOC102403088	Gene_gene-LOC102403088		gene-LOC102403088	id-LOC102403088	1	NON_SYNONYMOUS_CODING	V/A	gTg/gCg	33
1	151831988	C	T	SNP	Het	19.1	Gene_gene-LOC102403088	Gene_gene-LOC102403088		gene-LOC102403088	id-LOC102403088	1	NON_SYNONYMOUS_CODING	R/Q	cGa/cAa	31
1	151832025	C	A	SNP	Het	22.55	Gene_gene-LOC102403088	Gene_gene-LOC102403088		gene-LOC102403088	id-LOC102403088	1	NON_SYNONYMOUS_CODING	G/C	Ggt/Tgt	19
1	152182326	A	G	SNP	Hom	19.82	gene-IFT80	IFT80		rna-XM_044945435.2	exon-XM_044945435.2-7	7	NON_SYNONYMOUS_CODING	M/V	Atg/Gtg	162
1	152182326	A	G	SNP	Hom	19.82	gene-IFT80	IFT80		rna-XM_044945430.2	exon-XM_044945430.2-9	9	NON_SYNONYMOUS_CODING	M/V	Atg/Gtg	299
1	152182326	A	G	SNP	Hom	19.82	gene-IFT80	IFT80		rna-XM_006072842.4	exon-XM_006072842.4-9	9	NON_SYNONYMOUS_CODING	M/V	Atg/Gtg	299
1	152196637	T	C	SNP	Hom	22.16	Gene_gene-LOC102405137	Gene_gene-LOC102405137		gene-LOC102405137	id-LOC102405137	1	NON_SYNONYMOUS_CODING	S/G	Agt/Ggt	185
1	152196646	T	C	SNP	Het	23.53	Gene_gene-LOC102405137	Gene_gene-LOC102405137		gene-LOC102405137	id-LOC102405137	1	NON_SYNONYMOUS_CODING	T/A	Acc/Gcc	182
1	152196775	T	C	SNP	Het	26.06	Gene_gene-LOC102405137	Gene_gene-LOC102405137		gene-LOC102405137	id-LOC102405137	1	NON_SYNONYMOUS_CODING	R/G	Aga/Gga	139
1	152196951	G	A	SNP	Hom	24.22	Gene_gene-LOC102405137	Gene_gene-LOC102405137		gene-LOC102405137	id-LOC102405137	1	NON_SYNONYMOUS_CODING	T/I	aCt/aTt	80
1	152247536	G	A	SNP	Het	17.27	Gene_rna-XR_006552044.2	exon-XR_006552044.2-1		rna-XR_006552044.2	exon-XR_006552044.2-3	3	NON_SYNONYMOUS_CODING	P/L	cCg/cTg	957
1	152248068	C	G	SNP	Het	18.52	Gene_rna-XR_006552044.2	exon-XR_006552044.2-1		rna-XR_006552044.2	exon-XR_006552044.2-3	3	NON_SYNONYMOUS_CODING	V/L	Gtc/Ctc	780
1	152248206	T	A	SNP	Het	13.68	Gene_rna-XR_006552044.2	exon-XR_006552044.2-1		rna-XR_006552044.2	exon-XR_006552044.2-3	3	NON_SYNONYMOUS_CODING	I/F	Atc/Ttc	734
1	152248508	A	G	SNP	Het	20.06	Gene_rna-XR_006552044.2	exon-XR_006552044.2-1		rna-XR_006552044.2	exon-XR_006552044.2-3	3	NON_SYNONYMOUS_CODING	M/T	aTg/aCg	633
1	152248854	T	C	SNP	Het	16.91	Gene_rna-XR_006552044.2	exon-XR_006552044.2-1		rna-XR_006552044.2	exon-XR_006552044.2-3	3	NON_SYNONYMOUS_CODING	R/G	Agg/Ggg	518
1	152248860	C	A	SNP	Het	19.03	Gene_rna-XR_006552044.2	exon-XR_006552044.2-1		rna-XR_006552044.2	exon-XR_006552044.2-3	3	NON_SYNONYMOUS_CODING	G/W	Ggg/Tgg	516
1	152248872	C	T	SNP	Het	22.67	Gene_rna-XR_006552044.2	exon-XR_006552044.2-1		rna-XR_006552044.2	exon-XR_006552044.2-3	3	NON_SYNONYMOUS_CODING	G/S	Ggt/Agt	512
1	152436990	T	C	SNP	Hom	22.56	gene-LOC102409360	LOC102409360		rna-XM_044945450.2	exon-XM_044945450.2-4	4	NON_SYNONYMOUS_CODING	V/A	gTt/gCt	48
1	152436990	T	C	SNP	Hom	22.56	gene-LOC102409360	LOC102409360		rna-XM_044945448.2	exon-XM_044945448.2-4	4	NON_SYNONYMOUS_CODING	V/A	gTt/gCt	48
1	152436990	T	C	SNP	Hom	22.56	gene-LOC102409360	LOC102409360		rna-XM_025268781.3	exon-XM_025268781.3-4	4	NON_SYNONYMOUS_CODING	V/A	gTt/gCt	48
1	152612636	C	T	SNP	Het	24.88	Gene_rna-XR_006552051.1	exon-XR_006552051.1-1		rna-XR_006552051.1	exon-XR_006552051.1-2	2	NON_SYNONYMOUS_CODING	R/C	Cgt/Tgt	46
1	153849712	C	G	SNP	Het	21.56	Gene_rna-XR_006552093.2	exon-XR_006552093.2-1		rna-XR_006552093.2	exon-XR_006552093.2-2	2	NON_SYNONYMOUS_CODING	E/D	gaG/gaC	242
1	153852869	T	C	SNP	Het	20.55	Gene_rna-XR_006552093.2	exon-XR_006552093.2-1		rna-XR_006552093.2	exon-XR_006552093.2-1	1	NON_SYNONYMOUS_CODING	K/R	aAg/aGg	61
1	153852933	T	C	SNP	Hom	21.26	Gene_rna-XR_006552093.2	exon-XR_006552093.2-1		rna-XR_006552093.2	exon-XR_006552093.2-1	1	NON_SYNONYMOUS_CODING	K/E	Aag/Gag	40
1	153946780	T	C	SNP	Het	25.2	gene-GFM1	GFM1		rna-XM_006079558.4	exon-XM_006079558.4-4	4	NON_SYNONYMOUS_CODING	I/V	Att/Gtt	176
1	153956012	G	A	SNP	Het	23.25	Gene_rna-XR_329438.4	exon-XR_329438.4-1		rna-XR_329438.4	exon-XR_329438.4-9	9	NON_SYNONYMOUS_CODING	L/F	Ctc/Ttc	597
1	153956125	A	C	SNP	Het	20.81	Gene_rna-XR_329438.4	exon-XR_329438.4-1		rna-XR_329438.4	exon-XR_329438.4-9	9	NON_SYNONYMOUS_CODING	F/C	tTt/tGt	559
1	153956449	A	G	SNP	Het	22.14	Gene_rna-XR_329438.4	exon-XR_329438.4-1		rna-XR_329438.4	exon-XR_329438.4-9	9	NON_SYNONYMOUS_CODING	M/T	aTg/aCg	451
1	153956815	T	C	SNP	Het	19.85	gene-MLF1	MLF1		rna-XM_006079556.4	exon-XM_006079556.4-7	7	NON_SYNONYMOUS_CODING	R/G	Aga/Gga	248
1	153956815	T	C	SNP	Het	19.85	gene-MLF1	MLF1		rna-XM_006079555.4	exon-XM_006079555.4-8	8	NON_SYNONYMOUS_CODING	R/G	Aga/Gga	262
1	153956815	T	C	SNP	Het	19.85	gene-MLF1	MLF1		rna-XM_044945484.2	exon-XM_044945484.2-6	6	NON_SYNONYMOUS_CODING	R/G	Aga/Gga	174
1	153956815	T	C	SNP	Het	19.85	gene-MLF1	MLF1		rna-XM_025289216.3	exon-XM_025289216.3-6	6	NON_SYNONYMOUS_CODING	R/G	Aga/Gga	220
1	153957630	T	C	SNP	Het	22.56	Gene_rna-XR_329438.4	exon-XR_329438.4-1		rna-XR_329438.4	exon-XR_329438.4-8	8	NON_SYNONYMOUS_CODING	I/V	Ata/Gta	298
1	155255886	T	C	SNP	Het	20.15	Gene_rna-XR_006552103.2	exon-XR_006552103.2-1		rna-XR_006552103.2	exon-XR_006552103.2-2	2	NON_SYNONYMOUS_CODING	Y/C	tAt/tGt	61
1	155308673	C	G	SNP	Het	21.59	gene-VEPH1	VEPH1		rna-XM_025289293.3	exon-XM_025289293.3-11	11	NON_SYNONYMOUS_CODING	A/G	gCc/gGc	677
1	155308673	C	G	SNP	Het	21.59	gene-VEPH1	VEPH1		rna-XM_025289271.3	exon-XM_025289271.3-11	11	NON_SYNONYMOUS_CODING	A/G	gCc/gGc	677
1	155308673	C	G	SNP	Het	21.59	gene-VEPH1	VEPH1		rna-XM_025289274.3	exon-XM_025289274.3-11	11	NON_SYNONYMOUS_CODING	A/G	gCc/gGc	677
1	155555993	C	T	SNP	Hom	21.59	Gene_rna-XR_006552108.2	exon-XR_006552108.2-1		rna-XR_006552108.2	exon-XR_006552108.2-3	3	NON_SYNONYMOUS_CODING	E/K	Gaa/Aaa	565
1	155555993	C	T	SNP	Hom	21.59	Gene_rna-XR_006641256.1	exon-XR_006641256.1-1		rna-XR_006641256.1	exon-XR_006641256.1-4	4	NON_SYNONYMOUS_CODING	E/K	Gaa/Aaa	960
1	155555993	C	T	SNP	Hom	21.59	Gene_rna-XR_006552109.2	exon-XR_006552109.2-1		rna-XR_006552109.2	exon-XR_006552109.2-4	4	NON_SYNONYMOUS_CODING	E/K	Gaa/Aaa	474
1	155618046	G	T	SNP	Hom	20.5	gene-LEKR1	LEKR1		rna-XM_044945487.2	exon-XM_044945487.2-10	10	NON_SYNONYMOUS_CODING	D/E	gaC/gaA	435
1	155618046	G	T	SNP	Hom	20.5	gene-LEKR1	LEKR1		rna-XM_006077373.4	exon-XM_006077373.4-11	11	NON_SYNONYMOUS_CODING	D/E	gaC/gaA	453
1	155618046	G	T	SNP	Hom	20.5	gene-LEKR1	LEKR1		rna-XM_006077372.4	exon-XM_006077372.4-12	12	NON_SYNONYMOUS_CODING	D/E	gaC/gaA	528
1	155618159	C	A	SNP	Hom	20.9	gene-LEKR1	LEKR1		rna-XM_044945487.2	exon-XM_044945487.2-10	10	NON_SYNONYMOUS_CODING	A/S	Gcg/Tcg	398
1	155618159	C	A	SNP	Hom	20.9	gene-LEKR1	LEKR1		rna-XM_006077373.4	exon-XM_006077373.4-11	11	NON_SYNONYMOUS_CODING	A/S	Gcg/Tcg	416
1	155618159	C	A	SNP	Hom	20.9	gene-LEKR1	LEKR1		rna-XM_006077372.4	exon-XM_006077372.4-12	12	NON_SYNONYMOUS_CODING	A/S	Gcg/Tcg	491
1	155618258	G	A	SNP	Hom	21.65	gene-LEKR1	LEKR1		rna-XM_044945487.2	exon-XM_044945487.2-10	10	NON_SYNONYMOUS_CODING	P/S	Ccc/Tcc	365
1	155618258	G	A	SNP	Hom	21.65	gene-LEKR1	LEKR1		rna-XM_006077373.4	exon-XM_006077373.4-11	11	NON_SYNONYMOUS_CODING	P/S	Ccc/Tcc	383
1	155618258	G	A	SNP	Hom	21.65	gene-LEKR1	LEKR1		rna-XM_006077372.4	exon-XM_006077372.4-12	12	NON_SYNONYMOUS_CODING	P/S	Ccc/Tcc	458
1	155636920	T	C	SNP	Hom	21.88	gene-LEKR1	LEKR1		rna-XM_025289356.3	exon-XM_025289356.3-10	10	NON_SYNONYMOUS_CODING	N/D	Aat/Gat	395
1	155636920	T	C	SNP	Hom	21.88	gene-LEKR1	LEKR1		rna-XM_044945487.2	exon-XM_044945487.2-8	8	NON_SYNONYMOUS_CODING	N/D	Aat/Gat	302
1	155636920	T	C	SNP	Hom	21.88	gene-LEKR1	LEKR1		rna-XM_006077373.4	exon-XM_006077373.4-9	9	NON_SYNONYMOUS_CODING	N/D	Aat/Gat	320
1	155636920	T	C	SNP	Hom	21.88	gene-LEKR1	LEKR1		rna-XM_006077372.4	exon-XM_006077372.4-10	10	NON_SYNONYMOUS_CODING	N/D	Aat/Gat	395
1	155844990	A	G	SNP	Het	19.85	Gene_rna-XR_006552513.1	exon-XR_006552513.1-1		rna-XR_006552513.1	exon-XR_006552513.1-2	2	NON_SYNONYMOUS_CODING	D/G	gAt/gGt	81
1	155844990	A	G	SNP	Het	19.85	Gene_rna-XR_006552522.1	exon-XR_006552522.1-1		rna-XR_006552522.1	exon-XR_006552522.1-2	2	NON_SYNONYMOUS_CODING	I/V	Atc/Gtc	107
1	157080409	G	A	SNP	Hom	23.54	gene-PLCH1	PLCH1		rna-XM_025289506.3	exon-XM_025289506.3-5	5	NON_SYNONYMOUS_CODING	S/N	aGc/aAc	100
1	157080409	G	A	SNP	Hom	23.54	gene-PLCH1	PLCH1		rna-XM_044945576.2	exon-XM_044945576.2-4	4	NON_SYNONYMOUS_CODING	S/N	aGc/aAc	70
1	157080409	G	A	SNP	Hom	23.54	gene-PLCH1	PLCH1		rna-XM_044945556.2	exon-XM_044945556.2-6	6	NON_SYNONYMOUS_CODING	S/N	aGc/aAc	100
1	157080409	G	A	SNP	Hom	23.54	gene-PLCH1	PLCH1		rna-XM_044945540.2	exon-XM_044945540.2-4	4	NON_SYNONYMOUS_CODING	S/N	aGc/aAc	100
1	157080409	G	A	SNP	Hom	23.54	gene-PLCH1	PLCH1		rna-XM_025289499.3	exon-XM_025289499.3-4	4	NON_SYNONYMOUS_CODING	S/N	aGc/aAc	100
1	157080409	G	A	SNP	Hom	23.54	gene-PLCH1	PLCH1		rna-XM_044945561.2	exon-XM_044945561.2-4	4	NON_SYNONYMOUS_CODING	S/N	aGc/aAc	100
1	157080409	G	A	SNP	Hom	23.54	gene-PLCH1	PLCH1		rna-XM_044945563.2	exon-XM_044945563.2-4	4	NON_SYNONYMOUS_CODING	S/N	aGc/aAc	100
1	157080409	G	A	SNP	Hom	23.54	gene-PLCH1	PLCH1		rna-XM_044945552.2	exon-XM_044945552.2-4	4	NON_SYNONYMOUS_CODING	S/N	aGc/aAc	100
1	157080409	G	A	SNP	Hom	23.54	gene-PLCH1	PLCH1		rna-XM_044945543.2	exon-XM_044945543.2-5	5	NON_SYNONYMOUS_CODING	S/N	aGc/aAc	100
1	157080409	G	A	SNP	Hom	23.54	gene-PLCH1	PLCH1		rna-XM_025289500.3	exon-XM_025289500.3-4	4	NON_SYNONYMOUS_CODING	S/N	aGc/aAc	100
1	157080409	G	A	SNP	Hom	23.54	gene-PLCH1	PLCH1		rna-XM_044945548.2	exon-XM_044945548.2-6	6	NON_SYNONYMOUS_CODING	S/N	aGc/aAc	100
1	157080409	G	A	SNP	Hom	23.54	gene-PLCH1	PLCH1		rna-XM_045166236.1	exon-XM_045166236.1-4	4	NON_SYNONYMOUS_CODING	S/N	aGc/aAc	100
1	157447961	A	G	SNP	Het	20.09	gene-LOC112587430	LOC112587430		rna-XR_003111922.1	exon-XR_003111922.1-1	1	NON_SYNONYMOUS_CODING	Q/R	cAg/cGg	36
1	158393664	G	A	SNP	Het	24.14	Gene_rna-XR_006552140.2	exon-XR_006552140.2-1		rna-XR_006552140.2	exon-XR_006552140.2-16	16	NON_SYNONYMOUS_CODING	A/V	gCa/gTa	1108
1	158393770	G	T	SNP	Het	20	Gene_rna-XR_006552140.2	exon-XR_006552140.2-1		rna-XR_006552140.2	exon-XR_006552140.2-16	16	NON_SYNONYMOUS_CODING	Q/K	Caa/Aaa	1073
1	158393797	A	G	SNP	Hom	25.41	Gene_rna-XR_006552140.2	exon-XR_006552140.2-1		rna-XR_006552140.2	exon-XR_006552140.2-16	16	NON_SYNONYMOUS_CODING	F/L	Ttc/Ctc	1064
1	158512004	A	C	SNP	Het	19.95	Gene_rna-XR_006552140.2	exon-XR_006552140.2-1		rna-XR_006552140.2	exon-XR_006552140.2-5	5	NON_SYNONYMOUS_CODING	H/Q	caT/caG	506
1	158512004	A	C	SNP	Het	19.95	gene-ARHGEF26	ARHGEF26		rna-XM_044945642.2	exon-XM_044945642.2-5	5	NON_SYNONYMOUS_CODING	H/Q	caT/caG	437
1	158512004	A	C	SNP	Het	19.95	gene-ARHGEF26	ARHGEF26		rna-XM_044945634.2	exon-XM_044945634.2-5	5	NON_SYNONYMOUS_CODING	H/Q	caT/caG	437
1	158512004	A	C	SNP	Het	19.95	gene-ARHGEF26	ARHGEF26		rna-XM_044945648.2	exon-XM_044945648.2-5	5	NON_SYNONYMOUS_CODING	H/Q	caT/caG	437
1	158512004	A	C	SNP	Het	19.95	gene-ARHGEF26	ARHGEF26		rna-XM_044945637.2	exon-XM_044945637.2-4	4	NON_SYNONYMOUS_CODING	H/Q	caT/caG	437
1	159606487	A	T	SNP	Het	20.14	Gene_rna-XR_006552170.2	exon-XR_006552170.2-1		rna-XR_006552170.2	exon-XR_006552170.2-1	1	NON_SYNONYMOUS_CODING	N/K	aaT/aaA	63
1	161007291	A	G	SNP	Het	20.13	Gene_gene-LOC102394228	Gene_gene-LOC102394228		gene-LOC102394228	id-LOC102394228-5	1	NON_SYNONYMOUS_CODING	W/R	Tgg/Cgg	851
1	161007305	C	T	SNP	Hom	25.72	Gene_gene-LOC102394228	Gene_gene-LOC102394228		gene-LOC102394228	id-LOC102394228-5	1	NON_SYNONYMOUS_CODING	G/E	gGa/gAa	846
1	161007314	G	A	SNP	Hom	26.33	Gene_gene-LOC102394228	Gene_gene-LOC102394228		gene-LOC102394228	id-LOC102394228-5	1	NON_SYNONYMOUS_CODING	P/L	cCt/cTt	843
1	161237073	C	T	SNP	Het	22.9	Gene_gene-LOC102410927	Gene_gene-LOC102410927		gene-LOC102410927	id-LOC102410927	3	NON_SYNONYMOUS_CODING	R/K	aGa/aAa	273
1	161237094	G	A	SNP	Het	21.92	Gene_gene-LOC102410927	Gene_gene-LOC102410927		gene-LOC102410927	id-LOC102410927	3	NON_SYNONYMOUS_CODING	T/I	aCa/aTa	266
1	161237340	G	A	SNP	Hom	23.07	Gene_gene-LOC102410927	Gene_gene-LOC102410927		gene-LOC102410927	id-LOC102410927	3	NON_SYNONYMOUS_CODING	P/L	cCt/cTt	184
1	161237390	G	C	SNP	Het	20.24	Gene_gene-LOC102410927	Gene_gene-LOC102410927		gene-LOC102410927	id-LOC102410927	3	NON_SYNONYMOUS_CODING	S/R	agC/agG	167
1	161237452	C	T	SNP	Hom	24.1	Gene_gene-LOC102410927	Gene_gene-LOC102410927		gene-LOC102410927	id-LOC102410927	3	NON_SYNONYMOUS_CODING	V/I	Gta/Ata	147
1	161237523	T	A	SNP	Hom	24.71	Gene_gene-LOC102410927	Gene_gene-LOC102410927		gene-LOC102410927	id-LOC102410927	3	NON_SYNONYMOUS_CODING	Y/F	tAt/tTt	123
1	161237562	G	A	SNP	Het	20.39	Gene_gene-LOC102410927	Gene_gene-LOC102410927		gene-LOC102410927	id-LOC102410927	3	NON_SYNONYMOUS_CODING	P/L	cCc/cTc	110
1	161237580	C	A	SNP	Het	19.87	Gene_gene-LOC102410927	Gene_gene-LOC102410927		gene-LOC102410927	id-LOC102410927	3	NON_SYNONYMOUS_CODING	S/I	aGc/aTc	104
1	161237618	G	T	SNP	Het	18.97	Gene_gene-LOC102410927	Gene_gene-LOC102410927		gene-LOC102410927	id-LOC102410927	3	NON_SYNONYMOUS_CODING	F/L	ttC/ttA	91
1	161237621	T	G	SNP	Het	16.64	Gene_gene-LOC102410927	Gene_gene-LOC102410927		gene-LOC102410927	id-LOC102410927	3	NON_SYNONYMOUS_CODING	E/D	gaA/gaC	90
1	161279556	T	G	SNP	Hom	31.7	Gene_gene-LOC102410589	Gene_gene-LOC102410589		gene-LOC102410589	id-LOC102410589	3	NON_SYNONYMOUS_CODING	T/P	Act/Cct	476
1	161279558	G	A	SNP	Het	20.59	Gene_gene-LOC102410589	Gene_gene-LOC102410589		gene-LOC102410589	id-LOC102410589	3	NON_SYNONYMOUS_CODING	P/L	cCg/cTg	475
1	161279698	C	T	SNP	Het	22.7	Gene_gene-LOC102410589	Gene_gene-LOC102410589		gene-LOC102410589	id-LOC102410589	3	NON_SYNONYMOUS_CODING	M/I	atG/atA	428
1	161772712	A	G	SNP	Het	21.84	gene-P2RY12	P2RY12		rna-XM_006070239.4	exon-XM_006070239.4-3	3	NON_SYNONYMOUS_CODING	I/M	atA/atG	307
1	161772712	A	G	SNP	Het	21.84	gene-P2RY12	P2RY12		rna-XM_006070238.4	exon-XM_006070238.4-3	3	NON_SYNONYMOUS_CODING	I/M	atA/atG	307
1	161772712	A	G	SNP	Het	21.84	gene-P2RY12	P2RY12		rna-XM_044945960.2	exon-XM_044945960.2-3	3	NON_SYNONYMOUS_CODING	I/M	atA/atG	307
1	162468089	A	G	SNP	Het	23.71	gene-ERICH6	ERICH6		rna-XM_006048549.4	exon-XM_006048549.4-3	3	NON_SYNONYMOUS_CODING	D/G	gAc/gGc	176
1	162570053	T	C	SNP	Het	23.08	gene-SELENOT	SELENOT		rna-XM_025289929.3	exon-XM_025289929.3-1	1	NON_SYNONYMOUS_CODING	N/S	aAc/aGc	22
1	162588732	G	A	SNP	Het	19.92	Gene_rna-XR_003110574.3	exon-XR_003110574.3-1		rna-XR_003110574.3	exon-XR_003110574.3-14	14	NON_SYNONYMOUS_CODING	A/V	gCg/gTg	778
1	162592900	G	T	SNP	Het	23.72	Gene_rna-XR_003110574.3	exon-XR_003110574.3-1		rna-XR_003110574.3	exon-XR_003110574.3-12	12	NON_SYNONYMOUS_CODING	L/I	Cta/Ata	626
1	162592900	G	T	SNP	Het	23.72	gene-EIF2A	EIF2A		rna-XM_044946036.1	exon-XM_044946036.1-11	11	NON_SYNONYMOUS_CODING	T/N	aCt/aAt	497
1	162592900	G	T	SNP	Het	23.72	gene-EIF2A	EIF2A		rna-XM_025289953.3	exon-XM_025289953.3-10	10	NON_SYNONYMOUS_CODING	T/N	aCt/aAt	436
1	162592900	G	T	SNP	Het	23.72	gene-EIF2A	EIF2A		rna-XM_025289947.3	exon-XM_025289947.3-11	11	NON_SYNONYMOUS_CODING	T/N	aCt/aAt	463
1	162592900	G	T	SNP	Het	23.72	gene-EIF2A	EIF2A		rna-XM_006048533.4	exon-XM_006048533.4-12	12	NON_SYNONYMOUS_CODING	T/N	aCt/aAt	522
1	162603606	T	C	SNP	Het	15.77	gene-EIF2A	EIF2A		rna-XM_044946036.1	exon-XM_044946036.1-9	9	NON_SYNONYMOUS_CODING	N/D	Aac/Gac	248
1	162603606	T	C	SNP	Het	15.77	gene-EIF2A	EIF2A		rna-XM_025289953.3	exon-XM_025289953.3-8	8	NON_SYNONYMOUS_CODING	N/D	Aac/Gac	187
1	162603606	T	C	SNP	Het	15.77	gene-EIF2A	EIF2A		rna-XM_025289947.3	exon-XM_025289947.3-9	9	NON_SYNONYMOUS_CODING	N/D	Aac/Gac	214
1	162603606	T	C	SNP	Het	15.77	gene-EIF2A	EIF2A		rna-XM_006048533.4	exon-XM_006048533.4-10	10	NON_SYNONYMOUS_CODING	N/D	Aac/Gac	273
1	162610483	G	T	SNP	Het	22.2	gene-EIF2A	EIF2A		rna-XM_044946036.1	exon-XM_044946036.1-4	4	NON_SYNONYMOUS_CODING	L/I	Cta/Ata	81
1	162610483	G	T	SNP	Het	22.2	gene-EIF2A	EIF2A		rna-XM_025289953.3	exon-XM_025289953.3-3	3	NON_SYNONYMOUS_CODING	L/I	Cta/Ata	20
1	162610483	G	T	SNP	Het	22.2	gene-EIF2A	EIF2A		rna-XM_025289947.3	exon-XM_025289947.3-4	4	NON_SYNONYMOUS_CODING	L/I	Cta/Ata	47
1	162610483	G	T	SNP	Het	22.2	gene-EIF2A	EIF2A		rna-XM_006048533.4	exon-XM_006048533.4-5	5	NON_SYNONYMOUS_CODING	L/I	Cta/Ata	106
1	162614676	G	A	SNP	Hom	19.69	Gene_rna-XR_003110574.3	exon-XR_003110574.3-1		rna-XR_003110574.3	exon-XR_003110574.3-3	3	NON_SYNONYMOUS_CODING	T/I	aCt/aTt	142
1	162614676	G	A	SNP	Hom	19.69	gene-EIF2A	EIF2A		rna-XM_025289947.3	exon-XM_025289947.3-3	3	NON_SYNONYMOUS_CODING	T/I	aCt/aTt	19
1	162639502	T	G	SNP	Het	20.05	Gene_gene-LOC102389824	Gene_gene-LOC102389824		gene-LOC102389824	id-LOC102389824	1	NON_SYNONYMOUS_CODING	F/C	tTc/tGc	57
1	163083359	T	G	SNP	Hom	21.06	Gene_rna-XR_006552389.2	exon-XR_006552389.2-1		rna-XR_006552389.2	exon-XR_006552389.2-1	1	NON_SYNONYMOUS_CODING	D/E	gaT/gaG	50
1	163176320	T	C	SNP	Het	20.45	Gene_rna-XR_006552389.2	exon-XR_006552389.2-1		rna-XR_006552389.2	exon-XR_006552389.2-5	5	NON_SYNONYMOUS_CODING	L/P	cTg/cCg	236
1	163176419	A	G	SNP	Het	24.82	Gene_rna-XR_006552389.2	exon-XR_006552389.2-1		rna-XR_006552389.2	exon-XR_006552389.2-5	5	NON_SYNONYMOUS_CODING	N/S	aAc/aGc	269
1	165346371	C	G	SNP	Het	23.33	Gene_rna-XR_003110658.3	exon-XR_003110658.3-1		rna-XR_003110658.3	exon-XR_003110658.3-4	4	NON_SYNONYMOUS_CODING	V/L	Gta/Cta	138
1	165346371	C	G	SNP	Het	23.33	Gene_rna-XR_006552508.2	exon-XR_006552508.2-1		rna-XR_006552508.2	exon-XR_006552508.2-4	4	NON_SYNONYMOUS_CODING	V/L	Gta/Cta	209
1	165346371	C	G	SNP	Het	23.33	Gene_rna-XR_006552507.2	exon-XR_006552507.2-1		rna-XR_006552507.2	exon-XR_006552507.2-4	4	NON_SYNONYMOUS_CODING	V/L	Gta/Cta	256
1	165346456	T	C	SNP	Het	19.04	Gene_rna-XR_003110658.3	exon-XR_003110658.3-1		rna-XR_003110658.3	exon-XR_003110658.3-4	4	NON_SYNONYMOUS_CODING	I/M	atA/atG	109
1	165346456	T	C	SNP	Het	19.04	Gene_rna-XR_003110657.3	exon-XR_003110657.3-1		rna-XR_003110657.3	exon-XR_003110657.3-4	4	NON_SYNONYMOUS_CODING	Y/C	tAc/tGc	251
1	165346456	T	C	SNP	Het	19.04	Gene_rna-XR_006552506.2	exon-XR_006552506.2-1		rna-XR_006552506.2	exon-XR_006552506.2-5	5	NON_SYNONYMOUS_CODING	Y/C	tAc/tGc	221
1	165346456	T	C	SNP	Het	19.04	Gene_rna-XR_006552508.2	exon-XR_006552508.2-1		rna-XR_006552508.2	exon-XR_006552508.2-4	4	NON_SYNONYMOUS_CODING	I/M	atA/atG	180
1	165346456	T	C	SNP	Het	19.04	Gene_rna-XR_006552507.2	exon-XR_006552507.2-1		rna-XR_006552507.2	exon-XR_006552507.2-4	4	NON_SYNONYMOUS_CODING	I/M	atA/atG	227
1	165372368	C	G	SNP	Het	24.04	Gene_rna-XR_003110658.3	exon-XR_003110658.3-1		rna-XR_003110658.3	exon-XR_003110658.3-1	1	NON_SYNONYMOUS_CODING	K/N	aaG/aaC	29
1	165372368	C	G	SNP	Het	24.04	Gene_rna-XR_003110657.3	exon-XR_003110657.3-1		rna-XR_003110657.3	exon-XR_003110657.3-1	1	NON_SYNONYMOUS_CODING	S/T	aGt/aCt	126
1	165942664	A	G	SNP	Hom	22.71	Gene_rna-XR_006552512.2	exon-XR_006552512.2-1		rna-XR_006552512.2	exon-XR_006552512.2-3	3	NON_SYNONYMOUS_CODING	S/G	Agt/Ggt	344
1	166685219	A	T	SNP	Hom	23.57	Gene_rna-XR_006552514.2	exon-XR_006552514.2-1		rna-XR_006552514.2	exon-XR_006552514.2-2	2	NON_SYNONYMOUS_CODING	F/I	Ttc/Atc	116
1	166685219	A	T	SNP	Hom	23.57	Gene_rna-XR_006552517.2	exon-XR_006552517.2-1		rna-XR_006552517.2	exon-XR_006552517.2-2	2	NON_SYNONYMOUS_CODING	F/I	Ttc/Atc	71
1	166685230	A	C	SNP	Hom	24.59	Gene_rna-XR_006552514.2	exon-XR_006552514.2-1		rna-XR_006552514.2	exon-XR_006552514.2-2	2	NON_SYNONYMOUS_CODING	V/G	gTt/gGt	112
1	166685230	A	C	SNP	Hom	24.59	Gene_rna-XR_006552517.2	exon-XR_006552517.2-1		rna-XR_006552517.2	exon-XR_006552517.2-2	2	NON_SYNONYMOUS_CODING	V/G	gTt/gGt	67
1	171050561	T	C	SNP	Hom	21.71	Gene_gene-LOC102398042	Gene_gene-LOC102398042		gene-LOC102398042	id-LOC102398042	3	NON_SYNONYMOUS_CODING	Q/R	cAg/cGg	156
1	171050655	T	C	SNP	Hom	31.58	Gene_gene-LOC102398042	Gene_gene-LOC102398042		gene-LOC102398042	id-LOC102398042	3	NON_SYNONYMOUS_CODING	T/A	Aca/Gca	125
1	171232708	C	T	SNP	Het	23.32	gene-LOC112580344	LOC112580344		rna-XM_025269730.3	exon-XM_025269730.3-2	2	NON_SYNONYMOUS_CODING	R/C	Cgt/Tgt	252
1	171638203	C	T	SNP	Het	26.25	gene-GK5	GK5		rna-XM_006078015.4	exon-XM_006078015.4-1	1	NON_SYNONYMOUS_CODING	P/S	Ccc/Tcc	8
1	171638230	C	T	SNP	Het	23.56	gene-GK5	GK5		rna-XM_006078015.4	exon-XM_006078015.4-1	1	NON_SYNONYMOUS_CODING	R/C	Cgc/Tgc	17
1	172109244	A	G	SNP	Hom	22.25	Gene_rna-XR_006552624.1	exon-XR_006552624.1-1		rna-XR_006552624.1	exon-XR_006552624.1-3	3	NON_SYNONYMOUS_CODING	L/P	cTg/cCg	117
1	172114178	G	A	SNP	Hom	20.21	Gene_rna-XR_006552624.1	exon-XR_006552624.1-1		rna-XR_006552624.1	exon-XR_006552624.1-1	1	NON_SYNONYMOUS_CODING	P/S	Cct/Tct	72
1	172114346	C	G	SNP	Het	20.23	Gene_rna-XR_006552624.1	exon-XR_006552624.1-1		rna-XR_006552624.1	exon-XR_006552624.1-1	1	NON_SYNONYMOUS_CODING	D/H	Gac/Cac	16
1	172171111	A	G	SNP	Het	26.83	Gene_rna-XR_003110813.3	exon-XR_003110813.3-1		rna-XR_003110813.3	exon-XR_003110813.3-3	3	NON_SYNONYMOUS_CODING	Y/H	Tat/Cat	592
1	172171111	A	G	SNP	Het	26.83	Gene_rna-XR_006552636.2	exon-XR_006552636.2-1		rna-XR_006552636.2	exon-XR_006552636.2-3	3	NON_SYNONYMOUS_CODING	V/A	gTa/gCa	594
1	172171111	A	G	SNP	Het	26.83	Gene_rna-XR_006552635.2	exon-XR_006552635.2-1		rna-XR_006552635.2	exon-XR_006552635.2-3	3	NON_SYNONYMOUS_CODING	Y/H	Tat/Cat	592
1	172171192	C	T	SNP	Het	19.49	Gene_rna-XR_003110813.3	exon-XR_003110813.3-1		rna-XR_003110813.3	exon-XR_003110813.3-3	3	NON_SYNONYMOUS_CODING	A/T	Gcc/Acc	565
1	172171192	C	T	SNP	Het	19.49	Gene_rna-XR_006552636.2	exon-XR_006552636.2-1		rna-XR_006552636.2	exon-XR_006552636.2-3	3	NON_SYNONYMOUS_CODING	R/H	cGc/cAc	567
1	172171192	C	T	SNP	Het	19.49	Gene_rna-XR_006552635.2	exon-XR_006552635.2-1		rna-XR_006552635.2	exon-XR_006552635.2-3	3	NON_SYNONYMOUS_CODING	A/T	Gcc/Acc	565
1	172173050	G	A	SNP	Het	23.93	gene-LOC102389985	LOC102389985		rna-XM_044946439.2	exon-XM_044946439.2-2	2	NON_SYNONYMOUS_CODING	S/F	tCt/tTt	39
1	172173050	G	A	SNP	Het	23.93	gene-LOC102389985	LOC102389985		rna-XM_006078031.4	exon-XM_006078031.4-2	2	NON_SYNONYMOUS_CODING	S/F	tCt/tTt	39
1	172173050	G	A	SNP	Het	23.93	gene-LOC102389985	LOC102389985		rna-XM_044946442.2	exon-XM_044946442.2-2	2	NON_SYNONYMOUS_CODING	S/F	tCt/tTt	39
1	172173050	G	A	SNP	Het	23.93	gene-LOC102389985	LOC102389985		rna-XM_025290758.3	exon-XM_025290758.3-2	2	NON_SYNONYMOUS_CODING	S/F	tCt/tTt	39
1	172179315	T	G	SNP	Het	23.13	Gene_rna-XR_006552636.2	exon-XR_006552636.2-1		rna-XR_006552636.2	exon-XR_006552636.2-1	1	NON_SYNONYMOUS_CODING	I/L	Ata/Cta	354
1	172371287	C	T	SNP	Het	22.25	Gene_gene-LOC102398685	Gene_gene-LOC102398685		gene-LOC102398685	id-LOC102398685	1	NON_SYNONYMOUS_CODING	A/V	gCg/gTg	47
1	172371316	G	A	SNP	Het	26.91	Gene_gene-LOC102398685	Gene_gene-LOC102398685		gene-LOC102398685	id-LOC102398685	1	NON_SYNONYMOUS_CODING	A/T	Gcc/Acc	57
1	172371326	T	C	SNP	Hom	21.15	Gene_gene-LOC102398685	Gene_gene-LOC102398685		gene-LOC102398685	id-LOC102398685	1	NON_SYNONYMOUS_CODING	V/A	gTt/gCt	60
1	172475481	T	G	SNP	Hom	33.61	Gene_rna-XR_006552693.2	exon-XR_006552693.2-1		rna-XR_006552693.2	exon-XR_006552693.2-1	1	NON_SYNONYMOUS_CODING	E/A	gAg/gCg	35
1	172475807	A	G	SNP	Het	24.22	Gene_rna-XR_006552691.2	exon-XR_006552691.2-1		rna-XR_006552691.2	exon-XR_006552691.2-1	1	NON_SYNONYMOUS_CODING	W/R	Tgg/Cgg	68
1	172475917	G	A	SNP	Het	21.19	Gene_rna-XR_006552691.2	exon-XR_006552691.2-1		rna-XR_006552691.2	exon-XR_006552691.2-1	1	NON_SYNONYMOUS_CODING	P/L	cCc/cTc	31
1	173292173	A	G	SNP	Hom	23.14	gene-CLSTN2	CLSTN2		rna-XM_006061606.4	exon-XM_006061606.4-15	15	NON_SYNONYMOUS_CODING	L/P	cTg/cCg	795
1	173292173	A	G	SNP	Hom	23.14	gene-CLSTN2	CLSTN2		rna-XM_044946560.2	exon-XM_044946560.2-15	15	NON_SYNONYMOUS_CODING	L/P	cTg/cCg	797
1	173390284	C	T	SNP	Hom	22.89	gene-CLSTN2	CLSTN2		rna-XM_006061606.4	exon-XM_006061606.4-7	7	NON_SYNONYMOUS_CODING	S/N	aGc/aAc	341
1	173390284	C	T	SNP	Hom	22.89	gene-CLSTN2	CLSTN2		rna-XM_044946560.2	exon-XM_044946560.2-7	7	NON_SYNONYMOUS_CODING	S/N	aGc/aAc	341
1	174436426	A	G	SNP	Hom	31.27	Gene_rna-XR_006641310.1	exon-XR_006641310.1-1		rna-XR_006641310.1	exon-XR_006641310.1-3	3	NON_SYNONYMOUS_CODING	C/R	Tgc/Cgc	84
1	174648682	C	G	SNP	Hom	32.86	Gene_rna-XR_006641311.1	exon-XR_006641311.1-1		rna-XR_006641311.1	exon-XR_006641311.1-7	7	NON_SYNONYMOUS_CODING	S/T	aGt/aCt	299
1	174654981	T	C	SNP	Hom	24.42	gene-MRPS22	MRPS22		rna-XM_006069969.4	exon-XM_006069969.4-2	2	NON_SYNONYMOUS_CODING	N/S	aAc/aGc	61
1	174654987	T	G	SNP	Hom	21.31	gene-MRPS22	MRPS22		rna-XM_006069969.4	exon-XM_006069969.4-2	2	NON_SYNONYMOUS_CODING	Y/S	tAt/tCt	59
1	174979464	A	C	SNP	Het	15.98	gene-LOC102407708	LOC102407708		rna-XM_006069984.4	exon-XM_006069984.4-1	1	NON_SYNONYMOUS_CODING	H/P	cAt/cCt	19
1	174979465	T	G	SNP	Het	20.75	gene-LOC102407708	LOC102407708		rna-XM_006069984.4	exon-XM_006069984.4-1	1	NON_SYNONYMOUS_CODING	H/Q	caT/caG	19
1	174979779	C	T	SNP	Hom	25.15	gene-LOC102407708	LOC102407708		rna-XM_006069984.4	exon-XM_006069984.4-1	1	NON_SYNONYMOUS_CODING	A/V	gCt/gTt	124
1	174980276	A	C	SNP	Hom	22.71	gene-LOC102407708	LOC102407708		rna-XM_006069984.4	exon-XM_006069984.4-1	1	NON_SYNONYMOUS_CODING	N/H	Aac/Cac	290
1	174980297	A	G	SNP	Hom	21.26	gene-LOC102407708	LOC102407708		rna-XM_006069984.4	exon-XM_006069984.4-1	1	NON_SYNONYMOUS_CODING	K/E	Aaa/Gaa	297
1	175185704	G	A	SNP	Het	21.84	Gene_gene-LOC102409345	Gene_gene-LOC102409345		gene-LOC102409345	id-LOC102409345	1	NON_SYNONYMOUS_CODING	A/T	Gct/Act	125
1	175186671	C	A	SNP	Het	20.65	Gene_rna-XR_006552937.2	exon-XR_006552937.2-1		rna-XR_006552937.2	exon-XR_006552937.2-2	2	NON_SYNONYMOUS_CODING	C/F	tGt/tTt	398
1	175186724	T	A	SNP	Het	21.61	Gene_rna-XR_006552937.2	exon-XR_006552937.2-1		rna-XR_006552937.2	exon-XR_006552937.2-2	2	NON_SYNONYMOUS_CODING	L/F	ttA/ttT	380
1	175192002	C	G	SNP	Het	23.35	Gene_rna-XR_006552937.2	exon-XR_006552937.2-1		rna-XR_006552937.2	exon-XR_006552937.2-1	1	NON_SYNONYMOUS_CODING	V/L	Gta/Cta	207
1	175192500	C	T	SNP	Het	14.41	Gene_rna-XR_006552937.2	exon-XR_006552937.2-1		rna-XR_006552937.2	exon-XR_006552937.2-1	1	NON_SYNONYMOUS_CODING	G/R	Gga/Aga	41
1	175324139	C	G	SNP	Het	16.33	gene-PIK3CB	PIK3CB		rna-XM_006069974.4	exon-XM_006069974.4-11	11	NON_SYNONYMOUS_CODING	F/L	ttC/ttG	495
1	175324139	C	G	SNP	Het	16.33	gene-PIK3CB	PIK3CB		rna-XM_025290986.3	exon-XM_025290986.3-5	5	NON_SYNONYMOUS_CODING	F/L	ttC/ttG	149
1	175324139	C	G	SNP	Het	16.33	gene-PIK3CB	PIK3CB		rna-XM_025290968.3	exon-XM_025290968.3-11	11	NON_SYNONYMOUS_CODING	F/L	ttC/ttG	495
1	175486476	C	T	SNP	Het	22.76	Gene_gene-LOC102405898	Gene_gene-LOC102405898		gene-LOC102405898	id-LOC102405898	1	NON_SYNONYMOUS_CODING	P/S	Cct/Tct	231
1	175719619	G	T	SNP	Het	20.85	Gene_rna-XR_003110947.3	exon-XR_003110947.3-1		rna-XR_003110947.3	exon-XR_003110947.3-22	22	NON_SYNONYMOUS_CODING	T/K	aCg/aAg	846
1	175719619	G	T	SNP	Het	20.85	Gene_rna-XR_003110955.3	exon-XR_003110955.3-1		rna-XR_003110955.3	exon-XR_003110955.3-23	23	NON_SYNONYMOUS_CODING	R/S	Cgt/Agt	801
1	175904686	C	A	SNP	Het	19.83	gene-A4GNT	A4GNT		rna-XM_025291228.3	exon-XM_025291228.3-3	3	NON_SYNONYMOUS_CODING	N/K	aaC/aaA	340
1	175904686	C	A	SNP	Het	19.83	gene-A4GNT	A4GNT		rna-XM_044946774.2	exon-XM_044946774.2-3	3	NON_SYNONYMOUS_CODING	N/K	aaC/aaA	264
1	175954167	A	G	SNP	Hom	27.71	gene-DZIP1L	DZIP1L		rna-XM_044946788.2	exon-XM_044946788.2-9	9	NON_SYNONYMOUS_CODING	K/E	Aag/Gag	357
1	175954167	A	G	SNP	Hom	27.71	gene-DZIP1L	DZIP1L		rna-XM_044946777.2	exon-XM_044946777.2-9	9	NON_SYNONYMOUS_CODING	K/E	Aag/Gag	357
1	175954167	A	G	SNP	Hom	27.71	gene-DZIP1L	DZIP1L		rna-XM_044946784.2	exon-XM_044946784.2-9	9	NON_SYNONYMOUS_CODING	K/E	Aag/Gag	357
1	175954167	A	G	SNP	Hom	27.71	gene-DZIP1L	DZIP1L		rna-XM_044946794.2	exon-XM_044946794.2-9	9	NON_SYNONYMOUS_CODING	K/E	Aag/Gag	357
1	175954167	A	G	SNP	Hom	27.71	gene-DZIP1L	DZIP1L		rna-XM_044946790.2	exon-XM_044946790.2-9	9	NON_SYNONYMOUS_CODING	K/E	Aag/Gag	357
1	175954167	A	G	SNP	Hom	27.71	gene-DZIP1L	DZIP1L		rna-XM_044946804.2	exon-XM_044946804.2-7	7	NON_SYNONYMOUS_CODING	K/E	Aag/Gag	288
1	175954167	A	G	SNP	Hom	27.71	gene-DZIP1L	DZIP1L		rna-XM_044946779.2	exon-XM_044946779.2-9	9	NON_SYNONYMOUS_CODING	K/E	Aag/Gag	357
1	175954167	A	G	SNP	Hom	27.71	gene-DZIP1L	DZIP1L		rna-XM_044946808.2	exon-XM_044946808.2-9	9	NON_SYNONYMOUS_CODING	K/E	Aag/Gag	357
1	176029609	A	G	SNP	Het	16.39	Gene_rna-XR_006552895.2	exon-XR_006552895.2-1		rna-XR_006552895.2	exon-XR_006552895.2-1	1	NON_SYNONYMOUS_CODING	Y/C	tAt/tGt	121
1	176030733	A	G	SNP	Het	19.71	Gene_rna-XR_006552895.2	exon-XR_006552895.2-1		rna-XR_006552895.2	exon-XR_006552895.2-1	1	NON_SYNONYMOUS_CODING	T/A	Acc/Gcc	496
1	176030989	G	T	SNP	Het	20.31	Gene_rna-XR_006552895.2	exon-XR_006552895.2-1		rna-XR_006552895.2	exon-XR_006552895.2-1	1	NON_SYNONYMOUS_CODING	C/F	tGt/tTt	581
1	177005985	A	T	SNP	Het	19.82	Gene_rna-XR_006552991.2	exon-XR_006552991.2-1		rna-XR_006552991.2	exon-XR_006552991.2-2	2	NON_SYNONYMOUS_CODING	M/L	Atg/Ttg	54
1	177006042	A	C	SNP	Het	17	Gene_rna-XR_006552991.2	exon-XR_006552991.2-1		rna-XR_006552991.2	exon-XR_006552991.2-2	2	NON_SYNONYMOUS_CODING	T/P	Aca/Cca	73
1	177007297	C	T	SNP	Hom	21.93	Gene_rna-XR_006552991.2	exon-XR_006552991.2-1		rna-XR_006552991.2	exon-XR_006552991.2-3	3	NON_SYNONYMOUS_CODING	R/C	Cgt/Tgt	127
1	177972335	T	C	SNP	Het	25.77	gene-TRNAG-CCC-14	TRNAG-CCC		rna-TRNAG-CCC-14	exon-TRNAG-CCC-14-1	1	NON_SYNONYMOUS_CODING	N/S	aAt/aGt	13
1	179047714	C	G	SNP	Het	15.74	Gene_rna-XR_006552949.2	exon-XR_006552949.2-1		rna-XR_006552949.2	exon-XR_006552949.2-4	4	NON_SYNONYMOUS_CODING	D/E	gaC/gaG	127
1	180233399	C	G	SNP	Hom	29.09	Gene_gene-LOC102399786	Gene_gene-LOC102399786		gene-LOC102399786	id-LOC102399786	1	NON_SYNONYMOUS_CODING	R/G	Cgt/Ggt	64
1	180295788	T	C	SNP	Het	14.75	Gene_gene-LOC112586542	Gene_gene-LOC112586542		gene-LOC112586542	id-LOC112586542	1	NON_SYNONYMOUS_CODING	V/A	gTa/gCa	199
1	180296015	T	C	SNP	Het	24.3	Gene_gene-LOC112586542	Gene_gene-LOC112586542		gene-LOC112586542	id-LOC112586542	1	NON_SYNONYMOUS_CODING	W/R	Tgg/Cgg	275
1	180296178	G	A	SNP	Het	19.81	Gene_gene-LOC112586542	Gene_gene-LOC112586542		gene-LOC112586542	id-LOC112586542	1	NON_SYNONYMOUS_CODING	G/E	gGa/gAa	329
1	180296306	G	A	SNP	Het	14.6	Gene_gene-LOC112586542	Gene_gene-LOC112586542		gene-LOC112586542	id-LOC112586542	1	NON_SYNONYMOUS_CODING	V/M	Gtg/Atg	372
1	180296468	A	G	SNP	Het	20.14	Gene_gene-LOC112586542	Gene_gene-LOC112586542		gene-LOC112586542	id-LOC112586542	1	NON_SYNONYMOUS_CODING	I/V	Atc/Gtc	426
1	180359845	G	A	SNP	Hom	26.63	gene-SLCO2A1	SLCO2A1		rna-XM_006051420.4	exon-XM_006051420.4-11	11	NON_SYNONYMOUS_CODING	G/R	Ggg/Agg	497
1	180563616	T	C	SNP	Het	20.04	Gene_gene-LOC102401692	Gene_gene-LOC102401692		gene-LOC102401692	id-LOC102401692	1	NON_SYNONYMOUS_CODING	I/V	Att/Gtt	302
1	180563903	T	C	SNP	Het	23.48	Gene_gene-LOC102401692	Gene_gene-LOC102401692		gene-LOC102401692	id-LOC102401692	1	NON_SYNONYMOUS_CODING	N/S	aAt/aGt	206
1	180563923	T	C	SNP	Hom	30.96	Gene_gene-LOC102401692	Gene_gene-LOC102401692		gene-LOC102401692	id-LOC102401692	1	NON_SYNONYMOUS_CODING	I/M	atA/atG	199
1	180564209	T	C	SNP	Het	25.35	Gene_gene-LOC102401692	Gene_gene-LOC102401692		gene-LOC102401692	id-LOC102401692	1	NON_SYNONYMOUS_CODING	E/G	gAg/gGg	104
1	180564281	C	T	SNP	Hom	22.5	Gene_gene-LOC102401692	Gene_gene-LOC102401692		gene-LOC102401692	id-LOC102401692	1	NON_SYNONYMOUS_CODING	R/K	aGg/aAg	80
1	180564393	G	A	SNP	Hom	23.61	Gene_gene-LOC102401692	Gene_gene-LOC102401692		gene-LOC102401692	id-LOC102401692	1	NON_SYNONYMOUS_CODING	P/S	Ccg/Tcg	43
1	180608950	A	C	SNP	Hom	22.09	gene-LOC102400938	LOC102400938		rna-XM_006051412.4	exon-XM_006051412.4-5	5	NON_SYNONYMOUS_CODING	S/A	Tcc/Gcc	197
1	180608950	A	C	SNP	Hom	22.09	gene-LOC102400938	LOC102400938		rna-XM_006051411.4	exon-XM_006051411.4-5	5	NON_SYNONYMOUS_CODING	S/A	Tcc/Gcc	197
1	180611232	T	C	SNP	Hom	22.61	gene-LOC102400938	LOC102400938		rna-XM_006051412.4	exon-XM_006051412.4-3	3	NON_SYNONYMOUS_CODING	M/V	Atg/Gtg	100
1	180611232	T	C	SNP	Hom	22.61	gene-LOC102400938	LOC102400938		rna-XM_006051411.4	exon-XM_006051411.4-3	3	NON_SYNONYMOUS_CODING	M/V	Atg/Gtg	100
1	180614405	T	G	SNP	Hom	21.46	gene-LOC102400938	LOC102400938		rna-XM_006051412.4	exon-XM_006051412.4-2	2	NON_SYNONYMOUS_CODING	M/L	Atg/Ctg	16
1	180614405	T	G	SNP	Hom	21.46	gene-LOC102400938	LOC102400938		rna-XM_006051411.4	exon-XM_006051411.4-2	2	NON_SYNONYMOUS_CODING	M/L	Atg/Ctg	16
1	180665654	A	G	SNP	Hom	22.82	Gene_rna-XR_006553037.2	exon-XR_006553037.2-1		rna-XR_006553037.2	exon-XR_006553037.2-1	1	NON_SYNONYMOUS_CODING	I/V	Atc/Gtc	169
1	180665669	G	C	SNP	Het	6.73	Gene_rna-XR_006553037.2	exon-XR_006553037.2-1		rna-XR_006553037.2	exon-XR_006553037.2-1	1	NON_SYNONYMOUS_CODING	D/H	Gat/Cat	174
1	180667301	G	C	SNP	Hom	24.17	Gene_rna-XR_006553037.2	exon-XR_006553037.2-1		rna-XR_006553037.2	exon-XR_006553037.2-3	3	NON_SYNONYMOUS_CODING	V/L	Gta/Cta	475
1	180667418	T	C	SNP	Hom	22.33	Gene_rna-XR_006553037.2	exon-XR_006553037.2-1		rna-XR_006553037.2	exon-XR_006553037.2-3	3	NON_SYNONYMOUS_CODING	W/R	Tgg/Cgg	514
1	180667658	C	A	SNP	Hom	23.16	Gene_rna-XR_006553037.2	exon-XR_006553037.2-1		rna-XR_006553037.2	exon-XR_006553037.2-3	3	NON_SYNONYMOUS_CODING	Q/K	Cag/Aag	594
1	180667725	T	C	SNP	Hom	21.04	Gene_rna-XR_006553037.2	exon-XR_006553037.2-1		rna-XR_006553037.2	exon-XR_006553037.2-3	3	NON_SYNONYMOUS_CODING	I/T	aTa/aCa	616
1	180667775	A	G	SNP	Hom	23.57	Gene_rna-XR_006553037.2	exon-XR_006553037.2-1		rna-XR_006553037.2	exon-XR_006553037.2-3	3	NON_SYNONYMOUS_CODING	R/G	Agg/Ggg	633
1	180912578	C	T	SNP	Hom	21.76	gene-BFSP2	BFSP2		rna-XM_006058754.4	exon-XM_006058754.4-3	3	NON_SYNONYMOUS_CODING	G/S	Ggc/Agc	280
1	180912578	C	T	SNP	Hom	21.76	gene-BFSP2	BFSP2		rna-XM_044947052.2	exon-XM_044947052.2-3	3	NON_SYNONYMOUS_CODING	G/S	Ggc/Agc	280
1	181809528	G	T	SNP	Het	8.24	gene-NPHP3	NPHP3		rna-XM_025291706.3	exon-XM_025291706.3-8	8	NON_SYNONYMOUS_CODING	K/N	aaG/aaT	447
1	181809528	G	T	SNP	Het	8.24	gene-NPHP3	NPHP3		rna-XM_006052128.4	exon-XM_006052128.4-8	8	NON_SYNONYMOUS_CODING	K/N	aaG/aaT	447
1	182194713	G	A	SNP	Het	21.1	gene-ACP3	ACP3		rna-XM_025291716.3	exon-XM_025291716.3-11	11	NON_SYNONYMOUS_CODING	H/Y	Cat/Tat	407
1	182194713	G	A	SNP	Het	21.1	gene-ACP3	ACP3		rna-XM_025291728.3	exon-XM_025291728.3-10	10	NON_SYNONYMOUS_CODING	P/L	cCa/cTa	351
1	182795367	A	C	SNP	Hom	27.09	Gene_gene-LOC102415238	Gene_gene-LOC102415238		gene-LOC102415238	id-LOC102415238	1	NON_SYNONYMOUS_CODING	N/H	Aac/Cac	85
1	182795749	T	A	SNP	Het	23.74	Gene_gene-LOC102415238	Gene_gene-LOC102415238		gene-LOC102415238	id-LOC102415238	1	NON_SYNONYMOUS_CODING	L/Q	cTg/cAg	212
1	182796550	A	G	SNP	Het	19.95	Gene_gene-LOC102415238	Gene_gene-LOC102415238		gene-LOC102415238	id-LOC102415238	1	NON_SYNONYMOUS_CODING	N/S	aAt/aGt	479
1	183465065	C	G	SNP	Hom	28.68	Gene_gene-LOC102405159	Gene_gene-LOC102405159		gene-LOC102405159	id-LOC102405159-2	2	NON_SYNONYMOUS_CODING	P/R	cCt/cGt	378
1	183465414	G	A	SNP	Het	21.01	Gene_gene-LOC102405159	Gene_gene-LOC102405159		gene-LOC102405159	id-LOC102405159-2	2	NON_SYNONYMOUS_CODING	M/I	atG/atA	494
1	183552836	C	T	SNP	Het	22.68	gene-NEK11	NEK11		rna-XM_044947216.2	exon-XM_044947216.2-17	17	NON_SYNONYMOUS_CODING	S/N	aGc/aAc	566
1	183553038	G	A	SNP	Het	22.27	gene-NEK11	NEK11		rna-XM_044947211.2	exon-XM_044947211.2-17	17	NON_SYNONYMOUS_CODING	P/S	Cca/Tca	577
1	183553038	G	A	SNP	Het	22.27	gene-NEK11	NEK11		rna-XM_044947222.2	exon-XM_044947222.2-14	14	NON_SYNONYMOUS_CODING	A/V	gCc/gTc	403
1	183553038	G	A	SNP	Het	22.27	gene-NEK11	NEK11		rna-XM_044947213.2	exon-XM_044947213.2-17	17	NON_SYNONYMOUS_CODING	P/S	Cca/Tca	577
1	183553038	G	A	SNP	Het	22.27	gene-NEK11	NEK11		rna-XM_044947216.2	exon-XM_044947216.2-16	16	NON_SYNONYMOUS_CODING	A/V	gCc/gTc	537
1	183553038	G	A	SNP	Het	22.27	gene-NEK11	NEK11		rna-XM_044947220.2	exon-XM_044947220.2-14	14	NON_SYNONYMOUS_CODING	A/V	gCc/gTc	442
1	183553038	G	A	SNP	Het	22.27	gene-NEK11	NEK11		rna-XM_025291948.3	exon-XM_025291948.3-12	12	NON_SYNONYMOUS_CODING	A/V	gCc/gTc	420
1	183553038	G	A	SNP	Het	22.27	gene-NEK11	NEK11		rna-XM_025291880.3	exon-XM_025291880.3-16	16	NON_SYNONYMOUS_CODING	A/V	gCc/gTc	537
1	183553038	G	A	SNP	Het	22.27	gene-NEK11	NEK11		rna-XM_025291891.3	exon-XM_025291891.3-17	17	NON_SYNONYMOUS_CODING	A/V	gCc/gTc	537
1	183553038	G	A	SNP	Het	22.27	gene-NEK11	NEK11		rna-XM_025291900.3	exon-XM_025291900.3-15	15	NON_SYNONYMOUS_CODING	A/V	gCc/gTc	525
1	183553038	G	A	SNP	Het	22.27	gene-NEK11	NEK11		rna-XM_025291963.3	exon-XM_025291963.3-14	14	NON_SYNONYMOUS_CODING	A/V	gCc/gTc	403
1	183553038	G	A	SNP	Het	22.27	gene-NEK11	NEK11		rna-XM_025291906.3	exon-XM_025291906.3-16	16	NON_SYNONYMOUS_CODING	A/V	gCc/gTc	522
1	183553038	G	A	SNP	Het	22.27	gene-NEK11	NEK11		rna-XM_025291957.3	exon-XM_025291957.3-12	12	NON_SYNONYMOUS_CODING	A/V	gCc/gTc	405
1	183553038	G	A	SNP	Het	22.27	gene-NEK11	NEK11		rna-XM_025291915.3	exon-XM_025291915.3-15	15	NON_SYNONYMOUS_CODING	A/V	gCc/gTc	510
1	183553038	G	A	SNP	Het	22.27	gene-NEK11	NEK11		rna-XM_025291965.3	exon-XM_025291965.3-14	14	NON_SYNONYMOUS_CODING	A/V	gCc/gTc	389
1	183553038	G	A	SNP	Het	22.27	gene-NEK11	NEK11		rna-XM_025291934.3	exon-XM_025291934.3-16	16	NON_SYNONYMOUS_CODING	A/V	gCc/gTc	537
1	183645092	A	G	SNP	Het	17.01	gene-NEK11	NEK11		rna-XM_044947211.2	exon-XM_044947211.2-12	12	NON_SYNONYMOUS_CODING	L/S	tTg/tCg	392
1	183645092	A	G	SNP	Het	17.01	gene-NEK11	NEK11		rna-XM_044947222.2	exon-XM_044947222.2-10	10	NON_SYNONYMOUS_CODING	L/S	tTg/tCg	258
1	183645092	A	G	SNP	Het	17.01	gene-NEK11	NEK11		rna-XM_044947213.2	exon-XM_044947213.2-12	12	NON_SYNONYMOUS_CODING	L/S	tTg/tCg	392
1	183645092	A	G	SNP	Het	17.01	gene-NEK11	NEK11		rna-XM_044947216.2	exon-XM_044947216.2-12	12	NON_SYNONYMOUS_CODING	L/S	tTg/tCg	392
1	183645092	A	G	SNP	Het	17.01	gene-NEK11	NEK11		rna-XM_044947215.2	exon-XM_044947215.2-12	12	NON_SYNONYMOUS_CODING	L/S	tTg/tCg	392
1	183645092	A	G	SNP	Het	17.01	gene-NEK11	NEK11		rna-XM_044947220.2	exon-XM_044947220.2-10	10	NON_SYNONYMOUS_CODING	L/S	tTg/tCg	297
1	183645092	A	G	SNP	Het	17.01	gene-NEK11	NEK11		rna-XM_025291948.3	exon-XM_025291948.3-8	8	NON_SYNONYMOUS_CODING	L/S	tTg/tCg	275
1	183645092	A	G	SNP	Het	17.01	gene-NEK11	NEK11		rna-XM_025291880.3	exon-XM_025291880.3-12	12	NON_SYNONYMOUS_CODING	L/S	tTg/tCg	392
1	183645092	A	G	SNP	Het	17.01	gene-NEK11	NEK11		rna-XM_025291891.3	exon-XM_025291891.3-13	13	NON_SYNONYMOUS_CODING	L/S	tTg/tCg	392
1	183645092	A	G	SNP	Het	17.01	gene-NEK11	NEK11		rna-XM_025291900.3	exon-XM_025291900.3-11	11	NON_SYNONYMOUS_CODING	L/S	tTg/tCg	380
1	183645092	A	G	SNP	Het	17.01	gene-NEK11	NEK11		rna-XM_025291940.3	exon-XM_025291940.3-11	11	NON_SYNONYMOUS_CODING	L/S	tTg/tCg	380
1	183645092	A	G	SNP	Het	17.01	gene-NEK11	NEK11		rna-XM_025291963.3	exon-XM_025291963.3-10	10	NON_SYNONYMOUS_CODING	L/S	tTg/tCg	258
1	183645092	A	G	SNP	Het	17.01	gene-NEK11	NEK11		rna-XM_025291919.3	exon-XM_025291919.3-12	12	NON_SYNONYMOUS_CODING	L/S	tTg/tCg	392
1	183645092	A	G	SNP	Het	17.01	gene-NEK11	NEK11		rna-XM_025291906.3	exon-XM_025291906.3-12	12	NON_SYNONYMOUS_CODING	L/S	tTg/tCg	392
1	183645092	A	G	SNP	Het	17.01	gene-NEK11	NEK11		rna-XM_025291944.3	exon-XM_025291944.3-12	12	NON_SYNONYMOUS_CODING	L/S	tTg/tCg	392
1	183645092	A	G	SNP	Het	17.01	gene-NEK11	NEK11		rna-XM_025291957.3	exon-XM_025291957.3-8	8	NON_SYNONYMOUS_CODING	L/S	tTg/tCg	275
1	183645092	A	G	SNP	Het	17.01	gene-NEK11	NEK11		rna-XM_025291915.3	exon-XM_025291915.3-11	11	NON_SYNONYMOUS_CODING	L/S	tTg/tCg	380
1	183645092	A	G	SNP	Het	17.01	gene-NEK11	NEK11		rna-XM_025291965.3	exon-XM_025291965.3-10	10	NON_SYNONYMOUS_CODING	L/S	tTg/tCg	244
1	183645092	A	G	SNP	Het	17.01	gene-NEK11	NEK11		rna-XM_025291934.3	exon-XM_025291934.3-12	12	NON_SYNONYMOUS_CODING	L/S	tTg/tCg	392
1	183645092	A	G	SNP	Het	17.01	gene-NEK11	NEK11		rna-XM_025291924.3	exon-XM_025291924.3-12	12	NON_SYNONYMOUS_CODING	L/S	tTg/tCg	392
1	183645104	T	C	SNP	Het	19.48	gene-NEK11	NEK11		rna-XM_044947211.2	exon-XM_044947211.2-12	12	NON_SYNONYMOUS_CODING	Q/R	cAg/cGg	388
1	183645104	T	C	SNP	Het	19.48	gene-NEK11	NEK11		rna-XM_044947222.2	exon-XM_044947222.2-10	10	NON_SYNONYMOUS_CODING	Q/R	cAg/cGg	254
1	183645104	T	C	SNP	Het	19.48	gene-NEK11	NEK11		rna-XM_044947213.2	exon-XM_044947213.2-12	12	NON_SYNONYMOUS_CODING	Q/R	cAg/cGg	388
1	183645104	T	C	SNP	Het	19.48	gene-NEK11	NEK11		rna-XM_044947216.2	exon-XM_044947216.2-12	12	NON_SYNONYMOUS_CODING	Q/R	cAg/cGg	388
1	183645104	T	C	SNP	Het	19.48	gene-NEK11	NEK11		rna-XM_044947215.2	exon-XM_044947215.2-12	12	NON_SYNONYMOUS_CODING	Q/R	cAg/cGg	388
1	183645104	T	C	SNP	Het	19.48	gene-NEK11	NEK11		rna-XM_044947220.2	exon-XM_044947220.2-10	10	NON_SYNONYMOUS_CODING	Q/R	cAg/cGg	293
1	183645104	T	C	SNP	Het	19.48	gene-NEK11	NEK11		rna-XM_025291948.3	exon-XM_025291948.3-8	8	NON_SYNONYMOUS_CODING	Q/R	cAg/cGg	271
1	183645104	T	C	SNP	Het	19.48	gene-NEK11	NEK11		rna-XM_025291880.3	exon-XM_025291880.3-12	12	NON_SYNONYMOUS_CODING	Q/R	cAg/cGg	388
1	183645104	T	C	SNP	Het	19.48	gene-NEK11	NEK11		rna-XM_025291891.3	exon-XM_025291891.3-13	13	NON_SYNONYMOUS_CODING	Q/R	cAg/cGg	388
1	183645104	T	C	SNP	Het	19.48	gene-NEK11	NEK11		rna-XM_025291900.3	exon-XM_025291900.3-11	11	NON_SYNONYMOUS_CODING	Q/R	cAg/cGg	376
1	183645104	T	C	SNP	Het	19.48	gene-NEK11	NEK11		rna-XM_025291940.3	exon-XM_025291940.3-11	11	NON_SYNONYMOUS_CODING	Q/R	cAg/cGg	376
1	183645104	T	C	SNP	Het	19.48	gene-NEK11	NEK11		rna-XM_025291963.3	exon-XM_025291963.3-10	10	NON_SYNONYMOUS_CODING	Q/R	cAg/cGg	254
1	183645104	T	C	SNP	Het	19.48	gene-NEK11	NEK11		rna-XM_025291919.3	exon-XM_025291919.3-12	12	NON_SYNONYMOUS_CODING	Q/R	cAg/cGg	388
1	183645104	T	C	SNP	Het	19.48	gene-NEK11	NEK11		rna-XM_025291906.3	exon-XM_025291906.3-12	12	NON_SYNONYMOUS_CODING	Q/R	cAg/cGg	388
1	183645104	T	C	SNP	Het	19.48	gene-NEK11	NEK11		rna-XM_025291944.3	exon-XM_025291944.3-12	12	NON_SYNONYMOUS_CODING	Q/R	cAg/cGg	388
1	183645104	T	C	SNP	Het	19.48	gene-NEK11	NEK11		rna-XM_025291957.3	exon-XM_025291957.3-8	8	NON_SYNONYMOUS_CODING	Q/R	cAg/cGg	271
1	183645104	T	C	SNP	Het	19.48	gene-NEK11	NEK11		rna-XM_025291915.3	exon-XM_025291915.3-11	11	NON_SYNONYMOUS_CODING	Q/R	cAg/cGg	376
1	183645104	T	C	SNP	Het	19.48	gene-NEK11	NEK11		rna-XM_025291965.3	exon-XM_025291965.3-10	10	NON_SYNONYMOUS_CODING	Q/R	cAg/cGg	240
1	183645104	T	C	SNP	Het	19.48	gene-NEK11	NEK11		rna-XM_025291934.3	exon-XM_025291934.3-12	12	NON_SYNONYMOUS_CODING	Q/R	cAg/cGg	388
1	183645104	T	C	SNP	Het	19.48	gene-NEK11	NEK11		rna-XM_025291924.3	exon-XM_025291924.3-12	12	NON_SYNONYMOUS_CODING	Q/R	cAg/cGg	388
1	184350633	A	G	SNP	Hom	21.3	gene-HMGN1	HMGN1		rna-XM_045165312.1	exon-XM_045165312.1-4	4	NON_SYNONYMOUS_CODING	L/P	cTc/cCc	182
1	184782663	G	C	SNP	Het	19.48	gene-IGSF5	IGSF5		rna-XM_006076936.4	exon-XM_006076936.4-3	3	NON_SYNONYMOUS_CODING	G/A	gGc/gCc	88
1	184782663	G	C	SNP	Het	19.48	gene-IGSF5	IGSF5		rna-XM_044947279.2	exon-XM_044947279.2-3	3	NON_SYNONYMOUS_CODING	G/A	gGc/gCc	88
1	184782663	G	C	SNP	Het	19.48	gene-IGSF5	IGSF5		rna-XM_044947269.2	exon-XM_044947269.2-3	3	NON_SYNONYMOUS_CODING	G/A	gGc/gCc	88
1	184782663	G	C	SNP	Het	19.48	gene-IGSF5	IGSF5		rna-XM_044947275.2	exon-XM_044947275.2-3	3	NON_SYNONYMOUS_CODING	G/A	gGc/gCc	88
1	184782663	G	C	SNP	Het	19.48	gene-IGSF5	IGSF5		rna-XM_006076937.4	exon-XM_006076937.4-3	3	NON_SYNONYMOUS_CODING	G/A	gGc/gCc	88
1	185532002	G	A	SNP	Het	25.65	Gene_rna-XR_006553150.1	exon-XR_006553150.1-1		rna-XR_006553150.1	exon-XR_006553150.1-1	1	NON_SYNONYMOUS_CODING	R/Q	cGa/cAa	330
1	185532058	A	G	SNP	Het	25.31	Gene_rna-XR_006553150.1	exon-XR_006553150.1-1		rna-XR_006553150.1	exon-XR_006553150.1-1	1	NON_SYNONYMOUS_CODING	S/G	Agt/Ggt	349
1	186553199	T	C	SNP	Het	19.16	gene-TMPRSS2	TMPRSS2		rna-XM_025292133.3	exon-XM_025292133.3-12	12	NON_SYNONYMOUS_CODING	Q/R	cAg/cGg	429
1	186553199	T	C	SNP	Het	19.16	gene-TMPRSS2	TMPRSS2		rna-XM_025292134.3	exon-XM_025292134.3-12	12	NON_SYNONYMOUS_CODING	Q/R	cAg/cGg	429
1	186553265	G	T	SNP	Het	8.93	gene-TMPRSS2	TMPRSS2		rna-XM_025292133.3	exon-XM_025292133.3-12	12	NON_SYNONYMOUS_CODING	T/K	aCg/aAg	407
1	186553265	G	T	SNP	Het	8.93	gene-TMPRSS2	TMPRSS2		rna-XM_025292134.3	exon-XM_025292134.3-12	12	NON_SYNONYMOUS_CODING	T/K	aCg/aAg	407
1	186559788	A	G	SNP	Het	16.51	gene-TMPRSS2	TMPRSS2		rna-XM_025292133.3	exon-XM_025292133.3-9	9	NON_SYNONYMOUS_CODING	S/P	Tcg/Ccg	262
1	186559788	A	G	SNP	Het	16.51	gene-TMPRSS2	TMPRSS2		rna-XM_025292134.3	exon-XM_025292134.3-9	9	NON_SYNONYMOUS_CODING	S/P	Tcg/Ccg	262
1	186809367	G	A	SNP	Het	25.48	Gene_rna-XR_006553185.1	exon-XR_006553185.1-1		rna-XR_006553185.1	exon-XR_006553185.1-2	2	NON_SYNONYMOUS_CODING	V/M	Gtg/Atg	58
1	186809983	A	T	SNP	Het	25.38	Gene_rna-XR_006553185.1	exon-XR_006553185.1-1		rna-XR_006553185.1	exon-XR_006553185.1-3	3	NON_SYNONYMOUS_CODING	I/F	Att/Ttt	160
1	187003792	C	G	SNP	Het	22.71	gene-C2CD2	C2CD2		rna-XM_006071530.4	exon-XM_006071530.4-4	4	NON_SYNONYMOUS_CODING	E/Q	Gag/Cag	187
1	187003792	C	G	SNP	Het	22.71	gene-C2CD2	C2CD2		rna-XM_006071531.4	exon-XM_006071531.4-4	4	NON_SYNONYMOUS_CODING	E/Q	Gag/Cag	187
1	187003792	C	G	SNP	Het	22.71	gene-C2CD2	C2CD2		rna-XM_044947344.2	exon-XM_044947344.2-4	4	NON_SYNONYMOUS_CODING	E/Q	Gag/Cag	187
1	187003792	C	G	SNP	Het	22.71	gene-C2CD2	C2CD2		rna-XM_025292152.3	exon-XM_025292152.3-4	4	NON_SYNONYMOUS_CODING	E/Q	Gag/Cag	187
1	187003792	C	G	SNP	Het	22.71	gene-C2CD2	C2CD2		rna-XM_025292154.3	exon-XM_025292154.3-4	4	NON_SYNONYMOUS_CODING	E/Q	Gag/Cag	187
1	187003792	C	G	SNP	Het	22.71	gene-C2CD2	C2CD2		rna-XM_025292170.3	exon-XM_025292170.3-4	4	NON_SYNONYMOUS_CODING	E/Q	Gag/Cag	187
1	187204466	A	G	SNP	Het	19.93	gene-UMODL1	UMODL1		rna-XM_044947356.2	exon-XM_044947356.2-9	9	NON_SYNONYMOUS_CODING	M/V	Atg/Gtg	566
1	187945289	G	C	SNP	Het	22.82	gene-WDR4	WDR4		rna-XM_044947431.1	exon-XM_044947431.1-1	1	NON_SYNONYMOUS_CODING	S/W	tCg/tGg	83
1	187945289	G	C	SNP	Het	22.82	gene-WDR4	WDR4		rna-XM_006063839.3	exon-XM_006063839.3-1	1	NON_SYNONYMOUS_CODING	S/W	tCg/tGg	83
1	187945289	G	C	SNP	Het	22.82	gene-WDR4	WDR4		rna-XM_044947434.1	exon-XM_044947434.1-1	1	NON_SYNONYMOUS_CODING	S/W	tCg/tGg	83
1	187945372	G	C	SNP	Het	20.72	gene-WDR4	WDR4		rna-XM_044947431.1	exon-XM_044947431.1-1	1	NON_SYNONYMOUS_CODING	H/Q	caC/caG	55
1	187945372	G	C	SNP	Het	20.72	gene-WDR4	WDR4		rna-XM_006063839.3	exon-XM_006063839.3-1	1	NON_SYNONYMOUS_CODING	H/Q	caC/caG	55
1	187945372	G	C	SNP	Het	20.72	gene-WDR4	WDR4		rna-XM_044947434.1	exon-XM_044947434.1-1	1	NON_SYNONYMOUS_CODING	H/Q	caC/caG	55
1	187945415	C	T	SNP	Het	23.68	gene-WDR4	WDR4		rna-XM_044947431.1	exon-XM_044947431.1-1	1	NON_SYNONYMOUS_CODING	R/K	aGg/aAg	41
1	187945415	C	T	SNP	Het	23.68	gene-WDR4	WDR4		rna-XM_006063839.3	exon-XM_006063839.3-1	1	NON_SYNONYMOUS_CODING	R/K	aGg/aAg	41
1	187945415	C	T	SNP	Het	23.68	gene-WDR4	WDR4		rna-XM_044947434.1	exon-XM_044947434.1-1	1	NON_SYNONYMOUS_CODING	R/K	aGg/aAg	41
1	187968575	G	C	SNP	Het	18.42	gene-NDUFV3	NDUFV3		rna-XM_006063837.4	exon-XM_006063837.4-2	2	NON_SYNONYMOUS_CODING	V/L	Gtc/Ctc	34
1	187968575	G	C	SNP	Het	18.42	gene-NDUFV3	NDUFV3		rna-XM_006063838.4	exon-XM_006063838.4-2	2	NON_SYNONYMOUS_CODING	V/L	Gtc/Ctc	34
1	188091852	A	G	SNP	Het	20.06	gene-CBS	CBS		rna-XM_044947466.1	exon-XM_044947466.1-1	1	NON_SYNONYMOUS_CODING	L/P	cTg/cCg	12
1	188091852	A	G	SNP	Het	20.06	gene-CBS	CBS		rna-XM_044947461.1	exon-XM_044947461.1-1	1	NON_SYNONYMOUS_CODING	L/P	cTg/cCg	12
1	188091852	A	G	SNP	Het	20.06	gene-CBS	CBS		rna-XM_044947473.1	exon-XM_044947473.1-1	1	NON_SYNONYMOUS_CODING	L/P	cTg/cCg	12
1	188310556	G	A	SNP	Het	20.75	Gene_rna-XR_003111337.3	exon-XR_003111337.3-1		rna-XR_003111337.3	exon-XR_003111337.3-3	3	NON_SYNONYMOUS_CODING	P/L	cCg/cTg	240
1	188310581	C	T	SNP	Het	23.83	Gene_rna-XR_003111337.3	exon-XR_003111337.3-1		rna-XR_003111337.3	exon-XR_003111337.3-3	3	NON_SYNONYMOUS_CODING	E/K	Gag/Aag	232
1	188310647	G	A	SNP	Het	16.65	Gene_rna-XR_003111337.3	exon-XR_003111337.3-1		rna-XR_003111337.3	exon-XR_003111337.3-3	3	NON_SYNONYMOUS_CODING	L/F	Ctc/Ttc	210
1	188310656	A	G	SNP	Het	29.08	Gene_rna-XR_003111337.3	exon-XR_003111337.3-1		rna-XR_003111337.3	exon-XR_003111337.3-3	3	NON_SYNONYMOUS_CODING	W/R	Tgg/Cgg	207
1	188448910	C	G	SNP	Hom	27.15	Gene_gene-LOC102394696	Gene_gene-LOC102394696		gene-LOC102394696	id-LOC102394696	2	NON_SYNONYMOUS_CODING	K/N	aaG/aaC	482
1	188449170	T	C	SNP	Hom	20.77	Gene_gene-LOC102394696	Gene_gene-LOC102394696		gene-LOC102394696	id-LOC102394696	2	NON_SYNONYMOUS_CODING	N/D	Aat/Gat	396
1	189075289	A	G	SNP	Het	21.62	gene-ICOSLG	ICOSLG		rna-XM_025292527.3	exon-XM_025292527.3-4	4	NON_SYNONYMOUS_CODING	F/S	tTc/tCc	192
1	189075289	A	G	SNP	Het	21.62	gene-ICOSLG	ICOSLG		rna-XM_025292534.2	exon-XM_025292534.2-4	4	NON_SYNONYMOUS_CODING	F/S	tTc/tCc	192
1	189075289	A	G	SNP	Het	21.62	gene-ICOSLG	ICOSLG		rna-XM_006060780.3	exon-XM_006060780.3-4	4	NON_SYNONYMOUS_CODING	F/S	tTc/tCc	192
1	189075289	A	G	SNP	Het	21.62	gene-ICOSLG	ICOSLG		rna-XM_006060781.3	exon-XM_006060781.3-4	4	NON_SYNONYMOUS_CODING	F/S	tTc/tCc	192
1	189075289	A	G	SNP	Het	21.62	gene-ICOSLG	ICOSLG		rna-XM_025292510.3	exon-XM_025292510.3-4	4	NON_SYNONYMOUS_CODING	F/S	tTc/tCc	192
1	189075289	A	G	SNP	Het	21.62	gene-ICOSLG	ICOSLG		rna-XM_006060779.3	exon-XM_006060779.3-4	4	NON_SYNONYMOUS_CODING	F/S	tTc/tCc	192
1	189133222	A	G	SNP	Hom	22.89	gene-AIRE	AIRE		rna-XM_044947338.1	exon-XM_044947338.1-7	7	NON_SYNONYMOUS_CODING	S/G	Agc/Ggc	282
1	189229588	G	A	SNP	Het	25.14	gene-TRPM2	TRPM2		rna-XM_044947604.2	exon-XM_044947604.2-12	12	NON_SYNONYMOUS_CODING	V/M	Gtg/Atg	554
1	189229588	G	A	SNP	Het	25.14	gene-TRPM2	TRPM2		rna-XM_044947593.2	exon-XM_044947593.2-13	13	NON_SYNONYMOUS_CODING	V/M	Gtg/Atg	554
1	189229588	G	A	SNP	Het	25.14	gene-TRPM2	TRPM2		rna-XM_006060794.4	exon-XM_006060794.4-12	12	NON_SYNONYMOUS_CODING	V/M	Gtg/Atg	554
1	189229588	G	A	SNP	Het	25.14	gene-TRPM2	TRPM2		rna-XM_006060793.4	exon-XM_006060793.4-12	12	NON_SYNONYMOUS_CODING	V/M	Gtg/Atg	554
1	189229588	G	A	SNP	Het	25.14	gene-TRPM2	TRPM2		rna-XM_044947610.2	exon-XM_044947610.2-10	10	NON_SYNONYMOUS_CODING	V/M	Gtg/Atg	473
1	189229588	G	A	SNP	Het	25.14	gene-TRPM2	TRPM2		rna-XM_044947600.2	exon-XM_044947600.2-12	12	NON_SYNONYMOUS_CODING	V/M	Gtg/Atg	554
1	189229588	G	A	SNP	Het	25.14	gene-TRPM2	TRPM2		rna-XM_044947612.2	exon-XM_044947612.2-12	12	NON_SYNONYMOUS_CODING	V/M	Gtg/Atg	554
1	189229588	G	A	SNP	Het	25.14	gene-TRPM2	TRPM2		rna-XM_044947602.2	exon-XM_044947602.2-12	12	NON_SYNONYMOUS_CODING	V/M	Gtg/Atg	554
1	189234477	T	A	SNP	Hom	23.97	gene-TRPM2	TRPM2		rna-XM_044947604.2	exon-XM_044947604.2-14	14	NON_SYNONYMOUS_CODING	L/M	Ttg/Atg	679
1	189234477	T	A	SNP	Hom	23.97	gene-TRPM2	TRPM2		rna-XM_044947593.2	exon-XM_044947593.2-15	15	NON_SYNONYMOUS_CODING	L/M	Ttg/Atg	679
1	189234477	T	A	SNP	Hom	23.97	gene-TRPM2	TRPM2		rna-XM_006060794.4	exon-XM_006060794.4-14	14	NON_SYNONYMOUS_CODING	L/M	Ttg/Atg	669
1	189234477	T	A	SNP	Hom	23.97	gene-TRPM2	TRPM2		rna-XM_006060793.4	exon-XM_006060793.4-14	14	NON_SYNONYMOUS_CODING	L/M	Ttg/Atg	679
1	189234477	T	A	SNP	Hom	23.97	gene-TRPM2	TRPM2		rna-XM_044947610.2	exon-XM_044947610.2-12	12	NON_SYNONYMOUS_CODING	L/M	Ttg/Atg	598
1	189234477	T	A	SNP	Hom	23.97	gene-TRPM2	TRPM2		rna-XM_044947600.2	exon-XM_044947600.2-14	14	NON_SYNONYMOUS_CODING	L/M	Ttg/Atg	679
1	189234477	T	A	SNP	Hom	23.97	gene-TRPM2	TRPM2		rna-XM_044947612.2	exon-XM_044947612.2-14	14	NON_SYNONYMOUS_CODING	L/M	Ttg/Atg	679
1	189234477	T	A	SNP	Hom	23.97	gene-TRPM2	TRPM2		rna-XM_044947602.2	exon-XM_044947602.2-14	14	NON_SYNONYMOUS_CODING	L/M	Ttg/Atg	679
1	189236917	A	G	SNP	Het	24.43	gene-TRPM2	TRPM2		rna-XM_044947604.2	exon-XM_044947604.2-18	18	NON_SYNONYMOUS_CODING	N/S	aAt/aGt	871
1	189236917	A	G	SNP	Het	24.43	gene-TRPM2	TRPM2		rna-XM_044947593.2	exon-XM_044947593.2-19	19	NON_SYNONYMOUS_CODING	N/S	aAt/aGt	871
1	189236917	A	G	SNP	Het	24.43	gene-TRPM2	TRPM2		rna-XM_006060794.4	exon-XM_006060794.4-18	18	NON_SYNONYMOUS_CODING	N/S	aAt/aGt	861
1	189236917	A	G	SNP	Het	24.43	gene-TRPM2	TRPM2		rna-XM_006060793.4	exon-XM_006060793.4-18	18	NON_SYNONYMOUS_CODING	N/S	aAt/aGt	871
1	189236917	A	G	SNP	Het	24.43	gene-TRPM2	TRPM2		rna-XM_044947610.2	exon-XM_044947610.2-16	16	NON_SYNONYMOUS_CODING	N/S	aAt/aGt	790
1	189236917	A	G	SNP	Het	24.43	gene-TRPM2	TRPM2		rna-XM_044947600.2	exon-XM_044947600.2-18	18	NON_SYNONYMOUS_CODING	N/S	aAt/aGt	871
1	189236917	A	G	SNP	Het	24.43	gene-TRPM2	TRPM2		rna-XM_044947612.2	exon-XM_044947612.2-18	18	NON_SYNONYMOUS_CODING	N/S	aAt/aGt	871
1	189236917	A	G	SNP	Het	24.43	gene-TRPM2	TRPM2		rna-XM_044947602.2	exon-XM_044947602.2-18	18	NON_SYNONYMOUS_CODING	N/S	aAt/aGt	871
1	189455757	A	G	SNP	Het	22.66	gene-LOC102396182	LOC102396182		rna-XM_044944155.2	exon-XM_044944155.2-1	1	NON_SYNONYMOUS_CODING	T/A	Acc/Gcc	112
1	190701009	C	T	SNP	Hom	23.28	gene-FTCD	FTCD		rna-XM_045166597.1	exon-XM_045166597.1-14	14	NON_SYNONYMOUS_CODING	G/D	gGc/gAc	557
1	190701072	G	A	SNP	Hom	20.8	gene-FTCD	FTCD		rna-XM_045166597.1	exon-XM_045166597.1-14	14	NON_SYNONYMOUS_CODING	T/M	aCg/aTg	536
1	190724011	C	A	SNP	Hom	24.65	Gene_rna-XR_003111473.3	exon-XR_003111473.3-1		rna-XR_003111473.3	exon-XR_003111473.3-4	4	NON_SYNONYMOUS_CODING	H/Q	caC/caA	145
1	190724076	T	G	SNP	Hom	23.3	Gene_rna-XR_003111473.3	exon-XR_003111473.3-1		rna-XR_003111473.3	exon-XR_003111473.3-4	4	NON_SYNONYMOUS_CODING	L/R	cTg/cGg	167
1	190724142	C	G	SNP	Hom	24.45	Gene_rna-XR_003111473.3	exon-XR_003111473.3-1		rna-XR_003111473.3	exon-XR_003111473.3-4	4	NON_SYNONYMOUS_CODING	S/C	tCt/tGt	189
1	190799272	T	C	SNP	Hom	24.62	gene-LOC102393114	LOC102393114		rna-XM_044947881.2	exon-XM_044947881.2-19	19	NON_SYNONYMOUS_CODING	Q/R	cAg/cGg	1313
1	190799272	T	C	SNP	Hom	24.62	gene-LOC102393114	LOC102393114		rna-XM_006047036.4	exon-XM_006047036.4-19	19	NON_SYNONYMOUS_CODING	Q/R	cAg/cGg	1313
1	190799272	T	C	SNP	Hom	24.62	gene-LOC102393114	LOC102393114		rna-XM_006047034.4	exon-XM_006047034.4-19	19	NON_SYNONYMOUS_CODING	Q/R	cAg/cGg	1313
1	190842647	C	T	SNP	Het	22.94	gene-C1H21orf58	C1H21orf58		rna-XM_006047038.4	exon-XM_006047038.4-5	5	NON_SYNONYMOUS_CODING	A/T	Gct/Act	135
1	190843883	A	G	SNP	Hom	28.94	gene-C1H21orf58	C1H21orf58		rna-XM_006047038.4	exon-XM_006047038.4-4	4	NON_SYNONYMOUS_CODING	W/R	Tgg/Cgg	79
1	190845858	C	T	SNP	Het	20.96	gene-C1H21orf58	C1H21orf58		rna-XM_006047038.4	exon-XM_006047038.4-2	2	NON_SYNONYMOUS_CODING	G/R	Ggg/Agg	28
1	190929201	T	A	SNP	Het	18.32	gene-PCNT	PCNT		rna-XM_044947933.2	exon-XM_044947933.2-32	32	NON_SYNONYMOUS_CODING	L/I	Tta/Ata	2226
1	190929201	T	A	SNP	Het	18.32	gene-PCNT	PCNT		rna-XM_044947921.2	exon-XM_044947921.2-33	33	NON_SYNONYMOUS_CODING	L/I	Tta/Ata	2256
1	190929201	T	A	SNP	Het	18.32	gene-PCNT	PCNT		rna-XM_044947963.2	exon-XM_044947963.2-31	31	NON_SYNONYMOUS_CODING	L/I	Tta/Ata	2226
[truncated: 46,106 more rows]
