# Supplementary material for: Unravelling High Nuclear Genomic Similarity and Mitochondria Linked Epigenetic Divergence in SCNT Derived Buffalo Clones via Long-Read Nanopore Genome Sequencing
Source: Int J Mol Sci. 2025 Sep 11;26(18):8836. doi: 10.3390/ijms26188836 (PMC12470223; doi:10.3390/ijms26188836)
Supplement: Supplementary file 1 [file ijms-26-08836-s001.zip › ijms-3711460-supplementary/supplementary/supplementary file S3 donor 1.txt]

1	1199372	T	C	SNP	Hom	21.18	gene-ZNF385D	ZNF385D		rna-XM_025271841.3	exon-XM_025271841.3-5	5	NON_SYNONYMOUS_CODING	S/G	Agc/Ggc	181
1	1199372	T	C	SNP	Hom	21.18	gene-ZNF385D	ZNF385D		rna-XM_025271759.3	exon-XM_025271759.3-6	6	NON_SYNONYMOUS_CODING	S/G	Agc/Ggc	286
1	1199372	T	C	SNP	Hom	21.18	gene-ZNF385D	ZNF385D		rna-XM_006075479.4	exon-XM_006075479.4-5	5	NON_SYNONYMOUS_CODING	S/G	Agc/Ggc	182
1	3078716	A	G	SNP	Hom	20.92	Gene_rna-XR_006553662.2	exon-XR_006553662.2-1		rna-XR_006553662.2	exon-XR_006553662.2-1	1	NON_SYNONYMOUS_CODING	I/V	Att/Gtt	639
1	3078717	T	A	SNP	Hom	21.75	Gene_rna-XR_006553662.2	exon-XR_006553662.2-1		rna-XR_006553662.2	exon-XR_006553662.2-1	1	NON_SYNONYMOUS_CODING	I/N	aTt/aAt	639
1	4991468	A	G	SNP	Het	20.42	gene-RARB	RARB		rna-XM_044924897.2	exon-XM_044924897.2-1	1	NON_SYNONYMOUS_CODING	S/G	Agc/Ggc	15
1	5565297	G	A	SNP	Het	21.14	gene-NGLY1	NGLY1		rna-XM_025273579.3	exon-XM_025273579.3-12	12	NON_SYNONYMOUS_CODING	T/M	aCg/aTg	602
1	5565297	G	A	SNP	Het	21.14	gene-NGLY1	NGLY1		rna-XM_025273640.3	exon-XM_025273640.3-12	12	NON_SYNONYMOUS_CODING	T/M	aCg/aTg	522
1	5565297	G	A	SNP	Het	21.14	gene-NGLY1	NGLY1		rna-XM_025273693.3	exon-XM_025273693.3-11	11	NON_SYNONYMOUS_CODING	R/C	Cgc/Tgc	543
1	5635796	G	A	SNP	Het	21.57	gene-OXSM	OXSM		rna-XM_006055875.4	exon-XM_006055875.4-3	3	NON_SYNONYMOUS_CODING	R/Q	cGg/cAg	406
1	5635796	G	A	SNP	Het	21.57	gene-OXSM	OXSM		rna-XM_006055876.4	exon-XM_006055876.4-3	3	NON_SYNONYMOUS_CODING	R/Q	cGg/cAg	406
1	5635796	G	A	SNP	Het	21.57	gene-OXSM	OXSM		rna-XM_025273789.3	exon-XM_025273789.3-3	3	NON_SYNONYMOUS_CODING	R/Q	cGg/cAg	406
1	5642046	G	A	SNP	Het	25.26	Gene_rna-XR_006543047.2	exon-XR_006543047.2-1		rna-XR_006543047.2	exon-XR_006543047.2-1	1	NON_SYNONYMOUS_CODING	A/T	Gcc/Acc	91
1	5642046	G	A	SNP	Het	25.26	Gene_rna-XR_006543057.2	exon-XR_006543057.2-1		rna-XR_006543057.2	exon-XR_006543057.2-1	1	NON_SYNONYMOUS_CODING	A/T	Gcc/Acc	91
1	5643297	A	G	SNP	Het	20.2	Gene_rna-XR_006543039.2	exon-XR_006543039.2-1		rna-XR_006543039.2	exon-XR_006543039.2-2	2	NON_SYNONYMOUS_CODING	Q/R	cAg/cGg	156
1	5643297	A	G	SNP	Het	20.2	Gene_rna-XR_006543057.2	exon-XR_006543057.2-1		rna-XR_006543057.2	exon-XR_006543057.2-2	2	NON_SYNONYMOUS_CODING	Q/R	cAg/cGg	478
1	5643338	T	C	SNP	Het	24.34	Gene_rna-XR_006543039.2	exon-XR_006543039.2-1		rna-XR_006543039.2	exon-XR_006543039.2-2	2	NON_SYNONYMOUS_CODING	Y/H	Tac/Cac	170
1	5643338	T	C	SNP	Het	24.34	Gene_rna-XR_006543057.2	exon-XR_006543057.2-1		rna-XR_006543057.2	exon-XR_006543057.2-2	2	NON_SYNONYMOUS_CODING	Y/H	Tac/Cac	492
1	5643369	C	G	SNP	Het	18.04	Gene_rna-XR_327339.4	exon-XR_327339.4-1		rna-XR_327339.4	exon-XR_327339.4-1	1	NON_SYNONYMOUS_CODING	P/A	Cct/Gct	3
1	5644470	G	A	SNP	Het	24.46	Gene_rna-XR_327339.4	exon-XR_327339.4-1		rna-XR_327339.4	exon-XR_327339.4-1	1	NON_SYNONYMOUS_CODING	G/S	Ggt/Agt	370
1	5644814	G	A	SNP	Het	19.95	Gene_rna-XR_006543039.2	exon-XR_006543039.2-1		rna-XR_006543039.2	exon-XR_006543039.2-3	3	NON_SYNONYMOUS_CODING	R/Q	cGg/cAg	178
1	5644814	G	A	SNP	Het	19.95	Gene_rna-XR_006543047.2	exon-XR_006543047.2-1		rna-XR_006543047.2	exon-XR_006543047.2-2	2	NON_SYNONYMOUS_CODING	G/S	Ggc/Agc	456
1	5644814	G	A	SNP	Het	19.95	Gene_rna-XR_006543057.2	exon-XR_006543057.2-1		rna-XR_006543057.2	exon-XR_006543057.2-3	3	NON_SYNONYMOUS_CODING	R/Q	cGg/cAg	500
1	6903161	G	C	SNP	Hom	22.74	gene-PSD3	PSD3		rna-XM_025294795.3	exon-XM_025294795.3-4	4	NON_SYNONYMOUS_CODING	L/V	Cta/Gta	495
1	6903161	G	C	SNP	Hom	22.74	gene-PSD3	PSD3		rna-XM_025296160.3	exon-XM_025296160.3-2	2	NON_SYNONYMOUS_CODING	L/V	Cta/Gta	19
1	6903161	G	C	SNP	Hom	22.74	gene-PSD3	PSD3		rna-XM_006055889.4	exon-XM_006055889.4-5	5	NON_SYNONYMOUS_CODING	L/V	Cta/Gta	529
1	6903161	G	C	SNP	Hom	22.74	gene-PSD3	PSD3		rna-XM_025294128.3	exon-XM_025294128.3-5	5	NON_SYNONYMOUS_CODING	L/V	Cta/Gta	526
1	6903161	G	C	SNP	Hom	22.74	gene-PSD3	PSD3		rna-XM_044925847.2	exon-XM_044925847.2-7	7	NON_SYNONYMOUS_CODING	L/V	Cta/Gta	760
1	6903161	G	C	SNP	Hom	22.74	gene-PSD3	PSD3		rna-XM_025293130.3	exon-XM_025293130.3-7	7	NON_SYNONYMOUS_CODING	L/V	Cta/Gta	760
1	6903161	G	C	SNP	Hom	22.74	gene-PSD3	PSD3		rna-XM_044925868.2	exon-XM_044925868.2-6	6	NON_SYNONYMOUS_CODING	L/V	Cta/Gta	760
1	6903161	G	C	SNP	Hom	22.74	gene-PSD3	PSD3		rna-XM_025295717.3	exon-XM_025295717.3-2	2	NON_SYNONYMOUS_CODING	L/V	Cta/Gta	28
1	6903161	G	C	SNP	Hom	22.74	gene-PSD3	PSD3		rna-XM_006055890.4	exon-XM_006055890.4-4	4	NON_SYNONYMOUS_CODING	L/V	Cta/Gta	496
1	7192313	T	C	SNP	Hom	21.81	Gene_rna-XR_006543475.2	exon-XR_006543475.2-1		rna-XR_006543475.2	exon-XR_006543475.2-3	3	NON_SYNONYMOUS_CODING	L/P	cTg/cCg	102
1	7192390	C	A	SNP	Het	24.16	Gene_rna-XR_006543475.2	exon-XR_006543475.2-1		rna-XR_006543475.2	exon-XR_006543475.2-3	3	NON_SYNONYMOUS_CODING	R/S	Cgt/Agt	128
1	7363765	A	C	SNP	Hom	22.76	gene-SH2D4A	SH2D4A		rna-XM_044926279.2	exon-XM_044926279.2-7	7	NON_SYNONYMOUS_CODING	S/R	Agc/Cgc	321
1	7363765	A	C	SNP	Hom	22.76	gene-SH2D4A	SH2D4A		rna-XM_044926247.2	exon-XM_044926247.2-8	8	NON_SYNONYMOUS_CODING	S/R	Agc/Cgc	321
1	7363765	A	C	SNP	Hom	22.76	gene-SH2D4A	SH2D4A		rna-XM_044926318.2	exon-XM_044926318.2-7	7	NON_SYNONYMOUS_CODING	S/R	Agc/Cgc	321
1	7363765	A	C	SNP	Hom	22.76	gene-SH2D4A	SH2D4A		rna-XM_044926222.2	exon-XM_044926222.2-8	8	NON_SYNONYMOUS_CODING	S/R	Agc/Cgc	321
1	7565957	A	G	SNP	Het	19.7	Gene_rna-XR_006543711.2	exon-XR_006543711.2-1		rna-XR_006543711.2	exon-XR_006543711.2-3	3	NON_SYNONYMOUS_CODING	K/E	Aaa/Gaa	148
1	8114304	A	G	SNP	Het	19.55	gene-CHRNA6	CHRNA6		rna-XM_025276860.2	exon-XM_025276860.2-4	4	NON_SYNONYMOUS_CODING	I/V	Att/Gtt	105
1	8114304	A	G	SNP	Het	19.55	gene-CHRNA6	CHRNA6		rna-XM_006075717.4	exon-XM_006075717.4-4	4	NON_SYNONYMOUS_CODING	I/V	Att/Gtt	105
1	8115268	C	A	SNP	Het	23.41	gene-CHRNA6	CHRNA6		rna-XM_025276860.2	exon-XM_025276860.2-5	5	NON_SYNONYMOUS_CODING	Q/K	Caa/Aaa	393
1	8115268	C	A	SNP	Het	23.41	gene-CHRNA6	CHRNA6		rna-XM_006075717.4	exon-XM_006075717.4-5	5	NON_SYNONYMOUS_CODING	Q/K	Caa/Aaa	393
1	8352782	G	T	SNP	Hom	20.46	Gene_rna-XR_006544650.2	exon-XR_006544650.2-1		rna-XR_006544650.2	exon-XR_006544650.2-2	2	NON_SYNONYMOUS_CODING	R/S	Cgc/Agc	187
1	8352872	C	T	SNP	Hom	22.14	Gene_rna-XR_006544650.2	exon-XR_006544650.2-1		rna-XR_006544650.2	exon-XR_006544650.2-2	2	NON_SYNONYMOUS_CODING	V/I	Gtc/Atc	157
1	8353111	C	T	SNP	Hom	19.76	Gene_rna-XR_006544650.2	exon-XR_006544650.2-1		rna-XR_006544650.2	exon-XR_006544650.2-2	2	NON_SYNONYMOUS_CODING	R/Q	cGg/cAg	77
1	8353129	A	G	SNP	Hom	21.14	Gene_rna-XR_006544650.2	exon-XR_006544650.2-1		rna-XR_006544650.2	exon-XR_006544650.2-2	2	NON_SYNONYMOUS_CODING	M/T	aTg/aCg	71
1	8353204	C	T	SNP	Hom	22.62	Gene_rna-XR_006544650.2	exon-XR_006544650.2-1		rna-XR_006544650.2	exon-XR_006544650.2-2	2	NON_SYNONYMOUS_CODING	R/H	cGt/cAt	46
1	9903772	A	G	SNP	Het	20.61	gene-ZMAT4	ZMAT4		rna-XM_006078622.4	exon-XM_006078622.4-5	5	NON_SYNONYMOUS_CODING	T/A	Act/Gct	130
1	10733531	A	G	SNP	Hom	27.81	gene-ADAM18	ADAM18		rna-XM_025278171.3	exon-XM_025278171.3-2	2	NON_SYNONYMOUS_CODING	S/P	Tca/Cca	14
1	11023131	T	C	SNP	Hom	24.27	gene-LOC102404621	LOC102404621		rna-XM_025278224.3	exon-XM_025278224.3-11	11	NON_SYNONYMOUS_CODING	K/R	aAg/aGg	416
1	11137564	C	T	SNP	Het	24.82	gene-LOC123335148	LOC123335148		rna-XM_044948081.2	exon-XM_044948081.2-3	3	NON_SYNONYMOUS_CODING	V/I	Gtc/Atc	61
1	11142162	G	C	SNP	Het	22.44	Gene_rna-XR_006640100.1	exon-XR_006640100.1-1		rna-XR_006640100.1	exon-XR_006640100.1-3	3	NON_SYNONYMOUS_CODING	T/R	aCa/aGa	123
1	11251320	T	C	SNP	Hom	22.02	Gene_gene-LOC102414340	Gene_gene-LOC102414340		gene-LOC102414340	id-LOC102414340	1	NON_SYNONYMOUS_CODING	L/P	cTa/cCa	35
1	11251604	T	G	SNP	Hom	19.8	Gene_gene-LOC102414340	Gene_gene-LOC102414340		gene-LOC102414340	id-LOC102414340	1	NON_SYNONYMOUS_CODING	C/G	Tgt/Ggt	130
1	11251661	G	A	SNP	Hom	20.21	Gene_gene-LOC102414340	Gene_gene-LOC102414340		gene-LOC102414340	id-LOC102414340	1	NON_SYNONYMOUS_CODING	G/R	Gga/Aga	149
1	11251718	A	G	SNP	Het	22.31	Gene_gene-LOC102414340	Gene_gene-LOC102414340		gene-LOC102414340	id-LOC102414340	1	NON_SYNONYMOUS_CODING	M/V	Atg/Gtg	168
1	11251951	C	T	SNP	Hom	21.62	Gene_gene-LOC102414340	Gene_gene-LOC102414340		gene-LOC102414340	id-LOC102414340-2	2	NON_SYNONYMOUS_CODING	T/M	aCg/aTg	210
1	11318670	C	T	SNP	Hom	22.56	gene-ADAM32	ADAM32		rna-XM_025278234.3	exon-XM_025278234.3-3	3	NON_SYNONYMOUS_CODING	V/M	Gtg/Atg	64
1	11367636	C	T	SNP	Hom	25.63	gene-ADAM9	ADAM9		rna-XM_025278242.3	exon-XM_025278242.3-15	15	NON_SYNONYMOUS_CODING	G/E	gGa/gAa	538
1	11435921	G	A	SNP	Het	17.97	gene-TM2D2	TM2D2		rna-XM_006052216.4	exon-XM_006052216.4-4	4	NON_SYNONYMOUS_CODING	V/I	Gtt/Att	213
1	12201948	G	A	SNP	Het	21.66	Gene_rna-XR_006546577.2	exon-XR_006546577.2-1		rna-XR_006546577.2	exon-XR_006546577.2-5	5	NON_SYNONYMOUS_CODING	H/Y	Cac/Tac	269
1	12201948	G	A	SNP	Het	21.66	Gene_rna-XR_006546597.2	exon-XR_006546597.2-1		rna-XR_006546597.2	exon-XR_006546597.2-4	4	NON_SYNONYMOUS_CODING	H/Y	Cac/Tac	250
1	12201961	C	G	SNP	Het	18.9	Gene_rna-XR_006546577.2	exon-XR_006546577.2-1		rna-XR_006546577.2	exon-XR_006546577.2-5	5	NON_SYNONYMOUS_CODING	W/C	tgG/tgC	264
1	12201961	C	G	SNP	Het	18.9	Gene_rna-XR_006546597.2	exon-XR_006546597.2-1		rna-XR_006546597.2	exon-XR_006546597.2-4	4	NON_SYNONYMOUS_CODING	W/C	tgG/tgC	245
1	12201968	G	A	SNP	Het	19.01	Gene_rna-XR_006546577.2	exon-XR_006546577.2-1		rna-XR_006546577.2	exon-XR_006546577.2-5	5	NON_SYNONYMOUS_CODING	A/V	gCc/gTc	262
1	12201968	G	A	SNP	Het	19.01	Gene_rna-XR_006546597.2	exon-XR_006546597.2-1		rna-XR_006546597.2	exon-XR_006546597.2-4	4	NON_SYNONYMOUS_CODING	A/V	gCc/gTc	243
1	12214649	C	T	SNP	Het	25.92	Gene_rna-XR_006546584.2	exon-XR_006546584.2-1		rna-XR_006546584.2	exon-XR_006546584.2-5	5	NON_SYNONYMOUS_CODING	D/N	Gac/Aac	262
1	12219296	A	C	SNP	Het	22.86	Gene_rna-XR_006546577.2	exon-XR_006546577.2-1		rna-XR_006546577.2	exon-XR_006546577.2-1	1	NON_SYNONYMOUS_CODING	S/R	agT/agG	54
1	12219296	A	C	SNP	Het	22.86	Gene_rna-XR_006546597.2	exon-XR_006546597.2-1		rna-XR_006546597.2	exon-XR_006546597.2-1	1	NON_SYNONYMOUS_CODING	S/R	agT/agG	54
1	12219296	A	C	SNP	Het	22.86	Gene_rna-XR_006546584.2	exon-XR_006546584.2-1		rna-XR_006546584.2	exon-XR_006546584.2-1	1	NON_SYNONYMOUS_CODING	S/R	agT/agG	54
1	12512275	T	C	SNP	Hom	19.95	Gene_rna-XR_003107334.3	exon-XR_003107334.3-1		rna-XR_003107334.3	exon-XR_003107334.3-1	1	NON_SYNONYMOUS_CODING	F/L	Ttc/Ctc	3
1	12512494	T	C	SNP	Hom	22.15	Gene_rna-XR_003107334.3	exon-XR_003107334.3-1		rna-XR_003107334.3	exon-XR_003107334.3-1	1	NON_SYNONYMOUS_CODING	F/L	Ttt/Ctt	76
1	12512610	G	T	SNP	Hom	21.33	Gene_rna-XR_003107334.3	exon-XR_003107334.3-1		rna-XR_003107334.3	exon-XR_003107334.3-1	1	NON_SYNONYMOUS_CODING	W/C	tgG/tgT	114
1	12513437	T	C	SNP	Hom	22.91	Gene_rna-XR_003107334.3	exon-XR_003107334.3-1		rna-XR_003107334.3	exon-XR_003107334.3-2	2	NON_SYNONYMOUS_CODING	S/P	Tcc/Ccc	286
1	12536350	C	T	SNP	Het	22.25	Gene_rna-XR_006546993.2	exon-XR_006546993.2-1		rna-XR_006546993.2	exon-XR_006546993.2-1	1	NON_SYNONYMOUS_CODING	A/V	gCg/gTg	39
1	12536544	C	T	SNP	Het	20.06	Gene_rna-XR_006546993.2	exon-XR_006546993.2-1		rna-XR_006546993.2	exon-XR_006546993.2-1	1	NON_SYNONYMOUS_CODING	H/Y	Cac/Tac	104
1	12536667	C	T	SNP	Het	19.78	Gene_rna-XR_006546993.2	exon-XR_006546993.2-1		rna-XR_006546993.2	exon-XR_006546993.2-1	1	NON_SYNONYMOUS_CODING	P/S	Ccc/Tcc	145
1	12542932	A	G	SNP	Het	19.56	Gene_rna-XR_006546993.2	exon-XR_006546993.2-1		rna-XR_006546993.2	exon-XR_006546993.2-3	3	NON_SYNONYMOUS_CODING	R/G	Aga/Gga	372
1	12542933	G	A	SNP	Het	21.17	Gene_rna-XR_006546993.2	exon-XR_006546993.2-1		rna-XR_006546993.2	exon-XR_006546993.2-3	3	NON_SYNONYMOUS_CODING	R/K	aGa/aAa	372
1	12542957	T	C	SNP	Hom	22.96	Gene_rna-XR_006546993.2	exon-XR_006546993.2-1		rna-XR_006546993.2	exon-XR_006546993.2-3	3	NON_SYNONYMOUS_CODING	M/T	aTg/aCg	380
1	12542984	T	C	SNP	Het	15.97	Gene_rna-XR_006546993.2	exon-XR_006546993.2-1		rna-XR_006546993.2	exon-XR_006546993.2-3	3	NON_SYNONYMOUS_CODING	I/T	aTa/aCa	389
1	12542992	C	T	SNP	Het	21.38	Gene_rna-XR_006546993.2	exon-XR_006546993.2-1		rna-XR_006546993.2	exon-XR_006546993.2-3	3	NON_SYNONYMOUS_CODING	L/F	Ctt/Ttt	392
1	12543051	G	T	SNP	Hom	20.55	Gene_rna-XR_006546993.2	exon-XR_006546993.2-1		rna-XR_006546993.2	exon-XR_006546993.2-3	3	NON_SYNONYMOUS_CODING	R/S	agG/agT	411
1	12563673	G	A	SNP	Het	20.33	Gene_rna-XR_006547067.2	exon-XR_006547067.2-1		rna-XR_006547067.2	exon-XR_006547067.2-1	1	NON_SYNONYMOUS_CODING	R/H	cGt/cAt	554
1	12570588	C	T	SNP	Het	24.24	Gene_rna-XR_006547067.2	exon-XR_006547067.2-1		rna-XR_006547067.2	exon-XR_006547067.2-3	3	NON_SYNONYMOUS_CODING	R/C	Cgt/Tgt	785
1	12570720	A	G	SNP	Het	21.07	Gene_rna-XR_006547067.2	exon-XR_006547067.2-1		rna-XR_006547067.2	exon-XR_006547067.2-3	3	NON_SYNONYMOUS_CODING	I/V	Atc/Gtc	829
1	12571236	A	G	SNP	Het	20.15	Gene_rna-XR_006547067.2	exon-XR_006547067.2-1		rna-XR_006547067.2	exon-XR_006547067.2-3	3	NON_SYNONYMOUS_CODING	I/V	Att/Gtt	1001
1	12571288	T	C	SNP	Hom	23.31	Gene_rna-XR_006547067.2	exon-XR_006547067.2-1		rna-XR_006547067.2	exon-XR_006547067.2-3	3	NON_SYNONYMOUS_CODING	F/S	tTc/tCc	1018
1	12571344	C	T	SNP	Hom	21.3	Gene_rna-XR_006547067.2	exon-XR_006547067.2-1		rna-XR_006547067.2	exon-XR_006547067.2-3	3	NON_SYNONYMOUS_CODING	R/C	Cgt/Tgt	1037
1	12571438	T	C	SNP	Hom	21.37	Gene_rna-XR_006547067.2	exon-XR_006547067.2-1		rna-XR_006547067.2	exon-XR_006547067.2-3	3	NON_SYNONYMOUS_CODING	F/S	tTt/tCt	1068
1	12571457	T	C	SNP	Hom	22.38	Gene_rna-XR_003107341.3	exon-XR_003107341.3-1		rna-XR_003107341.3	exon-XR_003107341.3-3	3	NON_SYNONYMOUS_CODING	H/R	cAt/cGt	124
1	12571473	G	A	SNP	Het	22.19	Gene_rna-XR_006547067.2	exon-XR_006547067.2-1		rna-XR_006547067.2	exon-XR_006547067.2-3	3	NON_SYNONYMOUS_CODING	E/K	Gaa/Aaa	1080
1	12571494	C	T	SNP	Het	19.95	Gene_rna-XR_006547067.2	exon-XR_006547067.2-1		rna-XR_006547067.2	exon-XR_006547067.2-3	3	NON_SYNONYMOUS_CODING	P/S	Ccg/Tcg	1087
1	12571494	C	T	SNP	Het	19.95	Gene_rna-XR_003107341.3	exon-XR_003107341.3-1		rna-XR_003107341.3	exon-XR_003107341.3-3	3	NON_SYNONYMOUS_CODING	D/N	Gat/Aat	112
1	12571653	A	G	SNP	Hom	23.76	Gene_rna-XR_006547067.2	exon-XR_006547067.2-1		rna-XR_006547067.2	exon-XR_006547067.2-3	3	NON_SYNONYMOUS_CODING	I/V	Ata/Gta	1140
1	12571827	A	G	SNP	Hom	20.49	Gene_rna-XR_006547067.2	exon-XR_006547067.2-1		rna-XR_006547067.2	exon-XR_006547067.2-3	3	NON_SYNONYMOUS_CODING	T/A	Aca/Gca	1198
1	12572295	C	G	SNP	Het	24.14	Gene_rna-XR_006547067.2	exon-XR_006547067.2-1		rna-XR_006547067.2	exon-XR_006547067.2-3	3	NON_SYNONYMOUS_CODING	P/A	Ccg/Gcg	1354
1	12572295	C	G	SNP	Het	24.14	Gene_rna-XR_003107341.3	exon-XR_003107341.3-1		rna-XR_003107341.3	exon-XR_003107341.3-2	2	NON_SYNONYMOUS_CODING	G/A	gGt/gCt	59
1	12572449	T	C	SNP	Het	24.54	Gene_rna-XR_006547067.2	exon-XR_006547067.2-1		rna-XR_006547067.2	exon-XR_006547067.2-3	3	NON_SYNONYMOUS_CODING	V/A	gTa/gCa	1405
1	13584766	G	A	SNP	Hom	23.16	Gene_rna-XR_006547125.1	exon-XR_006547125.1-1		rna-XR_006547125.1	exon-XR_006547125.1-1	1	NON_SYNONYMOUS_CODING	V/M	Gtg/Atg	23
1	13585198	C	T	SNP	Hom	24.08	Gene_rna-XR_006547125.1	exon-XR_006547125.1-1		rna-XR_006547125.1	exon-XR_006547125.1-1	1	NON_SYNONYMOUS_CODING	R/C	Cgt/Tgt	167
1	13585423	G	A	SNP	Het	20.36	Gene_rna-XR_006547125.1	exon-XR_006547125.1-1		rna-XR_006547125.1	exon-XR_006547125.1-1	1	NON_SYNONYMOUS_CODING	V/M	Gtg/Atg	242
1	15057330	G	A	SNP	Hom	23.84	Gene_rna-XR_006547431.2	exon-XR_006547431.2-1		rna-XR_006547431.2	exon-XR_006547431.2-1	1	NON_SYNONYMOUS_CODING	R/H	cGc/cAc	153
1	15057341	G	T	SNP	Hom	19.94	Gene_rna-XR_006547431.2	exon-XR_006547431.2-1		rna-XR_006547431.2	exon-XR_006547431.2-1	1	NON_SYNONYMOUS_CODING	A/S	Gca/Tca	157
1	16296639	G	A	SNP	Hom	20.51	Gene_rna-XR_003107354.3	exon-XR_003107354.3-1		rna-XR_003107354.3	exon-XR_003107354.3-2	2	NON_SYNONYMOUS_CODING	S/F	tCc/tTc	70
1	16821696	A	C	SNP	Het	23.5	Gene_rna-XR_006549472.2	exon-XR_006549472.2-1		rna-XR_006549472.2	exon-XR_006549472.2-3	3	NON_SYNONYMOUS_CODING	E/A	gAg/gCg	140
1	16821755	T	C	SNP	Het	24.53	Gene_rna-XR_006549472.2	exon-XR_006549472.2-1		rna-XR_006549472.2	exon-XR_006549472.2-3	3	NON_SYNONYMOUS_CODING	Y/H	Tat/Cat	160
1	17209100	G	A	SNP	Het	20.59	Gene_rna-XR_003104870.3	exon-XR_003104870.3-1		rna-XR_003104870.3	exon-XR_003104870.3-1	1	NON_SYNONYMOUS_CODING	P/L	cCg/cTg	31
1	17209181	C	A	SNP	Hom	21.49	Gene_rna-XR_003104870.3	exon-XR_003104870.3-1		rna-XR_003104870.3	exon-XR_003104870.3-1	1	NON_SYNONYMOUS_CODING	S/I	aGc/aTc	4
1	18016895	G	T	SNP	Het	21.51	Gene_rna-XR_006547979.2	exon-XR_006547979.2-1		rna-XR_006547979.2	exon-XR_006547979.2-2	2	NON_SYNONYMOUS_CODING	R/L	cGa/cTa	68
1	18017902	C	T	SNP	Het	24.46	gene-LOC123465292	LOC123465292		rna-XM_045164053.1	exon-XM_045164053.1-1	1	NON_SYNONYMOUS_CODING	A/T	Gcc/Acc	112
1	18017902	C	T	SNP	Het	24.46	gene-LOC123465292	LOC123465292		rna-XM_045164057.1	exon-XM_045164057.1-1	1	NON_SYNONYMOUS_CODING	A/T	Gcc/Acc	112
1	18018162	G	A	SNP	Het	24.14	gene-LOC123465292	LOC123465292		rna-XM_045164053.1	exon-XM_045164053.1-1	1	NON_SYNONYMOUS_CODING	P/L	cCg/cTg	25
1	18018162	G	A	SNP	Het	24.14	gene-LOC123465292	LOC123465292		rna-XM_045164057.1	exon-XM_045164057.1-1	1	NON_SYNONYMOUS_CODING	P/L	cCg/cTg	25
1	18167374	C	T	SNP	Het	24.46	Gene_rna-XR_006548051.2	exon-XR_006548051.2-1		rna-XR_006548051.2	exon-XR_006548051.2-3	3	NON_SYNONYMOUS_CODING	G/E	gGg/gAg	371
1	18167434	A	G	SNP	Het	22.27	Gene_rna-XR_006548051.2	exon-XR_006548051.2-1		rna-XR_006548051.2	exon-XR_006548051.2-3	3	NON_SYNONYMOUS_CODING	I/T	aTa/aCa	351
1	18363974	G	T	SNP	Het	20.98	gene-WRN	WRN		rna-XM_045164105.1	exon-XM_045164105.1-10	10	NON_SYNONYMOUS_CODING	A/E	gCa/gAa	378
1	18574648	C	A	SNP	Hom	26.82	gene-TEX15	TEX15		rna-XM_025278911.3	exon-XM_025278911.3-7	7	NON_SYNONYMOUS_CODING	L/I	Ctt/Att	2054
1	18574648	C	A	SNP	Hom	26.82	gene-TEX15	TEX15		rna-XM_025278913.3	exon-XM_025278913.3-7	7	NON_SYNONYMOUS_CODING	L/I	Ctt/Att	2047
1	18574648	C	A	SNP	Hom	26.82	gene-TEX15	TEX15		rna-XM_025278918.3	exon-XM_025278918.3-7	7	NON_SYNONYMOUS_CODING	L/I	Ctt/Att	2054
1	18574648	C	A	SNP	Hom	26.82	gene-TEX15	TEX15		rna-XM_025278917.3	exon-XM_025278917.3-7	7	NON_SYNONYMOUS_CODING	L/I	Ctt/Att	2047
1	18575119	T	G	SNP	Hom	19.55	gene-TEX15	TEX15		rna-XM_025278911.3	exon-XM_025278911.3-7	7	NON_SYNONYMOUS_CODING	C/G	Tgt/Ggt	2211
1	18575119	T	G	SNP	Hom	19.55	gene-TEX15	TEX15		rna-XM_025278913.3	exon-XM_025278913.3-7	7	NON_SYNONYMOUS_CODING	C/G	Tgt/Ggt	2204
1	18575119	T	G	SNP	Hom	19.55	gene-TEX15	TEX15		rna-XM_025278918.3	exon-XM_025278918.3-7	7	NON_SYNONYMOUS_CODING	C/G	Tgt/Ggt	2211
1	18575119	T	G	SNP	Hom	19.55	gene-TEX15	TEX15		rna-XM_025278917.3	exon-XM_025278917.3-7	7	NON_SYNONYMOUS_CODING	C/G	Tgt/Ggt	2204
1	18575660	C	T	SNP	Hom	27.39	gene-TEX15	TEX15		rna-XM_025278911.3	exon-XM_025278911.3-7	7	NON_SYNONYMOUS_CODING	P/L	cCt/cTt	2391
1	18575660	C	T	SNP	Hom	27.39	gene-TEX15	TEX15		rna-XM_025278913.3	exon-XM_025278913.3-7	7	NON_SYNONYMOUS_CODING	P/L	cCt/cTt	2384
1	18575660	C	T	SNP	Hom	27.39	gene-TEX15	TEX15		rna-XM_025278918.3	exon-XM_025278918.3-7	7	NON_SYNONYMOUS_CODING	P/L	cCt/cTt	2391
1	18575660	C	T	SNP	Hom	27.39	gene-TEX15	TEX15		rna-XM_025278917.3	exon-XM_025278917.3-7	7	NON_SYNONYMOUS_CODING	P/L	cCt/cTt	2384
1	18626695	A	G	SNP	Het	15.28	Gene_rna-XR_003107463.2	exon-XR_003107463.2-1		rna-XR_003107463.2	exon-XR_003107463.2-2	2	NON_SYNONYMOUS_CODING	H/R	cAc/cGc	542
1	18628296	G	A	SNP	Het	21.87	Gene_rna-XR_003107463.2	exon-XR_003107463.2-1		rna-XR_003107463.2	exon-XR_003107463.2-2	2	NON_SYNONYMOUS_CODING	A/T	Gcc/Acc	1076
1	19222929	A	G	SNP	Het	15.68	gene-MBOAT4	MBOAT4		rna-XM_006060710.3	exon-XM_006060710.3-2	2	NON_SYNONYMOUS_CODING	D/G	gAt/gGt	82
1	19222941	C	T	SNP	Het	21.62	gene-MBOAT4	MBOAT4		rna-XM_006060710.3	exon-XM_006060710.3-2	2	NON_SYNONYMOUS_CODING	P/L	cCg/cTg	86
1	19602547	C	T	SNP	Hom	22.26	Gene_rna-XR_003107524.3	exon-XR_003107524.3-1		rna-XR_003107524.3	exon-XR_003107524.3-2	2	NON_SYNONYMOUS_CODING	R/H	cGc/cAc	171
1	19602547	C	T	SNP	Hom	22.26	Gene_rna-XR_006548670.2	exon-XR_006548670.2-1		rna-XR_006548670.2	exon-XR_006548670.2-2	2	NON_SYNONYMOUS_CODING	R/H	cGc/cAc	171
1	19871147	T	C	SNP	Hom	22.23	gene-LOC102401198	LOC102401198		rna-XM_044937204.2	exon-XM_044937204.2-2	2	NON_SYNONYMOUS_CODING	S/G	Agc/Ggc	478
1	20040389	C	G	SNP	Hom	19.82	gene-TNKS	TNKS		rna-XM_025278992.3	exon-XM_025278992.3-1	1	NON_SYNONYMOUS_CODING	A/P	Gcg/Ccg	151
1	20040389	C	G	SNP	Hom	19.82	gene-TNKS	TNKS		rna-XM_006060715.4	exon-XM_006060715.4-1	1	NON_SYNONYMOUS_CODING	A/P	Gcg/Ccg	151
1	20040556	G	T	SNP	Hom	21.16	gene-TNKS	TNKS		rna-XM_025278992.3	exon-XM_025278992.3-1	1	NON_SYNONYMOUS_CODING	T/N	aCc/aAc	95
1	20040556	G	T	SNP	Hom	21.16	gene-TNKS	TNKS		rna-XM_006060715.4	exon-XM_006060715.4-1	1	NON_SYNONYMOUS_CODING	T/N	aCc/aAc	95
1	20201778	T	C	SNP	Hom	23.83	Gene_rna-XR_006549530.2	exon-XR_006549530.2-1		rna-XR_006549530.2	exon-XR_006549530.2-1	1	NON_SYNONYMOUS_CODING	V/A	gTc/gCc	24
1	20772661	A	G	SNP	Het	25.01	gene-LOC102400552	LOC102400552		rna-XM_044937625.2	exon-XM_044937625.2-8	8	NON_SYNONYMOUS_CODING	R/G	Aga/Gga	388
1	20772661	A	G	SNP	Het	25.01	gene-LOC102400552	LOC102400552		rna-XM_044937630.2	exon-XM_044937630.2-8	8	NON_SYNONYMOUS_CODING	R/G	Aga/Gga	388
1	20772661	A	G	SNP	Het	25.01	gene-LOC102400552	LOC102400552		rna-XM_044937555.2	exon-XM_044937555.2-7	7	NON_SYNONYMOUS_CODING	R/G	Aga/Gga	348
1	20772661	A	G	SNP	Het	25.01	gene-LOC102400552	LOC102400552		rna-XM_044937531.2	exon-XM_044937531.2-8	8	NON_SYNONYMOUS_CODING	R/G	Aga/Gga	388
1	20772661	A	G	SNP	Het	25.01	gene-LOC102400552	LOC102400552		rna-XM_044937576.2	exon-XM_044937576.2-8	8	NON_SYNONYMOUS_CODING	R/G	Aga/Gga	388
1	20772661	A	G	SNP	Het	25.01	gene-LOC102400552	LOC102400552		rna-XM_044937617.2	exon-XM_044937617.2-8	8	NON_SYNONYMOUS_CODING	R/G	Aga/Gga	388
1	20772683	G	A	SNP	Hom	25.84	gene-LOC102400552	LOC102400552		rna-XM_044937625.2	exon-XM_044937625.2-8	8	NON_SYNONYMOUS_CODING	R/Q	cGa/cAa	395
1	20772683	G	A	SNP	Hom	25.84	gene-LOC102400552	LOC102400552		rna-XM_044937630.2	exon-XM_044937630.2-8	8	NON_SYNONYMOUS_CODING	R/Q	cGa/cAa	395
1	20772683	G	A	SNP	Hom	25.84	gene-LOC102400552	LOC102400552		rna-XM_044937555.2	exon-XM_044937555.2-7	7	NON_SYNONYMOUS_CODING	R/Q	cGa/cAa	355
1	20772683	G	A	SNP	Hom	25.84	gene-LOC102400552	LOC102400552		rna-XM_044937531.2	exon-XM_044937531.2-8	8	NON_SYNONYMOUS_CODING	R/Q	cGa/cAa	395
1	20772683	G	A	SNP	Hom	25.84	gene-LOC102400552	LOC102400552		rna-XM_044937576.2	exon-XM_044937576.2-8	8	NON_SYNONYMOUS_CODING	R/Q	cGa/cAa	395
1	20772683	G	A	SNP	Hom	25.84	gene-LOC102400552	LOC102400552		rna-XM_044937617.2	exon-XM_044937617.2-8	8	NON_SYNONYMOUS_CODING	R/Q	cGa/cAa	395
1	20812989	G	C	SNP	Het	23.35	gene-CLDN23	CLDN23		rna-XM_006060704.4	exon-XM_006060704.4-1	1	NON_SYNONYMOUS_CODING	T/R	aCa/aGa	207
1	20812996	T	G	SNP	Het	18.35	gene-CLDN23	CLDN23		rna-XM_006060704.4	exon-XM_006060704.4-1	1	NON_SYNONYMOUS_CODING	I/L	Att/Ctt	205
1	20813040	T	C	SNP	Het	17.62	gene-CLDN23	CLDN23		rna-XM_006060704.4	exon-XM_006060704.4-1	1	NON_SYNONYMOUS_CODING	D/G	gAc/gGc	190
1	21041720	C	T	SNP	Het	22.41	Gene_rna-XR_003107571.3	exon-XR_003107571.3-1		rna-XR_003107571.3	exon-XR_003107571.3-1	1	NON_SYNONYMOUS_CODING	G/R	Ggg/Agg	37
1	21041720	C	T	SNP	Het	22.41	Gene_rna-XR_006548944.2	exon-XR_006548944.2-1		rna-XR_006548944.2	exon-XR_006548944.2-1	1	NON_SYNONYMOUS_CODING	G/R	Ggg/Agg	37
1	21041761	A	G	SNP	Het	21.08	Gene_rna-XR_003107571.3	exon-XR_003107571.3-1		rna-XR_003107571.3	exon-XR_003107571.3-1	1	NON_SYNONYMOUS_CODING	M/T	aTg/aCg	23
1	21041761	A	G	SNP	Het	21.08	Gene_rna-XR_006548944.2	exon-XR_006548944.2-1		rna-XR_006548944.2	exon-XR_006548944.2-1	1	NON_SYNONYMOUS_CODING	M/T	aTg/aCg	23
1	21056329	T	C	SNP	Het	20.27	gene-LOC102414277	LOC102414277		rna-XM_045164581.1	exon-XM_045164581.1-1	1	NON_SYNONYMOUS_CODING	I/T	aTt/aCt	6
1	21056494	C	G	SNP	Het	20.21	gene-LOC102414277	LOC102414277		rna-XM_045164581.1	exon-XM_045164581.1-1	1	NON_SYNONYMOUS_CODING	P/R	cCt/cGt	61
1	21056648	C	A	SNP	Het	10.43	gene-LOC102414277	LOC102414277		rna-XM_045164581.1	exon-XM_045164581.1-1	1	NON_SYNONYMOUS_CODING	H/Q	caC/caA	112
1	21056728	A	G	SNP	Het	21.19	gene-LOC102414277	LOC102414277		rna-XM_045164581.1	exon-XM_045164581.1-1	1	NON_SYNONYMOUS_CODING	H/R	cAc/cGc	139
1	21100694	G	A	SNP	Hom	21.14	gene-PRAG1	PRAG1		rna-XM_044937787.2	exon-XM_044937787.2-3	3	NON_SYNONYMOUS_CODING	G/S	Ggc/Agc	680
1	21100694	G	A	SNP	Hom	21.14	gene-PRAG1	PRAG1		rna-XM_006045549.4	exon-XM_006045549.4-3	3	NON_SYNONYMOUS_CODING	G/S	Ggc/Agc	680
1	21100694	G	A	SNP	Hom	21.14	gene-PRAG1	PRAG1		rna-XM_025279138.3	exon-XM_025279138.3-3	3	NON_SYNONYMOUS_CODING	G/S	Ggc/Agc	680
1	21100694	G	A	SNP	Hom	21.14	gene-PRAG1	PRAG1		rna-XM_006045550.4	exon-XM_006045550.4-3	3	NON_SYNONYMOUS_CODING	G/S	Ggc/Agc	680
1	21643382	T	C	SNP	Het	20.31	Gene_rna-XR_006548949.1	exon-XR_006548949.1-1		rna-XR_006548949.1	exon-XR_006548949.1-1	1	NON_SYNONYMOUS_CODING	T/A	Aca/Gca	497
1	21643387	C	T	SNP	Het	17.21	Gene_rna-XR_006548949.1	exon-XR_006548949.1-1		rna-XR_006548949.1	exon-XR_006548949.1-1	1	NON_SYNONYMOUS_CODING	R/Q	cGg/cAg	495
1	21643619	T	C	SNP	Het	24.47	Gene_rna-XR_006548949.1	exon-XR_006548949.1-1		rna-XR_006548949.1	exon-XR_006548949.1-1	1	NON_SYNONYMOUS_CODING	S/G	Agc/Ggc	418
1	21643896	G	C	SNP	Het	20.35	Gene_rna-XR_006548949.1	exon-XR_006548949.1-1		rna-XR_006548949.1	exon-XR_006548949.1-1	1	NON_SYNONYMOUS_CODING	F/L	ttC/ttG	325
1	21643945	T	C	SNP	Het	26.82	Gene_rna-XR_006548949.1	exon-XR_006548949.1-1		rna-XR_006548949.1	exon-XR_006548949.1-1	1	NON_SYNONYMOUS_CODING	K/R	aAg/aGg	309
1	21644255	A	C	SNP	Het	20.3	Gene_rna-XR_006548949.1	exon-XR_006548949.1-1		rna-XR_006548949.1	exon-XR_006548949.1-1	1	NON_SYNONYMOUS_CODING	Y/D	Tat/Gat	206
1	21644486	A	C	SNP	Het	22.29	Gene_rna-XR_006548949.1	exon-XR_006548949.1-1		rna-XR_006548949.1	exon-XR_006548949.1-1	1	NON_SYNONYMOUS_CODING	Y/D	Tat/Gat	129
1	22136339	A	C	SNP	Hom	29.95	gene-C1H8orf48	C1H8orf48		rna-XM_044937864.2	exon-XM_044937864.2-3	3	NON_SYNONYMOUS_CODING	I/L	Atc/Ctc	267
1	22136339	A	C	SNP	Hom	29.95	gene-C1H8orf48	C1H8orf48		rna-XM_044937872.2	exon-XM_044937872.2-2	2	NON_SYNONYMOUS_CODING	I/L	Atc/Ctc	267
1	22136339	A	C	SNP	Hom	29.95	gene-C1H8orf48	C1H8orf48		rna-XM_044937867.2	exon-XM_044937867.2-2	2	NON_SYNONYMOUS_CODING	I/L	Atc/Ctc	267
1	22136339	A	C	SNP	Hom	29.95	gene-C1H8orf48	C1H8orf48		rna-XM_045164595.1	exon-XM_045164595.1-2	2	NON_SYNONYMOUS_CODING	I/L	Atc/Ctc	267
1	22136339	A	C	SNP	Hom	29.95	gene-C1H8orf48	C1H8orf48		rna-XM_044937876.2	exon-XM_044937876.2-2	2	NON_SYNONYMOUS_CODING	I/L	Atc/Ctc	267
1	26200320	G	A	SNP	Hom	22.92	gene-FGL1	FGL1		rna-XM_025279397.3	exon-XM_025279397.3-2	2	NON_SYNONYMOUS_CODING	A/V	gCg/gTg	16
1	26200320	G	A	SNP	Hom	22.92	gene-FGL1	FGL1		rna-XM_006080145.4	exon-XM_006080145.4-2	2	NON_SYNONYMOUS_CODING	A/V	gCg/gTg	16
1	26200353	A	G	SNP	Hom	29	gene-FGL1	FGL1		rna-XM_025279397.3	exon-XM_025279397.3-2	2	NON_SYNONYMOUS_CODING	V/A	gTg/gCg	5
1	26200353	A	G	SNP	Hom	29	gene-FGL1	FGL1		rna-XM_006080145.4	exon-XM_006080145.4-2	2	NON_SYNONYMOUS_CODING	V/A	gTg/gCg	5
1	26200354	C	T	SNP	Hom	20.16	gene-FGL1	FGL1		rna-XM_025279397.3	exon-XM_025279397.3-2	2	NON_SYNONYMOUS_CODING	V/M	Gtg/Atg	5
1	26200354	C	T	SNP	Hom	20.16	gene-FGL1	FGL1		rna-XM_006080145.4	exon-XM_006080145.4-2	2	NON_SYNONYMOUS_CODING	V/M	Gtg/Atg	5
1	26797509	G	A	SNP	Het	22.49	Gene_rna-XR_006549065.2	exon-XR_006549065.2-1		rna-XR_006549065.2	exon-XR_006549065.2-3	3	NON_SYNONYMOUS_CODING	P/L	cCa/cTa	663
1	27371913	C	A	SNP	Het	24.43	gene-TRNAC-ACA-3	TRNAC-ACA		rna-TRNAC-ACA-3	exon-TRNAC-ACA-3-1	1	NON_SYNONYMOUS_CODING	A/D	gCt/gAt	22
1	27434291	G	A	SNP	Het	20.72	Gene_rna-XR_006549066.2	exon-XR_006549066.2-1		rna-XR_006549066.2	exon-XR_006549066.2-2	2	NON_SYNONYMOUS_CODING	S/L	tCa/tTa	896
1	27434291	G	A	SNP	Het	20.72	Gene_rna-XR_006549067.2	exon-XR_006549067.2-1		rna-XR_006549067.2	exon-XR_006549067.2-2	2	NON_SYNONYMOUS_CODING	H/Y	Cat/Tat	911
1	27434372	G	A	SNP	Het	23.98	Gene_rna-XR_006549066.2	exon-XR_006549066.2-1		rna-XR_006549066.2	exon-XR_006549066.2-2	2	NON_SYNONYMOUS_CODING	T/M	aCg/aTg	869
1	27434372	G	A	SNP	Het	23.98	Gene_rna-XR_006549067.2	exon-XR_006549067.2-1		rna-XR_006549067.2	exon-XR_006549067.2-2	2	NON_SYNONYMOUS_CODING	R/W	Cgg/Tgg	884
1	27434760	A	G	SNP	Het	13.33	Gene_rna-XR_006549066.2	exon-XR_006549066.2-1		rna-XR_006549066.2	exon-XR_006549066.2-2	2	NON_SYNONYMOUS_CODING	F/L	Ttc/Ctc	740
1	27434767	C	T	SNP	Het	17.89	Gene_rna-XR_006549067.2	exon-XR_006549067.2-1		rna-XR_006549067.2	exon-XR_006549067.2-2	2	NON_SYNONYMOUS_CODING	S/N	aGc/aAc	752
1	27435100	C	T	SNP	Het	19.92	Gene_rna-XR_006549067.2	exon-XR_006549067.2-1		rna-XR_006549067.2	exon-XR_006549067.2-2	2	NON_SYNONYMOUS_CODING	R/Q	cGg/cAg	641
1	27707102	T	C	SNP	Hom	23.42	Gene_gene-LOC102397193	Gene_gene-LOC102397193		gene-LOC102397193	id-LOC102397193	1	NON_SYNONYMOUS_CODING	D/G	gAc/gGc	178
1	27707367	T	C	SNP	Het	24.16	Gene_gene-LOC102397193	Gene_gene-LOC102397193		gene-LOC102397193	id-LOC102397193	1	NON_SYNONYMOUS_CODING	I/V	Atc/Gtc	90
1	27887768	G	A	SNP	Het	19.63	gene-TRIML1	TRIML1		rna-XM_006057429.4	exon-XM_006057429.4-6	6	NON_SYNONYMOUS_CODING	A/V	gCc/gTc	441
1	27893452	G	T	SNP	Het	19.74	gene-TRIML1	TRIML1		rna-XM_006057429.4	exon-XM_006057429.4-2	2	NON_SYNONYMOUS_CODING	D/E	gaC/gaA	150
1	28736367	A	T	SNP	Hom	23.81	Gene_rna-XR_006640706.1	exon-XR_006640706.1-1		rna-XR_006640706.1	exon-XR_006640706.1-3	3	NON_SYNONYMOUS_CODING	T/S	Act/Tct	278
1	28736374	A	C	SNP	Hom	22.17	Gene_rna-XR_006640706.1	exon-XR_006640706.1-1		rna-XR_006640706.1	exon-XR_006640706.1-3	3	NON_SYNONYMOUS_CODING	Q/P	cAa/cCa	280
1	28736460	A	G	SNP	Hom	22.04	Gene_rna-XR_006640706.1	exon-XR_006640706.1-1		rna-XR_006640706.1	exon-XR_006640706.1-3	3	NON_SYNONYMOUS_CODING	T/A	Act/Gct	309
1	28736478	A	G	SNP	Hom	25.77	Gene_rna-XR_006640706.1	exon-XR_006640706.1-1		rna-XR_006640706.1	exon-XR_006640706.1-3	3	NON_SYNONYMOUS_CODING	I/V	Atc/Gtc	315
1	28736529	T	G	SNP	Hom	22.1	Gene_rna-XR_006640706.1	exon-XR_006640706.1-1		rna-XR_006640706.1	exon-XR_006640706.1-3	3	NON_SYNONYMOUS_CODING	S/A	Tcc/Gcc	332
1	28736536	A	C	SNP	Hom	28.18	Gene_rna-XR_006640706.1	exon-XR_006640706.1-1		rna-XR_006640706.1	exon-XR_006640706.1-3	3	NON_SYNONYMOUS_CODING	K/T	aAa/aCa	334
1	28985866	A	G	SNP	Hom	20.07	Gene_gene-LOC102415880	Gene_gene-LOC102415880		gene-LOC102415880	id-LOC102415880	1	NON_SYNONYMOUS_CODING	R/G	Agg/Ggg	52
1	28985900	A	G	SNP	Hom	24.54	Gene_gene-LOC102415880	Gene_gene-LOC102415880		gene-LOC102415880	id-LOC102415880	1	NON_SYNONYMOUS_CODING	E/G	gAg/gGg	63
1	29260191	T	G	SNP	Hom	21.33	gene-KLKB1	KLKB1		rna-XM_044938292.1	exon-XM_044938292.1-15	15	NON_SYNONYMOUS_CODING	Q/H	caA/caC	586
1	29286780	T	C	SNP	Hom	24.05	gene-LOC102394892	LOC102394892		rna-XM_006060282.3	exon-XM_006060282.3-10	10	NON_SYNONYMOUS_CODING	K/R	aAg/aGg	433
1	30825276	G	A	SNP	Hom	23.54	gene-ENPP6	ENPP6		rna-XM_006075123.4	exon-XM_006075123.4-5	5	NON_SYNONYMOUS_CODING	V/M	Gtg/Atg	274
1	30825276	G	A	SNP	Hom	23.54	gene-ENPP6	ENPP6		rna-XM_044938437.2	exon-XM_044938437.2-5	5	NON_SYNONYMOUS_CODING	V/M	Gtg/Atg	186
1	30825276	G	A	SNP	Hom	23.54	gene-ENPP6	ENPP6		rna-XM_044938434.2	exon-XM_044938434.2-5	5	NON_SYNONYMOUS_CODING	V/M	Gtg/Atg	274
1	30870737	A	C	SNP	Hom	7.43	Gene_rna-XR_006549244.2	exon-XR_006549244.2-1		rna-XR_006549244.2	exon-XR_006549244.2-1	1	NON_SYNONYMOUS_CODING	W/G	Tgg/Ggg	702
1	30870932	T	G	SNP	Het	24.6	Gene_rna-XR_006549244.2	exon-XR_006549244.2-1		rna-XR_006549244.2	exon-XR_006549244.2-1	1	NON_SYNONYMOUS_CODING	N/H	Aat/Cat	637
1	30870981	G	A	SNP	Het	20.42	Gene_rna-XR_006640732.1	exon-XR_006640732.1-1		rna-XR_006640732.1	exon-XR_006640732.1-1	1	NON_SYNONYMOUS_CODING	T/I	aCt/aTt	620
1	30871564	A	G	SNP	Hom	20.28	Gene_rna-XR_006549244.2	exon-XR_006549244.2-1		rna-XR_006549244.2	exon-XR_006549244.2-1	1	NON_SYNONYMOUS_CODING	L/S	tTg/tCg	426
1	30871608	A	G	SNP	Hom	22.18	Gene_rna-XR_006640732.1	exon-XR_006640732.1-1		rna-XR_006640732.1	exon-XR_006640732.1-1	1	NON_SYNONYMOUS_CODING	M/T	aTg/aCg	411
1	30871636	C	T	SNP	Het	25.18	Gene_rna-XR_006640732.1	exon-XR_006640732.1-1		rna-XR_006640732.1	exon-XR_006640732.1-1	1	NON_SYNONYMOUS_CODING	A/T	Gca/Aca	402
1	30871636	C	T	SNP	Het	25.18	Gene_rna-XR_006549244.2	exon-XR_006549244.2-1		rna-XR_006549244.2	exon-XR_006549244.2-1	1	NON_SYNONYMOUS_CODING	S/N	aGc/aAc	402
1	30871712	C	T	SNP	Hom	25.35	Gene_rna-XR_006549244.2	exon-XR_006549244.2-1		rna-XR_006549244.2	exon-XR_006549244.2-1	1	NON_SYNONYMOUS_CODING	G/S	Ggt/Agt	377
1	30871730	G	A	SNP	Hom	20.48	Gene_rna-XR_006549244.2	exon-XR_006549244.2-1		rna-XR_006549244.2	exon-XR_006549244.2-1	1	NON_SYNONYMOUS_CODING	H/Y	Cat/Tat	371
1	30871738	A	G	SNP	Hom	24.46	Gene_rna-XR_006640732.1	exon-XR_006640732.1-1		rna-XR_006640732.1	exon-XR_006640732.1-1	1	NON_SYNONYMOUS_CODING	Y/H	Tac/Cac	368
1	30871738	A	G	SNP	Hom	24.46	Gene_rna-XR_006549244.2	exon-XR_006549244.2-1		rna-XR_006549244.2	exon-XR_006549244.2-1	1	NON_SYNONYMOUS_CODING	I/T	aTa/aCa	368
1	30871758	T	C	SNP	Hom	20.85	Gene_rna-XR_006640732.1	exon-XR_006640732.1-1		rna-XR_006640732.1	exon-XR_006640732.1-1	1	NON_SYNONYMOUS_CODING	K/R	aAg/aGg	361
1	30871758	T	C	SNP	Hom	20.85	Gene_rna-XR_006549243.2	exon-XR_006549243.2-1		rna-XR_006549243.2	exon-XR_006549243.2-1	1	NON_SYNONYMOUS_CODING	R/G	Aga/Gga	362
1	30871901	G	A	SNP	Het	21.64	Gene_rna-XR_006549244.2	exon-XR_006549244.2-1		rna-XR_006549244.2	exon-XR_006549244.2-1	1	NON_SYNONYMOUS_CODING	P/S	Ccc/Tcc	314
1	30871901	G	A	SNP	Het	21.64	Gene_rna-XR_006549243.2	exon-XR_006549243.2-1		rna-XR_006549243.2	exon-XR_006549243.2-1	1	NON_SYNONYMOUS_CODING	A/V	gCc/gTc	314
1	30871989	G	A	SNP	Het	23.05	Gene_rna-XR_006640732.1	exon-XR_006640732.1-1		rna-XR_006640732.1	exon-XR_006640732.1-1	1	NON_SYNONYMOUS_CODING	S/F	tCc/tTc	284
1	30871989	G	A	SNP	Het	23.05	Gene_rna-XR_006549243.2	exon-XR_006549243.2-1		rna-XR_006549243.2	exon-XR_006549243.2-1	1	NON_SYNONYMOUS_CODING	P/S	Cca/Tca	285
1	30872072	T	C	SNP	Het	17.72	Gene_rna-XR_006549244.2	exon-XR_006549244.2-1		rna-XR_006549244.2	exon-XR_006549244.2-1	1	NON_SYNONYMOUS_CODING	K/E	Aaa/Gaa	257
1	30872075	C	T	SNP	Het	14.9	Gene_rna-XR_006549244.2	exon-XR_006549244.2-1		rna-XR_006549244.2	exon-XR_006549244.2-1	1	NON_SYNONYMOUS_CODING	A/T	Gct/Act	256
1	30872075	C	T	SNP	Het	14.9	Gene_rna-XR_006549243.2	exon-XR_006549243.2-1		rna-XR_006549243.2	exon-XR_006549243.2-1	1	NON_SYNONYMOUS_CODING	C/Y	tGc/tAc	256
1	30872076	A	G	SNP	Het	17.01	Gene_rna-XR_006640732.1	exon-XR_006640732.1-1		rna-XR_006640732.1	exon-XR_006640732.1-1	1	NON_SYNONYMOUS_CODING	L/S	tTg/tCg	255
1	30872076	A	G	SNP	Het	17.01	Gene_rna-XR_006549243.2	exon-XR_006549243.2-1		rna-XR_006549243.2	exon-XR_006549243.2-1	1	NON_SYNONYMOUS_CODING	C/R	Tgc/Cgc	256
1	30872134	C	T	SNP	Het	25.37	Gene_rna-XR_006640732.1	exon-XR_006640732.1-1		rna-XR_006640732.1	exon-XR_006640732.1-1	1	NON_SYNONYMOUS_CODING	E/K	Gaa/Aaa	236
1	30872134	C	T	SNP	Het	25.37	Gene_rna-XR_006549244.2	exon-XR_006549244.2-1		rna-XR_006549244.2	exon-XR_006549244.2-1	1	NON_SYNONYMOUS_CODING	G/E	gGa/gAa	236
1	30872239	C	T	SNP	Het	22.6	Gene_rna-XR_006640732.1	exon-XR_006640732.1-1		rna-XR_006640732.1	exon-XR_006640732.1-1	1	NON_SYNONYMOUS_CODING	E/K	Gag/Aag	201
1	30872239	C	T	SNP	Het	22.6	Gene_rna-XR_006549244.2	exon-XR_006549244.2-1		rna-XR_006549244.2	exon-XR_006549244.2-1	1	NON_SYNONYMOUS_CODING	R/Q	cGa/cAa	201
1	30872311	C	T	SNP	Hom	21.97	Gene_rna-XR_006640732.1	exon-XR_006640732.1-1		rna-XR_006640732.1	exon-XR_006640732.1-1	1	NON_SYNONYMOUS_CODING	A/T	Gct/Act	177
1	30872311	C	T	SNP	Hom	21.97	Gene_rna-XR_006549244.2	exon-XR_006549244.2-1		rna-XR_006549244.2	exon-XR_006549244.2-1	1	NON_SYNONYMOUS_CODING	R/H	cGc/cAc	177
1	30872392	T	C	SNP	Het	22.73	Gene_rna-XR_006640732.1	exon-XR_006640732.1-1		rna-XR_006640732.1	exon-XR_006640732.1-1	1	NON_SYNONYMOUS_CODING	T/A	Aca/Gca	150
1	30872392	T	C	SNP	Het	22.73	Gene_rna-XR_006549244.2	exon-XR_006549244.2-1		rna-XR_006549244.2	exon-XR_006549244.2-1	1	NON_SYNONYMOUS_CODING	N/S	aAc/aGc	150
1	30872565	G	A	SNP	Het	19.19	Gene_rna-XR_006640732.1	exon-XR_006640732.1-1		rna-XR_006640732.1	exon-XR_006640732.1-1	1	NON_SYNONYMOUS_CODING	T/I	aCt/aTt	92
1	30872573	T	G	SNP	Het	20.08	Gene_rna-XR_006549244.2	exon-XR_006549244.2-1		rna-XR_006549244.2	exon-XR_006549244.2-1	1	NON_SYNONYMOUS_CODING	N/H	Aat/Cat	90
1	30872573	T	G	SNP	Het	20.08	Gene_rna-XR_006549243.2	exon-XR_006549243.2-1		rna-XR_006549243.2	exon-XR_006549243.2-1	1	NON_SYNONYMOUS_CODING	K/T	aAa/aCa	90
1	30872694	G	A	SNP	Hom	22.74	Gene_rna-XR_006640732.1	exon-XR_006640732.1-1		rna-XR_006640732.1	exon-XR_006640732.1-1	1	NON_SYNONYMOUS_CODING	A/V	gCt/gTt	49
1	30872694	G	A	SNP	Hom	22.74	Gene_rna-XR_006549243.2	exon-XR_006549243.2-1		rna-XR_006549243.2	exon-XR_006549243.2-1	1	NON_SYNONYMOUS_CODING	L/F	Ctt/Ttt	50
1	30872762	C	T	SNP	Het	21.91	Gene_rna-XR_006640732.1	exon-XR_006640732.1-1		rna-XR_006640732.1	exon-XR_006640732.1-1	1	NON_SYNONYMOUS_CODING	M/I	atG/atA	26
1	30872762	C	T	SNP	Het	21.91	Gene_rna-XR_006549244.2	exon-XR_006549244.2-1		rna-XR_006549244.2	exon-XR_006549244.2-1	1	NON_SYNONYMOUS_CODING	V/I	Gta/Ata	27
1	30872762	C	T	SNP	Het	21.91	Gene_rna-XR_006549243.2	exon-XR_006549243.2-1		rna-XR_006549243.2	exon-XR_006549243.2-1	1	NON_SYNONYMOUS_CODING	C/Y	tGt/tAt	27
1	30874802	C	T	SNP	Het	22.42	Gene_rna-XR_328987.4	exon-XR_328987.4-1		rna-XR_328987.4	exon-XR_328987.4-1	1	NON_SYNONYMOUS_CODING	R/H	cGc/cAc	319
1	31287229	C	G	SNP	Het	6.44	gene-LOC102392296	LOC102392296		rna-XM_006075131.3	exon-XM_006075131.3-1	1	NON_SYNONYMOUS_CODING	D/H	Gat/Cat	62
1	31287229	C	G	SNP	Het	6.44	gene-LOC102392296	LOC102392296		rna-XM_025280339.2	exon-XM_025280339.2-1	1	NON_SYNONYMOUS_CODING	D/H	Gat/Cat	62
1	31805454	G	A	SNP	Het	20.85	Gene_rna-XR_006549292.2	exon-XR_006549292.2-1		rna-XR_006549292.2	exon-XR_006549292.2-3	3	NON_SYNONYMOUS_CODING	R/Q	cGa/cAa	100
1	31805522	G	A	SNP	Hom	20.05	Gene_rna-XR_006549292.2	exon-XR_006549292.2-1		rna-XR_006549292.2	exon-XR_006549292.2-3	3	NON_SYNONYMOUS_CODING	D/N	Gat/Aat	123
1	31805670	T	C	SNP	Het	16.65	Gene_rna-XR_006549292.2	exon-XR_006549292.2-1		rna-XR_006549292.2	exon-XR_006549292.2-3	3	NON_SYNONYMOUS_CODING	V/A	gTa/gCa	172
1	32181196	G	C	SNP	Het	16.77	Gene_gene-LOC112581071	Gene_gene-LOC112581071		gene-LOC112581071	id-LOC112581071	1	NON_SYNONYMOUS_CODING	S/C	tCt/tGt	2464
1	32184388	A	G	SNP	Het	20.09	Gene_gene-LOC112581071	Gene_gene-LOC112581071		gene-LOC112581071	id-LOC112581071	1	NON_SYNONYMOUS_CODING	L/S	tTg/tCg	1400
1	34174852	T	C	SNP	Het	16.09	Gene_gene-LOC123332884	Gene_gene-LOC123332884		gene-LOC123332884	id-LOC123332884-3	3	NON_SYNONYMOUS_CODING	M/T	aTg/aCg	220
1	36354732	A	G	SNP	Hom	28.52	Gene_rna-XR_006640750.1	exon-XR_006640750.1-1		rna-XR_006640750.1	exon-XR_006640750.1-4	4	NON_SYNONYMOUS_CODING	H/R	cAc/cGc	247
1	36354732	A	G	SNP	Hom	28.52	Gene_rna-XR_006640748.1	exon-XR_006640748.1-1		rna-XR_006640748.1	exon-XR_006640748.1-4	4	NON_SYNONYMOUS_CODING	T/A	Acc/Gcc	247
1	36354732	A	G	SNP	Hom	28.52	Gene_rna-XR_006640749.1	exon-XR_006640749.1-1		rna-XR_006640749.1	exon-XR_006640749.1-4	4	NON_SYNONYMOUS_CODING	H/R	cAc/cGc	179
1	36354776	C	G	SNP	Het	19.07	Gene_rna-XR_006640750.1	exon-XR_006640750.1-1		rna-XR_006640750.1	exon-XR_006640750.1-4	4	NON_SYNONYMOUS_CODING	L/V	Ctc/Gtc	262
1	36354776	C	G	SNP	Het	19.07	Gene_rna-XR_006640749.1	exon-XR_006640749.1-1		rna-XR_006640749.1	exon-XR_006640749.1-4	4	NON_SYNONYMOUS_CODING	L/V	Ctc/Gtc	194
1	36354829	C	T	SNP	Het	19.45	Gene_rna-XR_006640748.1	exon-XR_006640748.1-1		rna-XR_006640748.1	exon-XR_006640748.1-4	4	NON_SYNONYMOUS_CODING	A/V	gCa/gTa	279
1	36354843	C	T	SNP	Het	20.91	Gene_rna-XR_006640748.1	exon-XR_006640748.1-1		rna-XR_006640748.1	exon-XR_006640748.1-4	4	NON_SYNONYMOUS_CODING	H/Y	Cat/Tat	284
1	36354843	C	T	SNP	Het	20.91	Gene_rna-XR_006640749.1	exon-XR_006640749.1-1		rna-XR_006640749.1	exon-XR_006640749.1-4	4	NON_SYNONYMOUS_CODING	T/I	aCa/aTa	216
1	36354925	T	C	SNP	Het	19.72	Gene_rna-XR_006640750.1	exon-XR_006640750.1-1		rna-XR_006640750.1	exon-XR_006640750.1-5	5	NON_SYNONYMOUS_CODING	L/P	cTg/cCg	273
1	36354925	T	C	SNP	Het	19.72	Gene_rna-XR_006640748.1	exon-XR_006640748.1-1		rna-XR_006640748.1	exon-XR_006640748.1-4	4	NON_SYNONYMOUS_CODING	L/P	cTg/cCg	311
1	36354962	G	A	SNP	Hom	21.54	Gene_rna-XR_006640749.1	exon-XR_006640749.1-1		rna-XR_006640749.1	exon-XR_006640749.1-4	4	NON_SYNONYMOUS_CODING	G/R	Gga/Aga	256
1	36354987	C	T	SNP	Het	19.27	Gene_rna-XR_006640748.1	exon-XR_006640748.1-1		rna-XR_006640748.1	exon-XR_006640748.1-4	4	NON_SYNONYMOUS_CODING	R/W	Cgg/Tgg	332
1	36354987	C	T	SNP	Het	19.27	Gene_rna-XR_006640749.1	exon-XR_006640749.1-1		rna-XR_006640749.1	exon-XR_006640749.1-4	4	NON_SYNONYMOUS_CODING	S/L	tCg/tTg	264
1	36355021	A	G	SNP	Het	21.01	Gene_rna-XR_006640748.1	exon-XR_006640748.1-1		rna-XR_006640748.1	exon-XR_006640748.1-4	4	NON_SYNONYMOUS_CODING	H/R	cAc/cGc	343
1	36355144	G	A	SNP	Het	20.38	Gene_rna-XR_006640748.1	exon-XR_006640748.1-1		rna-XR_006640748.1	exon-XR_006640748.1-4	4	NON_SYNONYMOUS_CODING	C/Y	tGt/tAt	384
1	36355243	C	A	SNP	Het	23.28	Gene_rna-XR_006640748.1	exon-XR_006640748.1-1		rna-XR_006640748.1	exon-XR_006640748.1-4	4	NON_SYNONYMOUS_CODING	P/Q	cCg/cAg	417
1	36355283	C	G	SNP	Het	16.66	Gene_rna-XR_006640748.1	exon-XR_006640748.1-1		rna-XR_006640748.1	exon-XR_006640748.1-4	4	NON_SYNONYMOUS_CODING	N/K	aaC/aaG	430
1	36355283	C	G	SNP	Het	16.66	Gene_rna-XR_006640749.1	exon-XR_006640749.1-1		rna-XR_006640749.1	exon-XR_006640749.1-4	4	NON_SYNONYMOUS_CODING	L/V	Cta/Gta	363
1	36355345	A	C	SNP	Hom	27.31	Gene_rna-XR_006640748.1	exon-XR_006640748.1-1		rna-XR_006640748.1	exon-XR_006640748.1-4	4	NON_SYNONYMOUS_CODING	K/T	aAg/aCg	451
1	36355345	A	C	SNP	Hom	27.31	Gene_rna-XR_006640749.1	exon-XR_006640749.1-1		rna-XR_006640749.1	exon-XR_006640749.1-4	4	NON_SYNONYMOUS_CODING	Q/H	caA/caC	383
1	36355400	G	A	SNP	Het	23.65	Gene_rna-XR_006640749.1	exon-XR_006640749.1-1		rna-XR_006640749.1	exon-XR_006640749.1-4	4	NON_SYNONYMOUS_CODING	A/T	Gca/Aca	402
1	36355414	A	C	SNP	Het	23.08	Gene_rna-XR_006640748.1	exon-XR_006640748.1-1		rna-XR_006640748.1	exon-XR_006640748.1-4	4	NON_SYNONYMOUS_CODING	H/P	cAt/cCt	474
1	36355430	T	C	SNP	Het	20.52	Gene_rna-XR_006640749.1	exon-XR_006640749.1-1		rna-XR_006640749.1	exon-XR_006640749.1-4	4	NON_SYNONYMOUS_CODING	S/P	Tct/Cct	412
1	36355434	A	G	SNP	Het	22.34	Gene_rna-XR_006640748.1	exon-XR_006640748.1-1		rna-XR_006640748.1	exon-XR_006640748.1-4	4	NON_SYNONYMOUS_CODING	K/E	Aaa/Gaa	481
1	36355434	A	G	SNP	Het	22.34	Gene_rna-XR_006640749.1	exon-XR_006640749.1-1		rna-XR_006640749.1	exon-XR_006640749.1-4	4	NON_SYNONYMOUS_CODING	K/R	aAa/aGa	413
1	36355497	G	A	SNP	Het	9.36	Gene_rna-XR_006640748.1	exon-XR_006640748.1-1		rna-XR_006640748.1	exon-XR_006640748.1-4	4	NON_SYNONYMOUS_CODING	V/M	Gtg/Atg	502
1	36355497	G	A	SNP	Het	9.36	Gene_rna-XR_006640749.1	exon-XR_006640749.1-1		rna-XR_006640749.1	exon-XR_006640749.1-4	4	NON_SYNONYMOUS_CODING	C/Y	tGt/tAt	434
1	36355499	G	A	SNP	Het	14.06	Gene_rna-XR_006640749.1	exon-XR_006640749.1-1		rna-XR_006640749.1	exon-XR_006640749.1-4	4	NON_SYNONYMOUS_CODING	V/M	Gtg/Atg	435
1	36355501	G	A	SNP	Het	12.82	Gene_rna-XR_006640748.1	exon-XR_006640748.1-1		rna-XR_006640748.1	exon-XR_006640748.1-4	4	NON_SYNONYMOUS_CODING	C/Y	tGt/tAt	503
1	36355503	G	A	SNP	Het	14.01	Gene_rna-XR_006640748.1	exon-XR_006640748.1-1		rna-XR_006640748.1	exon-XR_006640748.1-4	4	NON_SYNONYMOUS_CODING	V/I	Gta/Ata	504
1	36355503	G	A	SNP	Het	14.01	Gene_rna-XR_006640749.1	exon-XR_006640749.1-1		rna-XR_006640749.1	exon-XR_006640749.1-4	4	NON_SYNONYMOUS_CODING	C/Y	tGt/tAt	436
1	38471326	G	A	SNP	Het	19.72	Gene_gene-LOC123332680	Gene_gene-LOC123332680		gene-LOC123332680	id-LOC123332680	2	NON_SYNONYMOUS_CODING	A/V	gCt/gTt	232
1	38471455	A	G	SNP	Het	18.31	Gene_gene-LOC123332680	Gene_gene-LOC123332680		gene-LOC123332680	id-LOC123332680	2	NON_SYNONYMOUS_CODING	M/T	aTg/aCg	189
1	38471470	T	G	SNP	Hom	20.61	Gene_gene-LOC123332680	Gene_gene-LOC123332680		gene-LOC123332680	id-LOC123332680	2	NON_SYNONYMOUS_CODING	E/A	gAg/gCg	184
1	38471476	A	G	SNP	Hom	21.2	Gene_gene-LOC123332680	Gene_gene-LOC123332680		gene-LOC123332680	id-LOC123332680	2	NON_SYNONYMOUS_CODING	V/A	gTt/gCt	182
1	38471491	A	T	SNP	Het	19.71	Gene_gene-LOC123332680	Gene_gene-LOC123332680		gene-LOC123332680	id-LOC123332680	2	NON_SYNONYMOUS_CODING	V/D	gTc/gAc	177
1	38471495	C	T	SNP	Hom	21.73	Gene_gene-LOC123332680	Gene_gene-LOC123332680		gene-LOC123332680	id-LOC123332680	2	NON_SYNONYMOUS_CODING	G/R	Gga/Aga	176
1	38474406	A	T	SNP	Het	10.72	Gene_gene-LOC123332680	Gene_gene-LOC123332680		gene-LOC123332680	id-LOC123332680-2	1	NON_SYNONYMOUS_CODING	I/N	aTc/aAc	139
1	38486702	T	G	SNP	Het	7.67	Gene_rna-XR_006549367.2	exon-XR_006549367.2-1		rna-XR_006549367.2	exon-XR_006549367.2-3	3	NON_SYNONYMOUS_CODING	T/P	Act/Cct	682
1	38486750	G	A	SNP	Het	9.72	Gene_rna-XR_006549367.2	exon-XR_006549367.2-1		rna-XR_006549367.2	exon-XR_006549367.2-3	3	NON_SYNONYMOUS_CODING	R/C	Cgt/Tgt	666
1	38486764	T	A	SNP	Hom	22.99	Gene_rna-XR_006549367.2	exon-XR_006549367.2-1		rna-XR_006549367.2	exon-XR_006549367.2-3	3	NON_SYNONYMOUS_CODING	Y/F	tAt/tTt	661
1	38486807	T	C	SNP	Het	8.48	Gene_rna-XR_006549367.2	exon-XR_006549367.2-1		rna-XR_006549367.2	exon-XR_006549367.2-3	3	NON_SYNONYMOUS_CODING	T/A	Acc/Gcc	647
1	38486915	C	T	SNP	Hom	21.56	Gene_rna-XR_006549367.2	exon-XR_006549367.2-1		rna-XR_006549367.2	exon-XR_006549367.2-3	3	NON_SYNONYMOUS_CODING	V/M	Gtg/Atg	611
1	38487443	C	G	SNP	Het	7.78	Gene_rna-XR_006549367.2	exon-XR_006549367.2-1		rna-XR_006549367.2	exon-XR_006549367.2-3	3	NON_SYNONYMOUS_CODING	V/L	Gtg/Ctg	435
1	38487493	C	T	SNP	Het	11.3	Gene_rna-XR_006549367.2	exon-XR_006549367.2-1		rna-XR_006549367.2	exon-XR_006549367.2-3	3	NON_SYNONYMOUS_CODING	C/Y	tGt/tAt	418
1	38487597	G	C	SNP	Hom	10.31	Gene_rna-XR_006549367.2	exon-XR_006549367.2-1		rna-XR_006549367.2	exon-XR_006549367.2-3	3	NON_SYNONYMOUS_CODING	N/K	aaC/aaG	383
1	38487779	C	A	SNP	Het	10.1	Gene_rna-XR_006549367.2	exon-XR_006549367.2-1		rna-XR_006549367.2	exon-XR_006549367.2-3	3	NON_SYNONYMOUS_CODING	A/S	Gcc/Tcc	323
1	38701733	A	G	SNP	Het	21.5	gene-LOC102390187	LOC102390187		rna-XM_044938792.1	exon-XM_044938792.1-5	5	NON_SYNONYMOUS_CODING	C/R	Tgt/Cgt	415
1	38701733	A	G	SNP	Het	21.5	gene-LOC102390187	LOC102390187		rna-XM_044938784.1	exon-XM_044938784.1-6	6	NON_SYNONYMOUS_CODING	C/R	Tgt/Cgt	415
1	38701733	A	G	SNP	Het	21.5	gene-LOC102390187	LOC102390187		rna-XM_044938762.1	exon-XM_044938762.1-7	7	NON_SYNONYMOUS_CODING	C/R	Tgt/Cgt	475
1	38701733	A	G	SNP	Het	21.5	gene-LOC102390187	LOC102390187		rna-XM_044938775.1	exon-XM_044938775.1-5	5	NON_SYNONYMOUS_CODING	C/R	Tgt/Cgt	416
1	38701733	A	G	SNP	Het	21.5	gene-LOC102390187	LOC102390187		rna-XM_044938764.1	exon-XM_044938764.1-7	7	NON_SYNONYMOUS_CODING	C/R	Tgt/Cgt	474
1	38701733	A	G	SNP	Het	21.5	gene-LOC102390187	LOC102390187		rna-XM_044938767.1	exon-XM_044938767.1-4	4	NON_SYNONYMOUS_CODING	C/R	Tgt/Cgt	432
1	38701733	A	G	SNP	Het	21.5	gene-LOC102390187	LOC102390187		rna-XM_044938769.1	exon-XM_044938769.1-6	6	NON_SYNONYMOUS_CODING	C/R	Tgt/Cgt	416
1	38876224	T	C	SNP	Hom	21.91	Gene_rna-XR_006549436.2	exon-XR_006549436.2-1		rna-XR_006549436.2	exon-XR_006549436.2-2	2	NON_SYNONYMOUS_CODING	S/P	Tcc/Ccc	180
1	38876261	C	T	SNP	Hom	20.23	Gene_rna-XR_006549436.2	exon-XR_006549436.2-1		rna-XR_006549436.2	exon-XR_006549436.2-2	2	NON_SYNONYMOUS_CODING	T/I	aCt/aTt	192
1	38876287	G	A	SNP	Hom	15.98	Gene_rna-XR_006549436.2	exon-XR_006549436.2-1		rna-XR_006549436.2	exon-XR_006549436.2-2	2	NON_SYNONYMOUS_CODING	G/R	Ggg/Agg	201
1	38876288	G	A	SNP	Het	8.36	Gene_rna-XR_006549436.2	exon-XR_006549436.2-1		rna-XR_006549436.2	exon-XR_006549436.2-2	2	NON_SYNONYMOUS_CODING	G/E	gGg/gAg	201
1	38876290	T	A	SNP	Hom	7.39	Gene_rna-XR_006549436.2	exon-XR_006549436.2-1		rna-XR_006549436.2	exon-XR_006549436.2-2	2	NON_SYNONYMOUS_CODING	L/I	Tta/Ata	202
1	38876291	T	C	SNP	Hom	6.52	Gene_rna-XR_006549436.2	exon-XR_006549436.2-1		rna-XR_006549436.2	exon-XR_006549436.2-2	2	NON_SYNONYMOUS_CODING	L/S	tTa/tCa	202
1	39070957	C	A	SNP	Het	22.71	gene-AGPAT5	AGPAT5		rna-XM_006050679.3	exon-XM_006050679.3-8	8	NON_SYNONYMOUS_CODING	V/L	Gta/Tta	323
1	40693908	G	T	SNP	Het	17.74	Gene_rna-XR_006549464.1	exon-XR_006549464.1-1		rna-XR_006549464.1	exon-XR_006549464.1-1	1	NON_SYNONYMOUS_CODING	K/N	aaG/aaT	90
1	40694155	A	G	SNP	Het	20.61	Gene_rna-XR_006549464.1	exon-XR_006549464.1-1		rna-XR_006549464.1	exon-XR_006549464.1-1	1	NON_SYNONYMOUS_CODING	M/V	Atg/Gtg	173
1	40694357	G	A	SNP	Het	19.78	Gene_rna-XR_006549464.1	exon-XR_006549464.1-1		rna-XR_006549464.1	exon-XR_006549464.1-1	1	NON_SYNONYMOUS_CODING	G/D	gGc/gAc	240
1	40694366	G	A	SNP	Het	17.75	Gene_rna-XR_006549464.1	exon-XR_006549464.1-1		rna-XR_006549464.1	exon-XR_006549464.1-1	1	NON_SYNONYMOUS_CODING	R/H	cGc/cAc	243
1	40694498	C	T	SNP	Het	18.56	Gene_rna-XR_006549464.1	exon-XR_006549464.1-1		rna-XR_006549464.1	exon-XR_006549464.1-1	1	NON_SYNONYMOUS_CODING	A/V	gCt/gTt	287
1	40694534	C	T	SNP	Het	20.96	Gene_rna-XR_006549464.1	exon-XR_006549464.1-1		rna-XR_006549464.1	exon-XR_006549464.1-1	1	NON_SYNONYMOUS_CODING	T/M	aCg/aTg	299
1	40694632	G	A	SNP	Het	21.46	Gene_rna-XR_006549464.1	exon-XR_006549464.1-1		rna-XR_006549464.1	exon-XR_006549464.1-1	1	NON_SYNONYMOUS_CODING	V/I	Gtt/Att	332
1	43640864	C	G	SNP	Het	15.75	Gene_rna-XR_006549514.2	exon-XR_006549514.2-1		rna-XR_006549514.2	exon-XR_006549514.2-2	2	NON_SYNONYMOUS_CODING	P/R	cCc/cGc	1267
1	44930678	G	A	SNP	Het	17.67	Gene_rna-XR_006548921.2	exon-XR_006548921.2-1		rna-XR_006548921.2	exon-XR_006548921.2-1	1	NON_SYNONYMOUS_CODING	G/E	gGg/gAg	117
1	44943893	C	G	SNP	Het	13.59	Gene_rna-XR_006548921.2	exon-XR_006548921.2-1		rna-XR_006548921.2	exon-XR_006548921.2-2	2	NON_SYNONYMOUS_CODING	P/A	Ccc/Gcc	176
1	44946170	T	A	SNP	Het	11.82	Gene_rna-XR_006640799.1	exon-XR_006640799.1-1		rna-XR_006640799.1	exon-XR_006640799.1-1	1	NON_SYNONYMOUS_CODING	C/S	Tgt/Agt	11
1	44946170	T	A	SNP	Het	11.82	Gene_rna-XR_006640800.1	exon-XR_006640800.1-1		rna-XR_006640800.1	exon-XR_006640800.1-1	1	NON_SYNONYMOUS_CODING	C/S	Tgt/Agt	11
1	44946170	T	A	SNP	Het	11.82	Gene_rna-XR_006640801.1	exon-XR_006640801.1-1		rna-XR_006640801.1	exon-XR_006640801.1-1	1	NON_SYNONYMOUS_CODING	C/S	Tgt/Agt	11
1	44946170	T	A	SNP	Het	11.82	Gene_rna-XR_006640802.1	exon-XR_006640802.1-1		rna-XR_006640802.1	exon-XR_006640802.1-1	1	NON_SYNONYMOUS_CODING	C/S	Tgt/Agt	11
1	44946392	A	T	SNP	Het	7.77	Gene_rna-XR_006640799.1	exon-XR_006640799.1-1		rna-XR_006640799.1	exon-XR_006640799.1-1	1	NON_SYNONYMOUS_CODING	N/Y	Aac/Tac	85
1	44946392	A	T	SNP	Het	7.77	Gene_rna-XR_006640800.1	exon-XR_006640800.1-1		rna-XR_006640800.1	exon-XR_006640800.1-1	1	NON_SYNONYMOUS_CODING	N/Y	Aac/Tac	85
1	44946392	A	T	SNP	Het	7.77	Gene_rna-XR_006640801.1	exon-XR_006640801.1-1		rna-XR_006640801.1	exon-XR_006640801.1-1	1	NON_SYNONYMOUS_CODING	N/Y	Aac/Tac	85
1	44946392	A	T	SNP	Het	7.77	Gene_rna-XR_006640802.1	exon-XR_006640802.1-1		rna-XR_006640802.1	exon-XR_006640802.1-1	1	NON_SYNONYMOUS_CODING	N/Y	Aac/Tac	85
1	44964404	G	T	SNP	Het	16.46	Gene_rna-XR_006640799.1	exon-XR_006640799.1-1		rna-XR_006640799.1	exon-XR_006640799.1-2	2	NON_SYNONYMOUS_CODING	R/L	cGg/cTg	2613
1	44964404	G	T	SNP	Het	16.46	Gene_rna-XR_006640800.1	exon-XR_006640800.1-1		rna-XR_006640800.1	exon-XR_006640800.1-2	2	NON_SYNONYMOUS_CODING	R/L	cGg/cTg	2613
1	44964404	G	T	SNP	Het	16.46	Gene_rna-XR_006640801.1	exon-XR_006640801.1-1		rna-XR_006640801.1	exon-XR_006640801.1-2	2	NON_SYNONYMOUS_CODING	R/L	cGg/cTg	2613
1	44964582	T	C	SNP	Het	15.48	Gene_rna-XR_006640799.1	exon-XR_006640799.1-1		rna-XR_006640799.1	exon-XR_006640799.1-3	3	NON_SYNONYMOUS_CODING	F/L	Ttc/Ctc	2640
1	44964980	C	T	SNP	Het	15.39	Gene_rna-XR_006640800.1	exon-XR_006640800.1-1		rna-XR_006640800.1	exon-XR_006640800.1-3	3	NON_SYNONYMOUS_CODING	P/L	cCa/cTa	2719
1	44964980	C	T	SNP	Het	15.39	Gene_rna-XR_006640801.1	exon-XR_006640801.1-1		rna-XR_006640801.1	exon-XR_006640801.1-4	4	NON_SYNONYMOUS_CODING	P/L	cCa/cTa	2734
1	44964980	C	T	SNP	Het	15.39	Gene_rna-XR_006640802.1	exon-XR_006640802.1-1		rna-XR_006640802.1	exon-XR_006640802.1-3	3	NON_SYNONYMOUS_CODING	P/L	cCa/cTa	2578
1	44965420	A	G	SNP	Het	11.27	Gene_rna-XR_006640800.1	exon-XR_006640800.1-1		rna-XR_006640800.1	exon-XR_006640800.1-3	3	NON_SYNONYMOUS_CODING	R/G	Agg/Ggg	2866
1	44965420	A	G	SNP	Het	11.27	Gene_rna-XR_006640801.1	exon-XR_006640801.1-1		rna-XR_006640801.1	exon-XR_006640801.1-4	4	NON_SYNONYMOUS_CODING	R/G	Agg/Ggg	2881
1	44965420	A	G	SNP	Het	11.27	Gene_rna-XR_006640802.1	exon-XR_006640802.1-1		rna-XR_006640802.1	exon-XR_006640802.1-3	3	NON_SYNONYMOUS_CODING	R/G	Agg/Ggg	2725
1	44965722	A	G	SNP	Het	22.55	Gene_rna-XR_006640799.1	exon-XR_006640799.1-1		rna-XR_006640799.1	exon-XR_006640799.1-4	4	NON_SYNONYMOUS_CODING	K/E	Aaa/Gaa	2990
1	44965819	G	A	SNP	Het	15.7	Gene_rna-XR_006640799.1	exon-XR_006640799.1-1		rna-XR_006640799.1	exon-XR_006640799.1-4	4	NON_SYNONYMOUS_CODING	R/H	cGt/cAt	3022
1	44965819	G	A	SNP	Het	15.7	Gene_rna-XR_006640800.1	exon-XR_006640800.1-1		rna-XR_006640800.1	exon-XR_006640800.1-3	3	NON_SYNONYMOUS_CODING	V/M	Gtg/Atg	2999
1	44965819	G	A	SNP	Het	15.7	Gene_rna-XR_006640801.1	exon-XR_006640801.1-1		rna-XR_006640801.1	exon-XR_006640801.1-4	4	NON_SYNONYMOUS_CODING	V/M	Gtg/Atg	3014
1	44965819	G	A	SNP	Het	15.7	Gene_rna-XR_006640802.1	exon-XR_006640802.1-1		rna-XR_006640802.1	exon-XR_006640802.1-3	3	NON_SYNONYMOUS_CODING	V/M	Gtg/Atg	2858
1	44965933	C	A	SNP	Het	21.75	Gene_rna-XR_006640799.1	exon-XR_006640799.1-1		rna-XR_006640799.1	exon-XR_006640799.1-4	4	NON_SYNONYMOUS_CODING	S/Y	tCt/tAt	3060
1	44965933	C	A	SNP	Het	21.75	Gene_rna-XR_006640800.1	exon-XR_006640800.1-1		rna-XR_006640800.1	exon-XR_006640800.1-3	3	NON_SYNONYMOUS_CODING	L/I	Ctt/Att	3037
1	44965933	C	A	SNP	Het	21.75	Gene_rna-XR_006640801.1	exon-XR_006640801.1-1		rna-XR_006640801.1	exon-XR_006640801.1-4	4	NON_SYNONYMOUS_CODING	L/I	Ctt/Att	3052
1	44965933	C	A	SNP	Het	21.75	Gene_rna-XR_006640802.1	exon-XR_006640802.1-1		rna-XR_006640802.1	exon-XR_006640802.1-3	3	NON_SYNONYMOUS_CODING	L/I	Ctt/Att	2896
1	44965971	G	C	SNP	Het	23.73	Gene_rna-XR_006640799.1	exon-XR_006640799.1-1		rna-XR_006640799.1	exon-XR_006640799.1-4	4	NON_SYNONYMOUS_CODING	V/L	Gtc/Ctc	3073
1	44965971	G	C	SNP	Het	23.73	Gene_rna-XR_006640800.1	exon-XR_006640800.1-1		rna-XR_006640800.1	exon-XR_006640800.1-3	3	NON_SYNONYMOUS_CODING	M/I	atG/atC	3049
1	44965971	G	C	SNP	Het	23.73	Gene_rna-XR_006640801.1	exon-XR_006640801.1-1		rna-XR_006640801.1	exon-XR_006640801.1-4	4	NON_SYNONYMOUS_CODING	M/I	atG/atC	3064
1	44965971	G	C	SNP	Het	23.73	Gene_rna-XR_006640802.1	exon-XR_006640802.1-1		rna-XR_006640802.1	exon-XR_006640802.1-3	3	NON_SYNONYMOUS_CODING	M/I	atG/atC	2908
1	44965982	C	G	SNP	Het	15.85	Gene_rna-XR_006640800.1	exon-XR_006640800.1-1		rna-XR_006640800.1	exon-XR_006640800.1-3	3	NON_SYNONYMOUS_CODING	P/R	cCt/cGt	3053
1	44965982	C	G	SNP	Het	15.85	Gene_rna-XR_006640801.1	exon-XR_006640801.1-1		rna-XR_006640801.1	exon-XR_006640801.1-4	4	NON_SYNONYMOUS_CODING	P/R	cCt/cGt	3068
1	44965982	C	G	SNP	Het	15.85	Gene_rna-XR_006640802.1	exon-XR_006640802.1-1		rna-XR_006640802.1	exon-XR_006640802.1-3	3	NON_SYNONYMOUS_CODING	P/R	cCt/cGt	2912
1	44966046	T	C	SNP	Het	26.65	Gene_rna-XR_006640799.1	exon-XR_006640799.1-1		rna-XR_006640799.1	exon-XR_006640799.1-4	4	NON_SYNONYMOUS_CODING	W/R	Tgg/Cgg	3098
1	44966093	T	C	SNP	Het	18.33	Gene_rna-XR_006640800.1	exon-XR_006640800.1-1		rna-XR_006640800.1	exon-XR_006640800.1-3	3	NON_SYNONYMOUS_CODING	V/A	gTg/gCg	3090
1	44966093	T	C	SNP	Het	18.33	Gene_rna-XR_006640801.1	exon-XR_006640801.1-1		rna-XR_006640801.1	exon-XR_006640801.1-4	4	NON_SYNONYMOUS_CODING	V/A	gTg/gCg	3105
1	44966093	T	C	SNP	Het	18.33	Gene_rna-XR_006640802.1	exon-XR_006640802.1-1		rna-XR_006640802.1	exon-XR_006640802.1-3	3	NON_SYNONYMOUS_CODING	V/A	gTg/gCg	2949
1	44966150	G	A	SNP	Het	6.21	Gene_rna-XR_006640800.1	exon-XR_006640800.1-1		rna-XR_006640800.1	exon-XR_006640800.1-3	3	NON_SYNONYMOUS_CODING	R/K	aGg/aAg	3109
1	44966150	G	A	SNP	Het	6.21	Gene_rna-XR_006640801.1	exon-XR_006640801.1-1		rna-XR_006640801.1	exon-XR_006640801.1-4	4	NON_SYNONYMOUS_CODING	R/K	aGg/aAg	3124
1	44966150	G	A	SNP	Het	6.21	Gene_rna-XR_006640802.1	exon-XR_006640802.1-1		rna-XR_006640802.1	exon-XR_006640802.1-3	3	NON_SYNONYMOUS_CODING	R/K	aGg/aAg	2968
1	44966163	A	C	SNP	Het	19.84	Gene_rna-XR_006640800.1	exon-XR_006640800.1-1		rna-XR_006640800.1	exon-XR_006640800.1-3	3	NON_SYNONYMOUS_CODING	R/S	agA/agC	3113
1	44966163	A	C	SNP	Het	19.84	Gene_rna-XR_006640801.1	exon-XR_006640801.1-1		rna-XR_006640801.1	exon-XR_006640801.1-4	4	NON_SYNONYMOUS_CODING	R/S	agA/agC	3128
1	44966163	A	C	SNP	Het	19.84	Gene_rna-XR_006640802.1	exon-XR_006640802.1-1		rna-XR_006640802.1	exon-XR_006640802.1-3	3	NON_SYNONYMOUS_CODING	R/S	agA/agC	2972
1	44966189	G	A	SNP	Het	8.55	Gene_rna-XR_006640800.1	exon-XR_006640800.1-1		rna-XR_006640800.1	exon-XR_006640800.1-3	3	NON_SYNONYMOUS_CODING	G/E	gGg/gAg	3122
1	44966189	G	A	SNP	Het	8.55	Gene_rna-XR_006640801.1	exon-XR_006640801.1-1		rna-XR_006640801.1	exon-XR_006640801.1-4	4	NON_SYNONYMOUS_CODING	G/E	gGg/gAg	3137
1	44966189	G	A	SNP	Het	8.55	Gene_rna-XR_006640802.1	exon-XR_006640802.1-1		rna-XR_006640802.1	exon-XR_006640802.1-3	3	NON_SYNONYMOUS_CODING	G/E	gGg/gAg	2981
1	44966210	C	G	SNP	Het	5.64	Gene_rna-XR_006640800.1	exon-XR_006640800.1-1		rna-XR_006640800.1	exon-XR_006640800.1-3	3	NON_SYNONYMOUS_CODING	P/R	cCa/cGa	3129
1	44966210	C	G	SNP	Het	5.64	Gene_rna-XR_006640801.1	exon-XR_006640801.1-1		rna-XR_006640801.1	exon-XR_006640801.1-4	4	NON_SYNONYMOUS_CODING	P/R	cCa/cGa	3144
1	44966210	C	G	SNP	Het	5.64	Gene_rna-XR_006640802.1	exon-XR_006640802.1-1		rna-XR_006640802.1	exon-XR_006640802.1-3	3	NON_SYNONYMOUS_CODING	P/R	cCa/cGa	2988
1	44966310	A	C	SNP	Het	14.69	Gene_rna-XR_006640799.1	exon-XR_006640799.1-1		rna-XR_006640799.1	exon-XR_006640799.1-4	4	NON_SYNONYMOUS_CODING	S/R	Agt/Cgt	3186
1	44966328	C	T	SNP	Het	20.19	Gene_rna-XR_006640799.1	exon-XR_006640799.1-1		rna-XR_006640799.1	exon-XR_006640799.1-4	4	NON_SYNONYMOUS_CODING	R/W	Cgg/Tgg	3192
1	44966353	C	A	SNP	Het	19.58	Gene_rna-XR_006640799.1	exon-XR_006640799.1-1		rna-XR_006640799.1	exon-XR_006640799.1-4	4	NON_SYNONYMOUS_CODING	P/H	cCc/cAc	3200
1	44966353	C	A	SNP	Het	19.58	Gene_rna-XR_006640800.1	exon-XR_006640800.1-1		rna-XR_006640800.1	exon-XR_006640800.1-3	3	NON_SYNONYMOUS_CODING	P/T	Cca/Aca	3177
1	44966353	C	A	SNP	Het	19.58	Gene_rna-XR_006640801.1	exon-XR_006640801.1-1		rna-XR_006640801.1	exon-XR_006640801.1-4	4	NON_SYNONYMOUS_CODING	P/T	Cca/Aca	3192
1	44966353	C	A	SNP	Het	19.58	Gene_rna-XR_006640802.1	exon-XR_006640802.1-1		rna-XR_006640802.1	exon-XR_006640802.1-3	3	NON_SYNONYMOUS_CODING	P/T	Cca/Aca	3036
1	44966584	T	G	SNP	Het	8.84	Gene_rna-XR_006640799.1	exon-XR_006640799.1-1		rna-XR_006640799.1	exon-XR_006640799.1-4	4	NON_SYNONYMOUS_CODING	L/R	cTt/cGt	3277
1	44966584	T	G	SNP	Het	8.84	Gene_rna-XR_006640800.1	exon-XR_006640800.1-1		rna-XR_006640800.1	exon-XR_006640800.1-3	3	NON_SYNONYMOUS_CODING	F/V	Ttc/Gtc	3254
1	44966584	T	G	SNP	Het	8.84	Gene_rna-XR_006640801.1	exon-XR_006640801.1-1		rna-XR_006640801.1	exon-XR_006640801.1-4	4	NON_SYNONYMOUS_CODING	F/V	Ttc/Gtc	3269
1	44966584	T	G	SNP	Het	8.84	Gene_rna-XR_006640802.1	exon-XR_006640802.1-1		rna-XR_006640802.1	exon-XR_006640802.1-3	3	NON_SYNONYMOUS_CODING	F/V	Ttc/Gtc	3113
1	44966629	C	T	SNP	Het	23.63	Gene_rna-XR_006640799.1	exon-XR_006640799.1-1		rna-XR_006640799.1	exon-XR_006640799.1-4	4	NON_SYNONYMOUS_CODING	P/L	cCg/cTg	3292
1	44966629	C	T	SNP	Het	23.63	Gene_rna-XR_006640800.1	exon-XR_006640800.1-1		rna-XR_006640800.1	exon-XR_006640800.1-3	3	NON_SYNONYMOUS_CODING	R/W	Cgg/Tgg	3269
1	44966629	C	T	SNP	Het	23.63	Gene_rna-XR_006640801.1	exon-XR_006640801.1-1		rna-XR_006640801.1	exon-XR_006640801.1-4	4	NON_SYNONYMOUS_CODING	R/W	Cgg/Tgg	3284
1	44966629	C	T	SNP	Het	23.63	Gene_rna-XR_006640802.1	exon-XR_006640802.1-1		rna-XR_006640802.1	exon-XR_006640802.1-3	3	NON_SYNONYMOUS_CODING	R/W	Cgg/Tgg	3128
1	44966697	C	T	SNP	Het	11.41	Gene_rna-XR_006640799.1	exon-XR_006640799.1-1		rna-XR_006640799.1	exon-XR_006640799.1-4	4	NON_SYNONYMOUS_CODING	L/F	Ctc/Ttc	3315
1	44966736	C	T	SNP	Het	10.57	Gene_rna-XR_006640799.1	exon-XR_006640799.1-1		rna-XR_006640799.1	exon-XR_006640799.1-4	4	NON_SYNONYMOUS_CODING	P/S	Cca/Tca	3328
1	44966959	A	G	SNP	Het	18.29	Gene_rna-XR_006640799.1	exon-XR_006640799.1-1		rna-XR_006640799.1	exon-XR_006640799.1-4	4	NON_SYNONYMOUS_CODING	Q/R	cAa/cGa	3402
1	44966959	A	G	SNP	Het	18.29	Gene_rna-XR_006640800.1	exon-XR_006640800.1-1		rna-XR_006640800.1	exon-XR_006640800.1-3	3	NON_SYNONYMOUS_CODING	N/D	Aac/Gac	3379
1	44966959	A	G	SNP	Het	18.29	Gene_rna-XR_006640801.1	exon-XR_006640801.1-1		rna-XR_006640801.1	exon-XR_006640801.1-4	4	NON_SYNONYMOUS_CODING	N/D	Aac/Gac	3394
1	44966959	A	G	SNP	Het	18.29	Gene_rna-XR_006640802.1	exon-XR_006640802.1-1		rna-XR_006640802.1	exon-XR_006640802.1-3	3	NON_SYNONYMOUS_CODING	N/D	Aac/Gac	3238
1	44967006	G	A	SNP	Het	19.62	Gene_rna-XR_006640799.1	exon-XR_006640799.1-1		rna-XR_006640799.1	exon-XR_006640799.1-4	4	NON_SYNONYMOUS_CODING	E/K	Gag/Aag	3418
1	44967071	C	G	SNP	Het	15.53	Gene_rna-XR_006640799.1	exon-XR_006640799.1-1		rna-XR_006640799.1	exon-XR_006640799.1-4	4	NON_SYNONYMOUS_CODING	D/E	gaC/gaG	3439
1	44967071	C	G	SNP	Het	15.53	Gene_rna-XR_006640800.1	exon-XR_006640800.1-1		rna-XR_006640800.1	exon-XR_006640800.1-3	3	NON_SYNONYMOUS_CODING	T/S	aCt/aGt	3416
1	44967071	C	G	SNP	Het	15.53	Gene_rna-XR_006640801.1	exon-XR_006640801.1-1		rna-XR_006640801.1	exon-XR_006640801.1-4	4	NON_SYNONYMOUS_CODING	T/S	aCt/aGt	3431
1	44967071	C	G	SNP	Het	15.53	Gene_rna-XR_006640802.1	exon-XR_006640802.1-1		rna-XR_006640802.1	exon-XR_006640802.1-3	3	NON_SYNONYMOUS_CODING	T/S	aCt/aGt	3275
1	44980087	A	G	SNP	Het	21.85	gene-LOC102393350	LOC102393350		rna-XM_045164811.1	exon-XM_045164811.1-3	3	NON_SYNONYMOUS_CODING	H/R	cAc/cGc	43
1	44982088	C	T	SNP	Het	20.07	gene-LOC102393350	LOC102393350		rna-XM_045164811.1	exon-XM_045164811.1-4	4	NON_SYNONYMOUS_CODING	R/W	Cgg/Tgg	119
1	44982217	C	G	SNP	Het	10.66	gene-LOC102393350	LOC102393350		rna-XM_045164811.1	exon-XM_045164811.1-4	4	NON_SYNONYMOUS_CODING	P/A	Ccc/Gcc	162
1	44982234	G	C	SNP	Het	18.45	gene-LOC102393350	LOC102393350		rna-XM_045164811.1	exon-XM_045164811.1-4	4	NON_SYNONYMOUS_CODING	Q/H	caG/caC	167
1	44994092	C	T	SNP	Het	20.51	gene-LOC102393350	LOC102393350		rna-XM_045164811.1	exon-XM_045164811.1-8	8	NON_SYNONYMOUS_CODING	H/Y	Cac/Tac	428
1	44994600	T	C	SNP	Het	16.32	gene-LOC102393350	LOC102393350		rna-XM_045164811.1	exon-XM_045164811.1-10	10	NON_SYNONYMOUS_CODING	M/T	aTg/aCg	596
1	45213712	C	T	SNP	Het	22.69	Gene_rna-XR_006549567.1	exon-XR_006549567.1-1		rna-XR_006549567.1	exon-XR_006549567.1-3	3	NON_SYNONYMOUS_CODING	T/I	aCa/aTa	824
1	45329604	A	G	SNP	Het	12.96	Gene_gene-LOC102390871	Gene_gene-LOC102390871		gene-LOC102390871	id-LOC102390871	1	NON_SYNONYMOUS_CODING	S/G	Agt/Ggt	38
1	45329611	G	A	SNP	Het	12.97	Gene_gene-LOC102390871	Gene_gene-LOC102390871		gene-LOC102390871	id-LOC102390871	1	NON_SYNONYMOUS_CODING	C/Y	tGt/tAt	40
1	45329613	A	C	SNP	Het	11.93	Gene_gene-LOC102390871	Gene_gene-LOC102390871		gene-LOC102390871	id-LOC102390871	1	NON_SYNONYMOUS_CODING	I/L	Atc/Ctc	41
1	45329646	T	C	SNP	Het	9.25	Gene_gene-LOC102390871	Gene_gene-LOC102390871		gene-LOC102390871	id-LOC102390871	1	NON_SYNONYMOUS_CODING	S/P	Tca/Cca	52
1	45329655	A	G	SNP	Het	8.76	Gene_gene-LOC102390871	Gene_gene-LOC102390871		gene-LOC102390871	id-LOC102390871	1	NON_SYNONYMOUS_CODING	K/E	Aag/Gag	55
1	45329659	C	T	SNP	Het	9.83	Gene_gene-LOC102390871	Gene_gene-LOC102390871		gene-LOC102390871	id-LOC102390871	1	NON_SYNONYMOUS_CODING	S/F	tCc/tTc	56
1	45329682	C	A	SNP	Het	7.73	Gene_gene-LOC102390871	Gene_gene-LOC102390871		gene-LOC102390871	id-LOC102390871	1	NON_SYNONYMOUS_CODING	P/T	Cct/Act	64
1	45329696	G	T	SNP	Het	5.72	Gene_gene-LOC102390871	Gene_gene-LOC102390871		gene-LOC102390871	id-LOC102390871	1	NON_SYNONYMOUS_CODING	Q/H	caG/caT	68
1	45329707	T	C	SNP	Het	10.48	Gene_gene-LOC102390871	Gene_gene-LOC102390871		gene-LOC102390871	id-LOC102390871	1	NON_SYNONYMOUS_CODING	F/S	tTt/tCt	72
1	45329709	A	G	SNP	Het	9.48	Gene_gene-LOC102390871	Gene_gene-LOC102390871		gene-LOC102390871	id-LOC102390871	1	NON_SYNONYMOUS_CODING	M/V	Atg/Gtg	73
1	45329737	T	C	SNP	Het	8.54	Gene_gene-LOC102390871	Gene_gene-LOC102390871		gene-LOC102390871	id-LOC102390871	1	NON_SYNONYMOUS_CODING	I/T	aTa/aCa	82
1	45329742	A	T	SNP	Het	10.16	Gene_gene-LOC102390871	Gene_gene-LOC102390871		gene-LOC102390871	id-LOC102390871	1	NON_SYNONYMOUS_CODING	T/S	Aca/Tca	84
1	45329778	A	G	SNP	Het	13.97	Gene_gene-LOC102390871	Gene_gene-LOC102390871		gene-LOC102390871	id-LOC102390871	1	NON_SYNONYMOUS_CODING	N/D	Aat/Gat	96
1	45329781	A	G	SNP	Het	11.78	Gene_gene-LOC102390871	Gene_gene-LOC102390871		gene-LOC102390871	id-LOC102390871	1	NON_SYNONYMOUS_CODING	T/A	Acc/Gcc	97
1	45329784	T	C	SNP	Het	10.84	Gene_gene-LOC102390871	Gene_gene-LOC102390871		gene-LOC102390871	id-LOC102390871	1	NON_SYNONYMOUS_CODING	C/R	Tgc/Cgc	98
1	45329796	A	C	SNP	Het	14	Gene_gene-LOC102390871	Gene_gene-LOC102390871		gene-LOC102390871	id-LOC102390871	1	NON_SYNONYMOUS_CODING	T/P	Acc/Ccc	102
1	45329847	A	T	SNP	Het	5.83	Gene_gene-LOC102390871	Gene_gene-LOC102390871		gene-LOC102390871	id-LOC102390871	1	NON_SYNONYMOUS_CODING	T/S	Acc/Tcc	119
1	45329851	T	A	SNP	Het	10.41	Gene_gene-LOC102390871	Gene_gene-LOC102390871		gene-LOC102390871	id-LOC102390871	1	NON_SYNONYMOUS_CODING	I/N	aTt/aAt	120
1	45329863	T	A	SNP	Het	10.56	Gene_gene-LOC102390871	Gene_gene-LOC102390871		gene-LOC102390871	id-LOC102390871	1	NON_SYNONYMOUS_CODING	M/K	aTg/aAg	124
1	45329871	A	G	SNP	Het	15.82	Gene_gene-LOC102390871	Gene_gene-LOC102390871		gene-LOC102390871	id-LOC102390871	1	NON_SYNONYMOUS_CODING	R/G	Aga/Gga	127
1	45329887	G	A	SNP	Het	16.5	Gene_gene-LOC102390871	Gene_gene-LOC102390871		gene-LOC102390871	id-LOC102390871	1	NON_SYNONYMOUS_CODING	G/E	gGg/gAg	132
1	45329894	G	T	SNP	Het	14.11	Gene_gene-LOC102390871	Gene_gene-LOC102390871		gene-LOC102390871	id-LOC102390871	1	NON_SYNONYMOUS_CODING	L/F	ttG/ttT	134
1	45329907	G	T	SNP	Het	8.98	Gene_gene-LOC102390871	Gene_gene-LOC102390871		gene-LOC102390871	id-LOC102390871	1	NON_SYNONYMOUS_CODING	A/S	Gca/Tca	139
1	45329947	G	A	SNP	Het	16.74	Gene_gene-LOC102390871	Gene_gene-LOC102390871		gene-LOC102390871	id-LOC102390871	1	NON_SYNONYMOUS_CODING	C/Y	tGc/tAc	152
1	45329973	T	C	SNP	Het	17.93	Gene_gene-LOC102390871	Gene_gene-LOC102390871		gene-LOC102390871	id-LOC102390871	1	NON_SYNONYMOUS_CODING	W/R	Tgg/Cgg	161
1	45329994	T	C	SNP	Het	9.87	Gene_gene-LOC102390871	Gene_gene-LOC102390871		gene-LOC102390871	id-LOC102390871	1	NON_SYNONYMOUS_CODING	F/L	Ttc/Ctc	168
1	45330007	G	A	SNP	Het	8.81	Gene_gene-LOC102390871	Gene_gene-LOC102390871		gene-LOC102390871	id-LOC102390871	1	NON_SYNONYMOUS_CODING	S/N	aGc/aAc	172
1	45330024	C	T	SNP	Het	12.47	Gene_gene-LOC102390871	Gene_gene-LOC102390871		gene-LOC102390871	id-LOC102390871	1	NON_SYNONYMOUS_CODING	R/C	Cgt/Tgt	178
1	45330033	G	A	SNP	Het	10.99	Gene_gene-LOC102390871	Gene_gene-LOC102390871		gene-LOC102390871	id-LOC102390871	1	NON_SYNONYMOUS_CODING	V/I	Gtc/Atc	181
1	45330036	A	C	SNP	Het	8.43	Gene_gene-LOC102390871	Gene_gene-LOC102390871		gene-LOC102390871	id-LOC102390871	1	NON_SYNONYMOUS_CODING	T/P	Act/Cct	182
1	45330045	A	G	SNP	Het	12.62	Gene_gene-LOC102390871	Gene_gene-LOC102390871		gene-LOC102390871	id-LOC102390871	1	NON_SYNONYMOUS_CODING	S/G	Agt/Ggt	185
1	45330082	G	A	SNP	Het	13.77	Gene_gene-LOC102390871	Gene_gene-LOC102390871		gene-LOC102390871	id-LOC102390871	1	NON_SYNONYMOUS_CODING	G/E	gGa/gAa	197
1	45330100	A	G	SNP	Het	9.48	Gene_gene-LOC102390871	Gene_gene-LOC102390871		gene-LOC102390871	id-LOC102390871	1	NON_SYNONYMOUS_CODING	N/S	aAc/aGc	203
1	45330112	C	G	SNP	Het	8.43	Gene_gene-LOC102390871	Gene_gene-LOC102390871		gene-LOC102390871	id-LOC102390871	1	NON_SYNONYMOUS_CODING	S/C	tCt/tGt	207
1	45330118	G	A	SNP	Het	11.11	Gene_gene-LOC102390871	Gene_gene-LOC102390871		gene-LOC102390871	id-LOC102390871	1	NON_SYNONYMOUS_CODING	R/H	cGc/cAc	209
1	45330181	C	A	SNP	Het	8.03	Gene_gene-LOC102390871	Gene_gene-LOC102390871		gene-LOC102390871	id-LOC102390871	1	NON_SYNONYMOUS_CODING	T/N	aCc/aAc	230
1	45330192	C	G	SNP	Het	8.51	Gene_gene-LOC102390871	Gene_gene-LOC102390871		gene-LOC102390871	id-LOC102390871	1	NON_SYNONYMOUS_CODING	Q/E	Cag/Gag	234
1	45330253	T	C	SNP	Het	16.58	Gene_gene-LOC102390871	Gene_gene-LOC102390871		gene-LOC102390871	id-LOC102390871	1	NON_SYNONYMOUS_CODING	I/T	aTt/aCt	254
1	45330261	A	G	SNP	Het	9.64	Gene_gene-LOC102390871	Gene_gene-LOC102390871		gene-LOC102390871	id-LOC102390871	1	NON_SYNONYMOUS_CODING	I/V	Atc/Gtc	257
1	45330265	G	A	SNP	Het	13.58	Gene_gene-LOC102390871	Gene_gene-LOC102390871		gene-LOC102390871	id-LOC102390871	1	NON_SYNONYMOUS_CODING	C/Y	tGc/tAc	258
1	45330271	C	T	SNP	Het	15.29	Gene_gene-LOC102390871	Gene_gene-LOC102390871		gene-LOC102390871	id-LOC102390871	1	NON_SYNONYMOUS_CODING	S/F	tCt/tTt	260
1	45330292	A	G	SNP	Het	6.05	Gene_gene-LOC102390871	Gene_gene-LOC102390871		gene-LOC102390871	id-LOC102390871	1	NON_SYNONYMOUS_CODING	H/R	cAt/cGt	267
1	45330318	T	G	SNP	Het	13.27	Gene_gene-LOC102390871	Gene_gene-LOC102390871		gene-LOC102390871	id-LOC102390871	1	NON_SYNONYMOUS_CODING	F/V	Ttc/Gtc	276
1	45330322	C	T	SNP	Het	9.47	Gene_gene-LOC102390871	Gene_gene-LOC102390871		gene-LOC102390871	id-LOC102390871	1	NON_SYNONYMOUS_CODING	S/F	tCt/tTt	277
1	45330342	T	A	SNP	Het	10.82	Gene_gene-LOC102390871	Gene_gene-LOC102390871		gene-LOC102390871	id-LOC102390871	1	NON_SYNONYMOUS_CODING	S/T	Tca/Aca	284
1	45330348	A	T	SNP	Het	16.05	Gene_gene-LOC102390871	Gene_gene-LOC102390871		gene-LOC102390871	id-LOC102390871	1	NON_SYNONYMOUS_CODING	I/F	Atc/Ttc	286
1	45330354	G	A	SNP	Het	16.39	Gene_gene-LOC102390871	Gene_gene-LOC102390871		gene-LOC102390871	id-LOC102390871	1	NON_SYNONYMOUS_CODING	V/I	Gtc/Atc	288
1	45330360	G	T	SNP	Het	6.84	Gene_gene-LOC102390871	Gene_gene-LOC102390871		gene-LOC102390871	id-LOC102390871	1	NON_SYNONYMOUS_CODING	D/Y	Gac/Tac	290
1	45330363	A	T	SNP	Het	7.34	Gene_gene-LOC102390871	Gene_gene-LOC102390871		gene-LOC102390871	id-LOC102390871	1	NON_SYNONYMOUS_CODING	T/S	Aca/Tca	291
1	45330381	T	C	SNP	Het	10.78	Gene_gene-LOC102390871	Gene_gene-LOC102390871		gene-LOC102390871	id-LOC102390871	1	NON_SYNONYMOUS_CODING	Y/H	Tat/Cat	297
1	45330393	C	T	SNP	Het	13.78	Gene_gene-LOC102390871	Gene_gene-LOC102390871		gene-LOC102390871	id-LOC102390871	1	NON_SYNONYMOUS_CODING	P/S	Cct/Tct	301
1	45330402	A	G	SNP	Het	12.21	Gene_gene-LOC102390871	Gene_gene-LOC102390871		gene-LOC102390871	id-LOC102390871	1	NON_SYNONYMOUS_CODING	K/E	Aag/Gag	304
1	45330415	T	C	SNP	Het	5.81	Gene_gene-LOC102390871	Gene_gene-LOC102390871		gene-LOC102390871	id-LOC102390871	1	NON_SYNONYMOUS_CODING	V/A	gTa/gCa	308
1	45330421	A	T	SNP	Het	8.51	Gene_gene-LOC102390871	Gene_gene-LOC102390871		gene-LOC102390871	id-LOC102390871	1	NON_SYNONYMOUS_CODING	E/V	gAa/gTa	310
1	45330456	C	T	SNP	Het	12.64	Gene_gene-LOC102390871	Gene_gene-LOC102390871		gene-LOC102390871	id-LOC102390871	1	NON_SYNONYMOUS_CODING	H/Y	Cat/Tat	322
1	45330457	A	G	SNP	Het	12.25	Gene_gene-LOC102390871	Gene_gene-LOC102390871		gene-LOC102390871	id-LOC102390871	1	NON_SYNONYMOUS_CODING	H/R	cAt/cGt	322
1	45330460	T	C	SNP	Het	9.72	Gene_gene-LOC102390871	Gene_gene-LOC102390871		gene-LOC102390871	id-LOC102390871	1	NON_SYNONYMOUS_CODING	V/A	gTt/gCt	323
1	45330469	A	G	SNP	Het	7.79	Gene_gene-LOC102390871	Gene_gene-LOC102390871		gene-LOC102390871	id-LOC102390871	1	NON_SYNONYMOUS_CODING	H/R	cAt/cGt	326
1	45330474	A	C	SNP	Het	6.58	Gene_gene-LOC102390871	Gene_gene-LOC102390871		gene-LOC102390871	id-LOC102390871	1	NON_SYNONYMOUS_CODING	I/L	Ata/Cta	328
1	45330480	T	C	SNP	Het	6.84	Gene_gene-LOC102390871	Gene_gene-LOC102390871		gene-LOC102390871	id-LOC102390871	1	NON_SYNONYMOUS_CODING	S/P	Tct/Cct	330
1	45330520	T	C	SNP	Het	11.88	Gene_gene-LOC102390871	Gene_gene-LOC102390871		gene-LOC102390871	id-LOC102390871	1	NON_SYNONYMOUS_CODING	I/T	aTt/aCt	343
1	45330523	T	C	SNP	Het	8.86	Gene_gene-LOC102390871	Gene_gene-LOC102390871		gene-LOC102390871	id-LOC102390871	1	NON_SYNONYMOUS_CODING	V/A	gTt/gCt	344
1	45330527	G	C	SNP	Het	12.19	Gene_gene-LOC102390871	Gene_gene-LOC102390871		gene-LOC102390871	id-LOC102390871	1	NON_SYNONYMOUS_CODING	Q/H	caG/caC	345
1	45330532	A	G	SNP	Het	12.68	Gene_gene-LOC102390871	Gene_gene-LOC102390871		gene-LOC102390871	id-LOC102390871	1	NON_SYNONYMOUS_CODING	K/R	aAa/aGa	347
1	45331477	T	C	SNP	Het	14.47	Gene_gene-LOC102410494	Gene_gene-LOC102410494		gene-LOC102410494	id-LOC102410494	1	NON_SYNONYMOUS_CODING	S/P	Tct/Cct	12
1	45331483	C	T	SNP	Het	17.46	Gene_gene-LOC102410494	Gene_gene-LOC102410494		gene-LOC102410494	id-LOC102410494	1	NON_SYNONYMOUS_CODING	R/W	Cgg/Tgg	14
1	45331486	T	A	SNP	Het	14.47	Gene_gene-LOC102410494	Gene_gene-LOC102410494		gene-LOC102410494	id-LOC102410494	1	NON_SYNONYMOUS_CODING	S/T	Tct/Act	15
1	45780629	G	C	SNP	Het	5.39	gene-LOC123465557	LOC123465557		rna-XM_045164819.1	exon-XM_045164819.1-5	5	NON_SYNONYMOUS_CODING	K/N	aaG/aaC	219
1	45780629	G	C	SNP	Het	5.39	gene-LOC123465557	LOC123465557		rna-XM_045164818.1	exon-XM_045164818.1-5	5	NON_SYNONYMOUS_CODING	K/N	aaG/aaC	219
1	45780629	G	C	SNP	Het	5.39	gene-LOC123465557	LOC123465557		rna-XM_045164817.1	exon-XM_045164817.1-5	5	NON_SYNONYMOUS_CODING	K/N	aaG/aaC	219
1	45780629	G	C	SNP	Het	5.39	gene-LOC123465557	LOC123465557		rna-XM_045164816.1	exon-XM_045164816.1-5	5	NON_SYNONYMOUS_CODING	K/N	aaG/aaC	219
1	45780629	G	C	SNP	Het	5.39	gene-LOC123465557	LOC123465557		rna-XM_045164815.1	exon-XM_045164815.1-5	5	NON_SYNONYMOUS_CODING	K/N	aaG/aaC	219
1	45780629	G	C	SNP	Het	5.39	gene-LOC123465557	LOC123465557		rna-XM_045164813.1	exon-XM_045164813.1-5	5	NON_SYNONYMOUS_CODING	K/N	aaG/aaC	218
1	45780629	G	C	SNP	Het	5.39	gene-LOC123465557	LOC123465557		rna-XM_045164812.1	exon-XM_045164812.1-5	5	NON_SYNONYMOUS_CODING	K/N	aaG/aaC	219
1	45895776	C	T	SNP	Het	23.78	Gene_gene-LOC112582596	Gene_gene-LOC112582596		gene-LOC112582596	id-LOC112582596-4	4	NON_SYNONYMOUS_CODING	H/Y	Cat/Tat	326
1	45895798	C	A	SNP	Het	28.45	Gene_gene-LOC112582596	Gene_gene-LOC112582596		gene-LOC112582596	id-LOC112582596-4	4	NON_SYNONYMOUS_CODING	S/Y	tCc/tAc	333
1	45895804	G	C	SNP	Het	25.26	Gene_gene-LOC112582596	Gene_gene-LOC112582596		gene-LOC112582596	id-LOC112582596-4	4	NON_SYNONYMOUS_CODING	S/T	aGt/aCt	335
1	45916521	C	G	SNP	Het	9.94	Gene_gene-LOC112582596	Gene_gene-LOC112582596		gene-LOC112582596	id-LOC112582596-5	5	NON_SYNONYMOUS_CODING	P/R	cCt/cGt	408
1	45916571	A	G	SNP	Het	10.3	Gene_gene-LOC112582596	Gene_gene-LOC112582596		gene-LOC112582596	id-LOC112582596-5	5	NON_SYNONYMOUS_CODING	I/V	Att/Gtt	425
1	47162359	A	G	SNP	Het	22.66	gene-CRYZL1	CRYZL1		rna-XM_006048229.4	exon-XM_006048229.4-6	6	NON_SYNONYMOUS_CODING	I/V	Att/Gtt	103
1	47162359	A	G	SNP	Het	22.66	gene-CRYZL1	CRYZL1		rna-XM_006048228.4	exon-XM_006048228.4-6	6	NON_SYNONYMOUS_CODING	I/V	Att/Gtt	103
1	47162359	A	G	SNP	Het	22.66	gene-CRYZL1	CRYZL1		rna-XM_006048227.4	exon-XM_006048227.4-6	6	NON_SYNONYMOUS_CODING	I/V	Att/Gtt	103
1	47162359	A	G	SNP	Het	22.66	gene-CRYZL1	CRYZL1		rna-XM_025281405.3	exon-XM_025281405.3-6	6	NON_SYNONYMOUS_CODING	I/V	Att/Gtt	103
1	47162359	A	G	SNP	Het	22.66	Gene_rna-XR_006549632.2	exon-XR_006549632.2-1		rna-XR_006549632.2	exon-XR_006549632.2-6	6	NON_SYNONYMOUS_CODING	I/V	Att/Gtt	154
1	47375422	T	C	SNP	Het	9.89	Gene_rna-XR_006549639.2	exon-XR_006549639.2-1		rna-XR_006549639.2	exon-XR_006549639.2-2	2	NON_SYNONYMOUS_CODING	C/R	Tgc/Cgc	187
1	47375422	T	C	SNP	Het	9.89	Gene_rna-XR_006549640.2	exon-XR_006549640.2-1		rna-XR_006549640.2	exon-XR_006549640.2-2	2	NON_SYNONYMOUS_CODING	C/R	Tgc/Cgc	187
1	47573415	A	G	SNP	Het	23.48	gene-IFNAR2	IFNAR2		rna-XM_006048245.4	exon-XM_006048245.4-5	5	NON_SYNONYMOUS_CODING	V/A	gTg/gCg	129
1	47573415	A	G	SNP	Het	23.48	gene-IFNAR2	IFNAR2		rna-XM_044939518.2	exon-XM_044939518.2-3	3	NON_SYNONYMOUS_CODING	V/A	gTg/gCg	51
1	47573415	A	G	SNP	Het	23.48	gene-IFNAR2	IFNAR2		rna-XM_025281506.3	exon-XM_025281506.3-5	5	NON_SYNONYMOUS_CODING	V/A	gTg/gCg	129
1	48362585	T	C	SNP	Het	25.82	gene-URB1	URB1		rna-XM_044939618.2	exon-XM_044939618.2-17	17	NON_SYNONYMOUS_CODING	M/T	aTg/aCg	715
1	48362585	T	C	SNP	Het	25.82	gene-URB1	URB1		rna-XM_045164956.1	exon-XM_045164956.1-17	17	NON_SYNONYMOUS_CODING	M/T	aTg/aCg	715
1	48362585	T	C	SNP	Het	25.82	gene-URB1	URB1		rna-XM_006044815.4	exon-XM_006044815.4-17	17	NON_SYNONYMOUS_CODING	M/T	aTg/aCg	715
1	48363602	G	T	SNP	Het	23.82	gene-URB1	URB1		rna-XM_044939618.2	exon-XM_044939618.2-18	18	NON_SYNONYMOUS_CODING	A/S	Gcc/Tcc	790
1	48363602	G	T	SNP	Het	23.82	gene-URB1	URB1		rna-XM_045164956.1	exon-XM_045164956.1-18	18	NON_SYNONYMOUS_CODING	A/S	Gcc/Tcc	790
1	48363602	G	T	SNP	Het	23.82	gene-URB1	URB1		rna-XM_006044815.4	exon-XM_006044815.4-18	18	NON_SYNONYMOUS_CODING	A/S	Gcc/Tcc	790
1	48408591	C	T	SNP	Het	24.27	gene-LOC102398087	LOC102398087		rna-XM_006044816.4	exon-XM_006044816.4-3	3	NON_SYNONYMOUS_CODING	A/T	Gcc/Acc	147
1	50067333	T	C	SNP	Het	15.76	Gene_gene-LOC112578793	Gene_gene-LOC112578793		gene-LOC112578793	id-LOC112578793	1	NON_SYNONYMOUS_CODING	T/A	Act/Gct	168
1	50137817	C	A	SNP	Het	20.08	gene-LOC112586454	LOC112586454		rna-XM_025290935.3	exon-XM_025290935.3-1	1	NON_SYNONYMOUS_CODING	K/N	aaG/aaT	54
1	50137903	C	A	SNP	Het	18.8	gene-LOC112586454	LOC112586454		rna-XM_025290935.3	exon-XM_025290935.3-1	1	NON_SYNONYMOUS_CODING	A/S	Gcc/Tcc	26
1	50137926	C	T	SNP	Het	15.17	gene-LOC112586454	LOC112586454		rna-XM_025290935.3	exon-XM_025290935.3-1	1	NON_SYNONYMOUS_CODING	G/E	gGa/gAa	18
1	50137929	T	C	SNP	Het	17.74	gene-LOC112586454	LOC112586454		rna-XM_025290935.3	exon-XM_025290935.3-1	1	NON_SYNONYMOUS_CODING	E/G	gAa/gGa	17
1	50637587	G	A	SNP	Het	21.52	gene-LOC123333194	LOC123333194		rna-XM_044941056.2	exon-XM_044941056.2-1	1	NON_SYNONYMOUS_CODING	G/S	Ggc/Agc	38
1	50637626	A	G	SNP	Het	19.55	gene-LOC123333194	LOC123333194		rna-XM_044941056.2	exon-XM_044941056.2-1	1	NON_SYNONYMOUS_CODING	R/G	Aga/Gga	51
1	50823008	T	A	SNP	Het	20.84	gene-LOC102394955	LOC102394955		rna-XM_006071055.4	exon-XM_006071055.4-1	1	NON_SYNONYMOUS_CODING	C/S	Tgc/Agc	153
1	50877423	A	G	SNP	Het	23.82	Gene_rna-XR_006550503.2	exon-XR_006550503.2-1		rna-XR_006550503.2	exon-XR_006550503.2-2	2	NON_SYNONYMOUS_CODING	Y/C	tAt/tGt	99
1	52530002	A	C	SNP	Het	5.46	gene-LOC102390304	LOC102390304		rna-XM_044941646.2	exon-XM_044941646.2-1	1	NON_SYNONYMOUS_CODING	I/S	aTc/aGc	145
1	56525163	A	T	SNP	Het	21.62	gene-LOC123332818	LOC123332818		rna-XM_044939900.2	exon-XM_044939900.2-1	1	NON_SYNONYMOUS_CODING	Q/H	caA/caT	39
1	56525195	C	T	SNP	Het	8.04	gene-LOC123332818	LOC123332818		rna-XM_044939900.2	exon-XM_044939900.2-1	1	NON_SYNONYMOUS_CODING	T/M	aCg/aTg	50
1	56525792	A	G	SNP	Het	11.85	gene-LOC123332818	LOC123332818		rna-XM_044939900.2	exon-XM_044939900.2-1	1	NON_SYNONYMOUS_CODING	H/R	cAt/cGt	249
1	56526211	T	C	SNP	Het	13.05	gene-LOC123332818	LOC123332818		rna-XM_044939900.2	exon-XM_044939900.2-1	1	NON_SYNONYMOUS_CODING	F/L	Ttc/Ctc	389
1	56526533	T	C	SNP	Het	5.62	gene-LOC123332818	LOC123332818		rna-XM_044939900.2	exon-XM_044939900.2-1	1	NON_SYNONYMOUS_CODING	I/T	aTc/aCc	496
1	56526594	G	T	SNP	Het	9.82	gene-LOC123332818	LOC123332818		rna-XM_044939900.2	exon-XM_044939900.2-1	1	NON_SYNONYMOUS_CODING	L/F	ttG/ttT	516
1	56526787	C	T	SNP	Het	7.85	gene-LOC123332818	LOC123332818		rna-XM_044939900.2	exon-XM_044939900.2-1	1	NON_SYNONYMOUS_CODING	R/W	Cgg/Tgg	581
1	56527037	T	C	SNP	Het	6.36	gene-LOC123332818	LOC123332818		rna-XM_044939900.2	exon-XM_044939900.2-1	1	NON_SYNONYMOUS_CODING	V/A	gTt/gCt	664
1	61587396	T	C	SNP	Het	25.42	gene-LOC102415244	LOC102415244		rna-XM_044940319.2	exon-XM_044940319.2-2	2	NON_SYNONYMOUS_CODING	I/T	aTt/aCt	123
1	61587432	G	T	SNP	Het	17.51	gene-LOC102415244	LOC102415244		rna-XM_044940319.2	exon-XM_044940319.2-2	2	NON_SYNONYMOUS_CODING	G/V	gGg/gTg	135
1	61587435	T	G	SNP	Het	18.43	gene-LOC102415244	LOC102415244		rna-XM_044940319.2	exon-XM_044940319.2-2	2	NON_SYNONYMOUS_CODING	L/W	tTg/tGg	136
1	61587474	C	T	SNP	Het	22.76	gene-LOC102415244	LOC102415244		rna-XM_044940319.2	exon-XM_044940319.2-2	2	NON_SYNONYMOUS_CODING	P/L	cCg/cTg	149
1	61587506	T	G	SNP	Het	21.86	gene-LOC102415244	LOC102415244		rna-XM_044940319.2	exon-XM_044940319.2-2	2	NON_SYNONYMOUS_CODING	L/V	Tta/Gta	160
1	62020826	G	T	SNP	Hom	21.97	gene-TRNAV-CAC	TRNAV-CAC		rna-TRNAV-CAC	exon-TRNAV-CAC-1	1	NON_SYNONYMOUS_CODING	R/L	cGa/cTa	19
1	64331684	C	G	SNP	Het	19.71	Gene_rna-XR_006549902.2	exon-XR_006549902.2-1		rna-XR_006549902.2	exon-XR_006549902.2-3	3	NON_SYNONYMOUS_CODING	G/A	gGt/gCt	192
1	64331684	C	G	SNP	Het	19.71	Gene_rna-XR_006640861.1	exon-XR_006640861.1-1		rna-XR_006640861.1	exon-XR_006640861.1-3	3	NON_SYNONYMOUS_CODING	G/A	gGt/gCt	192
1	64333499	G	A	SNP	Het	17.94	Gene_rna-XR_006549902.2	exon-XR_006549902.2-1		rna-XR_006549902.2	exon-XR_006549902.2-2	2	NON_SYNONYMOUS_CODING	T/I	aCa/aTa	171
1	64333499	G	A	SNP	Het	17.94	Gene_rna-XR_006640861.1	exon-XR_006640861.1-1		rna-XR_006640861.1	exon-XR_006640861.1-2	2	NON_SYNONYMOUS_CODING	T/I	aCa/aTa	171
1	66498895	A	T	SNP	Het	20.89	gene-USP25	USP25		rna-XM_025282207.3	exon-XM_025282207.3-4	4	NON_SYNONYMOUS_CODING	L/M	Ttg/Atg	117
1	66498895	A	T	SNP	Het	20.89	gene-USP25	USP25		rna-XM_044939981.2	exon-XM_044939981.2-3	3	NON_SYNONYMOUS_CODING	L/M	Ttg/Atg	23
1	66498895	A	T	SNP	Het	20.89	gene-USP25	USP25		rna-XM_025282223.3	exon-XM_025282223.3-4	4	NON_SYNONYMOUS_CODING	L/M	Ttg/Atg	117
1	66498895	A	T	SNP	Het	20.89	gene-USP25	USP25		rna-XM_025282232.3	exon-XM_025282232.3-4	4	NON_SYNONYMOUS_CODING	L/M	Ttg/Atg	117
1	67775741	G	A	SNP	Het	19.54	gene-SAMSN1	SAMSN1		rna-XM_025282316.3	exon-XM_025282316.3-7	7	NON_SYNONYMOUS_CODING	V/I	Gta/Ata	135
1	67775741	G	A	SNP	Het	19.54	gene-SAMSN1	SAMSN1		rna-XM_045165066.1	exon-XM_045165066.1-5	5	NON_SYNONYMOUS_CODING	V/I	Gta/Ata	107
1	67777470	G	A	SNP	Het	24.19	gene-SAMSN1	SAMSN1		rna-XM_025282316.3	exon-XM_025282316.3-8	8	NON_SYNONYMOUS_CODING	D/N	Gat/Aat	224
1	67777470	G	A	SNP	Het	24.19	gene-SAMSN1	SAMSN1		rna-XM_045165066.1	exon-XM_045165066.1-6	6	NON_SYNONYMOUS_CODING	D/N	Gat/Aat	196
1	67777521	T	A	SNP	Het	21.11	gene-SAMSN1	SAMSN1		rna-XM_025282316.3	exon-XM_025282316.3-8	8	NON_SYNONYMOUS_CODING	L/M	Ttg/Atg	241
1	67777521	T	A	SNP	Het	21.11	gene-SAMSN1	SAMSN1		rna-XM_045165066.1	exon-XM_045165066.1-6	6	NON_SYNONYMOUS_CODING	L/M	Ttg/Atg	213
1	67777569	G	A	SNP	Het	24.98	gene-SAMSN1	SAMSN1		rna-XM_025282316.3	exon-XM_025282316.3-8	8	NON_SYNONYMOUS_CODING	V/I	Gtt/Att	257
1	67777569	G	A	SNP	Het	24.98	gene-SAMSN1	SAMSN1		rna-XM_045165066.1	exon-XM_045165066.1-6	6	NON_SYNONYMOUS_CODING	V/I	Gtt/Att	229
1	67923721	G	T	SNP	Het	19.87	Gene_rna-XR_006640962.1	exon-XR_006640962.1-1		rna-XR_006640962.1	exon-XR_006640962.1-1	1	NON_SYNONYMOUS_CODING	T/K	aCg/aAg	28
1	68075966	T	G	SNP	Het	20.12	gene-LOC102392421	LOC102392421		rna-XM_025282350.3	exon-XM_025282350.3-6	6	NON_SYNONYMOUS_CODING	N/T	aAc/aCc	212
1	68075966	T	G	SNP	Het	20.12	gene-LOC102392421	LOC102392421		rna-XM_025282361.3	exon-XM_025282361.3-6	6	NON_SYNONYMOUS_CODING	N/T	aAc/aCc	212
1	68075966	T	G	SNP	Het	20.12	gene-LOC102392421	LOC102392421		rna-XM_025282357.3	exon-XM_025282357.3-5	5	NON_SYNONYMOUS_CODING	N/T	aAc/aCc	172
1	68186156	G	A	SNP	Het	19.72	gene-LIPI	LIPI		rna-XM_044942106.2	exon-XM_044942106.2-1	1	NON_SYNONYMOUS_CODING	R/K	aGg/aAg	58
1	68186156	G	A	SNP	Het	19.72	gene-LIPI	LIPI		rna-XM_044942074.2	exon-XM_044942074.2-1	1	NON_SYNONYMOUS_CODING	R/K	aGg/aAg	58
1	68186156	G	A	SNP	Het	19.72	gene-LIPI	LIPI		rna-XM_044942007.2	exon-XM_044942007.2-1	1	NON_SYNONYMOUS_CODING	R/K	aGg/aAg	58
1	68186156	G	A	SNP	Het	19.72	gene-LIPI	LIPI		rna-XM_025282377.3	exon-XM_025282377.3-1	1	NON_SYNONYMOUS_CODING	R/K	aGg/aAg	58
1	68186156	G	A	SNP	Het	19.72	gene-LIPI	LIPI		rna-XM_044942034.2	exon-XM_044942034.2-1	1	NON_SYNONYMOUS_CODING	R/K	aGg/aAg	58
1	68188709	A	G	SNP	Hom	23.16	gene-LIPI	LIPI		rna-XM_044942106.2	exon-XM_044942106.2-2	2	NON_SYNONYMOUS_CODING	I/M	atA/atG	131
1	68188709	A	G	SNP	Hom	23.16	gene-LIPI	LIPI		rna-XM_044942074.2	exon-XM_044942074.2-2	2	NON_SYNONYMOUS_CODING	I/M	atA/atG	131
1	68188709	A	G	SNP	Hom	23.16	gene-LIPI	LIPI		rna-XM_044942007.2	exon-XM_044942007.2-2	2	NON_SYNONYMOUS_CODING	I/M	atA/atG	131
1	68188709	A	G	SNP	Hom	23.16	gene-LIPI	LIPI		rna-XM_025282377.3	exon-XM_025282377.3-2	2	NON_SYNONYMOUS_CODING	I/M	atA/atG	131
1	68188709	A	G	SNP	Hom	23.16	gene-LIPI	LIPI		rna-XM_044942034.2	exon-XM_044942034.2-2	2	NON_SYNONYMOUS_CODING	I/M	atA/atG	131
1	74413563	A	G	SNP	Het	20.22	Gene_gene-LOC112584005	Gene_gene-LOC112584005		gene-LOC112584005	id-LOC112584005	1	NON_SYNONYMOUS_CODING	Y/H	Tat/Cat	2938
1	76884160	C	T	SNP	Het	7.17	gene-LOC123465609	LOC123465609		rna-XM_045165163.1	exon-XM_045165163.1-1	1	NON_SYNONYMOUS_CODING	G/S	Ggc/Agc	195
1	83295252	C	T	SNP	Hom	23.74	Gene_rna-XR_006641018.1	exon-XR_006641018.1-1		rna-XR_006641018.1	exon-XR_006641018.1-3	3	NON_SYNONYMOUS_CODING	V/I	Gta/Ata	148
1	83770968	A	G	SNP	Hom	21.98	gene-NSUN3	NSUN3		rna-XM_006057028.4	exon-XM_006057028.4-6	6	NON_SYNONYMOUS_CODING	K/R	aAg/aGg	297
1	83770968	A	G	SNP	Hom	21.98	gene-NSUN3	NSUN3		rna-XM_044940649.2	exon-XM_044940649.2-6	6	NON_SYNONYMOUS_CODING	K/R	aAg/aGg	321
1	83771061	T	A	SNP	Hom	24.08	gene-NSUN3	NSUN3		rna-XM_006057028.4	exon-XM_006057028.4-6	6	NON_SYNONYMOUS_CODING	F/Y	tTt/tAt	328
1	83771061	T	A	SNP	Hom	24.08	gene-NSUN3	NSUN3		rna-XM_044940649.2	exon-XM_044940649.2-6	6	NON_SYNONYMOUS_CODING	F/Y	tTt/tAt	352
1	83980022	C	T	SNP	Het	24.64	Gene_rna-XR_006550259.2	exon-XR_006550259.2-1		rna-XR_006550259.2	exon-XR_006550259.2-2	2	NON_SYNONYMOUS_CODING	R/C	Cgc/Tgc	133
1	87603716	C	T	SNP	Het	17.47	gene-GABRR3	GABRR3		rna-XM_025282459.3	exon-XM_025282459.3-9	9	NON_SYNONYMOUS_CODING	M/I	atG/atA	423
1	87603724	A	G	SNP	Het	21	gene-GABRR3	GABRR3		rna-XM_025282459.3	exon-XM_025282459.3-9	9	NON_SYNONYMOUS_CODING	S/P	Tct/Cct	421
1	87603811	C	T	SNP	Het	24.71	gene-GABRR3	GABRR3		rna-XM_025282459.3	exon-XM_025282459.3-9	9	NON_SYNONYMOUS_CODING	A/T	Gct/Act	392
1	87688899	A	G	SNP	Het	23.24	gene-LOC102400302	LOC102400302		rna-XM_006074565.4	exon-XM_006074565.4-1	1	NON_SYNONYMOUS_CODING	D/G	gAt/gGt	18
1	87689031	C	T	SNP	Het	26.21	gene-LOC102400302	LOC102400302		rna-XM_006074565.4	exon-XM_006074565.4-1	1	NON_SYNONYMOUS_CODING	P/L	cCg/cTg	62
1	87689127	A	T	SNP	Het	24.79	gene-LOC102400302	LOC102400302		rna-XM_006074565.4	exon-XM_006074565.4-1	1	NON_SYNONYMOUS_CODING	Y/F	tAt/tTt	94
1	87940869	T	G	SNP	Het	20.13	Gene_gene-LOC112579537	Gene_gene-LOC112579537		gene-LOC112579537	id-LOC112579537-2	2	NON_SYNONYMOUS_CODING	I/S	aTt/aGt	255
1	88282367	A	G	SNP	Het	17.1	gene-CPOX	CPOX		rna-XM_006047803.4	exon-XM_006047803.4-1	1	NON_SYNONYMOUS_CODING	L/P	cTc/cCc	45
1	88282382	C	T	SNP	Het	22.06	gene-CPOX	CPOX		rna-XM_006047803.4	exon-XM_006047803.4-1	1	NON_SYNONYMOUS_CODING	G/E	gGa/gAa	40
1	88282419	C	G	SNP	Het	25.01	gene-CPOX	CPOX		rna-XM_006047803.4	exon-XM_006047803.4-1	1	NON_SYNONYMOUS_CODING	G/R	Ggg/Cgg	28
1	88729211	A	G	SNP	Het	22.48	Gene_rna-XR_006550330.2	exon-XR_006550330.2-1		rna-XR_006550330.2	exon-XR_006550330.2-1	1	NON_SYNONYMOUS_CODING	C/R	Tgt/Cgt	61
1	88758132	A	C	SNP	Het	5.25	Gene_rna-XR_006550331.2	exon-XR_006550331.2-1		rna-XR_006550331.2	exon-XR_006550331.2-1	1	NON_SYNONYMOUS_CODING	K/N	aaA/aaC	118
1	88758196	C	T	SNP	Het	5.11	Gene_rna-XR_006550331.2	exon-XR_006550331.2-1		rna-XR_006550331.2	exon-XR_006550331.2-1	1	NON_SYNONYMOUS_CODING	P/S	Cct/Tct	140
1	88886674	C	T	SNP	Het	24.95	Gene_rna-XR_006550329.2	exon-XR_006550329.2-1		rna-XR_006550329.2	exon-XR_006550329.2-3	3	NON_SYNONYMOUS_CODING	A/T	Gcg/Acg	727
1	88887228	C	A	SNP	Hom	21.77	Gene_rna-XR_006550329.2	exon-XR_006550329.2-1		rna-XR_006550329.2	exon-XR_006550329.2-3	3	NON_SYNONYMOUS_CODING	W/L	tGg/tTg	542
1	88887244	G	A	SNP	Hom	21.44	Gene_rna-XR_006550329.2	exon-XR_006550329.2-1		rna-XR_006550329.2	exon-XR_006550329.2-3	3	NON_SYNONYMOUS_CODING	P/S	Cct/Tct	537
1	88887795	T	C	SNP	Het	22.82	Gene_rna-XR_006550329.2	exon-XR_006550329.2-1		rna-XR_006550329.2	exon-XR_006550329.2-3	3	NON_SYNONYMOUS_CODING	N/S	aAt/aGt	353
1	88887795	T	C	SNP	Het	22.82	Gene_rna-XR_006550327.2	exon-XR_006550327.2-1		rna-XR_006550327.2	exon-XR_006550327.2-2	2	NON_SYNONYMOUS_CODING	N/S	aAt/aGt	369
1	88887855	C	T	SNP	Het	19.19	Gene_rna-XR_006550329.2	exon-XR_006550329.2-1		rna-XR_006550329.2	exon-XR_006550329.2-3	3	NON_SYNONYMOUS_CODING	R/K	aGa/aAa	333
1	88887855	C	T	SNP	Het	19.19	Gene_rna-XR_006550327.2	exon-XR_006550327.2-1		rna-XR_006550327.2	exon-XR_006550327.2-2	2	NON_SYNONYMOUS_CODING	R/K	aGa/aAa	349
1	88887871	A	G	SNP	Hom	27.55	Gene_rna-XR_006550329.2	exon-XR_006550329.2-1		rna-XR_006550329.2	exon-XR_006550329.2-3	3	NON_SYNONYMOUS_CODING	F/L	Ttc/Ctc	328
1	88887871	A	G	SNP	Hom	27.55	Gene_rna-XR_006550327.2	exon-XR_006550327.2-1		rna-XR_006550327.2	exon-XR_006550327.2-2	2	NON_SYNONYMOUS_CODING	F/L	Ttc/Ctc	344
1	88887987	C	A	SNP	Hom	28.6	Gene_rna-XR_006550329.2	exon-XR_006550329.2-1		rna-XR_006550329.2	exon-XR_006550329.2-3	3	NON_SYNONYMOUS_CODING	R/L	cGg/cTg	289
1	88887987	C	A	SNP	Hom	28.6	Gene_rna-XR_006550327.2	exon-XR_006550327.2-1		rna-XR_006550327.2	exon-XR_006550327.2-2	2	NON_SYNONYMOUS_CODING	R/L	cGg/cTg	305
1	88888155	C	A	SNP	Hom	23.2	Gene_rna-XR_006550329.2	exon-XR_006550329.2-1		rna-XR_006550329.2	exon-XR_006550329.2-3	3	NON_SYNONYMOUS_CODING	R/M	aGg/aTg	233
1	88888155	C	A	SNP	Hom	23.2	Gene_rna-XR_006550327.2	exon-XR_006550327.2-1		rna-XR_006550327.2	exon-XR_006550327.2-2	2	NON_SYNONYMOUS_CODING	R/M	aGg/aTg	249
1	90119967	T	A	SNP	Hom	23.7	gene-LNP1	LNP1		rna-XM_006058739.4	exon-XM_006058739.4-5	5	NON_SYNONYMOUS_CODING	H/Q	caT/caA	83
1	90119967	T	A	SNP	Hom	23.7	gene-LNP1	LNP1		rna-XM_006058735.4	exon-XM_006058735.4-3	3	NON_SYNONYMOUS_CODING	H/Q	caT/caA	83
1	90119967	T	A	SNP	Hom	23.7	gene-LNP1	LNP1		rna-XM_006058737.4	exon-XM_006058737.4-3	3	NON_SYNONYMOUS_CODING	H/Q	caT/caA	83
1	90119967	T	A	SNP	Hom	23.7	gene-LNP1	LNP1		rna-XM_025282595.3	exon-XM_025282595.3-5	5	NON_SYNONYMOUS_CODING	H/Q	caT/caA	89
1	90119967	T	A	SNP	Hom	23.7	gene-LNP1	LNP1		rna-XM_025282629.3	exon-XM_025282629.3-4	4	NON_SYNONYMOUS_CODING	H/Q	caT/caA	83
1	90119967	T	A	SNP	Hom	23.7	gene-LNP1	LNP1		rna-XM_044940961.2	exon-XM_044940961.2-5	5	NON_SYNONYMOUS_CODING	H/Q	caT/caA	89
1	90119967	T	A	SNP	Hom	23.7	gene-LNP1	LNP1		rna-XM_025282605.3	exon-XM_025282605.3-5	5	NON_SYNONYMOUS_CODING	H/Q	caT/caA	89
1	90119967	T	A	SNP	Hom	23.7	gene-LNP1	LNP1		rna-XM_006058741.4	exon-XM_006058741.4-3	3	NON_SYNONYMOUS_CODING	H/Q	caT/caA	83
1	90119967	T	A	SNP	Hom	23.7	gene-LNP1	LNP1		rna-XM_006058740.4	exon-XM_006058740.4-4	4	NON_SYNONYMOUS_CODING	H/Q	caT/caA	83
1	90459064	G	A	SNP	Het	19.86	gene-ADGRG7	ADGRG7		rna-XM_025282719.3	exon-XM_025282719.3-5	5	NON_SYNONYMOUS_CODING	D/N	Gat/Aat	216
1	90459064	G	A	SNP	Het	19.86	gene-ADGRG7	ADGRG7		rna-XM_006058746.4	exon-XM_006058746.4-12	12	NON_SYNONYMOUS_CODING	D/N	Gat/Aat	511
1	90459064	G	A	SNP	Het	19.86	gene-ADGRG7	ADGRG7		rna-XM_044940998.2	exon-XM_044940998.2-10	10	NON_SYNONYMOUS_CODING	D/N	Gat/Aat	417
1	90459064	G	A	SNP	Het	19.86	gene-ADGRG7	ADGRG7		rna-XM_044940995.2	exon-XM_044940995.2-12	12	NON_SYNONYMOUS_CODING	D/N	Gat/Aat	511
1	90459243	T	A	SNP	Het	22.72	gene-ADGRG7	ADGRG7		rna-XM_025282719.3	exon-XM_025282719.3-5	5	NON_SYNONYMOUS_CODING	F/L	ttT/ttA	275
1	90459243	T	A	SNP	Het	22.72	gene-ADGRG7	ADGRG7		rna-XM_006058746.4	exon-XM_006058746.4-12	12	NON_SYNONYMOUS_CODING	F/L	ttT/ttA	570
1	90459243	T	A	SNP	Het	22.72	gene-ADGRG7	ADGRG7		rna-XM_044940998.2	exon-XM_044940998.2-10	10	NON_SYNONYMOUS_CODING	F/L	ttT/ttA	476
1	90459243	T	A	SNP	Het	22.72	gene-ADGRG7	ADGRG7		rna-XM_044940995.2	exon-XM_044940995.2-12	12	NON_SYNONYMOUS_CODING	F/L	ttT/ttA	570
1	90460417	G	A	SNP	Hom	20.64	gene-ADGRG7	ADGRG7		rna-XM_025282719.3	exon-XM_025282719.3-6	6	NON_SYNONYMOUS_CODING	V/I	Gtt/Att	294
1	90460417	G	A	SNP	Hom	20.64	gene-ADGRG7	ADGRG7		rna-XM_006058746.4	exon-XM_006058746.4-13	13	NON_SYNONYMOUS_CODING	V/I	Gtt/Att	589
1	90460417	G	A	SNP	Hom	20.64	gene-ADGRG7	ADGRG7		rna-XM_044940998.2	exon-XM_044940998.2-11	11	NON_SYNONYMOUS_CODING	V/I	Gtt/Att	495
1	90460417	G	A	SNP	Hom	20.64	gene-ADGRG7	ADGRG7		rna-XM_044940995.2	exon-XM_044940995.2-13	13	NON_SYNONYMOUS_CODING	V/I	Gtt/Att	589
1	90460460	G	A	SNP	Het	19.6	gene-ADGRG7	ADGRG7		rna-XM_025282719.3	exon-XM_025282719.3-6	6	NON_SYNONYMOUS_CODING	G/D	gGc/gAc	308
1	90460460	G	A	SNP	Het	19.6	gene-ADGRG7	ADGRG7		rna-XM_006058746.4	exon-XM_006058746.4-13	13	NON_SYNONYMOUS_CODING	G/D	gGc/gAc	603
1	90460460	G	A	SNP	Het	19.6	gene-ADGRG7	ADGRG7		rna-XM_044940998.2	exon-XM_044940998.2-11	11	NON_SYNONYMOUS_CODING	G/D	gGc/gAc	509
1	90460460	G	A	SNP	Het	19.6	gene-ADGRG7	ADGRG7		rna-XM_044940995.2	exon-XM_044940995.2-13	13	NON_SYNONYMOUS_CODING	G/D	gGc/gAc	603
1	90466834	C	A	SNP	Hom	22.75	gene-ADGRG7	ADGRG7		rna-XM_025282719.3	exon-XM_025282719.3-8	8	NON_SYNONYMOUS_CODING	F/L	ttC/ttA	395
1	90466834	C	A	SNP	Hom	22.75	gene-ADGRG7	ADGRG7		rna-XM_006058746.4	exon-XM_006058746.4-15	15	NON_SYNONYMOUS_CODING	F/L	ttC/ttA	690
1	90466834	C	A	SNP	Hom	22.75	gene-ADGRG7	ADGRG7		rna-XM_044940998.2	exon-XM_044940998.2-13	13	NON_SYNONYMOUS_CODING	F/L	ttC/ttA	596
1	90466834	C	A	SNP	Hom	22.75	gene-ADGRG7	ADGRG7		rna-XM_044940995.2	exon-XM_044940995.2-15	15	NON_SYNONYMOUS_CODING	F/L	ttC/ttA	690
1	90593468	A	G	SNP	Hom	28.11	gene-LOC102400543	LOC102400543		rna-XM_044941197.2	exon-XM_044941197.2-43	43	NON_SYNONYMOUS_CODING	M/T	aTg/aCg	1079
1	90593468	A	G	SNP	Hom	28.11	gene-LOC102400543	LOC102400543		rna-XM_044941151.2	exon-XM_044941151.2-44	44	NON_SYNONYMOUS_CODING	M/T	aTg/aCg	1095
1	90593468	A	G	SNP	Hom	28.11	gene-LOC102400543	LOC102400543		rna-XM_044941123.2	exon-XM_044941123.2-46	46	NON_SYNONYMOUS_CODING	M/T	aTg/aCg	1142
1	90593468	A	G	SNP	Hom	28.11	gene-LOC102400543	LOC102400543		rna-XM_044941100.2	exon-XM_044941100.2-47	47	NON_SYNONYMOUS_CODING	M/T	aTg/aCg	1166
1	90593468	A	G	SNP	Hom	28.11	gene-LOC102400543	LOC102400543		rna-XM_044941061.2	exon-XM_044941061.2-47	47	NON_SYNONYMOUS_CODING	M/T	aTg/aCg	1176
1	90593468	A	G	SNP	Hom	28.11	gene-LOC102400543	LOC102400543		rna-XM_044941140.2	exon-XM_044941140.2-45	45	NON_SYNONYMOUS_CODING	M/T	aTg/aCg	1120
1	90593468	A	G	SNP	Hom	28.11	gene-LOC102400543	LOC102400543		rna-XM_044941084.2	exon-XM_044941084.2-47	47	NON_SYNONYMOUS_CODING	M/T	aTg/aCg	1167
1	90593468	A	G	SNP	Hom	28.11	gene-LOC102400543	LOC102400543		rna-XM_044941021.2	exon-XM_044941021.2-48	48	NON_SYNONYMOUS_CODING	M/T	aTg/aCg	1196
1	90593468	A	G	SNP	Hom	28.11	gene-LOC102400543	LOC102400543		rna-XM_044941025.2	exon-XM_044941025.2-48	48	NON_SYNONYMOUS_CODING	M/T	aTg/aCg	1194
1	90593468	A	G	SNP	Hom	28.11	gene-LOC102400543	LOC102400543		rna-XM_044941046.2	exon-XM_044941046.2-48	48	NON_SYNONYMOUS_CODING	M/T	aTg/aCg	1189
1	90593468	A	G	SNP	Hom	28.11	gene-LOC102400543	LOC102400543		rna-XM_044941015.2	exon-XM_044941015.2-48	48	NON_SYNONYMOUS_CODING	M/T	aTg/aCg	1200
1	90593468	A	G	SNP	Hom	28.11	gene-LOC102400543	LOC102400543		rna-XM_044941019.2	exon-XM_044941019.2-48	48	NON_SYNONYMOUS_CODING	M/T	aTg/aCg	1196
1	90593468	A	G	SNP	Hom	28.11	gene-LOC102400543	LOC102400543		rna-XM_044941161.2	exon-XM_044941161.2-43	43	NON_SYNONYMOUS_CODING	M/T	aTg/aCg	1070
1	90593468	A	G	SNP	Hom	28.11	gene-LOC102400543	LOC102400543		rna-XM_044941186.2	exon-XM_044941186.2-36	36	NON_SYNONYMOUS_CODING	M/T	aTg/aCg	932
1	90593468	A	G	SNP	Hom	28.11	gene-LOC102400543	LOC102400543		rna-XM_044941117.2	exon-XM_044941117.2-46	46	NON_SYNONYMOUS_CODING	M/T	aTg/aCg	1145
1	90593468	A	G	SNP	Hom	28.11	gene-LOC102400543	LOC102400543		rna-XM_044941115.2	exon-XM_044941115.2-46	46	NON_SYNONYMOUS_CODING	M/T	aTg/aCg	1151
1	90593468	A	G	SNP	Hom	28.11	gene-LOC102400543	LOC102400543		rna-XM_044941091.2	exon-XM_044941091.2-47	47	NON_SYNONYMOUS_CODING	M/T	aTg/aCg	1167
1	90593468	A	G	SNP	Hom	28.11	gene-LOC102400543	LOC102400543		rna-XM_044941072.2	exon-XM_044941072.2-47	47	NON_SYNONYMOUS_CODING	M/T	aTg/aCg	1176
1	90593468	A	G	SNP	Hom	28.11	gene-LOC102400543	LOC102400543		rna-XM_044941130.2	exon-XM_044941130.2-45	45	NON_SYNONYMOUS_CODING	M/T	aTg/aCg	1127
1	90593468	A	G	SNP	Hom	28.11	gene-LOC102400543	LOC102400543		rna-XM_044941053.2	exon-XM_044941053.2-47	47	NON_SYNONYMOUS_CODING	M/T	aTg/aCg	1185
1	90593468	A	G	SNP	Hom	28.11	gene-LOC102400543	LOC102400543		rna-XM_044941030.2	exon-XM_044941030.2-48	48	NON_SYNONYMOUS_CODING	M/T	aTg/aCg	1192
1	90593468	A	G	SNP	Hom	28.11	gene-LOC102400543	LOC102400543		rna-XM_045165297.1	exon-XM_045165297.1-35	35	NON_SYNONYMOUS_CODING	M/T	aTg/aCg	901
1	90593468	A	G	SNP	Hom	28.11	gene-LOC102400543	LOC102400543		rna-XM_044941074.2	exon-XM_044941074.2-48	48	NON_SYNONYMOUS_CODING	M/T	aTg/aCg	1200
1	90593468	A	G	SNP	Hom	28.11	gene-LOC102400543	LOC102400543		rna-XM_044941057.2	exon-XM_044941057.2-47	47	NON_SYNONYMOUS_CODING	M/T	aTg/aCg	1180
1	90593468	A	G	SNP	Hom	28.11	gene-LOC102400543	LOC102400543		rna-XM_044941013.2	exon-XM_044941013.2-48	48	NON_SYNONYMOUS_CODING	M/T	aTg/aCg	1205
1	90593468	A	G	SNP	Hom	28.11	gene-LOC102400543	LOC102400543		rna-XM_045165299.1	exon-XM_045165299.1-33	33	NON_SYNONYMOUS_CODING	M/T	aTg/aCg	865
1	90593468	A	G	SNP	Hom	28.11	gene-LOC102400543	LOC102400543		rna-XM_044941007.2	exon-XM_044941007.2-49	49	NON_SYNONYMOUS_CODING	M/T	aTg/aCg	1216
1	90593468	A	G	SNP	Hom	28.11	gene-LOC102400543	LOC102400543		rna-XM_044941175.2	exon-XM_044941175.2-40	40	NON_SYNONYMOUS_CODING	M/T	aTg/aCg	1019
1	90593468	A	G	SNP	Hom	28.11	gene-LOC102400543	LOC102400543		rna-XM_044941179.2	exon-XM_044941179.2-40	40	NON_SYNONYMOUS_CODING	M/T	aTg/aCg	1018
1	90593468	A	G	SNP	Hom	28.11	gene-LOC102400543	LOC102400543		rna-XM_045165305.1	exon-XM_045165305.1-31	31	NON_SYNONYMOUS_CODING	M/T	aTg/aCg	816
1	90593468	A	G	SNP	Hom	28.11	gene-LOC102400543	LOC102400543		rna-XM_044941158.2	exon-XM_044941158.2-43	43	NON_SYNONYMOUS_CODING	M/T	aTg/aCg	1087
1	90593468	A	G	SNP	Hom	28.11	gene-LOC102400543	LOC102400543		rna-XM_044941145.2	exon-XM_044941145.2-44	44	NON_SYNONYMOUS_CODING	M/T	aTg/aCg	1107
1	90593468	A	G	SNP	Hom	28.11	gene-LOC102400543	LOC102400543		rna-XM_044941122.2	exon-XM_044941122.2-46	46	NON_SYNONYMOUS_CODING	M/T	aTg/aCg	1144
1	90593468	A	G	SNP	Hom	28.11	gene-LOC102400543	LOC102400543		rna-XM_044941141.2	exon-XM_044941141.2-44	44	NON_SYNONYMOUS_CODING	M/T	aTg/aCg	1107
1	90593468	A	G	SNP	Hom	28.11	gene-LOC102400543	LOC102400543		rna-XM_044941081.2	exon-XM_044941081.2-47	47	NON_SYNONYMOUS_CODING	M/T	aTg/aCg	1169
1	90593468	A	G	SNP	Hom	28.11	gene-LOC102400543	LOC102400543		rna-XM_044941020.2	exon-XM_044941020.2-48	48	NON_SYNONYMOUS_CODING	M/T	aTg/aCg	1196
1	90593468	A	G	SNP	Hom	28.11	gene-LOC102400543	LOC102400543		rna-XM_044941043.2	exon-XM_044941043.2-49	49	NON_SYNONYMOUS_CODING	M/T	aTg/aCg	1216
1	90593468	A	G	SNP	Hom	28.11	gene-LOC102400543	LOC102400543		rna-XM_044941066.2	exon-XM_044941066.2-47	47	NON_SYNONYMOUS_CODING	M/T	aTg/aCg	1176
1	90593468	A	G	SNP	Hom	28.11	gene-LOC102400543	LOC102400543		rna-XM_044941037.2	exon-XM_044941037.2-48	48	NON_SYNONYMOUS_CODING	M/T	aTg/aCg	1191
1	90593468	A	G	SNP	Hom	28.11	gene-LOC102400543	LOC102400543		rna-XM_044941016.2	exon-XM_044941016.2-48	48	NON_SYNONYMOUS_CODING	M/T	aTg/aCg	1199
1	90593468	A	G	SNP	Hom	28.11	gene-LOC102400543	LOC102400543		rna-XM_044941039.2	exon-XM_044941039.2-48	48	NON_SYNONYMOUS_CODING	M/T	aTg/aCg	1191
1	90593468	A	G	SNP	Hom	28.11	gene-LOC102400543	LOC102400543		rna-XM_044941181.2	exon-XM_044941181.2-40	40	NON_SYNONYMOUS_CODING	M/T	aTg/aCg	996
1	90593468	A	G	SNP	Hom	28.11	gene-LOC102400543	LOC102400543		rna-XM_044941166.2	exon-XM_044941166.2-43	43	NON_SYNONYMOUS_CODING	M/T	aTg/aCg	1070
1	90593468	A	G	SNP	Hom	28.11	gene-LOC102400543	LOC102400543		rna-XM_044941189.2	exon-XM_044941189.2-35	35	NON_SYNONYMOUS_CODING	M/T	aTg/aCg	912
1	90593468	A	G	SNP	Hom	28.11	gene-LOC102400543	LOC102400543		rna-XM_044941135.2	exon-XM_044941135.2-45	45	NON_SYNONYMOUS_CODING	M/T	aTg/aCg	1127
1	90593468	A	G	SNP	Hom	28.11	gene-LOC102400543	LOC102400543		rna-XM_044941110.2	exon-XM_044941110.2-46	46	NON_SYNONYMOUS_CODING	M/T	aTg/aCg	1165
1	90593468	A	G	SNP	Hom	28.11	gene-LOC102400543	LOC102400543		rna-XM_044941094.2	exon-XM_044941094.2-47	47	NON_SYNONYMOUS_CODING	M/T	aTg/aCg	1167
1	90593468	A	G	SNP	Hom	28.11	gene-LOC102400543	LOC102400543		rna-XM_044941010.2	exon-XM_044941010.2-49	49	NON_SYNONYMOUS_CODING	M/T	aTg/aCg	1215
1	90593468	A	G	SNP	Hom	28.11	gene-LOC102400543	LOC102400543		rna-XM_044941033.2	exon-XM_044941033.2-48	48	NON_SYNONYMOUS_CODING	M/T	aTg/aCg	1191
1	90593468	A	G	SNP	Hom	28.11	gene-LOC102400543	LOC102400543		rna-XM_044941058.2	exon-XM_044941058.2-47	47	NON_SYNONYMOUS_CODING	M/T	aTg/aCg	1179
1	90661163	G	T	SNP	Het	22.16	gene-LOC102400543	LOC102400543		rna-XM_044941100.2	exon-XM_044941100.2-11	11	NON_SYNONYMOUS_CODING	A/E	gCa/gAa	341
1	90661163	G	T	SNP	Het	22.16	gene-LOC102400543	LOC102400543		rna-XM_044941061.2	exon-XM_044941061.2-13	13	NON_SYNONYMOUS_CODING	A/E	gCa/gAa	391
1	90661163	G	T	SNP	Het	22.16	gene-LOC102400543	LOC102400543		rna-XM_044941021.2	exon-XM_044941021.2-13	13	NON_SYNONYMOUS_CODING	A/E	gCa/gAa	391
1	90661163	G	T	SNP	Het	22.16	gene-LOC102400543	LOC102400543		rna-XM_044941025.2	exon-XM_044941025.2-13	13	NON_SYNONYMOUS_CODING	A/E	gCa/gAa	391
1	90661163	G	T	SNP	Het	22.16	gene-LOC102400543	LOC102400543		rna-XM_044941046.2	exon-XM_044941046.2-13	13	NON_SYNONYMOUS_CODING	A/E	gCa/gAa	391
1	90661163	G	T	SNP	Het	22.16	gene-LOC102400543	LOC102400543		rna-XM_044941015.2	exon-XM_044941015.2-13	13	NON_SYNONYMOUS_CODING	A/E	gCa/gAa	391
1	90661163	G	T	SNP	Het	22.16	gene-LOC102400543	LOC102400543		rna-XM_044941019.2	exon-XM_044941019.2-13	13	NON_SYNONYMOUS_CODING	A/E	gCa/gAa	391
1	90661163	G	T	SNP	Het	22.16	gene-LOC102400543	LOC102400543		rna-XM_044941161.2	exon-XM_044941161.2-13	13	NON_SYNONYMOUS_CODING	A/E	gCa/gAa	391
1	90661163	G	T	SNP	Het	22.16	gene-LOC102400543	LOC102400543		rna-XM_044941186.2	exon-XM_044941186.2-13	13	NON_SYNONYMOUS_CODING	A/E	gCa/gAa	391
1	90661163	G	T	SNP	Het	22.16	gene-LOC102400543	LOC102400543		rna-XM_044941115.2	exon-XM_044941115.2-13	13	NON_SYNONYMOUS_CODING	A/E	gCa/gAa	391
1	90661163	G	T	SNP	Het	22.16	gene-LOC102400543	LOC102400543		rna-XM_044941091.2	exon-XM_044941091.2-13	13	NON_SYNONYMOUS_CODING	A/E	gCa/gAa	391
1	90661163	G	T	SNP	Het	22.16	gene-LOC102400543	LOC102400543		rna-XM_044941072.2	exon-XM_044941072.2-13	13	NON_SYNONYMOUS_CODING	A/E	gCa/gAa	391
1	90661163	G	T	SNP	Het	22.16	gene-LOC102400543	LOC102400543		rna-XM_044941130.2	exon-XM_044941130.2-13	13	NON_SYNONYMOUS_CODING	A/E	gCa/gAa	391
1	90661163	G	T	SNP	Het	22.16	gene-LOC102400543	LOC102400543		rna-XM_044941053.2	exon-XM_044941053.2-13	13	NON_SYNONYMOUS_CODING	A/E	gCa/gAa	391
1	90661163	G	T	SNP	Het	22.16	gene-LOC102400543	LOC102400543		rna-XM_044941030.2	exon-XM_044941030.2-13	13	NON_SYNONYMOUS_CODING	A/E	gCa/gAa	391
1	90661163	G	T	SNP	Het	22.16	gene-LOC102400543	LOC102400543		rna-XM_045165297.1	exon-XM_045165297.1-13	13	NON_SYNONYMOUS_CODING	A/E	gCa/gAa	391
1	90661163	G	T	SNP	Het	22.16	gene-LOC102400543	LOC102400543		rna-XM_044941074.2	exon-XM_044941074.2-13	13	NON_SYNONYMOUS_CODING	A/E	gCa/gAa	391
1	90661163	G	T	SNP	Het	22.16	gene-LOC102400543	LOC102400543		rna-XM_044941057.2	exon-XM_044941057.2-13	13	NON_SYNONYMOUS_CODING	A/E	gCa/gAa	391
1	90661163	G	T	SNP	Het	22.16	gene-LOC102400543	LOC102400543		rna-XM_044941013.2	exon-XM_044941013.2-13	13	NON_SYNONYMOUS_CODING	A/E	gCa/gAa	391
1	90661163	G	T	SNP	Het	22.16	gene-LOC102400543	LOC102400543		rna-XM_045165299.1	exon-XM_045165299.1-13	13	NON_SYNONYMOUS_CODING	A/E	gCa/gAa	391
1	90661163	G	T	SNP	Het	22.16	gene-LOC102400543	LOC102400543		rna-XM_044941007.2	exon-XM_044941007.2-13	13	NON_SYNONYMOUS_CODING	A/E	gCa/gAa	391
1	90661163	G	T	SNP	Het	22.16	gene-LOC102400543	LOC102400543		rna-XM_044941175.2	exon-XM_044941175.2-13	13	NON_SYNONYMOUS_CODING	A/E	gCa/gAa	391
1	90661163	G	T	SNP	Het	22.16	gene-LOC102400543	LOC102400543		rna-XM_044941179.2	exon-XM_044941179.2-13	13	NON_SYNONYMOUS_CODING	A/E	gCa/gAa	391
1	90661163	G	T	SNP	Het	22.16	gene-LOC102400543	LOC102400543		rna-XM_044941158.2	exon-XM_044941158.2-13	13	NON_SYNONYMOUS_CODING	A/E	gCa/gAa	391
1	90661163	G	T	SNP	Het	22.16	gene-LOC102400543	LOC102400543		rna-XM_044941145.2	exon-XM_044941145.2-13	13	NON_SYNONYMOUS_CODING	A/E	gCa/gAa	391
1	90661163	G	T	SNP	Het	22.16	gene-LOC102400543	LOC102400543		rna-XM_044941122.2	exon-XM_044941122.2-13	13	NON_SYNONYMOUS_CODING	A/E	gCa/gAa	391
1	90661163	G	T	SNP	Het	22.16	gene-LOC102400543	LOC102400543		rna-XM_044941141.2	exon-XM_044941141.2-13	13	NON_SYNONYMOUS_CODING	A/E	gCa/gAa	391
1	90661163	G	T	SNP	Het	22.16	gene-LOC102400543	LOC102400543		rna-XM_044941081.2	exon-XM_044941081.2-13	13	NON_SYNONYMOUS_CODING	A/E	gCa/gAa	391
1	90661163	G	T	SNP	Het	22.16	gene-LOC102400543	LOC102400543		rna-XM_044941020.2	exon-XM_044941020.2-13	13	NON_SYNONYMOUS_CODING	A/E	gCa/gAa	391
1	90661163	G	T	SNP	Het	22.16	gene-LOC102400543	LOC102400543		rna-XM_044941043.2	exon-XM_044941043.2-13	13	NON_SYNONYMOUS_CODING	A/E	gCa/gAa	391
1	90661163	G	T	SNP	Het	22.16	gene-LOC102400543	LOC102400543		rna-XM_044941066.2	exon-XM_044941066.2-13	13	NON_SYNONYMOUS_CODING	A/E	gCa/gAa	391
1	90661163	G	T	SNP	Het	22.16	gene-LOC102400543	LOC102400543		rna-XM_044941037.2	exon-XM_044941037.2-13	13	NON_SYNONYMOUS_CODING	A/E	gCa/gAa	391
1	90661163	G	T	SNP	Het	22.16	gene-LOC102400543	LOC102400543		rna-XM_044941016.2	exon-XM_044941016.2-13	13	NON_SYNONYMOUS_CODING	A/E	gCa/gAa	391
1	90661163	G	T	SNP	Het	22.16	gene-LOC102400543	LOC102400543		rna-XM_044941039.2	exon-XM_044941039.2-12	12	NON_SYNONYMOUS_CODING	A/E	gCa/gAa	366
1	90661163	G	T	SNP	Het	22.16	gene-LOC102400543	LOC102400543		rna-XM_044941189.2	exon-XM_044941189.2-13	13	NON_SYNONYMOUS_CODING	A/E	gCa/gAa	391
1	90661163	G	T	SNP	Het	22.16	gene-LOC102400543	LOC102400543		rna-XM_044941135.2	exon-XM_044941135.2-13	13	NON_SYNONYMOUS_CODING	A/E	gCa/gAa	391
1	90661163	G	T	SNP	Het	22.16	gene-LOC102400543	LOC102400543		rna-XM_044941110.2	exon-XM_044941110.2-13	13	NON_SYNONYMOUS_CODING	A/E	gCa/gAa	391
1	90661163	G	T	SNP	Het	22.16	gene-LOC102400543	LOC102400543		rna-XM_044941094.2	exon-XM_044941094.2-13	13	NON_SYNONYMOUS_CODING	A/E	gCa/gAa	391
1	90661163	G	T	SNP	Het	22.16	gene-LOC102400543	LOC102400543		rna-XM_044941010.2	exon-XM_044941010.2-13	13	NON_SYNONYMOUS_CODING	A/E	gCa/gAa	391
1	90661163	G	T	SNP	Het	22.16	gene-LOC102400543	LOC102400543		rna-XM_044941033.2	exon-XM_044941033.2-13	13	NON_SYNONYMOUS_CODING	A/E	gCa/gAa	391
1	90661163	G	T	SNP	Het	22.16	gene-LOC102400543	LOC102400543		rna-XM_044941058.2	exon-XM_044941058.2-13	13	NON_SYNONYMOUS_CODING	A/E	gCa/gAa	391
1	95097544	C	T	SNP	Het	17.82	Gene_gene-LOC102389967	Gene_gene-LOC102389967		gene-LOC102389967	id-LOC102389967-2	2	NON_SYNONYMOUS_CODING	A/V	gCc/gTc	19
1	95097813	A	G	SNP	Het	21.29	Gene_gene-LOC102389967	Gene_gene-LOC102389967		gene-LOC102389967	id-LOC102389967-2	2	NON_SYNONYMOUS_CODING	S/G	Agc/Ggc	109
1	95097936	A	G	SNP	Hom	25.52	Gene_gene-LOC102389967	Gene_gene-LOC102389967		gene-LOC102389967	id-LOC102389967-2	2	NON_SYNONYMOUS_CODING	M/V	Atg/Gtg	150
1	95624303	C	G	SNP	Hom	30.13	Gene_rna-XR_006640943.1	exon-XR_006640943.1-1		rna-XR_006640943.1	exon-XR_006640943.1-7	7	NON_SYNONYMOUS_CODING	L/V	Ctt/Gtt	409
1	95624303	C	G	SNP	Hom	30.13	Gene_rna-XR_006640948.1	exon-XR_006640948.1-1		rna-XR_006640948.1	exon-XR_006640948.1-7	7	NON_SYNONYMOUS_CODING	L/V	Ctt/Gtt	323
1	95624796	A	T	SNP	Hom	19.96	Gene_rna-XR_006640946.1	exon-XR_006640946.1-1		rna-XR_006640946.1	exon-XR_006640946.1-7	7	NON_SYNONYMOUS_CODING	L/F	ttA/ttT	274
1	95624845	G	A	SNP	Hom	22.62	Gene_rna-XR_006640946.1	exon-XR_006640946.1-1		rna-XR_006640946.1	exon-XR_006640946.1-7	7	NON_SYNONYMOUS_CODING	V/I	Gta/Ata	291
1	98036820	A	G	SNP	Het	22.53	Gene_rna-XR_006640953.1	exon-XR_006640953.1-1		rna-XR_006640953.1	exon-XR_006640953.1-2	2	NON_SYNONYMOUS_CODING	L/P	cTt/cCt	4268
1	98037840	G	T	SNP	Het	14.18	Gene_rna-XR_006640953.1	exon-XR_006640953.1-1		rna-XR_006640953.1	exon-XR_006640953.1-2	2	NON_SYNONYMOUS_CODING	P/H	cCt/cAt	3928
1	98037842	A	C	SNP	Het	14.5	Gene_rna-XR_006640953.1	exon-XR_006640953.1-1		rna-XR_006640953.1	exon-XR_006640953.1-2	2	NON_SYNONYMOUS_CODING	H/Q	caT/caG	3927
1	98037999	A	G	SNP	Het	19.31	Gene_rna-XR_006640953.1	exon-XR_006640953.1-1		rna-XR_006640953.1	exon-XR_006640953.1-2	2	NON_SYNONYMOUS_CODING	I/T	aTt/aCt	3875
1	98038034	C	G	SNP	Het	20.04	Gene_rna-XR_006640953.1	exon-XR_006640953.1-1		rna-XR_006640953.1	exon-XR_006640953.1-2	2	NON_SYNONYMOUS_CODING	K/N	aaG/aaC	3863
1	98303700	C	T	SNP	Hom	10.26	gene-IFT57	IFT57		rna-XM_025283524.3	exon-XM_025283524.3-1	1	NON_SYNONYMOUS_CODING	M/I	atG/atA	40
1	98445125	G	A	SNP	Het	19.96	gene-HHLA2	HHLA2		rna-XM_045165432.1	exon-XM_045165432.1-5	5	NON_SYNONYMOUS_CODING	V/I	Gta/Ata	128
1	98445125	G	A	SNP	Het	19.96	gene-HHLA2	HHLA2		rna-XM_045165433.1	exon-XM_045165433.1-4	4	NON_SYNONYMOUS_CODING	V/I	Gta/Ata	128
1	98445125	G	A	SNP	Het	19.96	gene-HHLA2	HHLA2		rna-XM_045165434.1	exon-XM_045165434.1-3	3	NON_SYNONYMOUS_CODING	V/I	Gta/Ata	128
1	98445125	G	A	SNP	Het	19.96	gene-HHLA2	HHLA2		rna-XM_045165412.1	exon-XM_045165412.1-6	6	NON_SYNONYMOUS_CODING	V/I	Gta/Ata	128
1	98445125	G	A	SNP	Het	19.96	gene-HHLA2	HHLA2		rna-XM_045165411.1	exon-XM_045165411.1-5	5	NON_SYNONYMOUS_CODING	V/I	Gta/Ata	128
1	98445125	G	A	SNP	Het	19.96	gene-HHLA2	HHLA2		rna-XM_045165430.1	exon-XM_045165430.1-6	6	NON_SYNONYMOUS_CODING	V/I	Gta/Ata	128
1	98445125	G	A	SNP	Het	19.96	gene-HHLA2	HHLA2		rna-XM_045165439.1	exon-XM_045165439.1-4	4	NON_SYNONYMOUS_CODING	V/I	Gta/Ata	63
1	98445125	G	A	SNP	Het	19.96	gene-HHLA2	HHLA2		rna-XM_045165416.1	exon-XM_045165416.1-5	5	NON_SYNONYMOUS_CODING	V/I	Gta/Ata	128
1	98445125	G	A	SNP	Het	19.96	gene-HHLA2	HHLA2		rna-XM_045165414.1	exon-XM_045165414.1-6	6	NON_SYNONYMOUS_CODING	V/I	Gta/Ata	128
1	98445125	G	A	SNP	Het	19.96	gene-HHLA2	HHLA2		rna-XM_045165413.1	exon-XM_045165413.1-6	6	NON_SYNONYMOUS_CODING	V/I	Gta/Ata	128
1	98445125	G	A	SNP	Het	19.96	gene-HHLA2	HHLA2		rna-XM_045165435.1	exon-XM_045165435.1-5	5	NON_SYNONYMOUS_CODING	V/I	Gta/Ata	128
1	98445125	G	A	SNP	Het	19.96	gene-HHLA2	HHLA2		rna-XM_045165419.1	exon-XM_045165419.1-6	6	NON_SYNONYMOUS_CODING	V/I	Gta/Ata	128
1	98445125	G	A	SNP	Het	19.96	gene-HHLA2	HHLA2		rna-XM_045165436.1	exon-XM_045165436.1-5	5	NON_SYNONYMOUS_CODING	V/I	Gta/Ata	128
1	98445125	G	A	SNP	Het	19.96	gene-HHLA2	HHLA2		rna-XM_045165418.1	exon-XM_045165418.1-7	7	NON_SYNONYMOUS_CODING	V/I	Gta/Ata	128
1	98445125	G	A	SNP	Het	19.96	gene-HHLA2	HHLA2		rna-XM_045165437.1	exon-XM_045165437.1-5	5	NON_SYNONYMOUS_CODING	V/I	Gta/Ata	128
1	98445125	G	A	SNP	Het	19.96	gene-HHLA2	HHLA2		rna-XM_045165417.1	exon-XM_045165417.1-7	7	NON_SYNONYMOUS_CODING	V/I	Gta/Ata	128
1	98445125	G	A	SNP	Het	19.96	gene-HHLA2	HHLA2		rna-XM_045165420.1	exon-XM_045165420.1-7	7	NON_SYNONYMOUS_CODING	V/I	Gta/Ata	128
1	98445125	G	A	SNP	Het	19.96	gene-HHLA2	HHLA2		rna-XM_045165443.1	exon-XM_045165443.1-4	4	NON_SYNONYMOUS_CODING	V/I	Gta/Ata	63
1	98445125	G	A	SNP	Het	19.96	gene-HHLA2	HHLA2		rna-XM_045165442.1	exon-XM_045165442.1-5	5	NON_SYNONYMOUS_CODING	V/I	Gta/Ata	63
1	98445125	G	A	SNP	Het	19.96	gene-HHLA2	HHLA2		rna-XM_045165445.1	exon-XM_045165445.1-3	3	NON_SYNONYMOUS_CODING	V/I	Gta/Ata	52
1	98445125	G	A	SNP	Het	19.96	gene-HHLA2	HHLA2		rna-XM_045165444.1	exon-XM_045165444.1-5	5	NON_SYNONYMOUS_CODING	V/I	Gta/Ata	52
1	98445125	G	A	SNP	Het	19.96	gene-HHLA2	HHLA2		rna-XM_045165441.1	exon-XM_045165441.1-5	5	NON_SYNONYMOUS_CODING	V/I	Gta/Ata	63
1	98445125	G	A	SNP	Het	19.96	gene-HHLA2	HHLA2		rna-XM_045165440.1	exon-XM_045165440.1-5	5	NON_SYNONYMOUS_CODING	V/I	Gta/Ata	63
1	98445125	G	A	SNP	Het	19.96	gene-HHLA2	HHLA2		rna-XM_045165447.1	exon-XM_045165447.1-5	5	NON_SYNONYMOUS_CODING	V/I	Gta/Ata	128
1	98445125	G	A	SNP	Het	19.96	gene-HHLA2	HHLA2		rna-XM_045165446.1	exon-XM_045165446.1-5	5	NON_SYNONYMOUS_CODING	V/I	Gta/Ata	128
1	98462985	C	G	SNP	Het	24.57	gene-HHLA2	HHLA2		rna-XM_045165432.1	exon-XM_045165432.1-10	10	NON_SYNONYMOUS_CODING	N/K	aaC/aaG	427
1	98462985	C	G	SNP	Het	24.57	gene-HHLA2	HHLA2		rna-XM_045165433.1	exon-XM_045165433.1-9	9	NON_SYNONYMOUS_CODING	N/K	aaC/aaG	427
1	98462985	C	G	SNP	Het	24.57	gene-HHLA2	HHLA2		rna-XM_045165434.1	exon-XM_045165434.1-8	8	NON_SYNONYMOUS_CODING	N/K	aaC/aaG	427
1	98462985	C	G	SNP	Het	24.57	gene-HHLA2	HHLA2		rna-XM_045165412.1	exon-XM_045165412.1-11	11	NON_SYNONYMOUS_CODING	N/K	aaC/aaG	427
1	98462985	C	G	SNP	Het	24.57	gene-HHLA2	HHLA2		rna-XM_045165411.1	exon-XM_045165411.1-10	10	NON_SYNONYMOUS_CODING	N/K	aaC/aaG	427
1	98462985	C	G	SNP	Het	24.57	gene-HHLA2	HHLA2		rna-XM_045165430.1	exon-XM_045165430.1-11	11	NON_SYNONYMOUS_CODING	N/K	aaC/aaG	427
1	98462985	C	G	SNP	Het	24.57	gene-HHLA2	HHLA2		rna-XM_045165439.1	exon-XM_045165439.1-9	9	NON_SYNONYMOUS_CODING	N/K	aaC/aaG	362
1	98462985	C	G	SNP	Het	24.57	gene-HHLA2	HHLA2		rna-XM_045165416.1	exon-XM_045165416.1-10	10	NON_SYNONYMOUS_CODING	N/K	aaC/aaG	427
1	98462985	C	G	SNP	Het	24.57	gene-HHLA2	HHLA2		rna-XM_045165414.1	exon-XM_045165414.1-11	11	NON_SYNONYMOUS_CODING	N/K	aaC/aaG	427
1	98462985	C	G	SNP	Het	24.57	gene-HHLA2	HHLA2		rna-XM_045165413.1	exon-XM_045165413.1-11	11	NON_SYNONYMOUS_CODING	N/K	aaC/aaG	427
1	98462985	C	G	SNP	Het	24.57	gene-HHLA2	HHLA2		rna-XM_045165435.1	exon-XM_045165435.1-9	9	NON_SYNONYMOUS_CODING	N/K	aaC/aaG	385
1	98462985	C	G	SNP	Het	24.57	gene-HHLA2	HHLA2		rna-XM_045165419.1	exon-XM_045165419.1-11	11	NON_SYNONYMOUS_CODING	N/K	aaC/aaG	427
1	98462985	C	G	SNP	Het	24.57	gene-HHLA2	HHLA2		rna-XM_045165418.1	exon-XM_045165418.1-12	12	NON_SYNONYMOUS_CODING	N/K	aaC/aaG	427
1	98462985	C	G	SNP	Het	24.57	gene-HHLA2	HHLA2		rna-XM_045165417.1	exon-XM_045165417.1-12	12	NON_SYNONYMOUS_CODING	N/K	aaC/aaG	427
1	98462985	C	G	SNP	Het	24.57	gene-HHLA2	HHLA2		rna-XM_045165420.1	exon-XM_045165420.1-12	12	NON_SYNONYMOUS_CODING	N/K	aaC/aaG	427
1	98462985	C	G	SNP	Het	24.57	gene-HHLA2	HHLA2		rna-XM_045165443.1	exon-XM_045165443.1-9	9	NON_SYNONYMOUS_CODING	N/K	aaC/aaG	362
1	98462985	C	G	SNP	Het	24.57	gene-HHLA2	HHLA2		rna-XM_045165442.1	exon-XM_045165442.1-10	10	NON_SYNONYMOUS_CODING	N/K	aaC/aaG	362
1	98462985	C	G	SNP	Het	24.57	gene-HHLA2	HHLA2		rna-XM_045165445.1	exon-XM_045165445.1-8	8	NON_SYNONYMOUS_CODING	N/K	aaC/aaG	351
1	98462985	C	G	SNP	Het	24.57	gene-HHLA2	HHLA2		rna-XM_045165444.1	exon-XM_045165444.1-10	10	NON_SYNONYMOUS_CODING	N/K	aaC/aaG	351
1	98462985	C	G	SNP	Het	24.57	gene-HHLA2	HHLA2		rna-XM_045165441.1	exon-XM_045165441.1-10	10	NON_SYNONYMOUS_CODING	N/K	aaC/aaG	362
1	98462985	C	G	SNP	Het	24.57	gene-HHLA2	HHLA2		rna-XM_045165440.1	exon-XM_045165440.1-10	10	NON_SYNONYMOUS_CODING	N/K	aaC/aaG	362
1	98610952	C	T	SNP	Het	23.45	Gene_gene-LOC102394763	Gene_gene-LOC102394763		gene-LOC102394763	id-LOC102394763	1	NON_SYNONYMOUS_CODING	A/T	Gca/Aca	586
1	98611005	T	C	SNP	Het	24.2	Gene_gene-LOC102394763	Gene_gene-LOC102394763		gene-LOC102394763	id-LOC102394763	1	NON_SYNONYMOUS_CODING	N/S	aAc/aGc	568
1	98611215	A	G	SNP	Hom	25.65	Gene_gene-LOC102394763	Gene_gene-LOC102394763		gene-LOC102394763	id-LOC102394763	1	NON_SYNONYMOUS_CODING	F/S	tTt/tCt	498
1	98611897	C	T	SNP	Hom	20.57	Gene_gene-LOC102394763	Gene_gene-LOC102394763		gene-LOC102394763	id-LOC102394763	1	NON_SYNONYMOUS_CODING	V/I	Gtc/Atc	271
1	98612695	C	T	SNP	Het	24.16	Gene_gene-LOC102394763	Gene_gene-LOC102394763		gene-LOC102394763	id-LOC102394763	1	NON_SYNONYMOUS_CODING	A/T	Gcg/Acg	5
1	98682455	C	T	SNP	Het	25.91	gene-CIP2A	CIP2A		rna-XM_006075299.4	exon-XM_006075299.4-3	3	NON_SYNONYMOUS_CODING	C/Y	tGt/tAt	92
1	98682455	C	T	SNP	Het	25.91	gene-CIP2A	CIP2A		rna-XM_044941605.2	exon-XM_044941605.2-3	3	NON_SYNONYMOUS_CODING	C/Y	tGt/tAt	92
1	98971080	C	T	SNP	Het	15.95	gene-LOC102392611	LOC102392611		rna-XM_044941623.2	exon-XM_044941623.2-1	1	NON_SYNONYMOUS_CODING	A/V	gCc/gTc	19
1	98971287	A	T	SNP	Het	21.41	gene-LOC102392611	LOC102392611		rna-XM_044941623.2	exon-XM_044941623.2-1	1	NON_SYNONYMOUS_CODING	Q/L	cAg/cTg	88
1	98971534	A	C	SNP	Het	18.33	gene-LOC102392611	LOC102392611		rna-XM_044941623.2	exon-XM_044941623.2-1	1	NON_SYNONYMOUS_CODING	L/F	ttA/ttC	170
1	98971556	G	A	SNP	Hom	24.84	gene-LOC102392611	LOC102392611		rna-XM_044941623.2	exon-XM_044941623.2-1	1	NON_SYNONYMOUS_CODING	D/N	Gac/Aac	178
1	98971557	A	C	SNP	Het	19.57	gene-LOC102392611	LOC102392611		rna-XM_044941623.2	exon-XM_044941623.2-1	1	NON_SYNONYMOUS_CODING	D/A	gAc/gCc	178
1	98972202	C	A	SNP	Het	22.26	gene-LOC102392611	LOC102392611		rna-XM_044941623.2	exon-XM_044941623.2-1	1	NON_SYNONYMOUS_CODING	T/K	aCa/aAa	393
1	98972310	T	C	SNP	Hom	21.11	gene-LOC102392611	LOC102392611		rna-XM_044941623.2	exon-XM_044941623.2-1	1	NON_SYNONYMOUS_CODING	V/A	gTa/gCa	429
1	99079067	C	T	SNP	Het	21.56	gene-MORC1	MORC1		rna-XM_044941636.2	exon-XM_044941636.2-22	22	NON_SYNONYMOUS_CODING	R/Q	cGg/cAg	845
1	99079067	C	T	SNP	Het	21.56	gene-MORC1	MORC1		rna-XM_044941647.2	exon-XM_044941647.2-23	23	NON_SYNONYMOUS_CODING	R/Q	cGg/cAg	769
1	99079067	C	T	SNP	Het	21.56	gene-MORC1	MORC1		rna-XM_044941642.2	exon-XM_044941642.2-23	23	NON_SYNONYMOUS_CODING	R/Q	cGg/cAg	785
1	99079067	C	T	SNP	Het	21.56	gene-MORC1	MORC1		rna-XM_044941651.2	exon-XM_044941651.2-23	23	NON_SYNONYMOUS_CODING	R/Q	cGg/cAg	769
1	99079067	C	T	SNP	Het	21.56	gene-MORC1	MORC1		rna-XM_025283715.3	exon-XM_025283715.3-25	25	NON_SYNONYMOUS_CODING	R/Q	cGg/cAg	830
1	99079067	C	T	SNP	Het	21.56	gene-MORC1	MORC1		rna-XM_044941629.2	exon-XM_044941629.2-23	23	NON_SYNONYMOUS_CODING	R/Q	cGg/cAg	894
1	99112513	T	C	SNP	Het	20.6	gene-MORC1	MORC1		rna-XM_044941636.2	exon-XM_044941636.2-18	18	NON_SYNONYMOUS_CODING	N/S	aAc/aGc	760
1	99112513	T	C	SNP	Het	20.6	gene-MORC1	MORC1		rna-XM_044941647.2	exon-XM_044941647.2-18	18	NON_SYNONYMOUS_CODING	N/S	aAc/aGc	635
1	99112513	T	C	SNP	Het	20.6	gene-MORC1	MORC1		rna-XM_044941642.2	exon-XM_044941642.2-18	18	NON_SYNONYMOUS_CODING	N/S	aAc/aGc	651
1	99112513	T	C	SNP	Het	20.6	gene-MORC1	MORC1		rna-XM_044941651.2	exon-XM_044941651.2-18	18	NON_SYNONYMOUS_CODING	N/S	aAc/aGc	635
1	99112513	T	C	SNP	Het	20.6	gene-MORC1	MORC1		rna-XM_025283715.3	exon-XM_025283715.3-20	20	NON_SYNONYMOUS_CODING	N/S	aAc/aGc	696
1	99112513	T	C	SNP	Het	20.6	gene-MORC1	MORC1		rna-XM_044941629.2	exon-XM_044941629.2-18	18	NON_SYNONYMOUS_CODING	N/S	aAc/aGc	760
1	99374675	G	T	SNP	Het	20.26	Gene_gene-LOC102396924	Gene_gene-LOC102396924		gene-LOC102396924	id-LOC102396924-3	3	NON_SYNONYMOUS_CODING	K/N	aaG/aaT	143
1	99375109	T	C	SNP	Hom	21.44	Gene_gene-LOC102396924	Gene_gene-LOC102396924		gene-LOC102396924	id-LOC102396924-3	3	NON_SYNONYMOUS_CODING	L/S	tTa/tCa	288
1	99375163	C	T	SNP	Het	23.29	Gene_gene-LOC102396924	Gene_gene-LOC102396924		gene-LOC102396924	id-LOC102396924-3	3	NON_SYNONYMOUS_CODING	P/L	cCg/cTg	306
1	99375256	G	A	SNP	Het	19.92	Gene_gene-LOC102396924	Gene_gene-LOC102396924		gene-LOC102396924	id-LOC102396924-3	3	NON_SYNONYMOUS_CODING	G/D	gGt/gAt	337
1	99479666	C	A	SNP	Het	21.69	Gene_rna-XR_006551689.1	exon-XR_006551689.1-1		rna-XR_006551689.1	exon-XR_006551689.1-2	2	NON_SYNONYMOUS_CODING	Q/K	Cag/Aag	294
1	101822662	G	A	SNP	Hom	21.31	Gene_gene-LOC102399534	Gene_gene-LOC102399534		gene-LOC102399534	id-LOC102399534-2	2	NON_SYNONYMOUS_CODING	M/I	atG/atA	273
1	102248481	G	A	SNP	Het	20.81	gene-TMPRSS7	TMPRSS7		rna-XM_044941732.2	exon-XM_044941732.2-9	9	NON_SYNONYMOUS_CODING	A/T	Gct/Act	361
1	102248481	G	A	SNP	Het	20.81	gene-TMPRSS7	TMPRSS7		rna-XM_044941734.1	exon-XM_044941734.1-6	6	NON_SYNONYMOUS_CODING	A/T	Gct/Act	249
1	102790328	T	C	SNP	Hom	22.33	gene-CCDC80	CCDC80		rna-XM_006074017.4	exon-XM_006074017.4-2	2	NON_SYNONYMOUS_CODING	T/A	Acc/Gcc	349
1	102848580	G	A	SNP	Hom	21.93	Gene_rna-XR_003108890.3	exon-XR_003108890.3-1		rna-XR_003108890.3	exon-XR_003108890.3-4	4	NON_SYNONYMOUS_CODING	P/L	cCg/cTg	286
1	110400967	G	C	SNP	Hom	22.04	gene-LOC123332952	LOC123332952		rna-XM_044940445.2	exon-XM_044940445.2-1	1	NON_SYNONYMOUS_CODING	R/T	aGg/aCg	31
1	110401153	C	T	SNP	Hom	28.41	gene-LOC123332952	LOC123332952		rna-XM_044940445.2	exon-XM_044940445.2-1	1	NON_SYNONYMOUS_CODING	T/I	aCc/aTc	93
1	110401506	C	T	SNP	Hom	30.6	gene-LOC123332952	LOC123332952		rna-XM_044940445.2	exon-XM_044940445.2-1	1	NON_SYNONYMOUS_CODING	R/C	Cgc/Tgc	211
1	110401566	C	G	SNP	Hom	27.71	gene-LOC123332952	LOC123332952		rna-XM_044940445.2	exon-XM_044940445.2-1	1	NON_SYNONYMOUS_CODING	P/A	Cct/Gct	231
1	110617048	C	G	SNP	Het	20.47	Gene_rna-XR_003109058.3	exon-XR_003109058.3-1		rna-XR_003109058.3	exon-XR_003109058.3-1	1	NON_SYNONYMOUS_CODING	E/Q	Gag/Cag	289
1	110617531	A	G	SNP	Hom	22.32	Gene_rna-XR_003109058.3	exon-XR_003109058.3-1		rna-XR_003109058.3	exon-XR_003109058.3-1	1	NON_SYNONYMOUS_CODING	S/P	Tcc/Ccc	128
1	110617879	G	A	SNP	Het	23.79	Gene_rna-XR_003109058.3	exon-XR_003109058.3-1		rna-XR_003109058.3	exon-XR_003109058.3-1	1	NON_SYNONYMOUS_CODING	R/W	Cgg/Tgg	12
1	111431844	A	G	SNP	Het	7.82	Gene_gene-LOC112584705	Gene_gene-LOC112584705		gene-LOC112584705	id-LOC112584705	1	NON_SYNONYMOUS_CODING	I/T	aTa/aCa	788
1	111433890	C	T	SNP	Het	14.66	gene-ARGFX	ARGFX		rna-XM_025266926.3	exon-XM_025266926.3-3	3	NON_SYNONYMOUS_CODING	P/L	cCc/cTc	74
1	111433890	C	T	SNP	Het	14.66	Gene_gene-LOC112584705	Gene_gene-LOC112584705		gene-LOC112584705	id-LOC112584705	1	NON_SYNONYMOUS_CODING	G/E	gGg/gAg	106
1	111453539	C	T	SNP	Het	24.45	gene-FBXO40	FBXO40		rna-XM_025284814.3	exon-XM_025284814.3-5	5	NON_SYNONYMOUS_CODING	T/I	aCa/aTa	154
1	111531129	C	T	SNP	Het	24.88	gene-GOLGB1	GOLGB1		rna-XM_044942468.2	exon-XM_044942468.2-10	10	NON_SYNONYMOUS_CODING	M/I	atG/atA	1694
1	111531129	C	T	SNP	Het	24.88	gene-GOLGB1	GOLGB1		rna-XM_006073407.4	exon-XM_006073407.4-11	11	NON_SYNONYMOUS_CODING	M/I	atG/atA	1736
1	111531129	C	T	SNP	Het	24.88	gene-GOLGB1	GOLGB1		rna-XM_006073406.4	exon-XM_006073406.4-13	13	NON_SYNONYMOUS_CODING	M/I	atG/atA	1815
1	111531129	C	T	SNP	Het	24.88	gene-GOLGB1	GOLGB1		rna-XM_025284850.3	exon-XM_025284850.3-13	13	NON_SYNONYMOUS_CODING	M/I	atG/atA	1815
1	111531129	C	T	SNP	Het	24.88	gene-GOLGB1	GOLGB1		rna-XM_006073403.4	exon-XM_006073403.4-13	13	NON_SYNONYMOUS_CODING	M/I	atG/atA	1815
1	111531129	C	T	SNP	Het	24.88	gene-GOLGB1	GOLGB1		rna-XM_025284874.3	exon-XM_025284874.3-11	11	NON_SYNONYMOUS_CODING	M/I	atG/atA	1732
1	111531129	C	T	SNP	Het	24.88	gene-GOLGB1	GOLGB1		rna-XM_006073405.4	exon-XM_006073405.4-12	12	NON_SYNONYMOUS_CODING	M/I	atG/atA	1774
1	111531129	C	T	SNP	Het	24.88	gene-GOLGB1	GOLGB1		rna-XM_025284861.3	exon-XM_025284861.3-12	12	NON_SYNONYMOUS_CODING	M/I	atG/atA	1774
1	111531129	C	T	SNP	Het	24.88	gene-GOLGB1	GOLGB1		rna-XM_025284840.3	exon-XM_025284840.3-13	13	NON_SYNONYMOUS_CODING	M/I	atG/atA	1815
1	111531129	C	T	SNP	Het	24.88	gene-GOLGB1	GOLGB1		rna-XM_044942435.2	exon-XM_044942435.2-13	13	NON_SYNONYMOUS_CODING	M/I	atG/atA	1815
1	111563323	C	G	SNP	Het	19.91	gene-GOLGB1	GOLGB1		rna-XM_044942468.2	exon-XM_044942468.2-4	4	NON_SYNONYMOUS_CODING	C/S	tGc/tCc	132
1	111563323	C	G	SNP	Het	19.91	gene-GOLGB1	GOLGB1		rna-XM_006073407.4	exon-XM_006073407.4-4	4	NON_SYNONYMOUS_CODING	C/S	tGc/tCc	132
1	111563323	C	G	SNP	Het	19.91	gene-GOLGB1	GOLGB1		rna-XM_006073406.4	exon-XM_006073406.4-4	4	NON_SYNONYMOUS_CODING	C/S	tGc/tCc	132
1	111563323	C	G	SNP	Het	19.91	gene-GOLGB1	GOLGB1		rna-XM_025284850.3	exon-XM_025284850.3-4	4	NON_SYNONYMOUS_CODING	C/S	tGc/tCc	132
1	111563323	C	G	SNP	Het	19.91	gene-GOLGB1	GOLGB1		rna-XM_006073403.4	exon-XM_006073403.4-4	4	NON_SYNONYMOUS_CODING	C/S	tGc/tCc	132
1	111563323	C	G	SNP	Het	19.91	gene-GOLGB1	GOLGB1		rna-XM_025284874.3	exon-XM_025284874.3-4	4	NON_SYNONYMOUS_CODING	C/S	tGc/tCc	132
1	111563323	C	G	SNP	Het	19.91	gene-GOLGB1	GOLGB1		rna-XM_006073405.4	exon-XM_006073405.4-4	4	NON_SYNONYMOUS_CODING	C/S	tGc/tCc	132
1	111563323	C	G	SNP	Het	19.91	gene-GOLGB1	GOLGB1		rna-XM_025284861.3	exon-XM_025284861.3-4	4	NON_SYNONYMOUS_CODING	C/S	tGc/tCc	132
1	111563323	C	G	SNP	Het	19.91	gene-GOLGB1	GOLGB1		rna-XM_025284840.3	exon-XM_025284840.3-4	4	NON_SYNONYMOUS_CODING	C/S	tGc/tCc	132
1	111563323	C	G	SNP	Het	19.91	gene-GOLGB1	GOLGB1		rna-XM_044942435.2	exon-XM_044942435.2-4	4	NON_SYNONYMOUS_CODING	C/S	tGc/tCc	132
1	111589006	G	A	SNP	Het	20.01	gene-IQCB1	IQCB1		rna-XM_044942489.2	exon-XM_044942489.2-13	13	NON_SYNONYMOUS_CODING	T/I	aCt/aTt	483
1	111589006	G	A	SNP	Het	20.01	gene-IQCB1	IQCB1		rna-XM_025284915.3	exon-XM_025284915.3-12	12	NON_SYNONYMOUS_CODING	T/I	aCt/aTt	457
1	111589006	G	A	SNP	Het	20.01	gene-IQCB1	IQCB1		rna-XM_006073409.4	exon-XM_006073409.4-15	15	NON_SYNONYMOUS_CODING	T/I	aCt/aTt	576
1	111589006	G	A	SNP	Het	20.01	gene-IQCB1	IQCB1		rna-XM_006073408.4	exon-XM_006073408.4-15	15	NON_SYNONYMOUS_CODING	T/I	aCt/aTt	576
1	111589006	G	A	SNP	Het	20.01	gene-IQCB1	IQCB1		rna-XM_006073414.4	exon-XM_006073414.4-12	12	NON_SYNONYMOUS_CODING	T/I	aCt/aTt	457
1	111589006	G	A	SNP	Het	20.01	gene-IQCB1	IQCB1		rna-XM_006073410.4	exon-XM_006073410.4-15	15	NON_SYNONYMOUS_CODING	T/I	aCt/aTt	576
1	111589006	G	A	SNP	Het	20.01	gene-IQCB1	IQCB1		rna-XM_006073411.4	exon-XM_006073411.4-15	15	NON_SYNONYMOUS_CODING	T/I	aCt/aTt	576
1	111594070	T	G	SNP	Het	20.93	Gene_gene-LOC102410029	Gene_gene-LOC102410029		gene-LOC102410029	id-LOC102410029	1	NON_SYNONYMOUS_CODING	I/L	Ata/Cta	865
1	111595270	G	C	SNP	Het	23.77	Gene_gene-LOC102410029	Gene_gene-LOC102410029		gene-LOC102410029	id-LOC102410029	1	NON_SYNONYMOUS_CODING	Q/E	Caa/Gaa	465
1	111595622	A	C	SNP	Het	21.16	Gene_gene-LOC102410029	Gene_gene-LOC102410029		gene-LOC102410029	id-LOC102410029	1	NON_SYNONYMOUS_CODING	F/L	ttT/ttG	347
1	111596611	C	T	SNP	Het	22.64	Gene_gene-LOC102410029	Gene_gene-LOC102410029		gene-LOC102410029	id-LOC102410029	1	NON_SYNONYMOUS_CODING	G/R	Gga/Aga	18
1	111619813	A	C	SNP	Het	19.98	gene-IQCB1	IQCB1		rna-XM_044942489.2	exon-XM_044942489.2-6	6	NON_SYNONYMOUS_CODING	D/E	gaT/gaG	136
1	111619813	A	C	SNP	Het	19.98	gene-IQCB1	IQCB1		rna-XM_006073409.4	exon-XM_006073409.4-6	6	NON_SYNONYMOUS_CODING	D/E	gaT/gaG	136
1	111619813	A	C	SNP	Het	19.98	gene-IQCB1	IQCB1		rna-XM_006073408.4	exon-XM_006073408.4-6	6	NON_SYNONYMOUS_CODING	D/E	gaT/gaG	136
1	111619813	A	C	SNP	Het	19.98	gene-IQCB1	IQCB1		rna-XM_044942484.2	exon-XM_044942484.2-6	6	NON_SYNONYMOUS_CODING	D/E	gaT/gaG	136
1	111619813	A	C	SNP	Het	19.98	gene-IQCB1	IQCB1		rna-XM_006073410.4	exon-XM_006073410.4-6	6	NON_SYNONYMOUS_CODING	D/E	gaT/gaG	136
1	111619813	A	C	SNP	Het	19.98	gene-IQCB1	IQCB1		rna-XM_006073411.4	exon-XM_006073411.4-6	6	NON_SYNONYMOUS_CODING	D/E	gaT/gaG	136
1	112464474	C	T	SNP	Het	22.16	gene-HSPBAP1	HSPBAP1		rna-XM_006044216.4	exon-XM_006044216.4-3	3	NON_SYNONYMOUS_CODING	D/N	Gat/Aat	119
1	112464474	C	T	SNP	Het	22.16	gene-HSPBAP1	HSPBAP1		rna-XM_044942544.2	exon-XM_044942544.2-3	3	NON_SYNONYMOUS_CODING	D/N	Gat/Aat	82
1	113737489	A	G	SNP	Het	20.04	Gene_rna-XR_006551015.1	exon-XR_006551015.1-1		rna-XR_006551015.1	exon-XR_006551015.1-1	1	NON_SYNONYMOUS_CODING	E/G	gAa/gGa	277
1	114680315	G	A	SNP	Het	20.31	gene-ITGB5	ITGB5		rna-XM_025282464.3	exon-XM_025282464.3-3	3	NON_SYNONYMOUS_CODING	T/M	aCg/aTg	115
1	114680387	T	C	SNP	Het	22.62	gene-ITGB5	ITGB5		rna-XM_025282464.3	exon-XM_025282464.3-3	3	NON_SYNONYMOUS_CODING	N/S	aAc/aGc	91
1	114839961	T	C	SNP	Hom	23.39	gene-HEG1	HEG1		rna-XM_044942652.2	exon-XM_044942652.2-11	11	NON_SYNONYMOUS_CODING	R/G	Aga/Gga	1180
1	114839961	T	C	SNP	Hom	23.39	gene-HEG1	HEG1		rna-XM_025267106.3	exon-XM_025267106.3-11	11	NON_SYNONYMOUS_CODING	R/G	Aga/Gga	1201
1	114839961	T	C	SNP	Hom	23.39	gene-HEG1	HEG1		rna-XM_044942658.2	exon-XM_044942658.2-11	11	NON_SYNONYMOUS_CODING	R/G	Aga/Gga	1201
1	115257283	G	C	SNP	Hom	22.76	Gene_rna-XR_003109303.3	exon-XR_003109303.3-1		rna-XR_003109303.3	exon-XR_003109303.3-1	1	NON_SYNONYMOUS_CODING	L/V	Ctg/Gtg	2361
1	115257492	A	G	SNP	Hom	19.93	Gene_rna-XR_003109303.3	exon-XR_003109303.3-1		rna-XR_003109303.3	exon-XR_003109303.3-1	1	NON_SYNONYMOUS_CODING	V/A	gTt/gCt	2291
1	115257702	G	T	SNP	Hom	23.89	Gene_rna-XR_003109303.3	exon-XR_003109303.3-1		rna-XR_003109303.3	exon-XR_003109303.3-1	1	NON_SYNONYMOUS_CODING	A/D	gCc/gAc	2221
1	115258720	T	G	SNP	Hom	22.79	Gene_rna-XR_003109303.3	exon-XR_003109303.3-1		rna-XR_003109303.3	exon-XR_003109303.3-1	1	NON_SYNONYMOUS_CODING	T/P	Acc/Ccc	1882
1	115259220	C	T	SNP	Hom	29.14	Gene_rna-XR_003109303.3	exon-XR_003109303.3-1		rna-XR_003109303.3	exon-XR_003109303.3-1	1	NON_SYNONYMOUS_CODING	R/K	aGg/aAg	1715
1	115259604	A	G	SNP	Hom	19.62	Gene_rna-XR_003109303.3	exon-XR_003109303.3-1		rna-XR_003109303.3	exon-XR_003109303.3-1	1	NON_SYNONYMOUS_CODING	I/T	aTc/aCc	1587
1	115584745	A	G	SNP	Het	22.95	gene-IQCG	IQCG		rna-XM_044942773.2	exon-XM_044942773.2-4	4	NON_SYNONYMOUS_CODING	I/V	Ata/Gta	123
1	115584745	A	G	SNP	Het	22.95	gene-IQCG	IQCG		rna-XM_044942774.2	exon-XM_044942774.2-4	4	NON_SYNONYMOUS_CODING	I/V	Ata/Gta	123
1	115584745	A	G	SNP	Het	22.95	gene-IQCG	IQCG		rna-XM_044942771.2	exon-XM_044942771.2-5	5	NON_SYNONYMOUS_CODING	I/V	Ata/Gta	174
1	115584745	A	G	SNP	Het	22.95	gene-IQCG	IQCG		rna-XM_044942769.2	exon-XM_044942769.2-5	5	NON_SYNONYMOUS_CODING	I/V	Ata/Gta	174
1	115584745	A	G	SNP	Het	22.95	Gene_rna-XR_006551073.2	exon-XR_006551073.2-1		rna-XR_006551073.2	exon-XR_006551073.2-5	5	NON_SYNONYMOUS_CODING	I/V	Ata/Gta	247
1	115618464	C	A	SNP	Het	17.31	gene-LRCH3	LRCH3		rna-XM_006078499.4	exon-XM_006078499.4-21	21	NON_SYNONYMOUS_CODING	A/S	Gct/Tct	775
1	115618464	C	A	SNP	Het	17.31	gene-LRCH3	LRCH3		rna-XM_025285469.3	exon-XM_025285469.3-20	20	NON_SYNONYMOUS_CODING	A/S	Gct/Tct	729
1	115618464	C	A	SNP	Het	17.31	gene-LRCH3	LRCH3		rna-XM_044942808.2	exon-XM_044942808.2-20	20	NON_SYNONYMOUS_CODING	A/S	Gct/Tct	751
1	116175167	A	C	SNP	Het	20.67	gene-ZDHHC19	ZDHHC19		rna-XM_006054247.3	exon-XM_006054247.3-8	8	NON_SYNONYMOUS_CODING	F/V	Ttc/Gtc	340
1	116372814	G	A	SNP	Het	23.56	Gene_rna-XR_003109421.2	exon-XR_003109421.2-1		rna-XR_003109421.2	exon-XR_003109421.2-1	1	NON_SYNONYMOUS_CODING	A/T	Gct/Act	61
1	117422623	C	A	SNP	Het	20.21	Gene_rna-XR_006551246.2	exon-XR_006551246.2-1		rna-XR_006551246.2	exon-XR_006551246.2-6	6	NON_SYNONYMOUS_CODING	V/L	Gtg/Ttg	817
1	117423061	T	C	SNP	Het	20.8	Gene_rna-XR_006551246.2	exon-XR_006551246.2-1		rna-XR_006551246.2	exon-XR_006551246.2-6	6	NON_SYNONYMOUS_CODING	I/V	Atc/Gtc	671
1	117423098	A	C	SNP	Het	20.18	Gene_rna-XR_006551244.2	exon-XR_006551244.2-1		rna-XR_006551244.2	exon-XR_006551244.2-5	5	NON_SYNONYMOUS_CODING	L/R	cTg/cGg	694
1	117423117	G	T	SNP	Hom	23.18	Gene_rna-XR_006551244.2	exon-XR_006551244.2-1		rna-XR_006551244.2	exon-XR_006551244.2-5	5	NON_SYNONYMOUS_CODING	L/I	Cta/Ata	688
1	117423117	G	T	SNP	Hom	23.18	Gene_rna-XR_006551246.2	exon-XR_006551246.2-1		rna-XR_006551246.2	exon-XR_006551246.2-6	6	NON_SYNONYMOUS_CODING	S/Y	tCt/tAt	652
1	117425403	T	G	SNP	Het	21.99	Gene_rna-XR_006551244.2	exon-XR_006551244.2-1		rna-XR_006551244.2	exon-XR_006551244.2-4	4	NON_SYNONYMOUS_CODING	T/P	Act/Cct	269
1	117425403	T	G	SNP	Het	21.99	Gene_rna-XR_006551246.2	exon-XR_006551246.2-1		rna-XR_006551246.2	exon-XR_006551246.2-4	4	NON_SYNONYMOUS_CODING	T/P	Act/Cct	269
1	117426585	C	T	SNP	Het	24.6	Gene_rna-XR_003109500.3	exon-XR_003109500.3-1		rna-XR_003109500.3	exon-XR_003109500.3-3	3	NON_SYNONYMOUS_CODING	R/H	cGc/cAc	358
1	117445475	C	T	SNP	Hom	20.48	Gene_rna-XR_006551244.2	exon-XR_006551244.2-1		rna-XR_006551244.2	exon-XR_006551244.2-1	1	NON_SYNONYMOUS_CODING	V/I	Gtt/Att	74
1	117445475	C	T	SNP	Hom	20.48	Gene_rna-XR_006551246.2	exon-XR_006551246.2-1		rna-XR_006551246.2	exon-XR_006551246.2-1	1	NON_SYNONYMOUS_CODING	V/I	Gtt/Att	74
1	117445475	C	T	SNP	Hom	20.48	Gene_rna-XR_003109500.3	exon-XR_003109500.3-1		rna-XR_003109500.3	exon-XR_003109500.3-1	1	NON_SYNONYMOUS_CODING	V/I	Gtt/Att	74
1	118263493	A	G	SNP	Hom	24.51	gene-LSG1	LSG1		rna-XM_025286175.3	exon-XM_025286175.3-2	2	NON_SYNONYMOUS_CODING	M/V	Atg/Gtg	53
1	118265702	G	A	SNP	Het	21.17	gene-LSG1	LSG1		rna-XM_025286175.3	exon-XM_025286175.3-5	5	NON_SYNONYMOUS_CODING	R/K	aGa/aAa	173
1	118576044	A	G	SNP	Hom	23.68	gene-CPN2	CPN2		rna-XM_006041527.4	exon-XM_006041527.4-2	2	NON_SYNONYMOUS_CODING	Y/C	tAt/tGt	170
1	119514216	C	T	SNP	Het	25.34	gene-ATP13A5	ATP13A5		rna-XM_025286375.3	exon-XM_025286375.3-17	17	NON_SYNONYMOUS_CODING	A/V	gCg/gTg	654
1	119514216	C	T	SNP	Het	25.34	gene-ATP13A5	ATP13A5		rna-XM_025286391.3	exon-XM_025286391.3-16	16	NON_SYNONYMOUS_CODING	A/V	gCg/gTg	597
1	119514216	C	T	SNP	Het	25.34	gene-ATP13A5	ATP13A5		rna-XM_025286382.3	exon-XM_025286382.3-17	17	NON_SYNONYMOUS_CODING	A/V	gCg/gTg	653
1	119514262	G	A	SNP	Het	23.85	gene-ATP13A5	ATP13A5		rna-XM_025286375.3	exon-XM_025286375.3-17	17	NON_SYNONYMOUS_CODING	M/I	atG/atA	669
1	119514262	G	A	SNP	Het	23.85	gene-ATP13A5	ATP13A5		rna-XM_025286391.3	exon-XM_025286391.3-16	16	NON_SYNONYMOUS_CODING	M/I	atG/atA	612
1	119514262	G	A	SNP	Het	23.85	gene-ATP13A5	ATP13A5		rna-XM_025286382.3	exon-XM_025286382.3-17	17	NON_SYNONYMOUS_CODING	M/I	atG/atA	668
1	119550209	A	C	SNP	Het	20.95	gene-ATP13A5	ATP13A5		rna-XM_025286375.3	exon-XM_025286375.3-28	28	NON_SYNONYMOUS_CODING	S/R	Agt/Cgt	1104
1	119550209	A	C	SNP	Het	20.95	gene-ATP13A5	ATP13A5		rna-XM_025286391.3	exon-XM_025286391.3-27	27	NON_SYNONYMOUS_CODING	S/R	Agt/Cgt	1047
1	119550209	A	C	SNP	Het	20.95	gene-ATP13A5	ATP13A5		rna-XM_025286382.3	exon-XM_025286382.3-28	28	NON_SYNONYMOUS_CODING	S/R	Agt/Cgt	1103
1	119881120	A	T	SNP	Hom	19.97	Gene_rna-XR_006551359.2	exon-XR_006551359.2-1		rna-XR_006551359.2	exon-XR_006551359.2-1	1	NON_SYNONYMOUS_CODING	L/Q	cTg/cAg	22
1	121494194	C	T	SNP	Het	24.02	gene-OSTN	OSTN		rna-XM_006050268.3	exon-XM_006050268.3-2	2	NON_SYNONYMOUS_CODING	V/M	Gtg/Atg	28
1	121851065	T	C	SNP	Hom	23.38	Gene_rna-XR_327754.4	exon-XR_327754.4-1		rna-XR_327754.4	exon-XR_327754.4-3	3	NON_SYNONYMOUS_CODING	M/T	aTg/aCg	131
1	123396671	A	G	SNP	Hom	19.61	gene-TPRG1	TPRG1		rna-XM_044943647.2	exon-XM_044943647.2-5	5	NON_SYNONYMOUS_CODING	S/P	Tca/Cca	198
1	123396671	A	G	SNP	Hom	19.61	gene-TPRG1	TPRG1		rna-XM_044943648.2	exon-XM_044943648.2-6	6	NON_SYNONYMOUS_CODING	S/P	Tca/Cca	196
1	123396671	A	G	SNP	Hom	19.61	gene-TPRG1	TPRG1		rna-XM_006068955.4	exon-XM_006068955.4-5	5	NON_SYNONYMOUS_CODING	S/P	Tca/Cca	182
1	123396671	A	G	SNP	Hom	19.61	gene-TPRG1	TPRG1		rna-XM_006068957.4	exon-XM_006068957.4-5	5	NON_SYNONYMOUS_CODING	S/P	Tca/Cca	182
1	124799042	A	C	SNP	Het	20.26	Gene_rna-XR_003109655.3	exon-XR_003109655.3-1		rna-XR_003109655.3	exon-XR_003109655.3-2	2	NON_SYNONYMOUS_CODING	L/R	cTg/cGg	360
1	125007282	T	G	SNP	Het	19.45	gene-RTP2	RTP2		rna-XM_006068970.3	exon-XM_006068970.3-2	2	NON_SYNONYMOUS_CODING	D/E	gaT/gaG	146
1	125007283	A	G	SNP	Het	16.76	gene-RTP2	RTP2		rna-XM_006068970.3	exon-XM_006068970.3-2	2	NON_SYNONYMOUS_CODING	S/G	Agt/Ggt	147
1	125420848	A	G	SNP	Hom	22.65	gene-MASP1	MASP1		rna-XM_025286713.3	exon-XM_025286713.3-5	5	NON_SYNONYMOUS_CODING	M/V	Atg/Gtg	196
1	125420848	A	G	SNP	Hom	22.65	gene-MASP1	MASP1		rna-XM_044943699.2	exon-XM_044943699.2-5	5	NON_SYNONYMOUS_CODING	M/V	Atg/Gtg	196
1	125420848	A	G	SNP	Hom	22.65	gene-MASP1	MASP1		rna-XM_045165849.1	exon-XM_045165849.1-5	5	NON_SYNONYMOUS_CODING	M/V	Atg/Gtg	170
1	125420848	A	G	SNP	Hom	22.65	gene-MASP1	MASP1		rna-XM_025286691.3	exon-XM_025286691.3-5	5	NON_SYNONYMOUS_CODING	M/V	Atg/Gtg	196
1	125420848	A	G	SNP	Hom	22.65	gene-MASP1	MASP1		rna-XM_006042778.4	exon-XM_006042778.4-5	5	NON_SYNONYMOUS_CODING	M/V	Atg/Gtg	196
1	125420848	A	G	SNP	Hom	22.65	gene-MASP1	MASP1		rna-XM_044943703.2	exon-XM_044943703.2-5	5	NON_SYNONYMOUS_CODING	M/V	Atg/Gtg	196
1	125420848	A	G	SNP	Hom	22.65	gene-MASP1	MASP1		rna-XM_045165852.1	exon-XM_045165852.1-5	5	NON_SYNONYMOUS_CODING	M/V	Atg/Gtg	135
1	125420848	A	G	SNP	Hom	22.65	gene-MASP1	MASP1		rna-XM_025286704.3	exon-XM_025286704.3-5	5	NON_SYNONYMOUS_CODING	M/V	Atg/Gtg	196
1	125420848	A	G	SNP	Hom	22.65	gene-MASP1	MASP1		rna-XM_044943702.2	exon-XM_044943702.2-5	5	NON_SYNONYMOUS_CODING	M/V	Atg/Gtg	196
1	125452702	A	G	SNP	Het	13.71	gene-MASP1	MASP1		rna-XM_025286713.3	exon-XM_025286713.3-15	15	NON_SYNONYMOUS_CODING	I/V	Att/Gtt	608
1	125452702	A	G	SNP	Het	13.71	gene-MASP1	MASP1		rna-XM_044943699.2	exon-XM_044943699.2-15	15	NON_SYNONYMOUS_CODING	I/V	Att/Gtt	608
1	125452702	A	G	SNP	Het	13.71	gene-MASP1	MASP1		rna-XM_045165849.1	exon-XM_045165849.1-15	15	NON_SYNONYMOUS_CODING	I/V	Att/Gtt	582
1	125452702	A	G	SNP	Het	13.71	gene-MASP1	MASP1		rna-XM_025286691.3	exon-XM_025286691.3-15	15	NON_SYNONYMOUS_CODING	I/V	Att/Gtt	608
1	125452702	A	G	SNP	Het	13.71	gene-MASP1	MASP1		rna-XM_044943703.2	exon-XM_044943703.2-15	15	NON_SYNONYMOUS_CODING	I/V	Att/Gtt	608
1	125452702	A	G	SNP	Het	13.71	gene-MASP1	MASP1		rna-XM_045165852.1	exon-XM_045165852.1-15	15	NON_SYNONYMOUS_CODING	I/V	Att/Gtt	547
1	125452702	A	G	SNP	Het	13.71	gene-MASP1	MASP1		rna-XM_044943702.2	exon-XM_044943702.2-15	15	NON_SYNONYMOUS_CODING	I/V	Att/Gtt	608
1	125455647	G	A	SNP	Het	20.65	gene-MASP1	MASP1		rna-XM_045165849.1	exon-XM_045165849.1-16	16	NON_SYNONYMOUS_CODING	R/K	aGa/aAa	640
1	125455647	G	A	SNP	Het	20.65	gene-MASP1	MASP1		rna-XM_025286691.3	exon-XM_025286691.3-16	16	NON_SYNONYMOUS_CODING	R/K	aGa/aAa	666
1	125455647	G	A	SNP	Het	20.65	gene-MASP1	MASP1		rna-XM_045165852.1	exon-XM_045165852.1-16	16	NON_SYNONYMOUS_CODING	R/K	aGa/aAa	605
1	125455678	G	T	SNP	Het	22.8	gene-MASP1	MASP1		rna-XM_045165849.1	exon-XM_045165849.1-16	16	NON_SYNONYMOUS_CODING	R/S	agG/agT	650
1	125455678	G	T	SNP	Het	22.8	gene-MASP1	MASP1		rna-XM_025286691.3	exon-XM_025286691.3-16	16	NON_SYNONYMOUS_CODING	R/S	agG/agT	676
1	125455678	G	T	SNP	Het	22.8	gene-MASP1	MASP1		rna-XM_045165852.1	exon-XM_045165852.1-16	16	NON_SYNONYMOUS_CODING	R/S	agG/agT	615
1	125532499	G	A	SNP	Het	22.9	Gene_rna-XR_006551436.2	exon-XR_006551436.2-1		rna-XR_006551436.2	exon-XR_006551436.2-4	4	NON_SYNONYMOUS_CODING	C/Y	tGc/tAc	237
1	125906201	G	C	SNP	Het	19.18	gene-KNG1	KNG1		rna-XM_006058616.3	exon-XM_006058616.3-4	4	NON_SYNONYMOUS_CODING	N/K	aaC/aaG	151
1	125906201	G	C	SNP	Het	19.18	gene-KNG1	KNG1		rna-XM_006058615.3	exon-XM_006058615.3-4	4	NON_SYNONYMOUS_CODING	N/K	aaC/aaG	151
1	125906201	G	C	SNP	Het	19.18	gene-KNG1	KNG1		rna-XM_006058614.4	exon-XM_006058614.4-4	4	NON_SYNONYMOUS_CODING	N/K	aaC/aaG	151
1	127054752	A	G	SNP	Hom	27.66	gene-LIPH	LIPH		rna-XM_006071084.4	exon-XM_006071084.4-2	2	NON_SYNONYMOUS_CODING	N/D	Aac/Gac	142
1	127054752	A	G	SNP	Hom	27.66	gene-LIPH	LIPH		rna-XM_006071082.4	exon-XM_006071082.4-2	2	NON_SYNONYMOUS_CODING	N/D	Aac/Gac	142
1	127054752	A	G	SNP	Hom	27.66	gene-LIPH	LIPH		rna-XM_044943935.2	exon-XM_044943935.2-2	2	NON_SYNONYMOUS_CODING	N/D	Aac/Gac	142
1	127064162	G	A	SNP	Het	20.21	gene-LIPH	LIPH		rna-XM_006071084.4	exon-XM_006071084.4-4	4	NON_SYNONYMOUS_CODING	V/I	Gtt/Att	207
1	127064162	G	A	SNP	Het	20.21	gene-LIPH	LIPH		rna-XM_006071082.4	exon-XM_006071082.4-4	4	NON_SYNONYMOUS_CODING	V/I	Gtt/Att	207
1	127064162	G	A	SNP	Het	20.21	gene-LIPH	LIPH		rna-XM_044943935.2	exon-XM_044943935.2-4	4	NON_SYNONYMOUS_CODING	V/I	Gtt/Att	207
1	127916415	A	G	SNP	Het	20.99	Gene_rna-XR_006551498.2	exon-XR_006551498.2-1		rna-XR_006551498.2	exon-XR_006551498.2-3	3	NON_SYNONYMOUS_CODING	C/R	Tgt/Cgt	232
1	127916415	A	G	SNP	Het	20.99	Gene_rna-XR_006551493.2	exon-XR_006551493.2-1		rna-XR_006551493.2	exon-XR_006551493.2-4	4	NON_SYNONYMOUS_CODING	M/T	aTg/aCg	1547
1	127916415	A	G	SNP	Het	20.99	Gene_rna-XR_006551496.2	exon-XR_006551496.2-1		rna-XR_006551496.2	exon-XR_006551496.2-4	4	NON_SYNONYMOUS_CODING	C/R	Tgt/Cgt	1551
1	127916415	A	G	SNP	Het	20.99	Gene_rna-XR_006551495.2	exon-XR_006551495.2-1		rna-XR_006551495.2	exon-XR_006551495.2-3	3	NON_SYNONYMOUS_CODING	C/R	Tgt/Cgt	292
1	127916415	A	G	SNP	Het	20.99	Gene_rna-XR_006551500.2	exon-XR_006551500.2-1		rna-XR_006551500.2	exon-XR_006551500.2-3	3	NON_SYNONYMOUS_CODING	C/R	Tgt/Cgt	190
1	127916618	T	G	SNP	Het	23.49	Gene_rna-XR_006551499.2	exon-XR_006551499.2-1		rna-XR_006551499.2	exon-XR_006551499.2-3	3	NON_SYNONYMOUS_CODING	N/H	Aat/Cat	125
1	127916618	T	G	SNP	Het	23.49	Gene_rna-XR_006551498.2	exon-XR_006551498.2-1		rna-XR_006551498.2	exon-XR_006551498.2-3	3	NON_SYNONYMOUS_CODING	E/A	gAa/gCa	164
1	127916618	T	G	SNP	Het	23.49	Gene_rna-XR_006551496.2	exon-XR_006551496.2-1		rna-XR_006551496.2	exon-XR_006551496.2-4	4	NON_SYNONYMOUS_CODING	E/A	gAa/gCa	1483
1	127916618	T	G	SNP	Het	23.49	Gene_rna-XR_006551495.2	exon-XR_006551495.2-1		rna-XR_006551495.2	exon-XR_006551495.2-3	3	NON_SYNONYMOUS_CODING	E/A	gAa/gCa	224
1	127916618	T	G	SNP	Het	23.49	Gene_rna-XR_006551500.2	exon-XR_006551500.2-1		rna-XR_006551500.2	exon-XR_006551500.2-3	3	NON_SYNONYMOUS_CODING	E/A	gAa/gCa	122
1	127918331	T	C	SNP	Het	24.48	Gene_rna-XR_006551498.2	exon-XR_006551498.2-1		rna-XR_006551498.2	exon-XR_006551498.2-2	2	NON_SYNONYMOUS_CODING	T/A	Acc/Gcc	71
1	127918331	T	C	SNP	Het	24.48	Gene_rna-XR_006551493.2	exon-XR_006551493.2-1		rna-XR_006551493.2	exon-XR_006551493.2-3	3	NON_SYNONYMOUS_CODING	Y/C	tAc/tGc	1386
1	127918331	T	C	SNP	Het	24.48	Gene_rna-XR_006551496.2	exon-XR_006551496.2-1		rna-XR_006551496.2	exon-XR_006551496.2-3	3	NON_SYNONYMOUS_CODING	T/A	Acc/Gcc	1390
1	127918331	T	C	SNP	Het	24.48	Gene_rna-XR_006551495.2	exon-XR_006551495.2-1		rna-XR_006551495.2	exon-XR_006551495.2-2	2	NON_SYNONYMOUS_CODING	T/A	Acc/Gcc	131
1	127918331	T	C	SNP	Het	24.48	Gene_rna-XR_006551500.2	exon-XR_006551500.2-1		rna-XR_006551500.2	exon-XR_006551500.2-2	2	NON_SYNONYMOUS_CODING	T/A	Acc/Gcc	29
1	127961508	C	G	SNP	Het	19.9	Gene_rna-XR_006551498.2	exon-XR_006551498.2-1		rna-XR_006551498.2	exon-XR_006551498.2-1	1	NON_SYNONYMOUS_CODING	E/Q	Gag/Cag	58
1	127961508	C	G	SNP	Het	19.9	Gene_rna-XR_006551493.2	exon-XR_006551493.2-1		rna-XR_006551493.2	exon-XR_006551493.2-1	1	NON_SYNONYMOUS_CODING	E/D	gaG/gaC	214
1	127961508	C	G	SNP	Het	19.9	Gene_rna-XR_006551496.2	exon-XR_006551496.2-1		rna-XR_006551496.2	exon-XR_006551496.2-1	1	NON_SYNONYMOUS_CODING	E/D	gaG/gaC	214
1	127961800	G	T	SNP	Het	20.84	Gene_rna-XR_006551493.2	exon-XR_006551493.2-1		rna-XR_006551493.2	exon-XR_006551493.2-1	1	NON_SYNONYMOUS_CODING	P/H	cCc/cAc	117
1	127961800	G	T	SNP	Het	20.84	Gene_rna-XR_006551496.2	exon-XR_006551496.2-1		rna-XR_006551496.2	exon-XR_006551496.2-1	1	NON_SYNONYMOUS_CODING	P/H	cCc/cAc	117
1	128102177	C	G	SNP	Hom	27.63	Gene_rna-XR_006641207.1	exon-XR_006641207.1-1		rna-XR_006641207.1	exon-XR_006641207.1-1	1	NON_SYNONYMOUS_CODING	S/T	aGc/aCc	162
1	128102388	C	T	SNP	Hom	26.36	Gene_rna-XR_006641207.1	exon-XR_006641207.1-1		rna-XR_006641207.1	exon-XR_006641207.1-1	1	NON_SYNONYMOUS_CODING	V/I	Gtt/Att	92
1	128102550	T	A	SNP	Hom	23.53	Gene_rna-XR_006641207.1	exon-XR_006641207.1-1		rna-XR_006641207.1	exon-XR_006641207.1-1	1	NON_SYNONYMOUS_CODING	I/F	Att/Ttt	38
1	128146855	T	C	SNP	Hom	27.54	Gene_gene-LOC102415890	Gene_gene-LOC102415890		gene-LOC102415890	id-LOC102415890	1	NON_SYNONYMOUS_CODING	N/S	aAc/aGc	147
1	128146880	A	G	SNP	Hom	22.06	Gene_gene-LOC102415890	Gene_gene-LOC102415890		gene-LOC102415890	id-LOC102415890	1	NON_SYNONYMOUS_CODING	W/R	Tgg/Cgg	139
1	128261443	C	T	SNP	Het	23.64	Gene_rna-XR_003109830.3	exon-XR_003109830.3-1		rna-XR_003109830.3	exon-XR_003109830.3-14	14	NON_SYNONYMOUS_CODING	T/M	aCg/aTg	509
1	128261443	C	T	SNP	Het	23.64	Gene_rna-XR_003109820.3	exon-XR_003109820.3-1		rna-XR_003109820.3	exon-XR_003109820.3-14	14	NON_SYNONYMOUS_CODING	T/M	aCg/aTg	509
1	128261845	T	C	SNP	Het	23.57	Gene_rna-XR_003109830.3	exon-XR_003109830.3-1		rna-XR_003109830.3	exon-XR_003109830.3-15	15	NON_SYNONYMOUS_CODING	M/T	aTg/aCg	568
1	128261845	T	C	SNP	Het	23.57	Gene_rna-XR_003109820.3	exon-XR_003109820.3-1		rna-XR_003109820.3	exon-XR_003109820.3-15	15	NON_SYNONYMOUS_CODING	M/T	aTg/aCg	568
1	128379715	G	A	SNP	Het	21.08	Gene_rna-XR_003109864.3	exon-XR_003109864.3-1		rna-XR_003109864.3	exon-XR_003109864.3-2	2	NON_SYNONYMOUS_CODING	R/W	Cgg/Tgg	822
1	128632773	G	A	SNP	Het	22.37	gene-LOC102397187	LOC102397187		rna-XM_044944162.2	exon-XM_044944162.2-1	1	NON_SYNONYMOUS_CODING	G/S	Ggc/Agc	44
1	128765789	C	T	SNP	Hom	20.1	Gene_rna-XR_003109888.3	exon-XR_003109888.3-1		rna-XR_003109888.3	exon-XR_003109888.3-19	19	NON_SYNONYMOUS_CODING	A/T	Gca/Aca	944
1	128780484	G	A	SNP	Het	19.49	Gene_rna-XR_003109888.3	exon-XR_003109888.3-1		rna-XR_003109888.3	exon-XR_003109888.3-13	13	NON_SYNONYMOUS_CODING	L/F	Ctc/Ttc	613
1	128819269	A	G	SNP	Hom	31.13	Gene_rna-XR_003109888.3	exon-XR_003109888.3-1		rna-XR_003109888.3	exon-XR_003109888.3-2	2	NON_SYNONYMOUS_CODING	Y/H	Tat/Cat	82
1	128839719	T	C	SNP	Hom	22	Gene_rna-XR_003109888.3	exon-XR_003109888.3-1		rna-XR_003109888.3	exon-XR_003109888.3-1	1	NON_SYNONYMOUS_CODING	R/G	Agg/Ggg	48
1	130488283	T	C	SNP	Hom	22.38	Gene_rna-XR_006641182.1	exon-XR_006641182.1-1		rna-XR_006641182.1	exon-XR_006641182.1-2	2	NON_SYNONYMOUS_CODING	T/A	Aca/Gca	164
1	130613707	A	G	SNP	Het	22.2	Gene_rna-XR_006641183.1	exon-XR_006641183.1-1		rna-XR_006641183.1	exon-XR_006641183.1-3	3	NON_SYNONYMOUS_CODING	D/G	gAt/gGt	152
1	130614310	A	G	SNP	Het	20.52	Gene_rna-XR_006641183.1	exon-XR_006641183.1-1		rna-XR_006641183.1	exon-XR_006641183.1-3	3	NON_SYNONYMOUS_CODING	Y/C	tAc/tGc	353
1	130830818	C	T	SNP	Het	23.59	Gene_rna-XR_006641185.1	exon-XR_006641185.1-1		rna-XR_006641185.1	exon-XR_006641185.1-3	3	NON_SYNONYMOUS_CODING	S/N	aGc/aAc	375
1	130831553	T	A	SNP	Het	21.58	Gene_rna-XR_003109989.3	exon-XR_003109989.3-1		rna-XR_003109989.3	exon-XR_003109989.3-3	3	NON_SYNONYMOUS_CODING	L/Q	cTg/cAg	474
1	130839087	C	T	SNP	Het	12.89	Gene_rna-XR_006641184.1	exon-XR_006641184.1-1		rna-XR_006641184.1	exon-XR_006641184.1-1	1	NON_SYNONYMOUS_CODING	G/E	gGa/gAa	138
1	130839087	C	T	SNP	Het	12.89	Gene_rna-XR_006641185.1	exon-XR_006641185.1-1		rna-XR_006641185.1	exon-XR_006641185.1-1	1	NON_SYNONYMOUS_CODING	E/K	Gaa/Aaa	138
1	131075161	C	G	SNP	Hom	31.12	Gene_rna-XR_006551645.2	exon-XR_006551645.2-1		rna-XR_006551645.2	exon-XR_006551645.2-3	3	NON_SYNONYMOUS_CODING	S/T	aGt/aCt	144
1	131183290	A	C	SNP	Het	25.06	Gene_rna-XR_006551643.2	exon-XR_006551643.2-1		rna-XR_006551643.2	exon-XR_006551643.2-3	3	NON_SYNONYMOUS_CODING	W/G	Tgg/Ggg	252
1	131183290	A	C	SNP	Het	25.06	Gene_rna-XR_006551650.2	exon-XR_006551650.2-1		rna-XR_006551650.2	exon-XR_006551650.2-4	4	NON_SYNONYMOUS_CODING	V/G	gTg/gGg	271
1	131790548	G	A	SNP	Hom	17.14	gene-CCDC39	CCDC39		rna-XM_006050989.4	exon-XM_006050989.4-18	18	NON_SYNONYMOUS_CODING	R/K	aGg/aAg	808
1	133248310	C	T	SNP	Het	6.86	gene-PIK3CA	PIK3CA		rna-XM_044944502.2	exon-XM_044944502.2-20	20	NON_SYNONYMOUS_CODING	D/N	Gat/Aat	915
1	133248310	C	T	SNP	Het	6.86	gene-PIK3CA	PIK3CA		rna-XM_006054301.4	exon-XM_006054301.4-19	19	NON_SYNONYMOUS_CODING	D/N	Gat/Aat	915
1	133248310	C	T	SNP	Het	6.86	gene-PIK3CA	PIK3CA		rna-XM_006054300.4	exon-XM_006054300.4-21	21	NON_SYNONYMOUS_CODING	D/N	Gat/Aat	915
1	133248310	C	T	SNP	Het	6.86	gene-PIK3CA	PIK3CA		rna-XM_044944501.2	exon-XM_044944501.2-20	20	NON_SYNONYMOUS_CODING	D/N	Gat/Aat	915
1	133248310	C	T	SNP	Het	6.86	gene-PIK3CA	PIK3CA		rna-XM_044944493.2	exon-XM_044944493.2-22	22	NON_SYNONYMOUS_CODING	D/N	Gat/Aat	915
1	133266720	C	G	SNP	Het	9.39	gene-PIK3CA	PIK3CA		rna-XM_044944502.2	exon-XM_044944502.2-9	9	NON_SYNONYMOUS_CODING	D/H	Gat/Cat	431
1	133266720	C	G	SNP	Het	9.39	gene-PIK3CA	PIK3CA		rna-XM_006054301.4	exon-XM_006054301.4-8	8	NON_SYNONYMOUS_CODING	D/H	Gat/Cat	431
1	133266720	C	G	SNP	Het	9.39	gene-PIK3CA	PIK3CA		rna-XM_006054300.4	exon-XM_006054300.4-10	10	NON_SYNONYMOUS_CODING	D/H	Gat/Cat	431
1	133266720	C	G	SNP	Het	9.39	gene-PIK3CA	PIK3CA		rna-XM_044944501.2	exon-XM_044944501.2-9	9	NON_SYNONYMOUS_CODING	D/H	Gat/Cat	431
1	133266720	C	G	SNP	Het	9.39	gene-PIK3CA	PIK3CA		rna-XM_044944493.2	exon-XM_044944493.2-11	11	NON_SYNONYMOUS_CODING	D/H	Gat/Cat	431
1	134794948	G	A	SNP	Het	21.92	Gene_rna-XR_006551758.2	exon-XR_006551758.2-1		rna-XR_006551758.2	exon-XR_006551758.2-4	4	NON_SYNONYMOUS_CODING	R/C	Cgc/Tgc	128
1	134795678	C	T	SNP	Het	20.06	Gene_rna-XR_006551758.2	exon-XR_006551758.2-1		rna-XR_006551758.2	exon-XR_006551758.2-3	3	NON_SYNONYMOUS_CODING	R/K	aGa/aAa	72
1	135583228	G	A	SNP	Hom	20.8	Gene_rna-XR_003110087.3	exon-XR_003110087.3-1		rna-XR_003110087.3	exon-XR_003110087.3-4	4	NON_SYNONYMOUS_CODING	V/M	Gtg/Atg	434
1	135712876	T	G	SNP	Het	20.99	Gene_rna-XR_006551775.2	exon-XR_006551775.2-1		rna-XR_006551775.2	exon-XR_006551775.2-5	5	NON_SYNONYMOUS_CODING	S/A	Tct/Gct	371
1	135713363	G	A	SNP	Het	20.64	Gene_rna-XR_006551774.2	exon-XR_006551774.2-1		rna-XR_006551774.2	exon-XR_006551774.2-5	5	NON_SYNONYMOUS_CODING	V/M	Gtg/Atg	410
1	137596279	G	A	SNP	Hom	29.56	Gene_rna-XR_003108731.3	exon-XR_003108731.3-1		rna-XR_003108731.3	exon-XR_003108731.3-3	3	NON_SYNONYMOUS_CODING	G/S	Ggc/Agc	80
1	137596322	G	C	SNP	Hom	27.28	Gene_rna-XR_003108731.3	exon-XR_003108731.3-1		rna-XR_003108731.3	exon-XR_003108731.3-3	3	NON_SYNONYMOUS_CODING	R/P	cGg/cCg	94
1	137596346	G	C	SNP	Het	21.06	Gene_rna-XR_003108731.3	exon-XR_003108731.3-1		rna-XR_003108731.3	exon-XR_003108731.3-3	3	NON_SYNONYMOUS_CODING	S/T	aGt/aCt	102
1	140193284	T	G	SNP	Hom	29.36	gene-GHSR	GHSR		rna-XM_045166095.1	exon-XM_045166095.1-2	2	NON_SYNONYMOUS_CODING	W/G	Tgg/Ggg	176
1	140193515	T	C	SNP	Hom	28.54	gene-GHSR	GHSR		rna-XM_045166095.1	exon-XM_045166095.1-2	2	NON_SYNONYMOUS_CODING	F/L	Ttc/Ctc	253
1	140214161	C	T	SNP	Hom	20.87	Gene_rna-XR_003102047.3	exon-XR_003102047.3-1		rna-XR_003102047.3	exon-XR_003102047.3-3	3	NON_SYNONYMOUS_CODING	T/I	aCt/aTt	134
1	140214275	A	G	SNP	Hom	28.3	Gene_rna-XR_003102047.3	exon-XR_003102047.3-1		rna-XR_003102047.3	exon-XR_003102047.3-3	3	NON_SYNONYMOUS_CODING	H/R	cAc/cGc	172
1	140215029	A	G	SNP	Het	26.56	Gene_rna-XR_003102047.3	exon-XR_003102047.3-1		rna-XR_003102047.3	exon-XR_003102047.3-4	4	NON_SYNONYMOUS_CODING	T/A	Aca/Gca	199
1	140215047	G	A	SNP	Het	24.17	Gene_rna-XR_003102047.3	exon-XR_003102047.3-1		rna-XR_003102047.3	exon-XR_003102047.3-4	4	NON_SYNONYMOUS_CODING	G/R	Ggg/Agg	205
1	140215050	A	G	SNP	Hom	29.62	Gene_rna-XR_003102047.3	exon-XR_003102047.3-1		rna-XR_003102047.3	exon-XR_003102047.3-4	4	NON_SYNONYMOUS_CODING	R/G	Aga/Gga	206
1	140326577	C	G	SNP	Het	14.31	gene-FNDC3B	FNDC3B		rna-XM_044944746.2	exon-XM_044944746.2-21	21	NON_SYNONYMOUS_CODING	M/I	atG/atC	901
1	140326577	C	G	SNP	Het	14.31	gene-FNDC3B	FNDC3B		rna-XM_044944767.2	exon-XM_044944767.2-21	21	NON_SYNONYMOUS_CODING	M/I	atG/atC	901
1	140326577	C	G	SNP	Het	14.31	gene-FNDC3B	FNDC3B		rna-XM_044944733.2	exon-XM_044944733.2-22	22	NON_SYNONYMOUS_CODING	M/I	atG/atC	925
1	140326577	C	G	SNP	Het	14.31	gene-FNDC3B	FNDC3B		rna-XM_044944722.2	exon-XM_044944722.2-22	22	NON_SYNONYMOUS_CODING	M/I	atG/atC	925
1	140326577	C	G	SNP	Het	14.31	gene-FNDC3B	FNDC3B		rna-XM_044944755.2	exon-XM_044944755.2-21	21	NON_SYNONYMOUS_CODING	M/I	atG/atC	901
1	140326577	C	G	SNP	Het	14.31	gene-FNDC3B	FNDC3B		rna-XM_044944744.2	exon-XM_044944744.2-21	21	NON_SYNONYMOUS_CODING	M/I	atG/atC	901
1	140326577	C	G	SNP	Het	14.31	gene-FNDC3B	FNDC3B		rna-XM_025284112.3	exon-XM_025284112.3-21	21	NON_SYNONYMOUS_CODING	M/I	atG/atC	901
1	140326577	C	G	SNP	Het	14.31	gene-FNDC3B	FNDC3B		rna-XM_044944737.2	exon-XM_044944737.2-22	22	NON_SYNONYMOUS_CODING	M/I	atG/atC	925
1	140326577	C	G	SNP	Het	14.31	gene-FNDC3B	FNDC3B		rna-XM_044944749.2	exon-XM_044944749.2-21	21	NON_SYNONYMOUS_CODING	M/I	atG/atC	901
1	140326577	C	G	SNP	Het	14.31	gene-FNDC3B	FNDC3B		rna-XM_025284392.3	exon-XM_025284392.3-21	21	NON_SYNONYMOUS_CODING	M/I	atG/atC	828
1	140326577	C	G	SNP	Het	14.31	gene-FNDC3B	FNDC3B		rna-XM_006068124.4	exon-XM_006068124.4-22	22	NON_SYNONYMOUS_CODING	M/I	atG/atC	925
1	140326577	C	G	SNP	Het	14.31	gene-FNDC3B	FNDC3B		rna-XM_006068123.4	exon-XM_006068123.4-22	22	NON_SYNONYMOUS_CODING	M/I	atG/atC	925
1	140326577	C	G	SNP	Het	14.31	gene-FNDC3B	FNDC3B		rna-XM_025284171.3	exon-XM_025284171.3-21	21	NON_SYNONYMOUS_CODING	M/I	atG/atC	901
1	140326577	C	G	SNP	Het	14.31	gene-FNDC3B	FNDC3B		rna-XM_044944775.2	exon-XM_044944775.2-22	22	NON_SYNONYMOUS_CODING	M/I	atG/atC	925
1	140326577	C	G	SNP	Het	14.31	gene-FNDC3B	FNDC3B		rna-XM_044944765.2	exon-XM_044944765.2-21	21	NON_SYNONYMOUS_CODING	M/I	atG/atC	901
1	140326577	C	G	SNP	Het	14.31	gene-FNDC3B	FNDC3B		rna-XM_044944732.2	exon-XM_044944732.2-22	22	NON_SYNONYMOUS_CODING	M/I	atG/atC	925
1	140326577	C	G	SNP	Het	14.31	gene-FNDC3B	FNDC3B		rna-XM_044944740.2	exon-XM_044944740.2-22	22	NON_SYNONYMOUS_CODING	M/I	atG/atC	925
1	140326577	C	G	SNP	Het	14.31	gene-FNDC3B	FNDC3B		rna-XM_044944741.2	exon-XM_044944741.2-22	22	NON_SYNONYMOUS_CODING	M/I	atG/atC	925
1	140326577	C	G	SNP	Het	14.31	gene-FNDC3B	FNDC3B		rna-XM_044944772.2	exon-XM_044944772.2-22	22	NON_SYNONYMOUS_CODING	M/I	atG/atC	925
1	140326605	G	A	SNP	Het	16.75	gene-FNDC3B	FNDC3B		rna-XM_044944746.2	exon-XM_044944746.2-21	21	NON_SYNONYMOUS_CODING	T/M	aCg/aTg	892
1	140326605	G	A	SNP	Het	16.75	gene-FNDC3B	FNDC3B		rna-XM_044944767.2	exon-XM_044944767.2-21	21	NON_SYNONYMOUS_CODING	T/M	aCg/aTg	892
1	140326605	G	A	SNP	Het	16.75	gene-FNDC3B	FNDC3B		rna-XM_044944733.2	exon-XM_044944733.2-22	22	NON_SYNONYMOUS_CODING	T/M	aCg/aTg	916
1	140326605	G	A	SNP	Het	16.75	gene-FNDC3B	FNDC3B		rna-XM_044944722.2	exon-XM_044944722.2-22	22	NON_SYNONYMOUS_CODING	T/M	aCg/aTg	916
1	140326605	G	A	SNP	Het	16.75	gene-FNDC3B	FNDC3B		rna-XM_044944755.2	exon-XM_044944755.2-21	21	NON_SYNONYMOUS_CODING	T/M	aCg/aTg	892
1	140326605	G	A	SNP	Het	16.75	gene-FNDC3B	FNDC3B		rna-XM_044944744.2	exon-XM_044944744.2-21	21	NON_SYNONYMOUS_CODING	T/M	aCg/aTg	892
1	140326605	G	A	SNP	Het	16.75	gene-FNDC3B	FNDC3B		rna-XM_025284112.3	exon-XM_025284112.3-21	21	NON_SYNONYMOUS_CODING	T/M	aCg/aTg	892
1	140326605	G	A	SNP	Het	16.75	gene-FNDC3B	FNDC3B		rna-XM_044944737.2	exon-XM_044944737.2-22	22	NON_SYNONYMOUS_CODING	T/M	aCg/aTg	916
1	140326605	G	A	SNP	Het	16.75	gene-FNDC3B	FNDC3B		rna-XM_044944749.2	exon-XM_044944749.2-21	21	NON_SYNONYMOUS_CODING	T/M	aCg/aTg	892
1	140326605	G	A	SNP	Het	16.75	gene-FNDC3B	FNDC3B		rna-XM_025284392.3	exon-XM_025284392.3-21	21	NON_SYNONYMOUS_CODING	T/M	aCg/aTg	819
1	140326605	G	A	SNP	Het	16.75	gene-FNDC3B	FNDC3B		rna-XM_006068124.4	exon-XM_006068124.4-22	22	NON_SYNONYMOUS_CODING	T/M	aCg/aTg	916
1	140326605	G	A	SNP	Het	16.75	gene-FNDC3B	FNDC3B		rna-XM_006068123.4	exon-XM_006068123.4-22	22	NON_SYNONYMOUS_CODING	T/M	aCg/aTg	916
1	140326605	G	A	SNP	Het	16.75	gene-FNDC3B	FNDC3B		rna-XM_025284171.3	exon-XM_025284171.3-21	21	NON_SYNONYMOUS_CODING	T/M	aCg/aTg	892
1	140326605	G	A	SNP	Het	16.75	gene-FNDC3B	FNDC3B		rna-XM_044944775.2	exon-XM_044944775.2-22	22	NON_SYNONYMOUS_CODING	T/M	aCg/aTg	916
1	140326605	G	A	SNP	Het	16.75	gene-FNDC3B	FNDC3B		rna-XM_044944765.2	exon-XM_044944765.2-21	21	NON_SYNONYMOUS_CODING	T/M	aCg/aTg	892
1	140326605	G	A	SNP	Het	16.75	gene-FNDC3B	FNDC3B		rna-XM_044944732.2	exon-XM_044944732.2-22	22	NON_SYNONYMOUS_CODING	T/M	aCg/aTg	916
1	140326605	G	A	SNP	Het	16.75	gene-FNDC3B	FNDC3B		rna-XM_044944740.2	exon-XM_044944740.2-22	22	NON_SYNONYMOUS_CODING	T/M	aCg/aTg	916
1	140326605	G	A	SNP	Het	16.75	gene-FNDC3B	FNDC3B		rna-XM_044944741.2	exon-XM_044944741.2-22	22	NON_SYNONYMOUS_CODING	T/M	aCg/aTg	916
1	140326605	G	A	SNP	Het	16.75	gene-FNDC3B	FNDC3B		rna-XM_044944772.2	exon-XM_044944772.2-22	22	NON_SYNONYMOUS_CODING	T/M	aCg/aTg	916
1	140715884	A	T	SNP	Hom	21.28	Gene_rna-XR_006551846.2	exon-XR_006551846.2-1		rna-XR_006551846.2	exon-XR_006551846.2-3	3	NON_SYNONYMOUS_CODING	S/T	Tcg/Acg	140
1	140838761	A	G	SNP	Het	23.55	gene-LOC112585054	LOC112585054		rna-XM_025285521.3	exon-XM_025285521.3-3	3	NON_SYNONYMOUS_CODING	V/A	gTg/gCg	237
1	140838768	G	T	SNP	Hom	23.83	gene-LOC112585054	LOC112585054		rna-XM_025285521.3	exon-XM_025285521.3-3	3	NON_SYNONYMOUS_CODING	H/N	Cac/Aac	235
1	140838774	T	C	SNP	Het	21.86	gene-LOC112585054	LOC112585054		rna-XM_025285521.3	exon-XM_025285521.3-3	3	NON_SYNONYMOUS_CODING	R/G	Aga/Gga	233
1	140838788	T	G	SNP	Hom	29.55	gene-LOC112585054	LOC112585054		rna-XM_025285521.3	exon-XM_025285521.3-3	3	NON_SYNONYMOUS_CODING	Q/P	cAa/cCa	228
1	140841746	A	G	SNP	Het	15.71	Gene_rna-XR_006641208.1	exon-XR_006641208.1-1		rna-XR_006641208.1	exon-XR_006641208.1-2	2	NON_SYNONYMOUS_CODING	F/S	tTc/tCc	354
1	140841746	A	G	SNP	Het	15.71	Gene_rna-XR_006641209.1	exon-XR_006641209.1-1		rna-XR_006641209.1	exon-XR_006641209.1-2	2	NON_SYNONYMOUS_CODING	F/S	tTc/tCc	354
1	140842616	G	A	SNP	Hom	22.07	gene-LOC112585054	LOC112585054		rna-XM_025285521.3	exon-XM_025285521.3-2	2	NON_SYNONYMOUS_CODING	A/V	gCc/gTc	154
1	140842616	G	A	SNP	Hom	22.07	Gene_rna-XR_006641208.1	exon-XR_006641208.1-1		rna-XR_006641208.1	exon-XR_006641208.1-2	2	NON_SYNONYMOUS_CODING	A/V	gCc/gTc	64
1	140842616	G	A	SNP	Hom	22.07	Gene_rna-XR_006641209.1	exon-XR_006641209.1-1		rna-XR_006641209.1	exon-XR_006641209.1-2	2	NON_SYNONYMOUS_CODING	A/V	gCc/gTc	64
1	141173097	A	C	SNP	Het	19.73	Gene_rna-XR_328424.4	exon-XR_328424.4-1		rna-XR_328424.4	exon-XR_328424.4-2	2	NON_SYNONYMOUS_CODING	L/W	tTg/tGg	217
1	141173097	A	C	SNP	Het	19.73	Gene_rna-XR_003109410.3	exon-XR_003109410.3-1		rna-XR_003109410.3	exon-XR_003109410.3-2	2	NON_SYNONYMOUS_CODING	L/W	tTg/tGg	217
1	142335741	G	A	SNP	Hom	21.51	Gene_rna-XR_003110128.3	exon-XR_003110128.3-1		rna-XR_003110128.3	exon-XR_003110128.3-1	1	NON_SYNONYMOUS_CODING	G/R	Ggg/Agg	6
1	144566185	G	A	SNP	Het	20.34	gene-GOLIM4	GOLIM4		rna-XM_025288601.2	exon-XM_025288601.2-9	9	NON_SYNONYMOUS_CODING	R/H	cGc/cAc	443
1	144566185	G	A	SNP	Het	20.34	gene-GOLIM4	GOLIM4		rna-XM_025288606.2	exon-XM_025288606.2-9	9	NON_SYNONYMOUS_CODING	R/H	cGc/cAc	443
1	144566185	G	A	SNP	Het	20.34	gene-GOLIM4	GOLIM4		rna-XM_025288595.2	exon-XM_025288595.2-10	10	NON_SYNONYMOUS_CODING	R/H	cGc/cAc	471
1	144566185	G	A	SNP	Het	20.34	gene-GOLIM4	GOLIM4		rna-XM_025288591.2	exon-XM_025288591.2-10	10	NON_SYNONYMOUS_CODING	R/H	cGc/cAc	471
1	145084870	T	C	SNP	Hom	24.29	gene-WDR49	WDR49		rna-XM_006077286.4	exon-XM_006077286.4-13	13	NON_SYNONYMOUS_CODING	L/P	cTt/cCt	678
1	145084870	T	C	SNP	Hom	24.29	gene-WDR49	WDR49		rna-XM_044945192.2	exon-XM_044945192.2-11	11	NON_SYNONYMOUS_CODING	L/P	cTt/cCt	439
1	145084870	T	C	SNP	Hom	24.29	gene-WDR49	WDR49		rna-XM_044945189.2	exon-XM_044945189.2-13	13	NON_SYNONYMOUS_CODING	L/P	cTt/cCt	678
1	145330785	G	A	SNP	Het	23.12	gene-ZBBX	ZBBX		rna-XM_025288712.3	exon-XM_025288712.3-16	16	NON_SYNONYMOUS_CODING	G/R	Gga/Aga	474
1	145330785	G	A	SNP	Het	23.12	gene-ZBBX	ZBBX		rna-XM_006077281.4	exon-XM_006077281.4-16	16	NON_SYNONYMOUS_CODING	G/R	Gga/Aga	473
1	145330843	T	C	SNP	Het	21.44	gene-ZBBX	ZBBX		rna-XM_025288712.3	exon-XM_025288712.3-16	16	NON_SYNONYMOUS_CODING	I/T	aTt/aCt	493
1	145330843	T	C	SNP	Het	21.44	gene-ZBBX	ZBBX		rna-XM_006077281.4	exon-XM_006077281.4-16	16	NON_SYNONYMOUS_CODING	I/T	aTt/aCt	492
1	145334962	T	G	SNP	Het	21.43	gene-ZBBX	ZBBX		rna-XM_025288712.3	exon-XM_025288712.3-17	17	NON_SYNONYMOUS_CODING	F/C	tTc/tGc	616
1	145334962	T	G	SNP	Het	21.43	gene-ZBBX	ZBBX		rna-XM_006077281.4	exon-XM_006077281.4-17	17	NON_SYNONYMOUS_CODING	F/C	tTc/tGc	615
1	145854720	T	C	SNP	Hom	25.39	Gene_gene-LOC102401805	Gene_gene-LOC102401805		gene-LOC102401805	id-LOC102401805-2	3	NON_SYNONYMOUS_CODING	D/G	gAt/gGt	103
1	145854792	A	C	SNP	Hom	23.74	Gene_gene-LOC102401805	Gene_gene-LOC102401805		gene-LOC102401805	id-LOC102401805-2	3	NON_SYNONYMOUS_CODING	V/G	gTc/gGc	79
1	146759918	C	A	SNP	Hom	24.6	Gene_gene-LOC123332981	Gene_gene-LOC123332981		gene-LOC123332981	id-LOC123332981	1	NON_SYNONYMOUS_CODING	M/I	atG/atT	214
1	146760208	T	C	SNP	Hom	23.74	Gene_gene-LOC123332981	Gene_gene-LOC123332981		gene-LOC123332981	id-LOC123332981	1	NON_SYNONYMOUS_CODING	R/G	Aga/Gga	118
1	151016086	C	G	SNP	Hom	25.84	Gene_rna-XR_006641233.1	exon-XR_006641233.1-1		rna-XR_006641233.1	exon-XR_006641233.1-3	3	NON_SYNONYMOUS_CODING	G/R	Gga/Cga	81
1	151262629	C	T	SNP	Het	10.39	Gene_rna-XR_006552000.2	exon-XR_006552000.2-1		rna-XR_006552000.2	exon-XR_006552000.2-2	2	NON_SYNONYMOUS_CODING	E/K	Gag/Aag	124
1	151262634	T	G	SNP	Het	14.42	Gene_rna-XR_006552000.2	exon-XR_006552000.2-1		rna-XR_006552000.2	exon-XR_006552000.2-2	2	NON_SYNONYMOUS_CODING	Y/S	tAc/tCc	122
1	151262635	A	T	SNP	Het	17.25	Gene_rna-XR_006552000.2	exon-XR_006552000.2-1		rna-XR_006552000.2	exon-XR_006552000.2-2	2	NON_SYNONYMOUS_CODING	Y/N	Tac/Aac	122
1	151831982	A	G	SNP	Het	19.66	Gene_gene-LOC102403088	Gene_gene-LOC102403088		gene-LOC102403088	id-LOC102403088	1	NON_SYNONYMOUS_CODING	V/A	gTg/gCg	33
1	152072665	G	T	SNP	Het	22.04	gene-TRIM59	TRIM59		rna-XM_044945410.2	exon-XM_044945410.2-3	3	NON_SYNONYMOUS_CODING	E/D	gaG/gaT	256
1	152072665	G	T	SNP	Het	22.04	gene-TRIM59	TRIM59		rna-XM_006072838.4	exon-XM_006072838.4-3	3	NON_SYNONYMOUS_CODING	E/D	gaG/gaT	256
1	152247536	G	A	SNP	Het	19.82	Gene_rna-XR_006552044.2	exon-XR_006552044.2-1		rna-XR_006552044.2	exon-XR_006552044.2-3	3	NON_SYNONYMOUS_CODING	P/L	cCg/cTg	957
1	152248068	C	G	SNP	Het	20.81	Gene_rna-XR_006552044.2	exon-XR_006552044.2-1		rna-XR_006552044.2	exon-XR_006552044.2-3	3	NON_SYNONYMOUS_CODING	V/L	Gtc/Ctc	780
1	152248206	T	A	SNP	Het	16.54	Gene_rna-XR_006552044.2	exon-XR_006552044.2-1		rna-XR_006552044.2	exon-XR_006552044.2-3	3	NON_SYNONYMOUS_CODING	I/F	Atc/Ttc	734
1	152248854	T	C	SNP	Het	17	Gene_rna-XR_006552044.2	exon-XR_006552044.2-1		rna-XR_006552044.2	exon-XR_006552044.2-3	3	NON_SYNONYMOUS_CODING	R/G	Agg/Ggg	518
1	152248860	C	A	SNP	Het	16.77	Gene_rna-XR_006552044.2	exon-XR_006552044.2-1		rna-XR_006552044.2	exon-XR_006552044.2-3	3	NON_SYNONYMOUS_CODING	G/W	Ggg/Tgg	516
1	152760333	G	C	SNP	Hom	26.85	Gene_gene-LOC112585730	Gene_gene-LOC112585730		gene-LOC112585730	id-LOC112585730	1	NON_SYNONYMOUS_CODING	S/W	tCg/tGg	151
1	152760406	C	G	SNP	Hom	20.12	Gene_gene-LOC112585730	Gene_gene-LOC112585730		gene-LOC112585730	id-LOC112585730	1	NON_SYNONYMOUS_CODING	A/P	Gct/Cct	127
1	152760464	C	A	SNP	Het	18.42	Gene_gene-LOC112585730	Gene_gene-LOC112585730		gene-LOC112585730	id-LOC112585730	1	NON_SYNONYMOUS_CODING	Q/H	caG/caT	107
1	153711964	G	A	SNP	Het	22.76	Gene_rna-XR_006552054.2	exon-XR_006552054.2-1		rna-XR_006552054.2	exon-XR_006552054.2-1	1	NON_SYNONYMOUS_CODING	A/V	gCa/gTa	936
1	153711964	G	A	SNP	Het	22.76	Gene_rna-XR_006552053.2	exon-XR_006552053.2-1		rna-XR_006552053.2	exon-XR_006552053.2-1	1	NON_SYNONYMOUS_CODING	A/V	gCa/gTa	936
1	153711998	A	T	SNP	Het	21.27	Gene_rna-XR_006552054.2	exon-XR_006552054.2-1		rna-XR_006552054.2	exon-XR_006552054.2-1	1	NON_SYNONYMOUS_CODING	L/M	Ttg/Atg	925
1	153711998	A	T	SNP	Het	21.27	Gene_rna-XR_006552053.2	exon-XR_006552053.2-1		rna-XR_006552053.2	exon-XR_006552053.2-1	1	NON_SYNONYMOUS_CODING	L/M	Ttg/Atg	925
1	153712256	G	A	SNP	Het	16.94	Gene_rna-XR_006552054.2	exon-XR_006552054.2-1		rna-XR_006552054.2	exon-XR_006552054.2-1	1	NON_SYNONYMOUS_CODING	H/Y	Cat/Tat	839
1	153712256	G	A	SNP	Het	16.94	Gene_rna-XR_006552053.2	exon-XR_006552053.2-1		rna-XR_006552053.2	exon-XR_006552053.2-1	1	NON_SYNONYMOUS_CODING	H/Y	Cat/Tat	839
1	153712324	A	G	SNP	Hom	19.96	Gene_rna-XR_006552054.2	exon-XR_006552054.2-1		rna-XR_006552054.2	exon-XR_006552054.2-1	1	NON_SYNONYMOUS_CODING	I/T	aTa/aCa	816
1	153712324	A	G	SNP	Hom	19.96	Gene_rna-XR_006552053.2	exon-XR_006552053.2-1		rna-XR_006552053.2	exon-XR_006552053.2-1	1	NON_SYNONYMOUS_CODING	I/T	aTa/aCa	816
1	153712784	G	C	SNP	Het	22.26	Gene_rna-XR_006552054.2	exon-XR_006552054.2-1		rna-XR_006552054.2	exon-XR_006552054.2-1	1	NON_SYNONYMOUS_CODING	Q/E	Cag/Gag	663
1	153712784	G	C	SNP	Het	22.26	Gene_rna-XR_006552053.2	exon-XR_006552053.2-1		rna-XR_006552053.2	exon-XR_006552053.2-1	1	NON_SYNONYMOUS_CODING	Q/E	Cag/Gag	663
1	153713925	T	A	SNP	Hom	26	Gene_rna-XR_006552054.2	exon-XR_006552054.2-1		rna-XR_006552054.2	exon-XR_006552054.2-1	1	NON_SYNONYMOUS_CODING	E/D	gaA/gaT	282
1	153713925	T	A	SNP	Hom	26	Gene_rna-XR_006552053.2	exon-XR_006552053.2-1		rna-XR_006552053.2	exon-XR_006552053.2-1	1	NON_SYNONYMOUS_CODING	E/D	gaA/gaT	282
1	153815501	T	A	SNP	Het	23.26	Gene_rna-XR_006552069.2	exon-XR_006552069.2-1		rna-XR_006552069.2	exon-XR_006552069.2-3	3	NON_SYNONYMOUS_CODING	C/S	Tgt/Agt	699
1	153815529	C	A	SNP	Het	18.79	Gene_rna-XR_006552069.2	exon-XR_006552069.2-1		rna-XR_006552069.2	exon-XR_006552069.2-3	3	NON_SYNONYMOUS_CODING	A/E	gCg/gAg	708
1	153815599	A	G	SNP	Het	22.91	Gene_rna-XR_006641241.1	exon-XR_006641241.1-1		rna-XR_006641241.1	exon-XR_006641241.1-2	2	NON_SYNONYMOUS_CODING	T/A	Aca/Gca	675
1	153815722	A	G	SNP	Het	15.46	Gene_rna-XR_006641241.1	exon-XR_006641241.1-1		rna-XR_006641241.1	exon-XR_006641241.1-2	2	NON_SYNONYMOUS_CODING	T/A	Aca/Gca	716
1	153815728	G	C	SNP	Het	21.4	Gene_rna-XR_006552069.2	exon-XR_006552069.2-1		rna-XR_006552069.2	exon-XR_006552069.2-3	3	NON_SYNONYMOUS_CODING	R/S	agG/agC	774
1	153815728	G	C	SNP	Het	21.4	Gene_rna-XR_006641241.1	exon-XR_006641241.1-1		rna-XR_006641241.1	exon-XR_006641241.1-2	2	NON_SYNONYMOUS_CODING	G/R	Gga/Cga	718
1	153815828	A	T	SNP	Het	20.49	Gene_rna-XR_006552069.2	exon-XR_006552069.2-1		rna-XR_006552069.2	exon-XR_006552069.2-3	3	NON_SYNONYMOUS_CODING	N/Y	Aat/Tat	808
1	153815828	A	T	SNP	Het	20.49	Gene_rna-XR_006641241.1	exon-XR_006641241.1-1		rna-XR_006641241.1	exon-XR_006641241.1-2	2	NON_SYNONYMOUS_CODING	K/I	aAa/aTa	751
1	156107877	C	T	SNP	Het	24.97	Gene_rna-XR_006552110.1	exon-XR_006552110.1-1		rna-XR_006552110.1	exon-XR_006552110.1-3	3	NON_SYNONYMOUS_CODING	R/C	Cgt/Tgt	166
1	156586581	T	C	SNP	Het	25.48	gene-KCNAB1	KCNAB1		rna-XM_025289400.3	exon-XM_025289400.3-1	1	NON_SYNONYMOUS_CODING	T/A	Act/Gct	79
1	157081707	A	G	SNP	Hom	25.56	Gene_rna-XR_006552127.2	exon-XR_006552127.2-1		rna-XR_006552127.2	exon-XR_006552127.2-1	1	NON_SYNONYMOUS_CODING	Y/C	tAt/tGt	201
1	157081759	A	C	SNP	Hom	24.07	Gene_rna-XR_006552127.2	exon-XR_006552127.2-1		rna-XR_006552127.2	exon-XR_006552127.2-1	1	NON_SYNONYMOUS_CODING	K/N	aaA/aaC	218
1	157245787	T	G	SNP	Het	15.65	gene-LOC112587475	LOC112587475		rna-XR_003111978.2	exon-XR_003111978.2-1	1	NON_SYNONYMOUS_CODING	K/Q	Aaa/Caa	14
1	157546666	T	C	SNP	Het	24.83	gene-MME	MME		rna-XM_025289507.3	exon-XM_025289507.3-10	10	NON_SYNONYMOUS_CODING	T/A	Aca/Gca	307
1	157546666	T	C	SNP	Het	24.83	gene-MME	MME		rna-XM_044945622.2	exon-XM_044945622.2-10	10	NON_SYNONYMOUS_CODING	T/A	Aca/Gca	307
1	157546666	T	C	SNP	Het	24.83	gene-MME	MME		rna-XM_025289510.3	exon-XM_025289510.3-10	10	NON_SYNONYMOUS_CODING	T/A	Aca/Gca	307
1	157546666	T	C	SNP	Het	24.83	gene-MME	MME		rna-XM_025289509.3	exon-XM_025289509.3-10	10	NON_SYNONYMOUS_CODING	T/A	Aca/Gca	307
1	157546666	T	C	SNP	Het	24.83	gene-MME	MME		rna-XM_025289508.3	exon-XM_025289508.3-10	10	NON_SYNONYMOUS_CODING	T/A	Aca/Gca	307
1	157546695	C	T	SNP	Het	22.28	gene-MME	MME		rna-XM_025289507.3	exon-XM_025289507.3-10	10	NON_SYNONYMOUS_CODING	S/N	aGc/aAc	297
1	157546695	C	T	SNP	Het	22.28	gene-MME	MME		rna-XM_044945622.2	exon-XM_044945622.2-10	10	NON_SYNONYMOUS_CODING	S/N	aGc/aAc	297
1	157546695	C	T	SNP	Het	22.28	gene-MME	MME		rna-XM_025289510.3	exon-XM_025289510.3-10	10	NON_SYNONYMOUS_CODING	S/N	aGc/aAc	297
1	157546695	C	T	SNP	Het	22.28	gene-MME	MME		rna-XM_025289509.3	exon-XM_025289509.3-10	10	NON_SYNONYMOUS_CODING	S/N	aGc/aAc	297
1	157546695	C	T	SNP	Het	22.28	gene-MME	MME		rna-XM_025289508.3	exon-XM_025289508.3-10	10	NON_SYNONYMOUS_CODING	S/N	aGc/aAc	297
1	157559502	G	A	SNP	Het	19.8	gene-LOC112587519	LOC112587519		rna-XR_003112041.3	exon-XR_003112041.3-1	1	NON_SYNONYMOUS_CODING	A/T	Gca/Aca	23
1	157559515	A	G	SNP	Hom	20.99	gene-LOC112587519	LOC112587519		rna-XR_003112041.3	exon-XR_003112041.3-1	1	NON_SYNONYMOUS_CODING	H/R	cAc/cGc	27
1	157559530	A	G	SNP	Hom	21.71	gene-LOC112587519	LOC112587519		rna-XR_003112041.3	exon-XR_003112041.3-1	1	NON_SYNONYMOUS_CODING	H/R	cAt/cGt	32
1	158348107	A	G	SNP	Het	23	gene-DHX36	DHX36		rna-XM_025289514.3	exon-XM_025289514.3-6	6	NON_SYNONYMOUS_CODING	N/S	aAt/aGt	288
1	158392284	T	G	SNP	Het	22.55	Gene_rna-XR_006552140.2	exon-XR_006552140.2-1		rna-XR_006552140.2	exon-XR_006552140.2-17	17	NON_SYNONYMOUS_CODING	K/T	aAa/aCa	1456
1	158392368	G	A	SNP	Het	15.61	Gene_rna-XR_006552140.2	exon-XR_006552140.2-1		rna-XR_006552140.2	exon-XR_006552140.2-17	17	NON_SYNONYMOUS_CODING	A/V	gCa/gTa	1428
1	158392530	T	C	SNP	Het	24.28	Gene_rna-XR_006552140.2	exon-XR_006552140.2-1		rna-XR_006552140.2	exon-XR_006552140.2-17	17	NON_SYNONYMOUS_CODING	Q/R	cAg/cGg	1374
1	158392852	G	C	SNP	Het	21.61	Gene_rna-XR_006552140.2	exon-XR_006552140.2-1		rna-XR_006552140.2	exon-XR_006552140.2-17	17	NON_SYNONYMOUS_CODING	P/A	Cca/Gca	1267
1	160982392	A	C	SNP	Het	14.29	Gene_gene-LOC102394228	Gene_gene-LOC102394228		gene-LOC102394228	id-LOC102394228	5	NON_SYNONYMOUS_CODING	F/C	tTc/tGc	1126
1	160982476	A	T	SNP	Het	20.31	Gene_gene-LOC102394228	Gene_gene-LOC102394228		gene-LOC102394228	id-LOC102394228	5	NON_SYNONYMOUS_CODING	I/N	aTt/aAt	1098
1	160982539	C	T	SNP	Het	17.69	Gene_gene-LOC102394228	Gene_gene-LOC102394228		gene-LOC102394228	id-LOC102394228	5	NON_SYNONYMOUS_CODING	R/Q	cGa/cAa	1077
1	161007291	A	G	SNP	Het	18.57	Gene_gene-LOC102394228	Gene_gene-LOC102394228		gene-LOC102394228	id-LOC102394228-5	1	NON_SYNONYMOUS_CODING	W/R	Tgg/Cgg	851
1	161007305	C	T	SNP	Het	15.77	Gene_gene-LOC102394228	Gene_gene-LOC102394228		gene-LOC102394228	id-LOC102394228-5	1	NON_SYNONYMOUS_CODING	G/E	gGa/gAa	846
1	161007314	G	A	SNP	Het	18.5	Gene_gene-LOC102394228	Gene_gene-LOC102394228		gene-LOC102394228	id-LOC102394228-5	1	NON_SYNONYMOUS_CODING	P/L	cCt/cTt	843
1	161237073	C	T	SNP	Hom	19.85	Gene_gene-LOC102410927	Gene_gene-LOC102410927		gene-LOC102410927	id-LOC102410927	3	NON_SYNONYMOUS_CODING	R/K	aGa/aAa	273
1	161239454	A	T	SNP	Hom	23.7	Gene_gene-LOC102410927	Gene_gene-LOC102410927		gene-LOC102410927	id-LOC102410927-2	2	NON_SYNONYMOUS_CODING	S/T	Tct/Act	64
1	161307859	A	T	SNP	Hom	20.02	gene-LOC102393574	LOC102393574		rna-XM_006075619.4	exon-XM_006075619.4-2	2	NON_SYNONYMOUS_CODING	V/E	gTa/gAa	209
1	161308045	A	G	SNP	Hom	21.92	gene-LOC102393574	LOC102393574		rna-XM_006075619.4	exon-XM_006075619.4-2	2	NON_SYNONYMOUS_CODING	M/T	aTg/aCg	147
1	161308378	A	G	SNP	Hom	25.43	gene-LOC102393574	LOC102393574		rna-XM_006075619.4	exon-XM_006075619.4-2	2	NON_SYNONYMOUS_CODING	M/T	aTg/aCg	36
1	161676183	C	G	SNP	Het	20.67	gene-LOC102409131	LOC102409131		rna-XM_006070235.4	exon-XM_006070235.4-8	8	NON_SYNONYMOUS_CODING	H/D	Cac/Gac	2033
1	161676183	C	G	SNP	Het	20.67	gene-LOC102409131	LOC102409131		rna-XM_044945877.2	exon-XM_044945877.2-8	8	NON_SYNONYMOUS_CODING	H/D	Cac/Gac	2033
1	161676183	C	G	SNP	Het	20.67	gene-LOC102409131	LOC102409131		rna-XM_044945887.2	exon-XM_044945887.2-8	8	NON_SYNONYMOUS_CODING	H/D	Cac/Gac	2033
1	161676183	C	G	SNP	Het	20.67	gene-LOC102409131	LOC102409131		rna-XM_044945881.2	exon-XM_044945881.2-9	9	NON_SYNONYMOUS_CODING	H/D	Cac/Gac	2033
1	161676258	G	A	SNP	Het	21.22	gene-LOC102409131	LOC102409131		rna-XM_006070235.4	exon-XM_006070235.4-8	8	NON_SYNONYMOUS_CODING	E/K	Gag/Aag	2058
1	161676258	G	A	SNP	Het	21.22	gene-LOC102409131	LOC102409131		rna-XM_044945877.2	exon-XM_044945877.2-8	8	NON_SYNONYMOUS_CODING	E/K	Gag/Aag	2058
1	161676258	G	A	SNP	Het	21.22	gene-LOC102409131	LOC102409131		rna-XM_044945887.2	exon-XM_044945887.2-8	8	NON_SYNONYMOUS_CODING	E/K	Gag/Aag	2058
1	161676258	G	A	SNP	Het	21.22	gene-LOC102409131	LOC102409131		rna-XM_044945881.2	exon-XM_044945881.2-9	9	NON_SYNONYMOUS_CODING	E/K	Gag/Aag	2058
1	161676334	G	A	SNP	Het	22.92	gene-LOC102409131	LOC102409131		rna-XM_006070235.4	exon-XM_006070235.4-8	8	NON_SYNONYMOUS_CODING	R/K	aGg/aAg	2083
1	161676334	G	A	SNP	Het	22.92	gene-LOC102409131	LOC102409131		rna-XM_044945877.2	exon-XM_044945877.2-8	8	NON_SYNONYMOUS_CODING	R/K	aGg/aAg	2083
1	161676334	G	A	SNP	Het	22.92	gene-LOC102409131	LOC102409131		rna-XM_044945887.2	exon-XM_044945887.2-8	8	NON_SYNONYMOUS_CODING	R/K	aGg/aAg	2083
1	161676334	G	A	SNP	Het	22.92	gene-LOC102409131	LOC102409131		rna-XM_044945881.2	exon-XM_044945881.2-9	9	NON_SYNONYMOUS_CODING	R/K	aGg/aAg	2083
1	161676514	C	T	SNP	Het	25.59	gene-LOC102409131	LOC102409131		rna-XM_006070235.4	exon-XM_006070235.4-8	8	NON_SYNONYMOUS_CODING	T/M	aCg/aTg	2143
1	161676514	C	T	SNP	Het	25.59	gene-LOC102409131	LOC102409131		rna-XM_044945877.2	exon-XM_044945877.2-8	8	NON_SYNONYMOUS_CODING	T/M	aCg/aTg	2143
1	161676514	C	T	SNP	Het	25.59	gene-LOC102409131	LOC102409131		rna-XM_044945887.2	exon-XM_044945887.2-8	8	NON_SYNONYMOUS_CODING	T/M	aCg/aTg	2143
1	161676514	C	T	SNP	Het	25.59	gene-LOC102409131	LOC102409131		rna-XM_044945881.2	exon-XM_044945881.2-9	9	NON_SYNONYMOUS_CODING	T/M	aCg/aTg	2143
1	161676838	C	A	SNP	Het	20.7	gene-LOC102409131	LOC102409131		rna-XM_006070235.4	exon-XM_006070235.4-8	8	NON_SYNONYMOUS_CODING	T/K	aCa/aAa	2251
1	161676838	C	A	SNP	Het	20.7	gene-LOC102409131	LOC102409131		rna-XM_044945877.2	exon-XM_044945877.2-8	8	NON_SYNONYMOUS_CODING	T/K	aCa/aAa	2251
1	161676838	C	A	SNP	Het	20.7	gene-LOC102409131	LOC102409131		rna-XM_044945887.2	exon-XM_044945887.2-8	8	NON_SYNONYMOUS_CODING	T/K	aCa/aAa	2251
1	161676838	C	A	SNP	Het	20.7	gene-LOC102409131	LOC102409131		rna-XM_044945881.2	exon-XM_044945881.2-9	9	NON_SYNONYMOUS_CODING	T/K	aCa/aAa	2251
1	162393264	A	G	SNP	Het	21	Gene_rna-XR_006552320.1	exon-XR_006552320.1-1		rna-XR_006552320.1	exon-XR_006552320.1-1	1	NON_SYNONYMOUS_CODING	L/P	cTt/cCt	21
1	163083328	C	T	SNP	Het	25.21	Gene_rna-XR_006552389.2	exon-XR_006552389.2-1		rna-XR_006552389.2	exon-XR_006552389.2-1	1	NON_SYNONYMOUS_CODING	S/F	tCc/tTc	40
1	163083359	T	G	SNP	Hom	22.14	Gene_rna-XR_006552389.2	exon-XR_006552389.2-1		rna-XR_006552389.2	exon-XR_006552389.2-1	1	NON_SYNONYMOUS_CODING	D/E	gaT/gaG	50
1	163749704	C	T	SNP	Het	22.54	Gene_rna-XR_006552425.1	exon-XR_006552425.1-1		rna-XR_006552425.1	exon-XR_006552425.1-3	3	NON_SYNONYMOUS_CODING	R/H	cGt/cAt	834
1	163749898	C	T	SNP	Het	24.31	Gene_rna-XR_006552425.1	exon-XR_006552425.1-1		rna-XR_006552425.1	exon-XR_006552425.1-3	3	NON_SYNONYMOUS_CODING	M/I	atG/atA	769
1	163945271	C	T	SNP	Het	21.95	gene-LOC102404339	LOC102404339		rna-XM_025269392.3	exon-XM_025269392.3-2	2	NON_SYNONYMOUS_CODING	T/I	aCt/aTt	88
1	163945271	C	T	SNP	Het	21.95	gene-LOC102404339	LOC102404339		rna-XM_044946141.2	exon-XM_044946141.2-2	2	NON_SYNONYMOUS_CODING	T/I	aCt/aTt	88
1	163956800	C	T	SNP	Het	24.37	gene-LOC102404339	LOC102404339		rna-XM_025269392.3	exon-XM_025269392.3-8	8	NON_SYNONYMOUS_CODING	R/W	Cgg/Tgg	465
1	163956800	C	T	SNP	Het	24.37	gene-LOC102404339	LOC102404339		rna-XM_044946141.2	exon-XM_044946141.2-8	8	NON_SYNONYMOUS_CODING	R/W	Cgg/Tgg	465
1	164053947	T	A	SNP	Het	20.42	gene-LOC102404988	LOC102404988		rna-XM_006063124.4	exon-XM_006063124.4-19	19	NON_SYNONYMOUS_CODING	F/I	Ttt/Att	1072
1	164053966	C	T	SNP	Het	25.7	gene-LOC102404988	LOC102404988		rna-XM_006063124.4	exon-XM_006063124.4-19	19	NON_SYNONYMOUS_CODING	T/I	aCt/aTt	1078
1	164056819	T	C	SNP	Het	17.33	gene-HPS3	HPS3		rna-XM_025290115.3	exon-XM_025290115.3-13	13	NON_SYNONYMOUS_CODING	I/V	Ata/Gta	764
1	164056819	T	C	SNP	Het	17.33	gene-HPS3	HPS3		rna-XM_025290137.3	exon-XM_025290137.3-12	12	NON_SYNONYMOUS_CODING	I/V	Ata/Gta	730
1	164056819	T	C	SNP	Het	17.33	gene-HPS3	HPS3		rna-XM_006063123.4	exon-XM_006063123.4-12	12	NON_SYNONYMOUS_CODING	I/V	Ata/Gta	748
1	164056819	T	C	SNP	Het	17.33	gene-HPS3	HPS3		rna-XM_025290106.3	exon-XM_025290106.3-14	14	NON_SYNONYMOUS_CODING	I/V	Ata/Gta	827
1	164056819	T	C	SNP	Het	17.33	Gene_rna-XR_003110630.3	exon-XR_003110630.3-1		rna-XR_003110630.3	exon-XR_003110630.3-14	14	NON_SYNONYMOUS_CODING	I/V	Ata/Gta	884
1	164056819	T	C	SNP	Het	17.33	Gene_rna-XR_006552465.2	exon-XR_006552465.2-1		rna-XR_006552465.2	exon-XR_006552465.2-13	13	NON_SYNONYMOUS_CODING	D/G	gAt/gGt	825
1	164364993	T	C	SNP	Het	24.97	gene-CPA3	CPA3		rna-XM_006063129.4	exon-XM_006063129.4-3	3	NON_SYNONYMOUS_CODING	T/A	Acc/Gcc	56
1	164498936	T	C	SNP	Het	24.8	gene-AGTR1	AGTR1		rna-XM_025290211.3	exon-XM_025290211.3-3	3	NON_SYNONYMOUS_CODING	D/G	gAt/gGt	237
1	164498936	T	C	SNP	Het	24.8	gene-AGTR1	AGTR1		rna-XM_025290201.3	exon-XM_025290201.3-3	3	NON_SYNONYMOUS_CODING	D/G	gAt/gGt	237
1	165942320	G	T	SNP	Het	23.9	Gene_rna-XR_006552512.2	exon-XR_006552512.2-1		rna-XR_006552512.2	exon-XR_006552512.2-3	3	NON_SYNONYMOUS_CODING	G/V	gGc/gTc	229
1	165942638	T	C	SNP	Het	24.96	Gene_rna-XR_006552512.2	exon-XR_006552512.2-1		rna-XR_006552512.2	exon-XR_006552512.2-3	3	NON_SYNONYMOUS_CODING	I/T	aTc/aCc	335
1	165942664	A	G	SNP	Het	25.17	Gene_rna-XR_006552512.2	exon-XR_006552512.2-1		rna-XR_006552512.2	exon-XR_006552512.2-3	3	NON_SYNONYMOUS_CODING	S/G	Agt/Ggt	344
1	165942691	A	G	SNP	Het	23.73	Gene_rna-XR_006552512.2	exon-XR_006552512.2-1		rna-XR_006552512.2	exon-XR_006552512.2-3	3	NON_SYNONYMOUS_CODING	S/G	Agc/Ggc	353
1	167093864	T	C	SNP	Het	21.84	gene-LOC123466004	LOC123466004		rna-XM_045166330.1	exon-XM_045166330.1-8	8	NON_SYNONYMOUS_CODING	L/S	tTa/tCa	248
1	169838555	T	G	SNP	Het	20.1	gene-SLC9A9	SLC9A9		rna-XM_044946316.2	exon-XM_044946316.2-3	3	NON_SYNONYMOUS_CODING	D/E	gaT/gaG	8
1	169838555	T	G	SNP	Het	20.1	gene-SLC9A9	SLC9A9		rna-XM_044946314.2	exon-XM_044946314.2-3	3	NON_SYNONYMOUS_CODING	D/E	gaT/gaG	8
1	171050111	T	C	SNP	Het	22.53	Gene_gene-LOC102398042	Gene_gene-LOC102398042		gene-LOC102398042	id-LOC102398042	3	NON_SYNONYMOUS_CODING	H/R	cAc/cGc	306
1	171050280	T	C	SNP	Het	19.62	Gene_gene-LOC102398042	Gene_gene-LOC102398042		gene-LOC102398042	id-LOC102398042	3	NON_SYNONYMOUS_CODING	T/A	Acc/Gcc	250
1	171050292	G	A	SNP	Het	20.11	Gene_gene-LOC102398042	Gene_gene-LOC102398042		gene-LOC102398042	id-LOC102398042	3	NON_SYNONYMOUS_CODING	R/C	Cgt/Tgt	246
1	171050352	G	A	SNP	Het	25.43	Gene_gene-LOC102398042	Gene_gene-LOC102398042		gene-LOC102398042	id-LOC102398042	3	NON_SYNONYMOUS_CODING	R/C	Cgc/Tgc	226
1	171050561	T	C	SNP	Het	25.87	Gene_gene-LOC102398042	Gene_gene-LOC102398042		gene-LOC102398042	id-LOC102398042	3	NON_SYNONYMOUS_CODING	Q/R	cAg/cGg	156
1	171050655	T	C	SNP	Het	21.98	Gene_gene-LOC102398042	Gene_gene-LOC102398042		gene-LOC102398042	id-LOC102398042	3	NON_SYNONYMOUS_CODING	T/A	Aca/Gca	125
1	171053787	G	A	SNP	Het	18.7	Gene_gene-LOC102398042	Gene_gene-LOC102398042		gene-LOC102398042	id-LOC102398042-2	2	NON_SYNONYMOUS_CODING	P/S	Cct/Tct	61
1	171403015	C	T	SNP	Het	25.9	gene-ATR	ATR		rna-XM_006078008.4	exon-XM_006078008.4-16	16	NON_SYNONYMOUS_CODING	T/I	aCa/aTa	1117
1	171403015	C	T	SNP	Het	25.9	gene-ATR	ATR		rna-XM_006078007.4	exon-XM_006078007.4-16	16	NON_SYNONYMOUS_CODING	T/I	aCa/aTa	1117
1	172509228	C	T	SNP	Het	26.25	Gene_rna-XR_006552677.2	exon-XR_006552677.2-1		rna-XR_006552677.2	exon-XR_006552677.2-1	1	NON_SYNONYMOUS_CODING	V/I	Gta/Ata	353
1	172509228	C	T	SNP	Het	26.25	Gene_rna-XR_006552679.2	exon-XR_006552679.2-1		rna-XR_006552679.2	exon-XR_006552679.2-1	1	NON_SYNONYMOUS_CODING	V/I	Gta/Ata	353
1	172509601	C	T	SNP	Het	25	Gene_rna-XR_006552683.2	exon-XR_006552683.2-1		rna-XR_006552683.2	exon-XR_006552683.2-1	1	NON_SYNONYMOUS_CODING	R/H	cGc/cAc	229
1	172509817	T	G	SNP	Het	23.65	Gene_rna-XR_006552677.2	exon-XR_006552677.2-1		rna-XR_006552677.2	exon-XR_006552677.2-1	1	NON_SYNONYMOUS_CODING	K/N	aaA/aaC	156
1	172509817	T	G	SNP	Het	23.65	Gene_rna-XR_006552683.2	exon-XR_006552683.2-1		rna-XR_006552683.2	exon-XR_006552683.2-1	1	NON_SYNONYMOUS_CODING	N/T	aAc/aCc	157
1	172509817	T	G	SNP	Het	23.65	Gene_rna-XR_006552679.2	exon-XR_006552679.2-1		rna-XR_006552679.2	exon-XR_006552679.2-1	1	NON_SYNONYMOUS_CODING	K/N	aaA/aaC	156
1	172617421	C	A	SNP	Het	20.94	gene-LOC102394871	LOC102394871		rna-XM_006078049.3	exon-XM_006078049.3-1	1	NON_SYNONYMOUS_CODING	N/K	aaC/aaA	130
1	172617596	T	C	SNP	Het	19.1	gene-LOC102394871	LOC102394871		rna-XM_006078049.3	exon-XM_006078049.3-1	1	NON_SYNONYMOUS_CODING	S/P	Tct/Cct	189
1	172617620	T	C	SNP	Het	21.34	gene-LOC102394871	LOC102394871		rna-XM_006078049.3	exon-XM_006078049.3-1	1	NON_SYNONYMOUS_CODING	C/R	Tgc/Cgc	197
1	173292173	A	G	SNP	Het	25.37	gene-CLSTN2	CLSTN2		rna-XM_006061606.4	exon-XM_006061606.4-15	15	NON_SYNONYMOUS_CODING	L/P	cTg/cCg	795
1	173292173	A	G	SNP	Het	25.37	gene-CLSTN2	CLSTN2		rna-XM_044946560.2	exon-XM_044946560.2-15	15	NON_SYNONYMOUS_CODING	L/P	cTg/cCg	797
1	173339135	C	T	SNP	Hom	29.48	gene-TRNAR-ACG-2	TRNAR-ACG		rna-TRNAR-ACG-2	exon-TRNAR-ACG-2-1	1	NON_SYNONYMOUS_CODING	R/H	cGt/cAt	9
1	174423550	T	C	SNP	Het	25.08	Gene_gene-LOC102401361	Gene_gene-LOC102401361		gene-LOC102401361	id-LOC102401361-3	3	NON_SYNONYMOUS_CODING	W/R	Tgg/Cgg	143
1	174437306	G	A	SNP	Het	17.52	Gene_rna-XR_006641310.1	exon-XR_006641310.1-1		rna-XR_006641310.1	exon-XR_006641310.1-1	1	NON_SYNONYMOUS_CODING	P/L	cCt/cTt	47
1	174552923	G	A	SNP	Hom	20.79	gene-RBP2	RBP2		rna-XM_006069967.4	exon-XM_006069967.4-3	3	NON_SYNONYMOUS_CODING	V/I	Gtc/Atc	88
1	174552923	G	A	SNP	Hom	20.79	gene-RBP2	RBP2		rna-XM_006069966.4	exon-XM_006069966.4-5	5	NON_SYNONYMOUS_CODING	V/I	Gtc/Atc	88
1	175486117	T	C	SNP	Het	22.21	Gene_gene-LOC102405898	Gene_gene-LOC102405898		gene-LOC102405898	id-LOC102405898	1	NON_SYNONYMOUS_CODING	I/T	aTt/aCt	111
1	175486341	T	C	SNP	Het	20.15	Gene_gene-LOC102405898	Gene_gene-LOC102405898		gene-LOC102405898	id-LOC102405898	1	NON_SYNONYMOUS_CODING	C/R	Tgt/Cgt	186
1	175486380	C	T	SNP	Het	18.45	Gene_gene-LOC102405898	Gene_gene-LOC102405898		gene-LOC102405898	id-LOC102405898	1	NON_SYNONYMOUS_CODING	R/C	Cgc/Tgc	199
1	175486401	T	A	SNP	Het	15.32	Gene_gene-LOC102405898	Gene_gene-LOC102405898		gene-LOC102405898	id-LOC102405898	1	NON_SYNONYMOUS_CODING	L/M	Ttg/Atg	206
1	175486672	C	T	SNP	Het	16.33	Gene_gene-LOC102405898	Gene_gene-LOC102405898		gene-LOC102405898	id-LOC102405898	1	NON_SYNONYMOUS_CODING	A/V	gCa/gTa	296
1	175486849	A	G	SNP	Het	21.04	Gene_gene-LOC102405898	Gene_gene-LOC102405898		gene-LOC102405898	id-LOC102405898	1	NON_SYNONYMOUS_CODING	H/R	cAt/cGt	355
1	175486867	T	C	SNP	Het	17.45	Gene_gene-LOC102405898	Gene_gene-LOC102405898		gene-LOC102405898	id-LOC102405898	1	NON_SYNONYMOUS_CODING	V/A	gTg/gCg	361
1	175486882	T	C	SNP	Het	20.72	Gene_gene-LOC102405898	Gene_gene-LOC102405898		gene-LOC102405898	id-LOC102405898	1	NON_SYNONYMOUS_CODING	V/A	gTg/gCg	366
1	175486956	C	A	SNP	Het	17.7	Gene_gene-LOC102405898	Gene_gene-LOC102405898		gene-LOC102405898	id-LOC102405898	1	NON_SYNONYMOUS_CODING	Q/K	Caa/Aaa	391
1	175520906	A	G	SNP	Het	20.03	gene-CEP70	CEP70		rna-XM_044946667.2	exon-XM_044946667.2-18	18	NON_SYNONYMOUS_CODING	R/G	Aga/Gga	575
1	175520906	A	G	SNP	Het	20.03	gene-CEP70	CEP70		rna-XM_044946665.2	exon-XM_044946665.2-18	18	NON_SYNONYMOUS_CODING	R/G	Aga/Gga	575
1	175520906	A	G	SNP	Het	20.03	gene-CEP70	CEP70		rna-XM_044946664.2	exon-XM_044946664.2-18	18	NON_SYNONYMOUS_CODING	R/G	Aga/Gga	575
1	175520906	A	G	SNP	Het	20.03	gene-CEP70	CEP70		rna-XM_044946671.2	exon-XM_044946671.2-17	17	NON_SYNONYMOUS_CODING	R/G	Aga/Gga	556
1	175520906	A	G	SNP	Het	20.03	gene-CEP70	CEP70		rna-XM_044946670.2	exon-XM_044946670.2-19	19	NON_SYNONYMOUS_CODING	R/G	Aga/Gga	557
1	175520906	A	G	SNP	Het	20.03	gene-CEP70	CEP70		rna-XM_044946648.2	exon-XM_044946648.2-18	18	NON_SYNONYMOUS_CODING	R/G	Aga/Gga	575
1	176561536	A	C	SNP	Het	19.99	gene-TRNAG-CCC-13	TRNAG-CCC		rna-TRNAG-CCC-13	exon-TRNAG-CCC-13-1	1	NON_SYNONYMOUS_CODING	W/G	Tgg/Ggg	6
1	177070263	C	T	SNP	Het	21.56	Gene_rna-XR_006553001.2	exon-XR_006553001.2-1		rna-XR_006553001.2	exon-XR_006553001.2-1	1	NON_SYNONYMOUS_CODING	R/Q	cGg/cAg	99
1	177070299	G	A	SNP	Het	18.14	Gene_rna-XR_006553001.2	exon-XR_006553001.2-1		rna-XR_006553001.2	exon-XR_006553001.2-1	1	NON_SYNONYMOUS_CODING	T/I	aCt/aTt	87
1	177070525	G	A	SNP	Het	21.89	Gene_rna-XR_006553001.2	exon-XR_006553001.2-1		rna-XR_006553001.2	exon-XR_006553001.2-1	1	NON_SYNONYMOUS_CODING	P/S	Cct/Tct	12
1	177070546	C	G	SNP	Het	20.12	Gene_rna-XR_006553001.2	exon-XR_006553001.2-1		rna-XR_006553001.2	exon-XR_006553001.2-1	1	NON_SYNONYMOUS_CODING	V/L	Gtt/Ctt	5
1	179702639	G	C	SNP	Het	20.23	gene-CEP63	CEP63		rna-XM_045166458.1	exon-XM_045166458.1-15	15	NON_SYNONYMOUS_CODING	P/A	Ccc/Gcc	801
1	179702639	G	C	SNP	Het	20.23	gene-CEP63	CEP63		rna-XM_006058584.4	exon-XM_006058584.4-16	16	NON_SYNONYMOUS_CODING	P/A	Ccc/Gcc	758
1	179702639	G	C	SNP	Het	20.23	gene-CEP63	CEP63		rna-XM_025291456.3	exon-XM_025291456.3-15	15	NON_SYNONYMOUS_CODING	P/A	Ccc/Gcc	655
1	179702639	G	C	SNP	Het	20.23	gene-CEP63	CEP63		rna-XM_025291450.3	exon-XM_025291450.3-15	15	NON_SYNONYMOUS_CODING	P/A	Ccc/Gcc	655
1	179702639	G	C	SNP	Het	20.23	gene-CEP63	CEP63		rna-XM_045166463.1	exon-XM_045166463.1-14	14	NON_SYNONYMOUS_CODING	P/A	Ccc/Gcc	509
1	179702639	G	C	SNP	Het	20.23	gene-CEP63	CEP63		rna-XM_044946937.2	exon-XM_044946937.2-16	16	NON_SYNONYMOUS_CODING	P/A	Ccc/Gcc	673
1	179702639	G	C	SNP	Het	20.23	gene-CEP63	CEP63		rna-XM_025291443.3	exon-XM_025291443.3-16	16	NON_SYNONYMOUS_CODING	P/A	Ccc/Gcc	673
1	179702639	G	C	SNP	Het	20.23	gene-CEP63	CEP63		rna-XM_025291432.3	exon-XM_025291432.3-15	15	NON_SYNONYMOUS_CODING	P/A	Ccc/Gcc	716
1	180025921	G	T	SNP	Het	20.7	gene-RYK	RYK		rna-XM_025291532.3	exon-XM_025291532.3-1	1	NON_SYNONYMOUS_CODING	G/V	gGa/gTa	6
1	180025921	G	T	SNP	Het	20.7	gene-RYK	RYK		rna-XM_025291526.3	exon-XM_025291526.3-1	1	NON_SYNONYMOUS_CODING	G/V	gGa/gTa	6
1	180119051	C	A	SNP	Het	22.52	Gene_gene-LOC102400110	Gene_gene-LOC102400110		gene-LOC102400110	id-LOC102400110	2	NON_SYNONYMOUS_CODING	S/I	aGt/aTt	68
1	180507247	G	A	SNP	Hom	26.72	gene-SRPRB	SRPRB		rna-XM_006051417.4	exon-XM_006051417.4-1	1	NON_SYNONYMOUS_CODING	A/V	gCg/gTg	2
1	181526187	T	C	SNP	Hom	20.44	Gene_gene-LOC102392357	Gene_gene-LOC102392357		gene-LOC102392357	id-LOC102392357	1	NON_SYNONYMOUS_CODING	T/A	Aca/Gca	235
1	181526297	T	C	SNP	Het	20.36	Gene_gene-LOC102392357	Gene_gene-LOC102392357		gene-LOC102392357	id-LOC102392357	1	NON_SYNONYMOUS_CODING	K/R	aAa/aGa	198
1	181526354	G	A	SNP	Het	23.23	Gene_gene-LOC102392357	Gene_gene-LOC102392357		gene-LOC102392357	id-LOC102392357	1	NON_SYNONYMOUS_CODING	T/M	aCg/aTg	179
1	181526528	T	A	SNP	Het	19.12	Gene_gene-LOC102392357	Gene_gene-LOC102392357		gene-LOC102392357	id-LOC102392357	1	NON_SYNONYMOUS_CODING	H/L	cAt/cTt	121
1	181526847	G	C	SNP	Het	20.05	Gene_gene-LOC102392357	Gene_gene-LOC102392357		gene-LOC102392357	id-LOC102392357	1	NON_SYNONYMOUS_CODING	Q/E	Cag/Gag	15
1	184350633	A	G	SNP	Hom	26.9	gene-HMGN1	HMGN1		rna-XM_045165312.1	exon-XM_045165312.1-4	4	NON_SYNONYMOUS_CODING	L/P	cTc/cCc	182
1	184350646	G	T	SNP	Hom	20.49	gene-HMGN1	HMGN1		rna-XM_045165312.1	exon-XM_045165312.1-4	4	NON_SYNONYMOUS_CODING	P/T	Ccc/Acc	178
1	184350726	C	T	SNP	Het	5.3	gene-HMGN1	HMGN1		rna-XM_045165312.1	exon-XM_045165312.1-4	4	NON_SYNONYMOUS_CODING	R/K	aGg/aAg	151
1	184351264	G	A	SNP	Het	5.72	gene-HMGN1	HMGN1		rna-XM_045165312.1	exon-XM_045165312.1-2	2	NON_SYNONYMOUS_CODING	S/F	tCc/tTc	33
1	186702469	C	T	SNP	Het	23.44	gene-LOC123465669	LOC123465669		rna-XM_045165316.1	exon-XM_045165316.1-1	1	NON_SYNONYMOUS_CODING	R/Q	cGa/cAa	35
1	186704633	G	A	SNP	Het	14.32	gene-LOC102389292	LOC102389292		rna-XM_006071543.3	exon-XM_006071543.3-1	1	NON_SYNONYMOUS_CODING	V/M	Gtg/Atg	15
1	186704851	A	C	SNP	Het	12.76	gene-LOC102389292	LOC102389292		rna-XM_006071543.3	exon-XM_006071543.3-1	1	NON_SYNONYMOUS_CODING	R/S	agA/agC	87
1	187573380	C	T	SNP	Het	16.2	gene-UBASH3A	UBASH3A		rna-XM_025292227.3	exon-XM_025292227.3-11	11	NON_SYNONYMOUS_CODING	T/I	aCa/aTa	485
1	187968575	G	C	SNP	Het	22.43	gene-NDUFV3	NDUFV3		rna-XM_006063837.4	exon-XM_006063837.4-2	2	NON_SYNONYMOUS_CODING	V/L	Gtc/Ctc	34
1	187968575	G	C	SNP	Het	22.43	gene-NDUFV3	NDUFV3		rna-XM_006063838.4	exon-XM_006063838.4-2	2	NON_SYNONYMOUS_CODING	V/L	Gtc/Ctc	34
1	187968615	C	T	SNP	Het	21.54	gene-NDUFV3	NDUFV3		rna-XM_006063837.4	exon-XM_006063837.4-2	2	NON_SYNONYMOUS_CODING	P/L	cCg/cTg	47
1	187968615	C	T	SNP	Het	21.54	gene-NDUFV3	NDUFV3		rna-XM_006063838.4	exon-XM_006063838.4-2	2	NON_SYNONYMOUS_CODING	P/L	cCg/cTg	47
1	187968630	A	C	SNP	Het	20.96	gene-NDUFV3	NDUFV3		rna-XM_006063837.4	exon-XM_006063837.4-2	2	NON_SYNONYMOUS_CODING	Q/P	cAg/cCg	52
1	187968630	A	C	SNP	Het	20.96	gene-NDUFV3	NDUFV3		rna-XM_006063838.4	exon-XM_006063838.4-2	2	NON_SYNONYMOUS_CODING	Q/P	cAg/cCg	52
1	188597890	G	A	SNP	Het	20.23	gene-RRP1B	RRP1B		rna-XM_045165317.1	exon-XM_045165317.1-15	15	NON_SYNONYMOUS_CODING	R/Q	cGg/cAg	617
1	188598088	A	G	SNP	Het	24.72	gene-RRP1B	RRP1B		rna-XM_045165317.1	exon-XM_045165317.1-15	15	NON_SYNONYMOUS_CODING	K/R	aAg/aGg	683
1	188599693	A	G	SNP	Hom	27.72	gene-RRP1B	RRP1B		rna-XM_045165317.1	exon-XM_045165317.1-16	16	NON_SYNONYMOUS_CODING	I/M	atA/atG	708
1	189342329	G	C	SNP	Het	13.88	gene-LOC123335075	LOC123335075		rna-XM_044947625.2	exon-XM_044947625.2-1	1	NON_SYNONYMOUS_CODING	S/C	tCt/tGt	131
1	189342392	G	T	SNP	Het	10.88	gene-LOC123335075	LOC123335075		rna-XM_044947625.2	exon-XM_044947625.2-1	1	NON_SYNONYMOUS_CODING	S/Y	tCc/tAc	110
1	189342395	G	A	SNP	Het	12.63	gene-LOC123335075	LOC123335075		rna-XM_044947625.2	exon-XM_044947625.2-1	1	NON_SYNONYMOUS_CODING	S/L	tCg/tTg	109
1	189342398	G	T	SNP	Het	14.57	gene-LOC123335075	LOC123335075		rna-XM_044947625.2	exon-XM_044947625.2-1	1	NON_SYNONYMOUS_CODING	A/D	gCc/gAc	108
1	189342401	A	G	SNP	Het	15.66	gene-LOC123335075	LOC123335075		rna-XM_044947625.2	exon-XM_044947625.2-1	1	NON_SYNONYMOUS_CODING	L/P	cTg/cCg	107
1	189342402	G	T	SNP	Het	14.11	gene-LOC123335075	LOC123335075		rna-XM_044947625.2	exon-XM_044947625.2-1	1	NON_SYNONYMOUS_CODING	L/M	Ctg/Atg	107
1	189342408	A	T	SNP	Het	16.2	gene-LOC123335075	LOC123335075		rna-XM_044947625.2	exon-XM_044947625.2-1	1	NON_SYNONYMOUS_CODING	S/T	Tcc/Acc	105
1	189342540	G	C	SNP	Het	17.12	gene-LOC123335075	LOC123335075		rna-XM_044947625.2	exon-XM_044947625.2-1	1	NON_SYNONYMOUS_CODING	H/D	Cac/Gac	61
1	189342566	C	T	SNP	Het	23.03	gene-LOC123335075	LOC123335075		rna-XM_044947625.2	exon-XM_044947625.2-1	1	NON_SYNONYMOUS_CODING	R/H	cGc/cAc	52
1	189342657	T	C	SNP	Het	12.32	gene-LOC123335075	LOC123335075		rna-XM_044947625.2	exon-XM_044947625.2-1	1	NON_SYNONYMOUS_CODING	T/A	Acc/Gcc	22
1	189350617	A	C	SNP	Het	7.02	gene-LOC102408868	LOC102408868		rna-XM_025292707.2	exon-XM_025292707.2-1	1	NON_SYNONYMOUS_CODING	F/C	tTc/tGc	226
1	189350666	A	G	SNP	Het	8.51	gene-LOC102408868	LOC102408868		rna-XM_025292707.2	exon-XM_025292707.2-1	1	NON_SYNONYMOUS_CODING	C/R	Tgc/Cgc	210
1	189350671	G	C	SNP	Het	15.61	gene-LOC102408868	LOC102408868		rna-XM_025292707.2	exon-XM_025292707.2-1	1	NON_SYNONYMOUS_CODING	P/R	cCc/cGc	208
1	189350693	A	T	SNP	Het	11.81	gene-LOC102408868	LOC102408868		rna-XM_025292707.2	exon-XM_025292707.2-1	1	NON_SYNONYMOUS_CODING	S/T	Tcc/Acc	201
1	189350704	C	T	SNP	Het	13.29	gene-LOC102408868	LOC102408868		rna-XM_025292707.2	exon-XM_025292707.2-1	1	NON_SYNONYMOUS_CODING	R/H	cGc/cAc	197
1	189350731	C	T	SNP	Het	16.3	gene-LOC102408868	LOC102408868		rna-XM_025292707.2	exon-XM_025292707.2-1	1	NON_SYNONYMOUS_CODING	R/K	aGg/aAg	188
1	189350759	T	C	SNP	Het	15.98	gene-LOC102408868	LOC102408868		rna-XM_025292707.2	exon-XM_025292707.2-1	1	NON_SYNONYMOUS_CODING	M/V	Atg/Gtg	179
1	189350797	C	T	SNP	Het	5.23	gene-LOC102408868	LOC102408868		rna-XM_025292707.2	exon-XM_025292707.2-1	1	NON_SYNONYMOUS_CODING	C/Y	tGc/tAc	166
1	189350905	G	A	SNP	Het	5.79	gene-LOC102408868	LOC102408868		rna-XM_025292707.2	exon-XM_025292707.2-1	1	NON_SYNONYMOUS_CODING	T/I	aCc/aTc	130
1	189350930	T	C	SNP	Het	14.7	gene-LOC102408868	LOC102408868		rna-XM_025292707.2	exon-XM_025292707.2-1	1	NON_SYNONYMOUS_CODING	I/V	Atc/Gtc	122
1	189350990	G	A	SNP	Het	20.07	gene-LOC102408868	LOC102408868		rna-XM_025292707.2	exon-XM_025292707.2-1	1	NON_SYNONYMOUS_CODING	P/S	Cct/Tct	102
1	189350998	C	A	SNP	Het	15.94	gene-LOC102408868	LOC102408868		rna-XM_025292707.2	exon-XM_025292707.2-1	1	NON_SYNONYMOUS_CODING	C/F	tGc/tTc	99
1	189351191	C	A	SNP	Het	17.69	gene-LOC102408868	LOC102408868		rna-XM_025292707.2	exon-XM_025292707.2-1	1	NON_SYNONYMOUS_CODING	A/S	Gcc/Tcc	35
1	189428257	C	T	SNP	Hom	25.68	gene-LOC102396795	LOC102396795		rna-XM_044947642.2	exon-XM_044947642.2-1	1	NON_SYNONYMOUS_CODING	R/C	Cgc/Tgc	28
1	189925402	C	T	SNP	Het	25.35	gene-POFUT2	POFUT2		rna-XM_006052230.4	exon-XM_006052230.4-8	8	NON_SYNONYMOUS_CODING	A/T	Gcg/Acg	436
1	189925540	C	T	SNP	Het	22.86	gene-POFUT2	POFUT2		rna-XM_006052230.4	exon-XM_006052230.4-8	8	NON_SYNONYMOUS_CODING	G/R	Gga/Aga	390
1	190927914	A	C	SNP	Het	24.98	gene-PCNT	PCNT		rna-XM_044947933.2	exon-XM_044947933.2-31	31	NON_SYNONYMOUS_CODING	Y/S	tAc/tCc	2088
1	190927914	A	C	SNP	Het	24.98	gene-PCNT	PCNT		rna-XM_044947921.2	exon-XM_044947921.2-32	32	NON_SYNONYMOUS_CODING	Y/S	tAc/tCc	2118
1	190927914	A	C	SNP	Het	24.98	gene-PCNT	PCNT		rna-XM_044947963.2	exon-XM_044947963.2-30	30	NON_SYNONYMOUS_CODING	Y/S	tAc/tCc	2088
1	190927914	A	C	SNP	Het	24.98	gene-PCNT	PCNT		rna-XM_044947943.2	exon-XM_044947943.2-31	31	NON_SYNONYMOUS_CODING	Y/S	tAc/tCc	2066
1	190927914	A	C	SNP	Het	24.98	gene-PCNT	PCNT		rna-XM_044947922.2	exon-XM_044947922.2-31	31	NON_SYNONYMOUS_CODING	Y/S	tAc/tCc	2104
1	190927914	A	C	SNP	Het	24.98	gene-PCNT	PCNT		rna-XM_044947911.2	exon-XM_044947911.2-32	32	NON_SYNONYMOUS_CODING	Y/S	tAc/tCc	2124
1	190927914	A	C	SNP	Het	24.98	gene-PCNT	PCNT		rna-XM_044947950.2	exon-XM_044947950.2-31	31	NON_SYNONYMOUS_CODING	Y/S	tAc/tCc	2003
1	190927914	A	C	SNP	Het	24.98	gene-PCNT	PCNT		rna-XM_044947961.2	exon-XM_044947961.2-23	23	NON_SYNONYMOUS_CODING	Y/S	tAc/tCc	1672
1	190927914	A	C	SNP	Het	24.98	gene-PCNT	PCNT		rna-XM_044947895.2	exon-XM_044947895.2-32	32	NON_SYNONYMOUS_CODING	Y/S	tAc/tCc	2130
1	190927914	A	C	SNP	Het	24.98	gene-PCNT	PCNT		rna-XM_044947904.2	exon-XM_044947904.2-32	32	NON_SYNONYMOUS_CODING	Y/S	tAc/tCc	2130
1	190927914	A	C	SNP	Het	24.98	gene-PCNT	PCNT		rna-XM_044947938.2	exon-XM_044947938.2-32	32	NON_SYNONYMOUS_CODING	Y/S	tAc/tCc	2130
1	190927914	A	C	SNP	Het	24.98	gene-PCNT	PCNT		rna-XM_044947902.2	exon-XM_044947902.2-32	32	NON_SYNONYMOUS_CODING	Y/S	tAc/tCc	2129
1	190927914	A	C	SNP	Het	24.98	gene-PCNT	PCNT		rna-XM_044947919.2	exon-XM_044947919.2-31	31	NON_SYNONYMOUS_CODING	Y/S	tAc/tCc	2119
1	190927914	A	C	SNP	Het	24.98	gene-PCNT	PCNT		rna-XM_025293206.3	exon-XM_025293206.3-32	32	NON_SYNONYMOUS_CODING	Y/S	tAc/tCc	2130
1	190927914	A	C	SNP	Het	24.98	gene-PCNT	PCNT		rna-XM_044947946.2	exon-XM_044947946.2-31	31	NON_SYNONYMOUS_CODING	Y/S	tAc/tCc	2003
1	190927914	A	C	SNP	Het	24.98	gene-PCNT	PCNT		rna-XM_044947907.2	exon-XM_044947907.2-32	32	NON_SYNONYMOUS_CODING	Y/S	tAc/tCc	2125
1	190927914	A	C	SNP	Het	24.98	gene-PCNT	PCNT		rna-XM_044947959.2	exon-XM_044947959.2-24	24	NON_SYNONYMOUS_CODING	Y/S	tAc/tCc	1672
1	190927914	A	C	SNP	Het	24.98	gene-PCNT	PCNT		rna-XM_044947925.2	exon-XM_044947925.2-31	31	NON_SYNONYMOUS_CODING	Y/S	tAc/tCc	2099
1	190927914	A	C	SNP	Het	24.98	gene-PCNT	PCNT		rna-XM_044947956.2	exon-XM_044947956.2-32	32	NON_SYNONYMOUS_CODING	Y/S	tAc/tCc	2019
1	190927914	A	C	SNP	Het	24.98	gene-PCNT	PCNT		rna-XM_044947926.2	exon-XM_044947926.2-30	30	NON_SYNONYMOUS_CODING	Y/S	tAc/tCc	2088
1	190929201	T	A	SNP	Het	19	gene-PCNT	PCNT		rna-XM_044947933.2	exon-XM_044947933.2-32	32	NON_SYNONYMOUS_CODING	L/I	Tta/Ata	2226
1	190929201	T	A	SNP	Het	19	gene-PCNT	PCNT		rna-XM_044947921.2	exon-XM_044947921.2-33	33	NON_SYNONYMOUS_CODING	L/I	Tta/Ata	2256
1	190929201	T	A	SNP	Het	19	gene-PCNT	PCNT		rna-XM_044947963.2	exon-XM_044947963.2-31	31	NON_SYNONYMOUS_CODING	L/I	Tta/Ata	2226
1	190929201	T	A	SNP	Het	19	gene-PCNT	PCNT		rna-XM_044947943.2	exon-XM_044947943.2-32	32	NON_SYNONYMOUS_CODING	L/I	Tta/Ata	2204
1	190929201	T	A	SNP	Het	19	gene-PCNT	PCNT		rna-XM_044947922.2	exon-XM_044947922.2-32	32	NON_SYNONYMOUS_CODING	L/I	Tta/Ata	2242
1	190929201	T	A	SNP	Het	19	gene-PCNT	PCNT		rna-XM_044947911.2	exon-XM_044947911.2-33	33	NON_SYNONYMOUS_CODING	L/I	Tta/Ata	2262
1	190929201	T	A	SNP	Het	19	gene-PCNT	PCNT		rna-XM_044947950.2	exon-XM_044947950.2-32	32	NON_SYNONYMOUS_CODING	L/I	Tta/Ata	2141
1	190929201	T	A	SNP	Het	19	gene-PCNT	PCNT		rna-XM_044947961.2	exon-XM_044947961.2-24	24	NON_SYNONYMOUS_CODING	L/I	Tta/Ata	1810
1	190929201	T	A	SNP	Het	19	gene-PCNT	PCNT		rna-XM_044947895.2	exon-XM_044947895.2-33	33	NON_SYNONYMOUS_CODING	L/I	Tta/Ata	2268
1	190929201	T	A	SNP	Het	19	gene-PCNT	PCNT		rna-XM_044947904.2	exon-XM_044947904.2-33	33	NON_SYNONYMOUS_CODING	L/I	Tta/Ata	2268
1	190929201	T	A	SNP	Het	19	gene-PCNT	PCNT		rna-XM_044947938.2	exon-XM_044947938.2-33	33	NON_SYNONYMOUS_CODING	L/I	Tta/Ata	2268
1	190929201	T	A	SNP	Het	19	gene-PCNT	PCNT		rna-XM_044947902.2	exon-XM_044947902.2-33	33	NON_SYNONYMOUS_CODING	L/I	Tta/Ata	2267
1	190929201	T	A	SNP	Het	19	gene-PCNT	PCNT		rna-XM_044947919.2	exon-XM_044947919.2-32	32	NON_SYNONYMOUS_CODING	L/I	Tta/Ata	2257
1	190929201	T	A	SNP	Het	19	gene-PCNT	PCNT		rna-XM_025293206.3	exon-XM_025293206.3-33	33	NON_SYNONYMOUS_CODING	L/I	Tta/Ata	2268
1	190929201	T	A	SNP	Het	19	gene-PCNT	PCNT		rna-XM_044947946.2	exon-XM_044947946.2-32	32	NON_SYNONYMOUS_CODING	L/I	Tta/Ata	2141
1	190929201	T	A	SNP	Het	19	gene-PCNT	PCNT		rna-XM_044947907.2	exon-XM_044947907.2-33	33	NON_SYNONYMOUS_CODING	L/I	Tta/Ata	2263
1	190929201	T	A	SNP	Het	19	gene-PCNT	PCNT		rna-XM_044947959.2	exon-XM_044947959.2-25	25	NON_SYNONYMOUS_CODING	L/I	Tta/Ata	1810
1	190929201	T	A	SNP	Het	19	gene-PCNT	PCNT		rna-XM_044947925.2	exon-XM_044947925.2-32	32	NON_SYNONYMOUS_CODING	L/I	Tta/Ata	2237
1	190929201	T	A	SNP	Het	19	gene-PCNT	PCNT		rna-XM_044947956.2	exon-XM_044947956.2-33	33	NON_SYNONYMOUS_CODING	L/I	Tta/Ata	2157
1	190929201	T	A	SNP	Het	19	gene-PCNT	PCNT		rna-XM_044947926.2	exon-XM_044947926.2-31	31	NON_SYNONYMOUS_CODING	L/I	Tta/Ata	2226
1	190929216	G	A	SNP	Het	17.95	gene-PCNT	PCNT		rna-XM_044947933.2	exon-XM_044947933.2-32	32	NON_SYNONYMOUS_CODING	D/N	Gat/Aat	2231
1	190929216	G	A	SNP	Het	17.95	gene-PCNT	PCNT		rna-XM_044947921.2	exon-XM_044947921.2-33	33	NON_SYNONYMOUS_CODING	D/N	Gat/Aat	2261
1	190929216	G	A	SNP	Het	17.95	gene-PCNT	PCNT		rna-XM_044947963.2	exon-XM_044947963.2-31	31	NON_SYNONYMOUS_CODING	D/N	Gat/Aat	2231
1	190929216	G	A	SNP	Het	17.95	gene-PCNT	PCNT		rna-XM_044947943.2	exon-XM_044947943.2-32	32	NON_SYNONYMOUS_CODING	D/N	Gat/Aat	2209
1	190929216	G	A	SNP	Het	17.95	gene-PCNT	PCNT		rna-XM_044947922.2	exon-XM_044947922.2-32	32	NON_SYNONYMOUS_CODING	D/N	Gat/Aat	2247
1	190929216	G	A	SNP	Het	17.95	gene-PCNT	PCNT		rna-XM_044947911.2	exon-XM_044947911.2-33	33	NON_SYNONYMOUS_CODING	D/N	Gat/Aat	2267
1	190929216	G	A	SNP	Het	17.95	gene-PCNT	PCNT		rna-XM_044947950.2	exon-XM_044947950.2-32	32	NON_SYNONYMOUS_CODING	D/N	Gat/Aat	2146
1	190929216	G	A	SNP	Het	17.95	gene-PCNT	PCNT		rna-XM_044947961.2	exon-XM_044947961.2-24	24	NON_SYNONYMOUS_CODING	D/N	Gat/Aat	1815
1	190929216	G	A	SNP	Het	17.95	gene-PCNT	PCNT		rna-XM_044947895.2	exon-XM_044947895.2-33	33	NON_SYNONYMOUS_CODING	D/N	Gat/Aat	2273
1	190929216	G	A	SNP	Het	17.95	gene-PCNT	PCNT		rna-XM_044947904.2	exon-XM_044947904.2-33	33	NON_SYNONYMOUS_CODING	D/N	Gat/Aat	2273
1	190929216	G	A	SNP	Het	17.95	gene-PCNT	PCNT		rna-XM_044947938.2	exon-XM_044947938.2-33	33	NON_SYNONYMOUS_CODING	D/N	Gat/Aat	2273
1	190929216	G	A	SNP	Het	17.95	gene-PCNT	PCNT		rna-XM_044947902.2	exon-XM_044947902.2-33	33	NON_SYNONYMOUS_CODING	D/N	Gat/Aat	2272
1	190929216	G	A	SNP	Het	17.95	gene-PCNT	PCNT		rna-XM_044947919.2	exon-XM_044947919.2-32	32	NON_SYNONYMOUS_CODING	D/N	Gat/Aat	2262
1	190929216	G	A	SNP	Het	17.95	gene-PCNT	PCNT		rna-XM_025293206.3	exon-XM_025293206.3-33	33	NON_SYNONYMOUS_CODING	D/N	Gat/Aat	2273
1	190929216	G	A	SNP	Het	17.95	gene-PCNT	PCNT		rna-XM_044947946.2	exon-XM_044947946.2-32	32	NON_SYNONYMOUS_CODING	D/N	Gat/Aat	2146
1	190929216	G	A	SNP	Het	17.95	gene-PCNT	PCNT		rna-XM_044947907.2	exon-XM_044947907.2-33	33	NON_SYNONYMOUS_CODING	D/N	Gat/Aat	2268
1	190929216	G	A	SNP	Het	17.95	gene-PCNT	PCNT		rna-XM_044947959.2	exon-XM_044947959.2-25	25	NON_SYNONYMOUS_CODING	D/N	Gat/Aat	1815
1	190929216	G	A	SNP	Het	17.95	gene-PCNT	PCNT		rna-XM_044947925.2	exon-XM_044947925.2-32	32	NON_SYNONYMOUS_CODING	D/N	Gat/Aat	2242
1	190929216	G	A	SNP	Het	17.95	gene-PCNT	PCNT		rna-XM_044947956.2	exon-XM_044947956.2-33	33	NON_SYNONYMOUS_CODING	D/N	Gat/Aat	2162
1	190929216	G	A	SNP	Het	17.95	gene-PCNT	PCNT		rna-XM_044947926.2	exon-XM_044947926.2-31	31	NON_SYNONYMOUS_CODING	D/N	Gat/Aat	2231
1	191032180	A	G	SNP	Hom	22.81	Gene_rna-XR_003111500.2	exon-XR_003111500.2-1		rna-XR_003111500.2	exon-XR_003111500.2-10	10	NON_SYNONYMOUS_CODING	T/A	Act/Gct	499
1	191242074	C	T	SNP	Hom	25.83	gene-LOC102397781	LOC102397781		rna-XM_045165357.1	exon-XM_045165357.1-4	4	NON_SYNONYMOUS_CODING	V/M	Gtg/Atg	135
1	193119227	G	A	SNP	Het	21.65	gene-SETD4	SETD4		rna-XM_044948110.2	exon-XM_044948110.2-10	10	NON_SYNONYMOUS_CODING	T/M	aCg/aTg	356
1	193119227	G	A	SNP	Het	21.65	gene-SETD4	SETD4		rna-XM_006071979.4	exon-XM_006071979.4-10	10	NON_SYNONYMOUS_CODING	T/M	aCg/aTg	356
1	193119227	G	A	SNP	Het	21.65	gene-SETD4	SETD4		rna-XM_044948112.2	exon-XM_044948112.2-10	10	NON_SYNONYMOUS_CODING	T/M	aCg/aTg	356
1	193119227	G	A	SNP	Het	21.65	gene-SETD4	SETD4		rna-XM_006071984.4	exon-XM_006071984.4-10	10	NON_SYNONYMOUS_CODING	T/M	aCg/aTg	356
1	193119227	G	A	SNP	Het	21.65	gene-SETD4	SETD4		rna-XM_006071983.4	exon-XM_006071983.4-10	10	NON_SYNONYMOUS_CODING	T/M	aCg/aTg	356
1	193249367	G	A	SNP	Het	22.64	Gene_rna-XR_006641438.1	exon-XR_006641438.1-1		rna-XR_006641438.1	exon-XR_006641438.1-3	3	NON_SYNONYMOUS_CODING	T/M	aCg/aTg	87
1	193359562	A	G	SNP	Het	19.68	gene-DOP1B	DOP1B		rna-XM_044948207.2	exon-XM_044948207.2-14	14	NON_SYNONYMOUS_CODING	R/G	Agg/Ggg	644
1	193359562	A	G	SNP	Het	19.68	gene-DOP1B	DOP1B		rna-XM_044948202.2	exon-XM_044948202.2-14	14	NON_SYNONYMOUS_CODING	R/G	Agg/Ggg	644
1	193359562	A	G	SNP	Het	19.68	gene-DOP1B	DOP1B		rna-XM_044948213.2	exon-XM_044948213.2-14	14	NON_SYNONYMOUS_CODING	R/G	Agg/Ggg	644
1	193359562	A	G	SNP	Het	19.68	gene-DOP1B	DOP1B		rna-XM_006071973.4	exon-XM_006071973.4-14	14	NON_SYNONYMOUS_CODING	R/G	Agg/Ggg	644
1	193359562	A	G	SNP	Het	19.68	gene-DOP1B	DOP1B		rna-XM_044948200.2	exon-XM_044948200.2-14	14	NON_SYNONYMOUS_CODING	R/G	Agg/Ggg	644
1	193375784	G	A	SNP	Hom	20.41	Gene_rna-XR_006553543.2	exon-XR_006553543.2-1		rna-XR_006553543.2	exon-XR_006553543.2-17	17	NON_SYNONYMOUS_CODING	R/H	cGt/cAt	998
1	193375784	G	A	SNP	Hom	20.41	Gene_rna-XR_006553542.2	exon-XR_006553542.2-1		rna-XR_006553542.2	exon-XR_006553542.2-17	17	NON_SYNONYMOUS_CODING	R/H	cGt/cAt	998
1	193633550	C	T	SNP	Het	24.96	Gene_rna-XR_003111546.3	exon-XR_003111546.3-1		rna-XR_003111546.3	exon-XR_003111546.3-2	2	NON_SYNONYMOUS_CODING	S/N	aGc/aAc	109
1	193633550	C	T	SNP	Het	24.96	Gene_rna-XR_006641440.1	exon-XR_006641440.1-1		rna-XR_006641440.1	exon-XR_006641440.1-2	2	NON_SYNONYMOUS_CODING	S/N	aGc/aAc	116
1	193633614	G	A	SNP	Het	15.03	Gene_rna-XR_003111550.3	exon-XR_003111550.3-1		rna-XR_003111550.3	exon-XR_003111550.3-3	3	NON_SYNONYMOUS_CODING	P/L	cCa/cTa	120
1	193633614	G	A	SNP	Het	15.03	Gene_rna-XR_003111552.3	exon-XR_003111552.3-1		rna-XR_003111552.3	exon-XR_003111552.3-3	3	NON_SYNONYMOUS_CODING	P/L	cCa/cTa	125
1	193633614	G	A	SNP	Het	15.03	Gene_rna-XR_003111560.3	exon-XR_003111560.3-1		rna-XR_003111560.3	exon-XR_003111560.3-2	2	NON_SYNONYMOUS_CODING	P/L	cCa/cTa	88
1	193633614	G	A	SNP	Het	15.03	Gene_rna-XR_003111561.3	exon-XR_003111561.3-1		rna-XR_003111561.3	exon-XR_003111561.3-2	2	NON_SYNONYMOUS_CODING	P/L	cCa/cTa	88
1	193633614	G	A	SNP	Het	15.03	Gene_rna-XR_003111563.3	exon-XR_003111563.3-1		rna-XR_003111563.3	exon-XR_003111563.3-2	2	NON_SYNONYMOUS_CODING	P/L	cCa/cTa	95
1	193633625	A	G	SNP	Het	17.51	Gene_rna-XR_003111546.3	exon-XR_003111546.3-1		rna-XR_003111546.3	exon-XR_003111546.3-2	2	NON_SYNONYMOUS_CODING	F/S	tTc/tCc	84
1	193633625	A	G	SNP	Het	17.51	Gene_rna-XR_006641440.1	exon-XR_006641440.1-1		rna-XR_006641440.1	exon-XR_006641440.1-2	2	NON_SYNONYMOUS_CODING	F/S	tTc/tCc	91
1	193784099	T	A	SNP	Het	21.53	Gene_rna-XR_326309.4	exon-XR_326309.4-1		rna-XR_326309.4	exon-XR_326309.4-5	5	NON_SYNONYMOUS_CODING	S/C	Agt/Tgt	1326
1	193784158	C	A	SNP	Hom	23.4	Gene_rna-XR_326309.4	exon-XR_326309.4-1		rna-XR_326309.4	exon-XR_326309.4-5	5	NON_SYNONYMOUS_CODING	S/I	aGt/aTt	1306
1	193864747	C	T	SNP	Het	13.23	gene-HLCS	HLCS		rna-XM_025293769.3	exon-XM_025293769.3-11	11	NON_SYNONYMOUS_CODING	R/H	cGc/cAc	818
1	193864747	C	T	SNP	Het	13.23	gene-HLCS	HLCS		rna-XM_025293775.3	exon-XM_025293775.3-11	11	NON_SYNONYMOUS_CODING	R/H	cGc/cAc	764
1	193864747	C	T	SNP	Het	13.23	gene-HLCS	HLCS		rna-XM_025293779.3	exon-XM_025293779.3-11	11	NON_SYNONYMOUS_CODING	R/H	cGc/cAc	760
1	193864747	C	T	SNP	Het	13.23	gene-HLCS	HLCS		rna-XM_025293760.3	exon-XM_025293760.3-11	11	NON_SYNONYMOUS_CODING	R/H	cGc/cAc	821
1	194253867	T	G	SNP	Hom	21.53	gene-TTC3	TTC3		rna-XM_025293790.3	exon-XM_025293790.3-35	35	NON_SYNONYMOUS_CODING	F/V	Ttt/Gtt	1486
1	194253867	T	G	SNP	Hom	21.53	gene-TTC3	TTC3		rna-XM_025293800.3	exon-XM_025293800.3-35	35	NON_SYNONYMOUS_CODING	F/V	Ttt/Gtt	1456
1	194253867	T	G	SNP	Hom	21.53	gene-TTC3	TTC3		rna-XM_025293812.3	exon-XM_025293812.3-27	27	NON_SYNONYMOUS_CODING	F/V	Ttt/Gtt	1228
1	194253867	T	G	SNP	Hom	21.53	gene-TTC3	TTC3		rna-XM_025293836.3	exon-XM_025293836.3-26	26	NON_SYNONYMOUS_CODING	F/V	Ttt/Gtt	1178
1	194253867	T	G	SNP	Hom	21.53	gene-TTC3	TTC3		rna-XM_006044250.4	exon-XM_006044250.4-35	35	NON_SYNONYMOUS_CODING	F/V	Ttt/Gtt	1486
1	194253867	T	G	SNP	Hom	21.53	gene-TTC3	TTC3		rna-XM_025293820.3	exon-XM_025293820.3-35	35	NON_SYNONYMOUS_CODING	F/V	Ttt/Gtt	1486
1	194253867	T	G	SNP	Hom	21.53	gene-TTC3	TTC3		rna-XM_006044249.4	exon-XM_006044249.4-35	35	NON_SYNONYMOUS_CODING	F/V	Ttt/Gtt	1486
1	194253867	T	G	SNP	Hom	21.53	gene-TTC3	TTC3		rna-XM_025293843.3	exon-XM_025293843.3-32	32	NON_SYNONYMOUS_CODING	F/V	Ttt/Gtt	1057
1	194253867	T	G	SNP	Hom	21.53	gene-TTC3	TTC3		rna-XM_025293832.3	exon-XM_025293832.3-26	26	NON_SYNONYMOUS_CODING	F/V	Ttt/Gtt	1178
1	194253867	T	G	SNP	Hom	21.53	gene-TTC3	TTC3		rna-XM_025293826.3	exon-XM_025293826.3-26	26	NON_SYNONYMOUS_CODING	F/V	Ttt/Gtt	1178
1	194253867	T	G	SNP	Hom	21.53	gene-TTC3	TTC3		rna-XM_025293803.3	exon-XM_025293803.3-33	33	NON_SYNONYMOUS_CODING	F/V	Ttt/Gtt	1420
1	194253867	T	G	SNP	Hom	21.53	gene-TTC3	TTC3		rna-XM_044948332.2	exon-XM_044948332.2-13	13	NON_SYNONYMOUS_CODING	F/V	Ttt/Gtt	767
1	194264542	A	C	SNP	Het	17.81	gene-TTC3	TTC3		rna-XM_025293790.3	exon-XM_025293790.3-36	36	NON_SYNONYMOUS_CODING	E/D	gaA/gaC	1541
1	194264542	A	C	SNP	Het	17.81	gene-TTC3	TTC3		rna-XM_025293800.3	exon-XM_025293800.3-36	36	NON_SYNONYMOUS_CODING	E/D	gaA/gaC	1511
1	194264542	A	C	SNP	Het	17.81	gene-TTC3	TTC3		rna-XM_025293812.3	exon-XM_025293812.3-28	28	NON_SYNONYMOUS_CODING	E/D	gaA/gaC	1283
1	194264542	A	C	SNP	Het	17.81	gene-TTC3	TTC3		rna-XM_025293836.3	exon-XM_025293836.3-27	27	NON_SYNONYMOUS_CODING	E/D	gaA/gaC	1233
1	194264542	A	C	SNP	Het	17.81	gene-TTC3	TTC3		rna-XM_006044250.4	exon-XM_006044250.4-36	36	NON_SYNONYMOUS_CODING	E/D	gaA/gaC	1541
1	194264542	A	C	SNP	Het	17.81	gene-TTC3	TTC3		rna-XM_025293820.3	exon-XM_025293820.3-36	36	NON_SYNONYMOUS_CODING	E/D	gaA/gaC	1541
1	194264542	A	C	SNP	Het	17.81	gene-TTC3	TTC3		rna-XM_006044249.4	exon-XM_006044249.4-36	36	NON_SYNONYMOUS_CODING	E/D	gaA/gaC	1541
1	194264542	A	C	SNP	Het	17.81	gene-TTC3	TTC3		rna-XM_025293843.3	exon-XM_025293843.3-33	33	NON_SYNONYMOUS_CODING	E/D	gaA/gaC	1112
1	194264542	A	C	SNP	Het	17.81	gene-TTC3	TTC3		rna-XM_025293832.3	exon-XM_025293832.3-27	27	NON_SYNONYMOUS_CODING	E/D	gaA/gaC	1233
1	194264542	A	C	SNP	Het	17.81	gene-TTC3	TTC3		rna-XM_025293826.3	exon-XM_025293826.3-27	27	NON_SYNONYMOUS_CODING	E/D	gaA/gaC	1233
1	194264542	A	C	SNP	Het	17.81	gene-TTC3	TTC3		rna-XM_025293803.3	exon-XM_025293803.3-34	34	NON_SYNONYMOUS_CODING	E/D	gaA/gaC	1475
1	194264542	A	C	SNP	Het	17.81	gene-TTC3	TTC3		rna-XM_044948332.2	exon-XM_044948332.2-14	14	NON_SYNONYMOUS_CODING	E/D	gaA/gaC	822
1	194272235	A	T	SNP	Het	21.1	gene-TTC3	TTC3		rna-XM_025293790.3	exon-XM_025293790.3-40	40	NON_SYNONYMOUS_CODING	D/V	gAt/gTt	1687
1	194272235	A	T	SNP	Het	21.1	gene-TTC3	TTC3		rna-XM_025293800.3	exon-XM_025293800.3-40	40	NON_SYNONYMOUS_CODING	D/V	gAt/gTt	1657
1	194272235	A	T	SNP	Het	21.1	gene-TTC3	TTC3		rna-XM_025293812.3	exon-XM_025293812.3-32	32	NON_SYNONYMOUS_CODING	D/V	gAt/gTt	1429
1	194272235	A	T	SNP	Het	21.1	gene-TTC3	TTC3		rna-XM_025293836.3	exon-XM_025293836.3-31	31	NON_SYNONYMOUS_CODING	D/V	gAt/gTt	1379
1	194272235	A	T	SNP	Het	21.1	gene-TTC3	TTC3		rna-XM_006044250.4	exon-XM_006044250.4-40	40	NON_SYNONYMOUS_CODING	D/V	gAt/gTt	1687
1	194272235	A	T	SNP	Het	21.1	gene-TTC3	TTC3		rna-XM_006044249.4	exon-XM_006044249.4-40	40	NON_SYNONYMOUS_CODING	D/V	gAt/gTt	1687
1	194272235	A	T	SNP	Het	21.1	gene-TTC3	TTC3		rna-XM_025293843.3	exon-XM_025293843.3-37	37	NON_SYNONYMOUS_CODING	D/V	gAt/gTt	1258
1	194272235	A	T	SNP	Het	21.1	gene-TTC3	TTC3		rna-XM_025293832.3	exon-XM_025293832.3-31	31	NON_SYNONYMOUS_CODING	D/V	gAt/gTt	1379
1	194272235	A	T	SNP	Het	21.1	gene-TTC3	TTC3		rna-XM_025293826.3	exon-XM_025293826.3-31	31	NON_SYNONYMOUS_CODING	D/V	gAt/gTt	1379
1	194272235	A	T	SNP	Het	21.1	gene-TTC3	TTC3		rna-XM_025293803.3	exon-XM_025293803.3-38	38	NON_SYNONYMOUS_CODING	D/V	gAt/gTt	1621
1	194272235	A	T	SNP	Het	21.1	gene-TTC3	TTC3		rna-XM_044948332.2	exon-XM_044948332.2-18	18	NON_SYNONYMOUS_CODING	D/V	gAt/gTt	968
1	195470201	G	A	SNP	Hom	21.04	Gene_rna-XR_006553582.2	exon-XR_006553582.2-1		rna-XR_006553582.2	exon-XR_006553582.2-4	4	NON_SYNONYMOUS_CODING	M/I	atG/atA	682
1	195470291	G	A	SNP	Hom	27.59	Gene_rna-XR_003111624.3	exon-XR_003111624.3-1		rna-XR_003111624.3	exon-XR_003111624.3-4	4	NON_SYNONYMOUS_CODING	R/Q	cGg/cAg	1182
1	195470337	A	G	SNP	Hom	23.09	Gene_rna-XR_006553582.2	exon-XR_006553582.2-1		rna-XR_006553582.2	exon-XR_006553582.2-4	4	NON_SYNONYMOUS_CODING	K/E	Aaa/Gaa	728
1	195470434	C	G	SNP	Het	19.87	Gene_rna-XR_003111624.3	exon-XR_003111624.3-1		rna-XR_003111624.3	exon-XR_003111624.3-4	4	NON_SYNONYMOUS_CODING	P/A	Ccc/Gcc	1230
1	195470434	C	G	SNP	Het	19.87	Gene_rna-XR_006553582.2	exon-XR_006553582.2-1		rna-XR_006553582.2	exon-XR_006553582.2-4	4	NON_SYNONYMOUS_CODING	S/C	tCc/tGc	760
1	195470822	G	T	SNP	Het	20.27	Gene_rna-XR_003111624.3	exon-XR_003111624.3-1		rna-XR_003111624.3	exon-XR_003111624.3-4	4	NON_SYNONYMOUS_CODING	S/I	aGt/aTt	1359
1	195470822	G	T	SNP	Het	20.27	Gene_rna-XR_006553582.2	exon-XR_006553582.2-1		rna-XR_006553582.2	exon-XR_006553582.2-4	4	NON_SYNONYMOUS_CODING	E/D	gaG/gaT	889
1	195471075	G	A	SNP	Het	26.03	Gene_rna-XR_003111624.3	exon-XR_003111624.3-1		rna-XR_003111624.3	exon-XR_003111624.3-4	4	NON_SYNONYMOUS_CODING	M/I	atG/atA	1443
1	195471075	G	A	SNP	Het	26.03	Gene_rna-XR_006553582.2	exon-XR_006553582.2-1		rna-XR_006553582.2	exon-XR_006553582.2-4	4	NON_SYNONYMOUS_CODING	E/K	Gag/Aag	974
1	195471160	T	G	SNP	Het	19.21	Gene_rna-XR_003111624.3	exon-XR_003111624.3-1		rna-XR_003111624.3	exon-XR_003111624.3-4	4	NON_SYNONYMOUS_CODING	S/A	Tca/Gca	1472
1	195471160	T	G	SNP	Het	19.21	Gene_rna-XR_006553582.2	exon-XR_006553582.2-1		rna-XR_006553582.2	exon-XR_006553582.2-4	4	NON_SYNONYMOUS_CODING	L/R	cTc/cGc	1002
1	195471227	G	C	SNP	Het	24.26	Gene_rna-XR_003111624.3	exon-XR_003111624.3-1		rna-XR_003111624.3	exon-XR_003111624.3-4	4	NON_SYNONYMOUS_CODING	R/P	cGc/cCc	1494
1	195471514	T	C	SNP	Het	24.69	Gene_rna-XR_003111624.3	exon-XR_003111624.3-1		rna-XR_003111624.3	exon-XR_003111624.3-4	4	NON_SYNONYMOUS_CODING	W/R	Tgg/Cgg	1590
1	195471514	T	C	SNP	Het	24.69	Gene_rna-XR_006553582.2	exon-XR_006553582.2-1		rna-XR_006553582.2	exon-XR_006553582.2-4	4	NON_SYNONYMOUS_CODING	V/A	gTg/gCg	1120
1	195471524	C	T	SNP	Het	21.61	Gene_rna-XR_003111624.3	exon-XR_003111624.3-1		rna-XR_003111624.3	exon-XR_003111624.3-4	4	NON_SYNONYMOUS_CODING	S/L	tCg/tTg	1593
1	195471611	T	C	SNP	Het	24.31	Gene_rna-XR_003111624.3	exon-XR_003111624.3-1		rna-XR_003111624.3	exon-XR_003111624.3-4	4	NON_SYNONYMOUS_CODING	L/P	cTg/cCg	1622
1	195471632	C	T	SNP	Het	22.59	Gene_rna-XR_003111624.3	exon-XR_003111624.3-1		rna-XR_003111624.3	exon-XR_003111624.3-4	4	NON_SYNONYMOUS_CODING	P/L	cCt/cTt	1629
1	195471817	C	T	SNP	Het	20.79	Gene_rna-XR_003111624.3	exon-XR_003111624.3-1		rna-XR_003111624.3	exon-XR_003111624.3-4	4	NON_SYNONYMOUS_CODING	H/Y	Cat/Tat	1691
1	195471817	C	T	SNP	Het	20.79	Gene_rna-XR_006553582.2	exon-XR_006553582.2-1		rna-XR_006553582.2	exon-XR_006553582.2-4	4	NON_SYNONYMOUS_CODING	S/L	tCa/tTa	1221
1	195471870	T	A	SNP	Het	20.96	Gene_rna-XR_006553582.2	exon-XR_006553582.2-1		rna-XR_006553582.2	exon-XR_006553582.2-4	4	NON_SYNONYMOUS_CODING	C/S	Tgc/Agc	1239
1	195472111	C	T	SNP	Het	21.61	Gene_rna-XR_006553582.2	exon-XR_006553582.2-1		rna-XR_006553582.2	exon-XR_006553582.2-4	4	NON_SYNONYMOUS_CODING	S/L	tCa/tTa	1319
1	195472661	G	A	SNP	Het	25.33	Gene_rna-XR_003111624.3	exon-XR_003111624.3-1		rna-XR_003111624.3	exon-XR_003111624.3-4	4	NON_SYNONYMOUS_CODING	S/N	aGt/aAt	1972
1	195472934	G	C	SNP	Het	21.27	Gene_rna-XR_003111624.3	exon-XR_003111624.3-1		rna-XR_003111624.3	exon-XR_003111624.3-4	4	NON_SYNONYMOUS_CODING	S/T	aGc/aCc	2063
1	195472934	G	C	SNP	Het	21.27	Gene_rna-XR_006553582.2	exon-XR_006553582.2-1		rna-XR_006553582.2	exon-XR_006553582.2-4	4	NON_SYNONYMOUS_CODING	Q/H	caG/caC	1593
1	196939707	C	T	SNP	Het	19.37	Gene_gene-LOC123333966	Gene_gene-LOC123333966		gene-LOC123333966	id-LOC123333966	1	NON_SYNONYMOUS_CODING	V/M	Gtg/Atg	412
1	196939721	G	A	SNP	Het	15.53	Gene_gene-LOC123333966	Gene_gene-LOC123333966		gene-LOC123333966	id-LOC123333966	1	NON_SYNONYMOUS_CODING	T/I	aCt/aTt	407
1	196968653	T	C	SNP	Het	25.61	gene-LOC102391810	LOC102391810		rna-XM_045166790.1	exon-XM_045166790.1-11	11	NON_SYNONYMOUS_CODING	I/V	Atc/Gtc	1164
1	196969928	C	T	SNP	Het	21.68	gene-LOC102391810	LOC102391810		rna-XM_045166790.1	exon-XM_045166790.1-10	10	NON_SYNONYMOUS_CODING	G/S	Ggc/Agc	854
1	196981950	A	G	SNP	Het	21.78	gene-LOC102391810	LOC102391810		rna-XM_045166790.1	exon-XM_045166790.1-5	5	NON_SYNONYMOUS_CODING	V/A	gTg/gCg	216
1	196981952	T	G	SNP	Het	19.69	gene-LOC102391810	LOC102391810		rna-XM_045166790.1	exon-XM_045166790.1-5	5	NON_SYNONYMOUS_CODING	R/S	agA/agC	215
1	196981990	C	G	SNP	Het	17.38	gene-LOC102391810	LOC102391810		rna-XM_045166790.1	exon-XM_045166790.1-5	5	NON_SYNONYMOUS_CODING	A/P	Gca/Cca	203
1	196982025	T	C	SNP	Het	17.81	gene-LOC102391810	LOC102391810		rna-XM_045166790.1	exon-XM_045166790.1-5	5	NON_SYNONYMOUS_CODING	H/R	cAt/cGt	191
1	196982038	T	A	SNP	Het	15.22	gene-LOC102391810	LOC102391810		rna-XM_045166790.1	exon-XM_045166790.1-5	5	NON_SYNONYMOUS_CODING	T/S	Aca/Tca	187
1	196982052	C	T	SNP	Het	15.51	gene-LOC102391810	LOC102391810		rna-XM_045166790.1	exon-XM_045166790.1-4	4	NON_SYNONYMOUS_CODING	G/S	Ggc/Agc	183
1	196982078	C	G	SNP	Het	22.59	gene-LOC102391810	LOC102391810		rna-XM_045166790.1	exon-XM_045166790.1-4	4	NON_SYNONYMOUS_CODING	R/P	cGt/cCt	174
1	196982088	C	T	SNP	Het	22.95	gene-LOC102391810	LOC102391810		rna-XM_045166790.1	exon-XM_045166790.1-4	4	NON_SYNONYMOUS_CODING	G/R	Ggg/Agg	171
1	196982106	G	A	SNP	Het	20.79	gene-LOC102391810	LOC102391810		rna-XM_045166790.1	exon-XM_045166790.1-4	4	NON_SYNONYMOUS_CODING	L/F	Ctc/Ttc	165
1	196982294	C	G	SNP	Het	19.82	gene-LOC102391810	LOC102391810		rna-XM_045166790.1	exon-XM_045166790.1-3	3	NON_SYNONYMOUS_CODING	M/I	atG/atC	102
1	196982320	A	G	SNP	Het	26.08	gene-LOC102391810	LOC102391810		rna-XM_045166790.1	exon-XM_045166790.1-3	3	NON_SYNONYMOUS_CODING	C/R	Tgc/Cgc	94
1	196982437	A	C	SNP	Het	15.05	gene-LOC102391810	LOC102391810		rna-XM_045166790.1	exon-XM_045166790.1-3	3	NON_SYNONYMOUS_CODING	W/G	Tgg/Ggg	55
1	196982440	T	C	SNP	Het	21.12	gene-LOC102391810	LOC102391810		rna-XM_045166790.1	exon-XM_045166790.1-3	3	NON_SYNONYMOUS_CODING	M/V	Atg/Gtg	54
1	196982465	G	C	SNP	Het	16.87	gene-LOC102391810	LOC102391810		rna-XM_045166790.1	exon-XM_045166790.1-3	3	NON_SYNONYMOUS_CODING	S/R	agC/agG	45
1	196982470	A	G	SNP	Het	19.54	gene-LOC102391810	LOC102391810		rna-XM_045166790.1	exon-XM_045166790.1-3	3	NON_SYNONYMOUS_CODING	S/P	Tcc/Ccc	44
1	196982489	G	C	SNP	Het	16.79	gene-LOC102391810	LOC102391810		rna-XM_045166790.1	exon-XM_045166790.1-3	3	NON_SYNONYMOUS_CODING	D/E	gaC/gaG	37
1	196982497	C	A	SNP	Het	20.28	gene-LOC102391810	LOC102391810		rna-XM_045166790.1	exon-XM_045166790.1-3	3	NON_SYNONYMOUS_CODING	A/S	Gca/Tca	35
1	197053660	C	T	SNP	Het	22.67	Gene_rna-XR_006553599.2	exon-XR_006553599.2-1		rna-XR_006553599.2	exon-XR_006553599.2-2	2	NON_SYNONYMOUS_CODING	A/T	Gcc/Acc	660
1	197053773	A	G	SNP	Het	20.32	Gene_rna-XR_006553599.2	exon-XR_006553599.2-1		rna-XR_006553599.2	exon-XR_006553599.2-2	2	NON_SYNONYMOUS_CODING	I/T	aTa/aCa	622
1	197053776	T	C	SNP	Het	18.43	Gene_rna-XR_006553599.2	exon-XR_006553599.2-1		rna-XR_006553599.2	exon-XR_006553599.2-2	2	NON_SYNONYMOUS_CODING	Y/C	tAc/tGc	621
1	197054008	T	C	SNP	Het	17.2	Gene_rna-XR_006553599.2	exon-XR_006553599.2-1		rna-XR_006553599.2	exon-XR_006553599.2-2	2	NON_SYNONYMOUS_CODING	R/G	Aga/Gga	544
1	197054014	T	G	SNP	Het	13.59	Gene_rna-XR_006553599.2	exon-XR_006553599.2-1		rna-XR_006553599.2	exon-XR_006553599.2-2	2	NON_SYNONYMOUS_CODING	N/H	Aac/Cac	542
1	197054065	T	A	SNP	Het	20.04	Gene_rna-XR_006553599.2	exon-XR_006553599.2-1		rna-XR_006553599.2	exon-XR_006553599.2-2	2	NON_SYNONYMOUS_CODING	M/L	Atg/Ttg	525
1	197054236	G	A	SNP	Het	22.71	Gene_rna-XR_006553599.2	exon-XR_006553599.2-1		rna-XR_006553599.2	exon-XR_006553599.2-2	2	NON_SYNONYMOUS_CODING	R/C	Cgt/Tgt	468
1	197054259	A	C	SNP	Het	20.56	Gene_rna-XR_006553599.2	exon-XR_006553599.2-1		rna-XR_006553599.2	exon-XR_006553599.2-2	2	NON_SYNONYMOUS_CODING	M/R	aTg/aGg	460
1	197054332	T	C	SNP	Het	24.66	Gene_rna-XR_006553599.2	exon-XR_006553599.2-1		rna-XR_006553599.2	exon-XR_006553599.2-2	2	NON_SYNONYMOUS_CODING	K/E	Aaa/Gaa	436
1	197054442	C	T	SNP	Het	23.93	Gene_rna-XR_006553599.2	exon-XR_006553599.2-1		rna-XR_006553599.2	exon-XR_006553599.2-2	2	NON_SYNONYMOUS_CODING	R/Q	cGg/cAg	399
1	197054496	A	T	SNP	Het	18.22	Gene_rna-XR_006553599.2	exon-XR_006553599.2-1		rna-XR_006553599.2	exon-XR_006553599.2-2	2	NON_SYNONYMOUS_CODING	V/E	gTa/gAa	381
1	197054530	A	G	SNP	Het	21.01	Gene_rna-XR_006553599.2	exon-XR_006553599.2-1		rna-XR_006553599.2	exon-XR_006553599.2-2	2	NON_SYNONYMOUS_CODING	C/R	Tgc/Cgc	370
1	197054563	C	G	SNP	Het	20.27	Gene_rna-XR_006553599.2	exon-XR_006553599.2-1		rna-XR_006553599.2	exon-XR_006553599.2-2	2	NON_SYNONYMOUS_CODING	E/Q	Gag/Cag	359
1	197054710	T	C	SNP	Het	22.08	Gene_rna-XR_006553599.2	exon-XR_006553599.2-1		rna-XR_006553599.2	exon-XR_006553599.2-2	2	NON_SYNONYMOUS_CODING	I/V	Ata/Gta	310
1	197054775	G	A	SNP	Het	21.93	Gene_rna-XR_006553599.2	exon-XR_006553599.2-1		rna-XR_006553599.2	exon-XR_006553599.2-2	2	NON_SYNONYMOUS_CODING	S/L	tCa/tTa	288
1	197054955	A	G	SNP	Het	20.49	Gene_rna-XR_006553599.2	exon-XR_006553599.2-1		rna-XR_006553599.2	exon-XR_006553599.2-2	2	NON_SYNONYMOUS_CODING	V/A	gTt/gCt	228
1	197055229	C	G	SNP	Het	20.36	Gene_rna-XR_006553599.2	exon-XR_006553599.2-1		rna-XR_006553599.2	exon-XR_006553599.2-1	1	NON_SYNONYMOUS_CODING	W/C	tgG/tgC	169
1	197055404	A	C	SNP	Het	13.8	Gene_rna-XR_006553599.2	exon-XR_006553599.2-1		rna-XR_006553599.2	exon-XR_006553599.2-1	1	NON_SYNONYMOUS_CODING	L/R	cTg/cGg	111
1	197055410	A	G	SNP	Het	18.04	Gene_rna-XR_006553599.2	exon-XR_006553599.2-1		rna-XR_006553599.2	exon-XR_006553599.2-1	1	NON_SYNONYMOUS_CODING	F/S	tTt/tCt	109
1	197055429	C	G	SNP	Het	20.01	Gene_rna-XR_006553599.2	exon-XR_006553599.2-1		rna-XR_006553599.2	exon-XR_006553599.2-1	1	NON_SYNONYMOUS_CODING	V/L	Gtg/Ctg	103
1	197272688	C	T	SNP	Het	24.6	gene-EAF1	EAF1		rna-XM_025294116.2	exon-XM_025294116.2-1	1	NON_SYNONYMOUS_CODING	L/F	Ctt/Ttt	7
1	200616931	A	T	SNP	Het	20.74	Gene_rna-XR_006553357.2	exon-XR_006553357.2-1		rna-XR_006553357.2	exon-XR_006553357.2-1	1	NON_SYNONYMOUS_CODING	D/V	gAc/gTc	85
1	200617005	G	A	SNP	Het	21.31	Gene_rna-XR_006553357.2	exon-XR_006553357.2-1		rna-XR_006553357.2	exon-XR_006553357.2-1	1	NON_SYNONYMOUS_CODING	E/K	Gag/Aag	110
1	200617081	C	G	SNP	Het	20.92	Gene_rna-XR_006553357.2	exon-XR_006553357.2-1		rna-XR_006553357.2	exon-XR_006553357.2-1	1	NON_SYNONYMOUS_CODING	A/G	gCc/gGc	135
1	200617090	G	T	SNP	Het	20.28	Gene_rna-XR_006553357.2	exon-XR_006553357.2-1		rna-XR_006553357.2	exon-XR_006553357.2-1	1	NON_SYNONYMOUS_CODING	R/L	cGg/cTg	138
1	200926753	T	C	SNP	Het	25.77	Gene_rna-XR_006553376.2	exon-XR_006553376.2-1		rna-XR_006553376.2	exon-XR_006553376.2-2	2	NON_SYNONYMOUS_CODING	L/P	cTc/cCc	71
1	200926753	T	C	SNP	Het	25.77	Gene_rna-XR_006553381.2	exon-XR_006553381.2-1		rna-XR_006553381.2	exon-XR_006553381.2-2	2	NON_SYNONYMOUS_CODING	L/P	cTc/cCc	71
1	200926795	T	C	SNP	Het	22.46	Gene_rna-XR_006553376.2	exon-XR_006553376.2-1		rna-XR_006553376.2	exon-XR_006553376.2-2	2	NON_SYNONYMOUS_CODING	I/T	aTa/aCa	85
1	200926795	T	C	SNP	Het	22.46	Gene_rna-XR_006553381.2	exon-XR_006553381.2-1		rna-XR_006553381.2	exon-XR_006553381.2-2	2	NON_SYNONYMOUS_CODING	I/T	aTa/aCa	85
1	200927843	G	A	SNP	Het	26.36	Gene_rna-XR_006553376.2	exon-XR_006553376.2-1		rna-XR_006553376.2	exon-XR_006553376.2-3	3	NON_SYNONYMOUS_CODING	A/T	Gct/Act	245
1	200928857	G	C	SNP	Het	19.61	Gene_rna-XR_006553376.2	exon-XR_006553376.2-1		rna-XR_006553376.2	exon-XR_006553376.2-3	3	NON_SYNONYMOUS_CODING	G/R	Ggc/Cgc	583
1	201191063	T	C	SNP	Het	22.77	Gene_gene-LOC123333975	Gene_gene-LOC123333975		gene-LOC123333975	id-LOC123333975-2	2	NON_SYNONYMOUS_CODING	M/T	aTg/aCg	254
1	201191066	T	C	SNP	Het	18.72	Gene_gene-LOC123333975	Gene_gene-LOC123333975		gene-LOC123333975	id-LOC123333975-2	2	NON_SYNONYMOUS_CODING	M/T	aTg/aCg	255
1	201407052	C	T	SNP	Hom	27.1	Gene_rna-XR_006639608.1	exon-XR_006639608.1-1		rna-XR_006639608.1	exon-XR_006639608.1-3	3	NON_SYNONYMOUS_CODING	D/N	Gat/Aat	656
1	201407052	C	T	SNP	Hom	27.1	Gene_rna-XR_006639607.1	exon-XR_006639607.1-1		rna-XR_006639607.1	exon-XR_006639607.1-3	3	NON_SYNONYMOUS_CODING	D/N	Gat/Aat	278
1	201407064	G	T	SNP	Hom	19.67	Gene_rna-XR_006553665.2	exon-XR_006553665.2-1		rna-XR_006553665.2	exon-XR_006553665.2-3	3	NON_SYNONYMOUS_CODING	F/L	ttC/ttA	263
1	201407064	G	T	SNP	Hom	19.67	Gene_rna-XR_006639608.1	exon-XR_006639608.1-1		rna-XR_006639608.1	exon-XR_006639608.1-3	3	NON_SYNONYMOUS_CODING	R/S	Cgt/Agt	652
1	201407064	G	T	SNP	Hom	19.67	Gene_rna-XR_006639607.1	exon-XR_006639607.1-1		rna-XR_006639607.1	exon-XR_006639607.1-3	3	NON_SYNONYMOUS_CODING	R/S	Cgt/Agt	274
1	201407072	A	G	SNP	Hom	19.68	Gene_rna-XR_006553665.2	exon-XR_006553665.2-1		rna-XR_006553665.2	exon-XR_006553665.2-3	3	NON_SYNONYMOUS_CODING	W/R	Tgg/Cgg	261
1	201407072	A	G	SNP	Hom	19.68	Gene_rna-XR_006639608.1	exon-XR_006639608.1-1		rna-XR_006639608.1	exon-XR_006639608.1-3	3	NON_SYNONYMOUS_CODING	V/A	gTg/gCg	649
1	201407072	A	G	SNP	Hom	19.68	Gene_rna-XR_006639607.1	exon-XR_006639607.1-1		rna-XR_006639607.1	exon-XR_006639607.1-3	3	NON_SYNONYMOUS_CODING	V/A	gTg/gCg	271
1	201407077	G	C	SNP	Hom	26.83	Gene_rna-XR_006553665.2	exon-XR_006553665.2-1		rna-XR_006553665.2	exon-XR_006553665.2-3	3	NON_SYNONYMOUS_CODING	P/R	cCa/cGa	259
1	201407085	G	A	SNP	Hom	21.13	Gene_rna-XR_006639608.1	exon-XR_006639608.1-1		rna-XR_006639608.1	exon-XR_006639608.1-3	3	NON_SYNONYMOUS_CODING	H/Y	Cac/Tac	645
1	201407085	G	A	SNP	Hom	21.13	Gene_rna-XR_006639607.1	exon-XR_006639607.1-1		rna-XR_006639607.1	exon-XR_006639607.1-3	3	NON_SYNONYMOUS_CODING	H/Y	Cac/Tac	267
1	201407152	G	T	SNP	Hom	20.59	Gene_rna-XR_006553665.2	exon-XR_006553665.2-1		rna-XR_006553665.2	exon-XR_006553665.2-3	3	NON_SYNONYMOUS_CODING	P/Q	cCa/cAa	234
1	201407174	G	C	SNP	Hom	19.86	Gene_rna-XR_006553665.2	exon-XR_006553665.2-1		rna-XR_006553665.2	exon-XR_006553665.2-3	3	NON_SYNONYMOUS_CODING	R/G	Cgc/Ggc	227
1	201407174	G	C	SNP	Hom	19.86	Gene_rna-XR_006639608.1	exon-XR_006639608.1-1		rna-XR_006639608.1	exon-XR_006639608.1-3	3	NON_SYNONYMOUS_CODING	S/W	tCg/tGg	615
1	201407174	G	C	SNP	Hom	19.86	Gene_rna-XR_006639607.1	exon-XR_006639607.1-1		rna-XR_006639607.1	exon-XR_006639607.1-3	3	NON_SYNONYMOUS_CODING	S/W	tCg/tGg	237
1	201407188	G	T	SNP	Het	20.68	Gene_rna-XR_006553665.2	exon-XR_006553665.2-1		rna-XR_006553665.2	exon-XR_006553665.2-3	3	NON_SYNONYMOUS_CODING	T/K	aCg/aAg	222
1	201407188	G	T	SNP	Het	20.68	Gene_rna-XR_006639608.1	exon-XR_006639608.1-1		rna-XR_006639608.1	exon-XR_006639608.1-3	3	NON_SYNONYMOUS_CODING	H/Q	caC/caA	610
1	201407188	G	T	SNP	Het	20.68	Gene_rna-XR_006639607.1	exon-XR_006639607.1-1		rna-XR_006639607.1	exon-XR_006639607.1-3	3	NON_SYNONYMOUS_CODING	H/Q	caC/caA	232
1	201407211	A	T	SNP	Hom	21.61	Gene_rna-XR_006639608.1	exon-XR_006639608.1-1		rna-XR_006639608.1	exon-XR_006639608.1-3	3	NON_SYNONYMOUS_CODING	S/T	Tcg/Acg	603
1	201407211	A	T	SNP	Hom	21.61	Gene_rna-XR_006639607.1	exon-XR_006639607.1-1		rna-XR_006639607.1	exon-XR_006639607.1-3	3	NON_SYNONYMOUS_CODING	S/T	Tcg/Acg	225
1	201407274	A	G	SNP	Hom	19.98	Gene_rna-XR_006639608.1	exon-XR_006639608.1-1		rna-XR_006639608.1	exon-XR_006639608.1-3	3	NON_SYNONYMOUS_CODING	W/R	Tgg/Cgg	582
1	201407274	A	G	SNP	Hom	19.98	Gene_rna-XR_006639607.1	exon-XR_006639607.1-1		rna-XR_006639607.1	exon-XR_006639607.1-3	3	NON_SYNONYMOUS_CODING	W/R	Tgg/Cgg	204
1	201407356	T	A	SNP	Hom	15.74	Gene_rna-XR_006639608.1	exon-XR_006639608.1-1		rna-XR_006639608.1	exon-XR_006639608.1-3	3	NON_SYNONYMOUS_CODING	L/F	ttA/ttT	554
1	201407356	T	A	SNP	Hom	15.74	Gene_rna-XR_006639607.1	exon-XR_006639607.1-1		rna-XR_006639607.1	exon-XR_006639607.1-3	3	NON_SYNONYMOUS_CODING	L/F	ttA/ttT	176
1	201407490	G	C	SNP	Hom	30.33	Gene_rna-XR_006639608.1	exon-XR_006639608.1-1		rna-XR_006639608.1	exon-XR_006639608.1-3	3	NON_SYNONYMOUS_CODING	P/A	Cca/Gca	510
1	201407490	G	C	SNP	Hom	30.33	Gene_rna-XR_006639607.1	exon-XR_006639607.1-1		rna-XR_006639607.1	exon-XR_006639607.1-3	3	NON_SYNONYMOUS_CODING	P/A	Cca/Gca	132
1	201770479	G	C	SNP	Hom	20.12	Gene_rna-XR_006553398.2	exon-XR_006553398.2-1		rna-XR_006553398.2	exon-XR_006553398.2-1	1	NON_SYNONYMOUS_CODING	Q/E	Cag/Gag	31
1	202180631	T	C	SNP	Het	23.1	Gene_gene-LOC102412326	Gene_gene-LOC102412326		gene-LOC102412326	id-LOC102412326	2	NON_SYNONYMOUS_CODING	N/S	aAc/aGc	242
1	202180896	T	C	SNP	Het	24.64	Gene_gene-LOC102412326	Gene_gene-LOC102412326		gene-LOC102412326	id-LOC102412326	2	NON_SYNONYMOUS_CODING	M/V	Atg/Gtg	154
1	202181079	C	T	SNP	Het	22.32	Gene_gene-LOC102412326	Gene_gene-LOC102412326		gene-LOC102412326	id-LOC102412326	2	NON_SYNONYMOUS_CODING	D/N	Gac/Aac	93
1	202181191	G	T	SNP	Het	20.75	Gene_gene-LOC102412326	Gene_gene-LOC102412326		gene-LOC102412326	id-LOC102412326	2	NON_SYNONYMOUS_CODING	N/K	aaC/aaA	55
2	2407	A	G	SNP	Het	20.61	Gene_gene-LOC123328194	Gene_gene-LOC123328194		gene-LOC123328194	id-LOC123328194	1	NON_SYNONYMOUS_CODING	F/L	Ttt/Ctt	10
2	1971161	A	G	SNP	Het	20.45	Gene_rna-XR_006639839.1	exon-XR_006639839.1-1		rna-XR_006639839.1	exon-XR_006639839.1-2	2	NON_SYNONYMOUS_CODING	I/V	Atc/Gtc	56
2	1971161	A	G	SNP	Het	20.45	Gene_rna-XR_006543680.2	exon-XR_006543680.2-1		rna-XR_006543680.2	exon-XR_006543680.2-2	2	NON_SYNONYMOUS_CODING	I/V	Atc/Gtc	56
2	1971161	A	G	SNP	Het	20.45	Gene_rna-XR_006543679.2	exon-XR_006543679.2-1		rna-XR_006543679.2	exon-XR_006543679.2-2	2	NON_SYNONYMOUS_CODING	I/V	Atc/Gtc	56
2	1971272	A	C	SNP	Het	25.42	Gene_rna-XR_006639839.1	exon-XR_006639839.1-1		rna-XR_006639839.1	exon-XR_006639839.1-2	2	NON_SYNONYMOUS_CODING	S/R	Agt/Cgt	93
2	1971272	A	C	SNP	Het	25.42	Gene_rna-XR_006543680.2	exon-XR_006543680.2-1		rna-XR_006543680.2	exon-XR_006543680.2-2	2	NON_SYNONYMOUS_CODING	S/R	Agt/Cgt	93
2	1971272	A	C	SNP	Het	25.42	Gene_rna-XR_006543679.2	exon-XR_006543679.2-1		rna-XR_006543679.2	exon-XR_006543679.2-2	2	NON_SYNONYMOUS_CODING	S/R	Agt/Cgt	93
2	1971637	C	T	SNP	Het	24.08	Gene_rna-XR_006639839.1	exon-XR_006639839.1-1		rna-XR_006639839.1	exon-XR_006639839.1-3	3	NON_SYNONYMOUS_CODING	P/L	cCc/cTc	116
2	1971637	C	T	SNP	Het	24.08	Gene_rna-XR_006543680.2	exon-XR_006543680.2-1		rna-XR_006543680.2	exon-XR_006543680.2-3	3	NON_SYNONYMOUS_CODING	P/L	cCc/cTc	116
2	1971637	C	T	SNP	Het	24.08	Gene_rna-XR_006543679.2	exon-XR_006543679.2-1		rna-XR_006543679.2	exon-XR_006543679.2-3	3	NON_SYNONYMOUS_CODING	P/L	cCc/cTc	116
2	1971829	C	T	SNP	Het	22.1	Gene_rna-XR_006639839.1	exon-XR_006639839.1-1		rna-XR_006639839.1	exon-XR_006639839.1-4	4	NON_SYNONYMOUS_CODING	P/L	cCg/cTg	142
2	1971834	T	C	SNP	Het	18.82	Gene_rna-XR_006639839.1	exon-XR_006639839.1-1		rna-XR_006639839.1	exon-XR_006639839.1-4	4	NON_SYNONYMOUS_CODING	C/R	Tgt/Cgt	144
2	1971885	G	A	SNP	Het	24.67	Gene_rna-XR_006639839.1	exon-XR_006639839.1-1		rna-XR_006639839.1	exon-XR_006639839.1-4	4	NON_SYNONYMOUS_CODING	G/R	Gga/Aga	161
2	1971904	A	G	SNP	Het	23.65	Gene_rna-XR_006639839.1	exon-XR_006639839.1-1		rna-XR_006639839.1	exon-XR_006639839.1-4	4	NON_SYNONYMOUS_CODING	N/S	aAc/aGc	167
2	2429819	C	T	SNP	Het	23.73	Gene_rna-XR_003103574.3	exon-XR_003103574.3-1		rna-XR_003103574.3	exon-XR_003103574.3-3	3	NON_SYNONYMOUS_CODING	C/Y	tGt/tAt	1099
2	2429895	G	A	SNP	Het	20.32	Gene_rna-XR_003103574.3	exon-XR_003103574.3-1		rna-XR_003103574.3	exon-XR_003103574.3-3	3	NON_SYNONYMOUS_CODING	H/Y	Cac/Tac	1074
2	2430426	G	C	SNP	Het	18.87	Gene_rna-XR_003103574.3	exon-XR_003103574.3-1		rna-XR_003103574.3	exon-XR_003103574.3-3	3	NON_SYNONYMOUS_CODING	P/A	Cct/Gct	897
2	2559094	A	G	SNP	Het	23.84	gene-LOC102414718	LOC102414718		rna-XM_044925391.2	exon-XM_044925391.2-1	1	NON_SYNONYMOUS_CODING	Y/H	Tac/Cac	125
2	2559174	G	A	SNP	Hom	21.36	gene-LOC102414718	LOC102414718		rna-XM_044925391.2	exon-XM_044925391.2-1	1	NON_SYNONYMOUS_CODING	P/L	cCg/cTg	98
2	2559247	C	T	SNP	Hom	19.56	gene-LOC102414718	LOC102414718		rna-XM_044925391.2	exon-XM_044925391.2-1	1	NON_SYNONYMOUS_CODING	E/K	Gaa/Aaa	74
2	2559287	G	T	SNP	Het	21.19	gene-LOC102414718	LOC102414718		rna-XM_044925391.2	exon-XM_044925391.2-1	1	NON_SYNONYMOUS_CODING	N/K	aaC/aaA	60
2	2779936	C	T	SNP	Het	22.74	Gene_rna-XR_006543769.2	exon-XR_006543769.2-1		rna-XR_006543769.2	exon-XR_006543769.2-3	3	NON_SYNONYMOUS_CODING	S/L	tCg/tTg	161
2	2781774	C	T	SNP	Het	24.34	gene-RPP40	RPP40		rna-XM_006073156.4	exon-XM_006073156.4-7	7	NON_SYNONYMOUS_CODING	R/Q	cGg/cAg	229
2	2781774	C	T	SNP	Het	24.34	gene-RPP40	RPP40		rna-XM_006073155.4	exon-XM_006073155.4-7	7	NON_SYNONYMOUS_CODING	R/Q	cGg/cAg	289
2	2781774	C	T	SNP	Het	24.34	gene-RPP40	RPP40		rna-XM_044926679.2	exon-XM_044926679.2-6	6	NON_SYNONYMOUS_CODING	R/Q	cGg/cAg	247
2	2787399	C	T	SNP	Het	22.35	gene-RPP40	RPP40		rna-XM_006073156.4	exon-XM_006073156.4-2	2	NON_SYNONYMOUS_CODING	E/K	Gaa/Aaa	21
2	2787399	C	T	SNP	Het	22.35	gene-RPP40	RPP40		rna-XM_006073155.4	exon-XM_006073155.4-2	2	NON_SYNONYMOUS_CODING	E/K	Gaa/Aaa	81
2	2787399	C	T	SNP	Het	22.35	gene-RPP40	RPP40		rna-XM_044926679.2	exon-XM_044926679.2-2	2	NON_SYNONYMOUS_CODING	E/K	Gaa/Aaa	81
2	2787416	G	T	SNP	Het	21.41	gene-RPP40	RPP40		rna-XM_006073156.4	exon-XM_006073156.4-2	2	NON_SYNONYMOUS_CODING	S/Y	tCt/tAt	15
2	2787416	G	T	SNP	Het	21.41	gene-RPP40	RPP40		rna-XM_006073155.4	exon-XM_006073155.4-2	2	NON_SYNONYMOUS_CODING	S/Y	tCt/tAt	75
2	2787416	G	T	SNP	Het	21.41	gene-RPP40	RPP40		rna-XM_044926679.2	exon-XM_044926679.2-2	2	NON_SYNONYMOUS_CODING	S/Y	tCt/tAt	75
2	3394677	G	A	SNP	Hom	24.06	Gene_gene-LOC102411020	Gene_gene-LOC102411020		gene-LOC102411020	id-LOC102411020	1	NON_SYNONYMOUS_CODING	T/M	aCg/aTg	370
2	3395125	C	G	SNP	Hom	25.8	Gene_gene-LOC102411020	Gene_gene-LOC102411020		gene-LOC102411020	id-LOC102411020	1	NON_SYNONYMOUS_CODING	D/H	Gac/Cac	221
2	3395176	G	T	SNP	Het	17.3	Gene_gene-LOC102411020	Gene_gene-LOC102411020		gene-LOC102411020	id-LOC102411020	1	NON_SYNONYMOUS_CODING	P/T	Ccc/Acc	204
2	3395235	G	A	SNP	Hom	22.6	Gene_gene-LOC102411020	Gene_gene-LOC102411020		gene-LOC102411020	id-LOC102411020	1	NON_SYNONYMOUS_CODING	A/V	gCc/gTc	184
2	3395324	G	T	SNP	Het	17.29	Gene_gene-LOC102411020	Gene_gene-LOC102411020		gene-LOC102411020	id-LOC102411020	1	NON_SYNONYMOUS_CODING	H/Q	caC/caA	154
2	3395388	A	C	SNP	Het	14.02	Gene_gene-LOC102411020	Gene_gene-LOC102411020		gene-LOC102411020	id-LOC102411020	1	NON_SYNONYMOUS_CODING	F/C	tTt/tGt	133
2	3395518	C	T	SNP	Het	23.71	Gene_gene-LOC102411020	Gene_gene-LOC102411020		gene-LOC102411020	id-LOC102411020	1	NON_SYNONYMOUS_CODING	A/T	Gcc/Acc	90
2	4456248	C	T	SNP	Hom	20.21	Gene_rna-XR_006543809.2	exon-XR_006543809.2-1		rna-XR_006543809.2	exon-XR_006543809.2-12	12	NON_SYNONYMOUS_CODING	S/N	aGt/aAt	1026
2	6263061	C	T	SNP	Het	20.7	gene-LOC102395523	LOC102395523		rna-XM_044926862.2	exon-XM_044926862.2-18	18	NON_SYNONYMOUS_CODING	G/S	Ggt/Agt	784
2	6263061	C	T	SNP	Het	20.7	gene-LOC102395523	LOC102395523		rna-XM_044926869.2	exon-XM_044926869.2-18	18	NON_SYNONYMOUS_CODING	G/S	Ggt/Agt	799
2	6285403	C	T	SNP	Het	24	gene-LOC102395523	LOC102395523		rna-XM_044926862.2	exon-XM_044926862.2-16	16	NON_SYNONYMOUS_CODING	V/I	Gtc/Atc	615
2	6285403	C	T	SNP	Het	24	gene-LOC102395523	LOC102395523		rna-XM_044926869.2	exon-XM_044926869.2-16	16	NON_SYNONYMOUS_CODING	V/I	Gtc/Atc	630
2	6288036	G	C	SNP	Het	19.71	gene-LOC102395523	LOC102395523		rna-XM_044926862.2	exon-XM_044926862.2-15	15	NON_SYNONYMOUS_CODING	A/G	gCc/gGc	531
2	6288036	G	C	SNP	Het	19.71	gene-LOC102395523	LOC102395523		rna-XM_044926869.2	exon-XM_044926869.2-15	15	NON_SYNONYMOUS_CODING	A/G	gCc/gGc	546
2	6860491	C	A	SNP	Het	21.18	Gene_gene-LOC102395842	Gene_gene-LOC102395842		gene-LOC102395842	id-LOC102395842	1	NON_SYNONYMOUS_CODING	S/R	agC/agA	33
2	6861133	G	A	SNP	Het	22.81	Gene_gene-LOC102395842	Gene_gene-LOC102395842		gene-LOC102395842	id-LOC102395842-2	2	NON_SYNONYMOUS_CODING	G/D	gGt/gAt	172
2	6901869	A	C	SNP	Het	21.12	gene-GCNT2	GCNT2		rna-XM_044926930.2	exon-XM_044926930.2-1	1	NON_SYNONYMOUS_CODING	K/T	aAa/aCa	185
2	6901869	A	C	SNP	Het	21.12	gene-GCNT2	GCNT2		rna-XM_044926906.2	exon-XM_044926906.2-1	1	NON_SYNONYMOUS_CODING	K/T	aAa/aCa	185
2	7148343	A	C	SNP	Het	21.64	gene-SYCP2L	SYCP2L		rna-XM_044926988.2	exon-XM_044926988.2-17	17	NON_SYNONYMOUS_CODING	T/P	Acg/Ccg	443
2	7148343	A	C	SNP	Het	21.64	gene-SYCP2L	SYCP2L		rna-XM_044927010.2	exon-XM_044927010.2-13	13	NON_SYNONYMOUS_CODING	T/P	Acg/Ccg	362
2	7148343	A	C	SNP	Het	21.64	gene-SYCP2L	SYCP2L		rna-XM_044926987.2	exon-XM_044926987.2-17	17	NON_SYNONYMOUS_CODING	T/P	Acg/Ccg	443
2	7148343	A	C	SNP	Het	21.64	gene-SYCP2L	SYCP2L		rna-XM_044926995.2	exon-XM_044926995.2-17	17	NON_SYNONYMOUS_CODING	T/P	Acg/Ccg	443
2	7148343	A	C	SNP	Het	21.64	gene-SYCP2L	SYCP2L		rna-XM_044927002.2	exon-XM_044927002.2-16	16	NON_SYNONYMOUS_CODING	T/P	Acg/Ccg	408
2	7149676	A	G	SNP	Het	24.74	gene-SYCP2L	SYCP2L		rna-XM_044926988.2	exon-XM_044926988.2-19	19	NON_SYNONYMOUS_CODING	K/E	Aag/Gag	492
2	7149676	A	G	SNP	Het	24.74	gene-SYCP2L	SYCP2L		rna-XM_044927010.2	exon-XM_044927010.2-15	15	NON_SYNONYMOUS_CODING	K/E	Aag/Gag	411
2	7149676	A	G	SNP	Het	24.74	gene-SYCP2L	SYCP2L		rna-XM_044926987.2	exon-XM_044926987.2-19	19	NON_SYNONYMOUS_CODING	K/E	Aag/Gag	492
2	7149676	A	G	SNP	Het	24.74	gene-SYCP2L	SYCP2L		rna-XM_044926995.2	exon-XM_044926995.2-19	19	NON_SYNONYMOUS_CODING	K/E	Aag/Gag	492
2	7149676	A	G	SNP	Het	24.74	gene-SYCP2L	SYCP2L		rna-XM_044927002.2	exon-XM_044927002.2-18	18	NON_SYNONYMOUS_CODING	K/E	Aag/Gag	457
2	7149736	G	A	SNP	Het	17.64	gene-SYCP2L	SYCP2L		rna-XM_044926988.2	exon-XM_044926988.2-19	19	NON_SYNONYMOUS_CODING	A/T	Gca/Aca	512
2	7149736	G	A	SNP	Het	17.64	gene-SYCP2L	SYCP2L		rna-XM_044927010.2	exon-XM_044927010.2-15	15	NON_SYNONYMOUS_CODING	A/T	Gca/Aca	431
2	7149736	G	A	SNP	Het	17.64	gene-SYCP2L	SYCP2L		rna-XM_044926987.2	exon-XM_044926987.2-19	19	NON_SYNONYMOUS_CODING	A/T	Gca/Aca	512
2	7149736	G	A	SNP	Het	17.64	gene-SYCP2L	SYCP2L		rna-XM_044926995.2	exon-XM_044926995.2-19	19	NON_SYNONYMOUS_CODING	A/T	Gca/Aca	512
2	7149736	G	A	SNP	Het	17.64	gene-SYCP2L	SYCP2L		rna-XM_044927002.2	exon-XM_044927002.2-18	18	NON_SYNONYMOUS_CODING	A/T	Gca/Aca	477
2	7179052	C	T	SNP	Hom	26.89	gene-SYCP2L	SYCP2L		rna-XM_044926988.2	exon-XM_044926988.2-31	31	NON_SYNONYMOUS_CODING	P/L	cCt/cTt	859
2	7179052	C	T	SNP	Hom	26.89	gene-SYCP2L	SYCP2L		rna-XM_044927010.2	exon-XM_044927010.2-27	27	NON_SYNONYMOUS_CODING	P/L	cCt/cTt	781
2	7179052	C	T	SNP	Hom	26.89	gene-SYCP2L	SYCP2L		rna-XM_044926987.2	exon-XM_044926987.2-31	31	NON_SYNONYMOUS_CODING	P/L	cCt/cTt	862
2	7179052	C	T	SNP	Hom	26.89	gene-SYCP2L	SYCP2L		rna-XM_044926995.2	exon-XM_044926995.2-30	30	NON_SYNONYMOUS_CODING	P/L	cCt/cTt	828
2	7179052	C	T	SNP	Hom	26.89	gene-SYCP2L	SYCP2L		rna-XM_044927002.2	exon-XM_044927002.2-30	30	NON_SYNONYMOUS_CODING	P/L	cCt/cTt	827
2	7531564	G	A	SNP	Het	22.77	Gene_rna-XR_006639868.1	exon-XR_006639868.1-1		rna-XR_006639868.1	exon-XR_006639868.1-1	1	NON_SYNONYMOUS_CODING	E/K	Gaa/Aaa	24
2	7531599	A	C	SNP	Hom	22.06	Gene_rna-XR_006639868.1	exon-XR_006639868.1-1		rna-XR_006639868.1	exon-XR_006639868.1-1	1	NON_SYNONYMOUS_CODING	K/N	aaA/aaC	35
2	7543821	C	T	SNP	Het	24.46	Gene_rna-XR_006639868.1	exon-XR_006639868.1-1		rna-XR_006639868.1	exon-XR_006639868.1-3	3	NON_SYNONYMOUS_CODING	T/I	aCt/aTt	81
2	7543868	G	A	SNP	Het	19.57	Gene_rna-XR_006639868.1	exon-XR_006639868.1-1		rna-XR_006639868.1	exon-XR_006639868.1-3	3	NON_SYNONYMOUS_CODING	A/T	Gca/Aca	97
2	7608708	T	C	SNP	Hom	24.01	gene-LOC123332260	LOC123332260		rna-XM_044938253.2	exon-XM_044938253.2-2	2	NON_SYNONYMOUS_CODING	I/V	Atc/Gtc	127
2	7609088	C	T	SNP	Het	24.85	Gene_rna-XR_003103789.3	exon-XR_003103789.3-1		rna-XR_003103789.3	exon-XR_003103789.3-1	1	NON_SYNONYMOUS_CODING	P/S	Ccc/Tcc	48
2	7609096	C	T	SNP	Het	25.97	Gene_rna-XR_003103788.3	exon-XR_003103788.3-1		rna-XR_003103788.3	exon-XR_003103788.3-1	1	NON_SYNONYMOUS_CODING	P/L	cCt/cTt	43
2	7644701	G	A	SNP	Het	19.79	Gene_rna-XR_003103788.3	exon-XR_003103788.3-1		rna-XR_003103788.3	exon-XR_003103788.3-4	4	NON_SYNONYMOUS_CODING	A/T	Gct/Act	877
2	7644801	G	A	SNP	Het	19.81	Gene_rna-XR_003103788.3	exon-XR_003103788.3-1		rna-XR_003103788.3	exon-XR_003103788.3-4	4	NON_SYNONYMOUS_CODING	R/Q	cGg/cAg	910
2	7645410	G	T	SNP	Het	20.08	Gene_rna-XR_003103788.3	exon-XR_003103788.3-1		rna-XR_003103788.3	exon-XR_003103788.3-4	4	NON_SYNONYMOUS_CODING	G/V	gGg/gTg	1113
2	7647273	T	G	SNP	Hom	14.88	Gene_rna-XR_003103788.3	exon-XR_003103788.3-1		rna-XR_003103788.3	exon-XR_003103788.3-4	4	NON_SYNONYMOUS_CODING	F/C	tTt/tGt	1734
2	7647277	T	G	SNP	Hom	9.34	Gene_rna-XR_003103788.3	exon-XR_003103788.3-1		rna-XR_003103788.3	exon-XR_003103788.3-4	4	NON_SYNONYMOUS_CODING	F/L	ttT/ttG	1735
2	7647281	T	G	SNP	Het	18.57	Gene_rna-XR_003103788.3	exon-XR_003103788.3-1		rna-XR_003103788.3	exon-XR_003103788.3-4	4	NON_SYNONYMOUS_CODING	F/V	Ttt/Gtt	1737
2	7813529	G	A	SNP	Het	19.69	Gene_rna-XR_006543980.2	exon-XR_006543980.2-1		rna-XR_006543980.2	exon-XR_006543980.2-1	1	NON_SYNONYMOUS_CODING	C/Y	tGt/tAt	829
2	7814099	C	T	SNP	Het	23.06	Gene_rna-XR_006543980.2	exon-XR_006543980.2-1		rna-XR_006543980.2	exon-XR_006543980.2-1	1	NON_SYNONYMOUS_CODING	T/I	aCa/aTa	1019
2	7814194	A	G	SNP	Het	20.62	Gene_rna-XR_006543980.2	exon-XR_006543980.2-1		rna-XR_006543980.2	exon-XR_006543980.2-1	1	NON_SYNONYMOUS_CODING	R/G	Agg/Ggg	1051
2	7814230	C	G	SNP	Hom	27.79	Gene_rna-XR_006543980.2	exon-XR_006543980.2-1		rna-XR_006543980.2	exon-XR_006543980.2-1	1	NON_SYNONYMOUS_CODING	Q/E	Caa/Gaa	1063
2	8448943	T	C	SNP	Hom	21.62	Gene_rna-XR_006543045.2	exon-XR_006543045.2-1		rna-XR_006543045.2	exon-XR_006543045.2-4	4	NON_SYNONYMOUS_CODING	F/L	Ttc/Ctc	313
2	8448950	A	G	SNP	Hom	23.67	Gene_rna-XR_006543045.2	exon-XR_006543045.2-1		rna-XR_006543045.2	exon-XR_006543045.2-4	4	NON_SYNONYMOUS_CODING	N/S	aAc/aGc	315
2	8449073	G	A	SNP	Hom	22.74	Gene_rna-XR_006543045.2	exon-XR_006543045.2-1		rna-XR_006543045.2	exon-XR_006543045.2-4	4	NON_SYNONYMOUS_CODING	G/E	gGa/gAa	356
2	8596008	C	T	SNP	Het	23.17	Gene_rna-XR_006543991.2	exon-XR_006543991.2-1		rna-XR_006543991.2	exon-XR_006543991.2-1	1	NON_SYNONYMOUS_CODING	P/L	cCg/cTg	152
2	8596411	T	G	SNP	Het	19.87	Gene_rna-XR_006543991.2	exon-XR_006543991.2-1		rna-XR_006543991.2	exon-XR_006543991.2-1	1	NON_SYNONYMOUS_CODING	C/W	tgT/tgG	286
2	8596555	G	T	SNP	Het	24.52	Gene_rna-XR_006543991.2	exon-XR_006543991.2-1		rna-XR_006543991.2	exon-XR_006543991.2-1	1	NON_SYNONYMOUS_CODING	R/S	agG/agT	334
2	8596626	C	A	SNP	Het	24.02	Gene_rna-XR_006543991.2	exon-XR_006543991.2-1		rna-XR_006543991.2	exon-XR_006543991.2-1	1	NON_SYNONYMOUS_CODING	A/D	gCc/gAc	358
2	8903082	C	T	SNP	Hom	20.25	Gene_rna-XR_006544040.2	exon-XR_006544040.2-1		rna-XR_006544040.2	exon-XR_006544040.2-3	3	NON_SYNONYMOUS_CODING	R/K	aGg/aAg	79
2	9340663	T	C	SNP	Hom	20.54	Gene_rna-XR_006544063.2	exon-XR_006544063.2-1		rna-XR_006544063.2	exon-XR_006544063.2-1	1	NON_SYNONYMOUS_CODING	S/P	Tca/Cca	29
2	9868452	T	C	SNP	Het	17.69	Gene_rna-XR_006544152.2	exon-XR_006544152.2-1		rna-XR_006544152.2	exon-XR_006544152.2-1	1	NON_SYNONYMOUS_CODING	H/R	cAt/cGt	21
2	9973933	G	A	SNP	Het	22.26	Gene_rna-XR_006544157.2	exon-XR_006544157.2-1		rna-XR_006544157.2	exon-XR_006544157.2-3	3	NON_SYNONYMOUS_CODING	R/C	Cgc/Tgc	193
2	9973933	G	A	SNP	Het	22.26	Gene_rna-XR_006544158.2	exon-XR_006544158.2-1		rna-XR_006544158.2	exon-XR_006544158.2-4	4	NON_SYNONYMOUS_CODING	R/C	Cgc/Tgc	265
2	9974041	A	G	SNP	Hom	21.68	Gene_rna-XR_006544157.2	exon-XR_006544157.2-1		rna-XR_006544157.2	exon-XR_006544157.2-3	3	NON_SYNONYMOUS_CODING	Y/H	Tat/Cat	157
2	9974041	A	G	SNP	Hom	21.68	Gene_rna-XR_006544158.2	exon-XR_006544158.2-1		rna-XR_006544158.2	exon-XR_006544158.2-4	4	NON_SYNONYMOUS_CODING	Y/H	Tat/Cat	229
2	10082827	G	C	SNP	Het	20.72	Gene_rna-XR_006544164.2	exon-XR_006544164.2-1		rna-XR_006544164.2	exon-XR_006544164.2-1	1	NON_SYNONYMOUS_CODING	V/L	Gtc/Ctc	93
2	10166664	G	A	SNP	Hom	23.36	Gene_rna-XR_006544167.2	exon-XR_006544167.2-1		rna-XR_006544167.2	exon-XR_006544167.2-1	1	NON_SYNONYMOUS_CODING	H/Y	Cac/Tac	339
2	10167213	A	C	SNP	Hom	22.39	Gene_rna-XR_006544167.2	exon-XR_006544167.2-1		rna-XR_006544167.2	exon-XR_006544167.2-1	1	NON_SYNONYMOUS_CODING	C/G	Tgt/Ggt	156
2	10167667	C	T	SNP	Hom	22.64	Gene_rna-XR_006544167.2	exon-XR_006544167.2-1		rna-XR_006544167.2	exon-XR_006544167.2-1	1	NON_SYNONYMOUS_CODING	M/I	atG/atA	4
2	10168548	C	A	SNP	Hom	25.22	Gene_rna-XR_006639898.1	exon-XR_006639898.1-1		rna-XR_006639898.1	exon-XR_006639898.1-1	1	NON_SYNONYMOUS_CODING	R/I	aGa/aTa	36
2	11328054	C	T	SNP	Het	21.7	Gene_rna-XR_006544181.2	exon-XR_006544181.2-1		rna-XR_006544181.2	exon-XR_006544181.2-1	1	NON_SYNONYMOUS_CODING	A/V	gCg/gTg	29
2	11328192	T	C	SNP	Het	20.99	Gene_rna-XR_006544181.2	exon-XR_006544181.2-1		rna-XR_006544181.2	exon-XR_006544181.2-1	1	NON_SYNONYMOUS_CODING	I/T	aTa/aCa	75
2	12011934	C	T	SNP	Hom	20.71	Gene_rna-XR_003112295.3	exon-XR_003112295.3-1		rna-XR_003112295.3	exon-XR_003112295.3-4	4	NON_SYNONYMOUS_CODING	L/F	Ctt/Ttt	442
2	12014206	C	T	SNP	Hom	24.59	Gene_rna-XR_006544213.2	exon-XR_006544213.2-1		rna-XR_006544213.2	exon-XR_006544213.2-4	4	NON_SYNONYMOUS_CODING	L/F	Ctt/Ttt	633
2	12018770	G	A	SNP	Hom	19.59	gene-LOC112583051	LOC112583051		rna-XR_003107414.2	exon-XR_003107414.2-1	1	NON_SYNONYMOUS_CODING	A/V	gCt/gTt	3
2	12024587	T	A	SNP	Hom	18.28	Gene_rna-XR_003112297.3	exon-XR_003112297.3-1		rna-XR_003112297.3	exon-XR_003112297.3-4	4	NON_SYNONYMOUS_CODING	F/L	ttT/ttA	580
2	12024776	G	C	SNP	Hom	21.25	Gene_rna-XR_003112297.3	exon-XR_003112297.3-1		rna-XR_003112297.3	exon-XR_003112297.3-4	4	NON_SYNONYMOUS_CODING	L/F	ttG/ttC	643
2	12036064	C	T	SNP	Hom	20.36	Gene_rna-XR_006544217.2	exon-XR_006544217.2-1		rna-XR_006544217.2	exon-XR_006544217.2-4	4	NON_SYNONYMOUS_CODING	R/K	aGg/aAg	194
2	12671511	C	T	SNP	Het	23.48	Gene_rna-XR_006544313.1	exon-XR_006544313.1-1		rna-XR_006544313.1	exon-XR_006544313.1-1	1	NON_SYNONYMOUS_CODING	R/W	Cgg/Tgg	63
2	12671511	C	T	SNP	Het	23.48	Gene_rna-XR_006544314.1	exon-XR_006544314.1-1		rna-XR_006544314.1	exon-XR_006544314.1-1	1	NON_SYNONYMOUS_CODING	R/W	Cgg/Tgg	63
2	12729425	T	C	SNP	Het	19.21	Gene_rna-XR_006544277.2	exon-XR_006544277.2-1		rna-XR_006544277.2	exon-XR_006544277.2-21	21	NON_SYNONYMOUS_CODING	Q/R	cAa/cGa	887
2	12729498	A	G	SNP	Het	19.83	gene-KIF13A	KIF13A		rna-XM_044927502.2	exon-XM_044927502.2-20	20	NON_SYNONYMOUS_CODING	V/A	gTa/gCa	769
2	12729498	A	G	SNP	Het	19.83	gene-KIF13A	KIF13A		rna-XM_044927523.2	exon-XM_044927523.2-21	21	NON_SYNONYMOUS_CODING	V/A	gTa/gCa	813
2	12729498	A	G	SNP	Het	19.83	gene-KIF13A	KIF13A		rna-XM_044927511.2	exon-XM_044927511.2-20	20	NON_SYNONYMOUS_CODING	V/A	gTa/gCa	769
2	12729498	A	G	SNP	Het	19.83	gene-KIF13A	KIF13A		rna-XM_044927488.2	exon-XM_044927488.2-20	20	NON_SYNONYMOUS_CODING	V/A	gTa/gCa	783
2	12729498	A	G	SNP	Het	19.83	gene-KIF13A	KIF13A		rna-XM_044927509.2	exon-XM_044927509.2-20	20	NON_SYNONYMOUS_CODING	V/A	gTa/gCa	769
2	12729498	A	G	SNP	Het	19.83	gene-KIF13A	KIF13A		rna-XM_044927508.2	exon-XM_044927508.2-20	20	NON_SYNONYMOUS_CODING	V/A	gTa/gCa	769
2	12729498	A	G	SNP	Het	19.83	gene-KIF13A	KIF13A		rna-XM_044927484.2	exon-XM_044927484.2-21	21	NON_SYNONYMOUS_CODING	V/A	gTa/gCa	809
2	12729498	A	G	SNP	Het	19.83	gene-KIF13A	KIF13A		rna-XM_044927486.2	exon-XM_044927486.2-21	21	NON_SYNONYMOUS_CODING	V/A	gTa/gCa	813
2	12729498	A	G	SNP	Het	19.83	gene-KIF13A	KIF13A		rna-XM_044927498.2	exon-XM_044927498.2-20	20	NON_SYNONYMOUS_CODING	V/A	gTa/gCa	773
2	12729498	A	G	SNP	Het	19.83	gene-KIF13A	KIF13A		rna-XM_044927487.2	exon-XM_044927487.2-21	21	NON_SYNONYMOUS_CODING	V/A	gTa/gCa	813
2	12729498	A	G	SNP	Het	19.83	gene-KIF13A	KIF13A		rna-XM_044927480.2	exon-XM_044927480.2-21	21	NON_SYNONYMOUS_CODING	V/A	gTa/gCa	813
2	12729498	A	G	SNP	Het	19.83	gene-KIF13A	KIF13A		rna-XM_044927481.2	exon-XM_044927481.2-21	21	NON_SYNONYMOUS_CODING	V/A	gTa/gCa	813
2	12729498	A	G	SNP	Het	19.83	gene-KIF13A	KIF13A		rna-XM_044927494.2	exon-XM_044927494.2-21	21	NON_SYNONYMOUS_CODING	V/A	gTa/gCa	813
2	12734596	G	A	SNP	Het	19.6	Gene_rna-XR_006544277.2	exon-XR_006544277.2-1		rna-XR_006544277.2	exon-XR_006544277.2-18	18	NON_SYNONYMOUS_CODING	P/L	cCg/cTg	758
2	12734767	T	C	SNP	Het	26.42	Gene_rna-XR_006544277.2	exon-XR_006544277.2-1		rna-XR_006544277.2	exon-XR_006544277.2-18	18	NON_SYNONYMOUS_CODING	N/S	aAc/aGc	701
2	12752073	A	C	SNP	Het	20.25	Gene_rna-XR_006544277.2	exon-XR_006544277.2-1		rna-XR_006544277.2	exon-XR_006544277.2-11	11	NON_SYNONYMOUS_CODING	F/C	tTc/tGc	424
2	13000433	T	C	SNP	Het	21.38	gene-KDM1B	KDM1B		rna-XM_044927569.2	exon-XM_044927569.2-10	10	NON_SYNONYMOUS_CODING	S/P	Tcc/Ccc	246
2	13000433	T	C	SNP	Het	21.38	gene-KDM1B	KDM1B		rna-XM_006072518.4	exon-XM_006072518.4-8	8	NON_SYNONYMOUS_CODING	S/P	Tcc/Ccc	246
2	13000433	T	C	SNP	Het	21.38	gene-KDM1B	KDM1B		rna-XM_006072517.4	exon-XM_006072517.4-9	9	NON_SYNONYMOUS_CODING	S/P	Tcc/Ccc	246
2	14552770	C	T	SNP	Het	17.63	gene-MBOAT1	MBOAT1		rna-XM_044927616.2	exon-XM_044927616.2-12	12	NON_SYNONYMOUS_CODING	A/T	Gcc/Acc	417
2	14562881	T	C	SNP	Het	20.73	gene-MBOAT1	MBOAT1		rna-XM_044927623.2	exon-XM_044927623.2-12	12	NON_SYNONYMOUS_CODING	Q/R	cAg/cGg	402
2	15473551	T	C	SNP	Het	20.26	gene-CDKAL1	CDKAL1		rna-XM_045162613.1	exon-XM_045162613.1-13	13	NON_SYNONYMOUS_CODING	S/P	Tct/Cct	445
2	15473566	T	C	SNP	Het	20.83	gene-CDKAL1	CDKAL1		rna-XM_045162613.1	exon-XM_045162613.1-13	13	NON_SYNONYMOUS_CODING	C/R	Tgt/Cgt	450
2	15641575	C	A	SNP	Het	22.83	Gene_rna-XR_006544393.2	exon-XR_006544393.2-1		rna-XR_006544393.2	exon-XR_006544393.2-2	2	NON_SYNONYMOUS_CODING	A/E	gCg/gAg	232
2	15641575	C	A	SNP	Het	22.83	Gene_rna-XR_006544394.2	exon-XR_006544394.2-1		rna-XR_006544394.2	exon-XR_006544394.2-2	2	NON_SYNONYMOUS_CODING	A/E	gCg/gAg	182
2	15641637	A	G	SNP	Het	19.96	Gene_rna-XR_006544393.2	exon-XR_006544393.2-1		rna-XR_006544393.2	exon-XR_006544393.2-2	2	NON_SYNONYMOUS_CODING	R/G	Aga/Gga	253
2	15641637	A	G	SNP	Het	19.96	Gene_rna-XR_003103889.3	exon-XR_003103889.3-1		rna-XR_003103889.3	exon-XR_003103889.3-2	2	NON_SYNONYMOUS_CODING	E/G	gAg/gGg	203
2	15641637	A	G	SNP	Het	19.96	Gene_rna-XR_006544394.2	exon-XR_006544394.2-1		rna-XR_006544394.2	exon-XR_006544394.2-2	2	NON_SYNONYMOUS_CODING	R/G	Aga/Gga	203
2	15641683	G	T	SNP	Hom	21.56	Gene_rna-XR_006544393.2	exon-XR_006544393.2-1		rna-XR_006544393.2	exon-XR_006544393.2-2	2	NON_SYNONYMOUS_CODING	W/L	tGg/tTg	268
2	15641683	G	T	SNP	Hom	21.56	Gene_rna-XR_003103889.3	exon-XR_003103889.3-1		rna-XR_003103889.3	exon-XR_003103889.3-2	2	NON_SYNONYMOUS_CODING	L/F	ttG/ttT	218
2	15641683	G	T	SNP	Hom	21.56	Gene_rna-XR_006544394.2	exon-XR_006544394.2-1		rna-XR_006544394.2	exon-XR_006544394.2-2	2	NON_SYNONYMOUS_CODING	W/L	tGg/tTg	218
2	15643991	G	A	SNP	Het	22.06	Gene_rna-XR_003103889.3	exon-XR_003103889.3-1		rna-XR_003103889.3	exon-XR_003103889.3-3	3	NON_SYNONYMOUS_CODING	R/Q	cGg/cAg	237
2	15643991	G	A	SNP	Het	22.06	Gene_rna-XR_006544394.2	exon-XR_006544394.2-1		rna-XR_006544394.2	exon-XR_006544394.2-3	3	NON_SYNONYMOUS_CODING	G/R	Ggg/Agg	237
2	15644001	G	A	SNP	Het	20.4	Gene_rna-XR_006544393.2	exon-XR_006544393.2-1		rna-XR_006544393.2	exon-XR_006544393.2-4	4	NON_SYNONYMOUS_CODING	G/S	Ggt/Agt	331
2	15644001	G	A	SNP	Het	20.4	Gene_rna-XR_006544394.2	exon-XR_006544394.2-1		rna-XR_006544394.2	exon-XR_006544394.2-3	3	NON_SYNONYMOUS_CODING	R/Q	cGg/cAg	240
2	15646023	T	A	SNP	Het	20.54	Gene_rna-XR_006544396.2	exon-XR_006544396.2-1		rna-XR_006544396.2	exon-XR_006544396.2-5	5	NON_SYNONYMOUS_CODING	K/N	aaA/aaT	1879
2	15646023	T	A	SNP	Het	20.54	Gene_rna-XR_006544398.2	exon-XR_006544398.2-1		rna-XR_006544398.2	exon-XR_006544398.2-5	5	NON_SYNONYMOUS_CODING	K/N	aaA/aaT	1886
2	15646023	T	A	SNP	Het	20.54	Gene_rna-XR_006544400.2	exon-XR_006544400.2-1		rna-XR_006544400.2	exon-XR_006544400.2-4	4	NON_SYNONYMOUS_CODING	K/N	aaA/aaT	1819
2	15646023	T	A	SNP	Het	20.54	Gene_rna-XR_006544395.2	exon-XR_006544395.2-1		rna-XR_006544395.2	exon-XR_006544395.2-6	6	NON_SYNONYMOUS_CODING	N/I	aAt/aTt	1909
2	15646023	T	A	SNP	Het	20.54	Gene_rna-XR_006544397.2	exon-XR_006544397.2-1		rna-XR_006544397.2	exon-XR_006544397.2-3	3	NON_SYNONYMOUS_CODING	K/N	aaA/aaT	1803
2	15646023	T	A	SNP	Het	20.54	Gene_rna-XR_006544401.2	exon-XR_006544401.2-1		rna-XR_006544401.2	exon-XR_006544401.2-4	4	NON_SYNONYMOUS_CODING	I/F	Att/Ttt	1831
2	15646397	G	A	SNP	Het	25.11	Gene_rna-XR_006544401.2	exon-XR_006544401.2-1		rna-XR_006544401.2	exon-XR_006544401.2-4	4	NON_SYNONYMOUS_CODING	T/I	aCa/aTa	1706
2	15647560	T	C	SNP	Hom	24.29	Gene_rna-XR_006544396.2	exon-XR_006544396.2-1		rna-XR_006544396.2	exon-XR_006544396.2-5	5	NON_SYNONYMOUS_CODING	Q/R	cAg/cGg	1367
2	15647560	T	C	SNP	Hom	24.29	Gene_rna-XR_006544398.2	exon-XR_006544398.2-1		rna-XR_006544398.2	exon-XR_006544398.2-5	5	NON_SYNONYMOUS_CODING	Q/R	cAg/cGg	1374
2	15647560	T	C	SNP	Hom	24.29	Gene_rna-XR_006544400.2	exon-XR_006544400.2-1		rna-XR_006544400.2	exon-XR_006544400.2-4	4	NON_SYNONYMOUS_CODING	Q/R	cAg/cGg	1307
2	15647560	T	C	SNP	Hom	24.29	Gene_rna-XR_006544395.2	exon-XR_006544395.2-1		rna-XR_006544395.2	exon-XR_006544395.2-6	6	NON_SYNONYMOUS_CODING	S/G	Agc/Ggc	1397
2	15647560	T	C	SNP	Hom	24.29	Gene_rna-XR_006544397.2	exon-XR_006544397.2-1		rna-XR_006544397.2	exon-XR_006544397.2-3	3	NON_SYNONYMOUS_CODING	Q/R	cAg/cGg	1291
2	15647600	G	C	SNP	Het	22.39	Gene_rna-XR_006544396.2	exon-XR_006544396.2-1		rna-XR_006544396.2	exon-XR_006544396.2-5	5	NON_SYNONYMOUS_CODING	R/G	Cgg/Ggg	1354
2	15647600	G	C	SNP	Het	22.39	Gene_rna-XR_006544398.2	exon-XR_006544398.2-1		rna-XR_006544398.2	exon-XR_006544398.2-5	5	NON_SYNONYMOUS_CODING	R/G	Cgg/Ggg	1361
2	15647600	G	C	SNP	Het	22.39	Gene_rna-XR_006544400.2	exon-XR_006544400.2-1		rna-XR_006544400.2	exon-XR_006544400.2-4	4	NON_SYNONYMOUS_CODING	R/G	Cgg/Ggg	1294
2	15647600	G	C	SNP	Het	22.39	Gene_rna-XR_006544395.2	exon-XR_006544395.2-1		rna-XR_006544395.2	exon-XR_006544395.2-6	6	NON_SYNONYMOUS_CODING	C/W	tgC/tgG	1383
2	15647600	G	C	SNP	Het	22.39	Gene_rna-XR_006544397.2	exon-XR_006544397.2-1		rna-XR_006544397.2	exon-XR_006544397.2-3	3	NON_SYNONYMOUS_CODING	R/G	Cgg/Ggg	1278
2	15647600	G	C	SNP	Het	22.39	Gene_rna-XR_006544401.2	exon-XR_006544401.2-1		rna-XR_006544401.2	exon-XR_006544401.2-4	4	NON_SYNONYMOUS_CODING	A/G	gCg/gGg	1305
2	15647902	A	C	SNP	Het	21.82	Gene_rna-XR_006544396.2	exon-XR_006544396.2-1		rna-XR_006544396.2	exon-XR_006544396.2-5	5	NON_SYNONYMOUS_CODING	M/R	aTg/aGg	1253
2	15647902	A	C	SNP	Het	21.82	Gene_rna-XR_006544398.2	exon-XR_006544398.2-1		rna-XR_006544398.2	exon-XR_006544398.2-5	5	NON_SYNONYMOUS_CODING	M/R	aTg/aGg	1260
2	15647902	A	C	SNP	Het	21.82	Gene_rna-XR_006544400.2	exon-XR_006544400.2-1		rna-XR_006544400.2	exon-XR_006544400.2-4	4	NON_SYNONYMOUS_CODING	M/R	aTg/aGg	1193
2	15647902	A	C	SNP	Het	21.82	Gene_rna-XR_006544395.2	exon-XR_006544395.2-1		rna-XR_006544395.2	exon-XR_006544395.2-6	6	NON_SYNONYMOUS_CODING	C/G	Tgt/Ggt	1283
2	15647902	A	C	SNP	Het	21.82	Gene_rna-XR_006544397.2	exon-XR_006544397.2-1		rna-XR_006544397.2	exon-XR_006544397.2-3	3	NON_SYNONYMOUS_CODING	M/R	aTg/aGg	1177
2	15647902	A	C	SNP	Het	21.82	Gene_rna-XR_006544401.2	exon-XR_006544401.2-1		rna-XR_006544401.2	exon-XR_006544401.2-4	4	NON_SYNONYMOUS_CODING	H/Q	caT/caG	1204
2	15648486	G	A	SNP	Het	24.2	Gene_rna-XR_006544395.2	exon-XR_006544395.2-1		rna-XR_006544395.2	exon-XR_006544395.2-6	6	NON_SYNONYMOUS_CODING	T/I	aCa/aTa	1088
2	15648521	A	G	SNP	Het	21.57	Gene_rna-XR_006544396.2	exon-XR_006544396.2-1		rna-XR_006544396.2	exon-XR_006544396.2-5	5	NON_SYNONYMOUS_CODING	Y/H	Tat/Cat	1047
2	15648521	A	G	SNP	Het	21.57	Gene_rna-XR_006544398.2	exon-XR_006544398.2-1		rna-XR_006544398.2	exon-XR_006544398.2-5	5	NON_SYNONYMOUS_CODING	Y/H	Tat/Cat	1054
2	15648521	A	G	SNP	Het	21.57	Gene_rna-XR_006544400.2	exon-XR_006544400.2-1		rna-XR_006544400.2	exon-XR_006544400.2-4	4	NON_SYNONYMOUS_CODING	Y/H	Tat/Cat	987
2	15648521	A	G	SNP	Het	21.57	Gene_rna-XR_006544397.2	exon-XR_006544397.2-1		rna-XR_006544397.2	exon-XR_006544397.2-3	3	NON_SYNONYMOUS_CODING	Y/H	Tat/Cat	971
2	15648521	A	G	SNP	Het	21.57	Gene_rna-XR_006544401.2	exon-XR_006544401.2-1		rna-XR_006544401.2	exon-XR_006544401.2-4	4	NON_SYNONYMOUS_CODING	L/S	tTa/tCa	998
2	15648624	G	T	SNP	Het	20.5	Gene_rna-XR_006544396.2	exon-XR_006544396.2-1		rna-XR_006544396.2	exon-XR_006544396.2-5	5	NON_SYNONYMOUS_CODING	F/L	ttC/ttA	1012
2	15648624	G	T	SNP	Het	20.5	Gene_rna-XR_006544398.2	exon-XR_006544398.2-1		rna-XR_006544398.2	exon-XR_006544398.2-5	5	NON_SYNONYMOUS_CODING	F/L	ttC/ttA	1019
2	15648624	G	T	SNP	Het	20.5	Gene_rna-XR_006544400.2	exon-XR_006544400.2-1		rna-XR_006544400.2	exon-XR_006544400.2-4	4	NON_SYNONYMOUS_CODING	F/L	ttC/ttA	952
2	15648624	G	T	SNP	Het	20.5	Gene_rna-XR_006544395.2	exon-XR_006544395.2-1		rna-XR_006544395.2	exon-XR_006544395.2-6	6	NON_SYNONYMOUS_CODING	S/Y	tCt/tAt	1042
2	15648624	G	T	SNP	Het	20.5	Gene_rna-XR_006544397.2	exon-XR_006544397.2-1		rna-XR_006544397.2	exon-XR_006544397.2-3	3	NON_SYNONYMOUS_CODING	F/L	ttC/ttA	936
2	15648624	G	T	SNP	Het	20.5	Gene_rna-XR_006544401.2	exon-XR_006544401.2-1		rna-XR_006544401.2	exon-XR_006544401.2-4	4	NON_SYNONYMOUS_CODING	L/I	Ctc/Atc	964
2	15648647	G	A	SNP	Het	23.93	Gene_rna-XR_006544396.2	exon-XR_006544396.2-1		rna-XR_006544396.2	exon-XR_006544396.2-5	5	NON_SYNONYMOUS_CODING	R/W	Cgg/Tgg	1005
2	15648647	G	A	SNP	Het	23.93	Gene_rna-XR_006544398.2	exon-XR_006544398.2-1		rna-XR_006544398.2	exon-XR_006544398.2-5	5	NON_SYNONYMOUS_CODING	R/W	Cgg/Tgg	1012
2	15648647	G	A	SNP	Het	23.93	Gene_rna-XR_006544400.2	exon-XR_006544400.2-1		rna-XR_006544400.2	exon-XR_006544400.2-4	4	NON_SYNONYMOUS_CODING	R/W	Cgg/Tgg	945
2	15648647	G	A	SNP	Het	23.93	Gene_rna-XR_006544397.2	exon-XR_006544397.2-1		rna-XR_006544397.2	exon-XR_006544397.2-3	3	NON_SYNONYMOUS_CODING	R/W	Cgg/Tgg	929
2	15648647	G	A	SNP	Het	23.93	Gene_rna-XR_006544401.2	exon-XR_006544401.2-1		rna-XR_006544401.2	exon-XR_006544401.2-4	4	NON_SYNONYMOUS_CODING	S/L	tCg/tTg	956
2	15648734	T	G	SNP	Het	23.5	Gene_rna-XR_006544396.2	exon-XR_006544396.2-1		rna-XR_006544396.2	exon-XR_006544396.2-5	5	NON_SYNONYMOUS_CODING	N/H	Aat/Cat	976
2	15648734	T	G	SNP	Het	23.5	Gene_rna-XR_006544398.2	exon-XR_006544398.2-1		rna-XR_006544398.2	exon-XR_006544398.2-5	5	NON_SYNONYMOUS_CODING	N/H	Aat/Cat	983
2	15648734	T	G	SNP	Het	23.5	Gene_rna-XR_006544400.2	exon-XR_006544400.2-1		rna-XR_006544400.2	exon-XR_006544400.2-4	4	NON_SYNONYMOUS_CODING	N/H	Aat/Cat	916
2	15648734	T	G	SNP	Het	23.5	Gene_rna-XR_006544395.2	exon-XR_006544395.2-1		rna-XR_006544395.2	exon-XR_006544395.2-6	6	NON_SYNONYMOUS_CODING	Q/H	caA/caC	1005
2	15648734	T	G	SNP	Het	23.5	Gene_rna-XR_006544397.2	exon-XR_006544397.2-1		rna-XR_006544397.2	exon-XR_006544397.2-3	3	NON_SYNONYMOUS_CODING	N/H	Aat/Cat	900
2	15648734	T	G	SNP	Het	23.5	Gene_rna-XR_006544401.2	exon-XR_006544401.2-1		rna-XR_006544401.2	exon-XR_006544401.2-4	4	NON_SYNONYMOUS_CODING	K/T	aAa/aCa	927
2	15648807	T	A	SNP	Hom	22.95	Gene_rna-XR_006544395.2	exon-XR_006544395.2-1		rna-XR_006544395.2	exon-XR_006544395.2-6	6	NON_SYNONYMOUS_CODING	Q/L	cAg/cTg	981
2	15648807	T	A	SNP	Hom	22.95	Gene_rna-XR_006544401.2	exon-XR_006544401.2-1		rna-XR_006544401.2	exon-XR_006544401.2-4	4	NON_SYNONYMOUS_CODING	S/C	Agc/Tgc	903
2	15648891	G	A	SNP	Het	27.59	Gene_rna-XR_006544395.2	exon-XR_006544395.2-1		rna-XR_006544395.2	exon-XR_006544395.2-6	6	NON_SYNONYMOUS_CODING	P/L	cCg/cTg	953
2	15648891	G	A	SNP	Het	27.59	Gene_rna-XR_006544401.2	exon-XR_006544401.2-1		rna-XR_006544401.2	exon-XR_006544401.2-4	4	NON_SYNONYMOUS_CODING	R/W	Cgg/Tgg	875
2	15649047	G	C	SNP	Het	20.47	Gene_rna-XR_006544395.2	exon-XR_006544395.2-1		rna-XR_006544395.2	exon-XR_006544395.2-6	6	NON_SYNONYMOUS_CODING	P/R	cCg/cGg	901
2	15649047	G	C	SNP	Het	20.47	Gene_rna-XR_006544401.2	exon-XR_006544401.2-1		rna-XR_006544401.2	exon-XR_006544401.2-4	4	NON_SYNONYMOUS_CODING	R/G	Cgg/Ggg	823
2	15649119	A	C	SNP	Het	24.2	Gene_rna-XR_006544396.2	exon-XR_006544396.2-1		rna-XR_006544396.2	exon-XR_006544396.2-5	5	NON_SYNONYMOUS_CODING	F/L	ttT/ttG	847
2	15649119	A	C	SNP	Het	24.2	Gene_rna-XR_006544398.2	exon-XR_006544398.2-1		rna-XR_006544398.2	exon-XR_006544398.2-5	5	NON_SYNONYMOUS_CODING	F/L	ttT/ttG	854
2	15649119	A	C	SNP	Het	24.2	Gene_rna-XR_006544400.2	exon-XR_006544400.2-1		rna-XR_006544400.2	exon-XR_006544400.2-4	4	NON_SYNONYMOUS_CODING	F/L	ttT/ttG	787
2	15649119	A	C	SNP	Het	24.2	Gene_rna-XR_006544395.2	exon-XR_006544395.2-1		rna-XR_006544395.2	exon-XR_006544395.2-6	6	NON_SYNONYMOUS_CODING	L/W	tTg/tGg	877
2	15649119	A	C	SNP	Het	24.2	Gene_rna-XR_006544397.2	exon-XR_006544397.2-1		rna-XR_006544397.2	exon-XR_006544397.2-3	3	NON_SYNONYMOUS_CODING	F/L	ttT/ttG	771
2	15649119	A	C	SNP	Het	24.2	Gene_rna-XR_006544401.2	exon-XR_006544401.2-1		rna-XR_006544401.2	exon-XR_006544401.2-4	4	NON_SYNONYMOUS_CODING	W/G	Tgg/Ggg	799
2	15649391	T	C	SNP	Het	23.12	Gene_rna-XR_006544396.2	exon-XR_006544396.2-1		rna-XR_006544396.2	exon-XR_006544396.2-5	5	NON_SYNONYMOUS_CODING	R/G	Agg/Ggg	757
2	15649391	T	C	SNP	Het	23.12	Gene_rna-XR_006544398.2	exon-XR_006544398.2-1		rna-XR_006544398.2	exon-XR_006544398.2-5	5	NON_SYNONYMOUS_CODING	R/G	Agg/Ggg	764
2	15649391	T	C	SNP	Het	23.12	Gene_rna-XR_006544400.2	exon-XR_006544400.2-1		rna-XR_006544400.2	exon-XR_006544400.2-4	4	NON_SYNONYMOUS_CODING	R/G	Agg/Ggg	697
2	15649391	T	C	SNP	Het	23.12	Gene_rna-XR_006544397.2	exon-XR_006544397.2-1		rna-XR_006544397.2	exon-XR_006544397.2-3	3	NON_SYNONYMOUS_CODING	R/G	Agg/Ggg	681
2	15649391	T	C	SNP	Het	23.12	Gene_rna-XR_006544401.2	exon-XR_006544401.2-1		rna-XR_006544401.2	exon-XR_006544401.2-4	4	NON_SYNONYMOUS_CODING	Q/R	cAg/cGg	708
2	15649416	A	G	SNP	Het	20.93	Gene_rna-XR_006544395.2	exon-XR_006544395.2-1		rna-XR_006544395.2	exon-XR_006544395.2-6	6	NON_SYNONYMOUS_CODING	V/A	gTt/gCt	778
2	15649416	A	G	SNP	Het	20.93	Gene_rna-XR_006544401.2	exon-XR_006544401.2-1		rna-XR_006544401.2	exon-XR_006544401.2-4	4	NON_SYNONYMOUS_CODING	F/L	Ttc/Ctc	700
2	15651899	A	G	SNP	Het	20.25	Gene_rna-XR_006544396.2	exon-XR_006544396.2-1		rna-XR_006544396.2	exon-XR_006544396.2-4	4	NON_SYNONYMOUS_CODING	Y/H	Tac/Cac	291
2	15651899	A	G	SNP	Het	20.25	Gene_rna-XR_006544398.2	exon-XR_006544398.2-1		rna-XR_006544398.2	exon-XR_006544398.2-4	4	NON_SYNONYMOUS_CODING	Y/H	Tac/Cac	298
2	15651899	A	G	SNP	Het	20.25	Gene_rna-XR_006544400.2	exon-XR_006544400.2-1		rna-XR_006544400.2	exon-XR_006544400.2-3	3	NON_SYNONYMOUS_CODING	Y/H	Tac/Cac	231
2	15651899	A	G	SNP	Het	20.25	Gene_rna-XR_006544397.2	exon-XR_006544397.2-1		rna-XR_006544397.2	exon-XR_006544397.2-2	2	NON_SYNONYMOUS_CODING	Y/H	Tac/Cac	215
2	15651899	A	G	SNP	Het	20.25	Gene_rna-XR_006544401.2	exon-XR_006544401.2-1		rna-XR_006544401.2	exon-XR_006544401.2-3	3	NON_SYNONYMOUS_CODING	V/A	gTa/gCa	242
2	16125935	G	C	SNP	Hom	18.69	Gene_rna-XR_006544464.2	exon-XR_006544464.2-1		rna-XR_006544464.2	exon-XR_006544464.2-5	5	NON_SYNONYMOUS_CODING	L/F	ttG/ttC	280
2	16125937	T	C	SNP	Hom	26.6	Gene_rna-XR_006544464.2	exon-XR_006544464.2-1		rna-XR_006544464.2	exon-XR_006544464.2-5	5	NON_SYNONYMOUS_CODING	L/P	cTc/cCc	281
2	16125940	T	A	SNP	Hom	21.09	Gene_rna-XR_006544464.2	exon-XR_006544464.2-1		rna-XR_006544464.2	exon-XR_006544464.2-5	5	NON_SYNONYMOUS_CODING	M/K	aTg/aAg	282
2	16329631	G	A	SNP	Het	15.96	Gene_rna-XR_006544421.2	exon-XR_006544421.2-1		rna-XR_006544421.2	exon-XR_006544421.2-7	7	NON_SYNONYMOUS_CODING	V/I	Gtc/Atc	1817
2	16329648	T	G	SNP	Het	5.1	Gene_rna-XR_006544427.2	exon-XR_006544427.2-1		rna-XR_006544427.2	exon-XR_006544427.2-7	7	NON_SYNONYMOUS_CODING	F/C	tTt/tGt	1798
2	16329825	G	A	SNP	Het	17.16	Gene_rna-XR_006544427.2	exon-XR_006544427.2-1		rna-XR_006544427.2	exon-XR_006544427.2-7	7	NON_SYNONYMOUS_CODING	R/H	cGt/cAt	1857
2	16330231	A	C	SNP	Het	21	Gene_rna-XR_006544421.2	exon-XR_006544421.2-1		rna-XR_006544421.2	exon-XR_006544421.2-7	7	NON_SYNONYMOUS_CODING	M/L	Atg/Ctg	2017
2	16330231	A	C	SNP	Het	21	Gene_rna-XR_006544427.2	exon-XR_006544427.2-1		rna-XR_006544427.2	exon-XR_006544427.2-7	7	NON_SYNONYMOUS_CODING	Q/H	caA/caC	1992
2	16443069	A	T	SNP	Het	5.71	Gene_gene-LOC123329174	Gene_gene-LOC123329174		gene-LOC123329174	id-LOC123329174-5	1	NON_SYNONYMOUS_CODING	H/Q	caT/caA	68
2	17075109	T	C	SNP	Het	23.17	gene-LOC102412560	LOC102412560		rna-XM_025266243.3	exon-XM_025266243.3-4	4	NON_SYNONYMOUS_CODING	K/E	Aag/Gag	124
2	17787093	A	G	SNP	Hom	26.52	gene-LOC102416621	LOC102416621		rna-XM_044927841.2	exon-XM_044927841.2-3	3	NON_SYNONYMOUS_CODING	H/R	cAt/cGt	103
2	17787093	A	G	SNP	Hom	26.52	gene-LOC102416621	LOC102416621		rna-XM_044927845.2	exon-XM_044927845.2-3	3	NON_SYNONYMOUS_CODING	H/R	cAt/cGt	103
2	17887354	T	C	SNP	Het	23.51	Gene_gene-LOC102389508	Gene_gene-LOC102389508		gene-LOC102389508	id-LOC102389508-2	2	NON_SYNONYMOUS_CODING	L/P	cTg/cCg	8
2	17888323	A	G	SNP	Het	20.92	Gene_gene-LOC102389508	Gene_gene-LOC102389508		gene-LOC102389508	id-LOC102389508-2	2	NON_SYNONYMOUS_CODING	H/R	cAc/cGc	331
2	17888815	G	T	SNP	Het	19.77	Gene_gene-LOC102389508	Gene_gene-LOC102389508		gene-LOC102389508	id-LOC102389508-2	2	NON_SYNONYMOUS_CODING	G/V	gGg/gTg	495
2	17888818	A	G	SNP	Het	19.97	Gene_gene-LOC102389508	Gene_gene-LOC102389508		gene-LOC102389508	id-LOC102389508-2	2	NON_SYNONYMOUS_CODING	Y/C	tAc/tGc	496
2	18584179	T	G	SNP	Hom	20.92	gene-MRAS	MRAS		rna-XM_045162029.1	exon-XM_045162029.1-1	1	NON_SYNONYMOUS_CODING	V/G	gTt/gGt	6
2	18584221	G	A	SNP	Hom	11.5	gene-MRAS	MRAS		rna-XM_045162029.1	exon-XM_045162029.1-1	1	NON_SYNONYMOUS_CODING	R/Q	cGg/cAg	20
2	18584615	G	A	SNP	Hom	21.83	gene-MRAS	MRAS		rna-XM_045162029.1	exon-XM_045162029.1-2	2	NON_SYNONYMOUS_CODING	E/K	Gaa/Aaa	151
2	18584671	A	C	SNP	Hom	21.61	gene-MRAS	MRAS		rna-XM_045162029.1	exon-XM_045162029.1-2	2	NON_SYNONYMOUS_CODING	E/D	gaA/gaC	169
2	18584733	C	A	SNP	Het	10.56	gene-MRAS	MRAS		rna-XM_045162029.1	exon-XM_045162029.1-2	2	NON_SYNONYMOUS_CODING	T/K	aCa/aAa	190
2	18584753	C	T	SNP	Het	6.18	gene-MRAS	MRAS		rna-XM_045162029.1	exon-XM_045162029.1-2	2	NON_SYNONYMOUS_CODING	R/C	Cgt/Tgt	197
2	18584756	T	C	SNP	Het	9.57	gene-MRAS	MRAS		rna-XM_045162029.1	exon-XM_045162029.1-2	2	NON_SYNONYMOUS_CODING	W/R	Tgg/Cgg	198
2	18584795	G	A	SNP	Het	20	gene-MRAS	MRAS		rna-XM_045162029.1	exon-XM_045162029.1-2	2	NON_SYNONYMOUS_CODING	V/M	Gtg/Atg	211
2	18584802	G	T	SNP	Het	10.26	gene-MRAS	MRAS		rna-XM_045162029.1	exon-XM_045162029.1-2	2	NON_SYNONYMOUS_CODING	W/L	tGg/tTg	213
2	19084628	G	A	SNP	Het	23.03	gene-MRS2	MRS2		rna-XM_045162664.1	exon-XM_045162664.1-1	1	NON_SYNONYMOUS_CODING	G/S	Ggc/Agc	32
2	19195599	T	G	SNP	Hom	22.61	Gene_rna-XR_003103933.3	exon-XR_003103933.3-1		rna-XR_003103933.3	exon-XR_003103933.3-3	3	NON_SYNONYMOUS_CODING	K/N	aaA/aaC	508
2	19195599	T	G	SNP	Hom	22.61	Gene_rna-XR_006544527.2	exon-XR_006544527.2-1		rna-XR_006544527.2	exon-XR_006544527.2-4	4	NON_SYNONYMOUS_CODING	K/N	aaA/aaC	703
2	19195798	T	C	SNP	Het	6.22	Gene_rna-XR_003103933.3	exon-XR_003103933.3-1		rna-XR_003103933.3	exon-XR_003103933.3-3	3	NON_SYNONYMOUS_CODING	K/R	aAa/aGa	442
2	19195798	T	C	SNP	Het	6.22	Gene_rna-XR_006544527.2	exon-XR_006544527.2-1		rna-XR_006544527.2	exon-XR_006544527.2-4	4	NON_SYNONYMOUS_CODING	K/R	aAa/aGa	637
2	19195948	A	G	SNP	Hom	26.97	Gene_rna-XR_003103933.3	exon-XR_003103933.3-1		rna-XR_003103933.3	exon-XR_003103933.3-3	3	NON_SYNONYMOUS_CODING	F/S	tTc/tCc	392
2	19195948	A	G	SNP	Hom	26.97	Gene_rna-XR_006544527.2	exon-XR_006544527.2-1		rna-XR_006544527.2	exon-XR_006544527.2-4	4	NON_SYNONYMOUS_CODING	F/S	tTc/tCc	587
2	19248056	C	T	SNP	Het	22.85	gene-KIAA0319	KIAA0319		rna-XM_045162685.1	exon-XM_045162685.1-6	6	NON_SYNONYMOUS_CODING	V/M	Gtg/Atg	353
2	19248056	C	T	SNP	Het	22.85	gene-KIAA0319	KIAA0319		rna-XM_045162686.1	exon-XM_045162686.1-6	6	NON_SYNONYMOUS_CODING	V/M	Gtg/Atg	353
2	19248056	C	T	SNP	Het	22.85	gene-KIAA0319	KIAA0319		rna-XM_045162687.1	exon-XM_045162687.1-5	5	NON_SYNONYMOUS_CODING	V/M	Gtg/Atg	353
2	19248056	C	T	SNP	Het	22.85	gene-KIAA0319	KIAA0319		rna-XM_045162688.1	exon-XM_045162688.1-6	6	NON_SYNONYMOUS_CODING	V/M	Gtg/Atg	353
2	19515044	A	C	SNP	Het	20.78	Gene_rna-XR_003103950.3	exon-XR_003103950.3-1		rna-XR_003103950.3	exon-XR_003103950.3-1	1	NON_SYNONYMOUS_CODING	Q/P	cAg/cCg	15
2	20147792	T	C	SNP	Het	24.19	Gene_rna-XR_006640712.1	exon-XR_006640712.1-1		rna-XR_006640712.1	exon-XR_006640712.1-5	5	NON_SYNONYMOUS_CODING	H/R	cAc/cGc	743
2	20147792	T	C	SNP	Het	24.19	Gene_rna-XR_006640711.1	exon-XR_006640711.1-1		rna-XR_006640711.1	exon-XR_006640711.1-5	5	NON_SYNONYMOUS_CODING	T/A	Acc/Gcc	918
2	20147964	T	C	SNP	Het	21.56	Gene_rna-XR_006640712.1	exon-XR_006640712.1-1		rna-XR_006640712.1	exon-XR_006640712.1-5	5	NON_SYNONYMOUS_CODING	T/A	Act/Gct	686
2	20147987	G	A	SNP	Het	25.41	Gene_rna-XR_006640712.1	exon-XR_006640712.1-1		rna-XR_006640712.1	exon-XR_006640712.1-5	5	NON_SYNONYMOUS_CODING	P/L	cCg/cTg	678
2	20147987	G	A	SNP	Het	25.41	Gene_rna-XR_006640711.1	exon-XR_006640711.1-1		rna-XR_006640711.1	exon-XR_006640711.1-5	5	NON_SYNONYMOUS_CODING	R/C	Cgc/Tgc	853
2	20148008	G	A	SNP	Het	19.67	Gene_rna-XR_006640712.1	exon-XR_006640712.1-1		rna-XR_006640712.1	exon-XR_006640712.1-5	5	NON_SYNONYMOUS_CODING	A/V	gCt/gTt	671
2	20148020	G	T	SNP	Het	16.92	Gene_rna-XR_006640712.1	exon-XR_006640712.1-1		rna-XR_006640712.1	exon-XR_006640712.1-5	5	NON_SYNONYMOUS_CODING	A/E	gCg/gAg	667
2	20148021	C	T	SNP	Het	20.01	Gene_rna-XR_006640712.1	exon-XR_006640712.1-1		rna-XR_006640712.1	exon-XR_006640712.1-5	5	NON_SYNONYMOUS_CODING	A/T	Gcg/Acg	667
2	20148079	A	G	SNP	Het	19.86	Gene_rna-XR_006640711.1	exon-XR_006640711.1-1		rna-XR_006640711.1	exon-XR_006640711.1-5	5	NON_SYNONYMOUS_CODING	V/A	gTt/gCt	822
2	20148199	A	C	SNP	Het	12.88	Gene_rna-XR_006640712.1	exon-XR_006640712.1-1		rna-XR_006640712.1	exon-XR_006640712.1-5	5	NON_SYNONYMOUS_CODING	F/L	ttT/ttG	607
2	20148199	A	C	SNP	Het	12.88	Gene_rna-XR_006640711.1	exon-XR_006640711.1-1		rna-XR_006640711.1	exon-XR_006640711.1-5	5	NON_SYNONYMOUS_CODING	F/C	tTt/tGt	782
2	20148301	C	T	SNP	Het	20.07	Gene_rna-XR_006640712.1	exon-XR_006640712.1-1		rna-XR_006640712.1	exon-XR_006640712.1-5	5	NON_SYNONYMOUS_CODING	M/I	atG/atA	573
2	20148301	C	T	SNP	Het	20.07	Gene_rna-XR_006640711.1	exon-XR_006640711.1-1		rna-XR_006640711.1	exon-XR_006640711.1-5	5	NON_SYNONYMOUS_CODING	C/Y	tGt/tAt	748
2	20148302	A	G	SNP	Het	19.3	Gene_rna-XR_006640712.1	exon-XR_006640712.1-1		rna-XR_006640712.1	exon-XR_006640712.1-5	5	NON_SYNONYMOUS_CODING	M/T	aTg/aCg	573
2	20148302	A	G	SNP	Het	19.3	Gene_rna-XR_006640711.1	exon-XR_006640711.1-1		rna-XR_006640711.1	exon-XR_006640711.1-5	5	NON_SYNONYMOUS_CODING	C/R	Tgt/Cgt	748
2	20148304	A	G	SNP	Het	20.64	Gene_rna-XR_006640711.1	exon-XR_006640711.1-1		rna-XR_006640711.1	exon-XR_006640711.1-5	5	NON_SYNONYMOUS_CODING	L/P	cTa/cCa	747
2	20148454	C	T	SNP	Het	16.55	Gene_rna-XR_006640711.1	exon-XR_006640711.1-1		rna-XR_006640711.1	exon-XR_006640711.1-5	5	NON_SYNONYMOUS_CODING	G/E	gGa/gAa	697
2	20148456	T	C	SNP	Het	16.55	Gene_rna-XR_006640712.1	exon-XR_006640712.1-1		rna-XR_006640712.1	exon-XR_006640712.1-5	5	NON_SYNONYMOUS_CODING	R/G	Agg/Ggg	522
2	20148487	A	G	SNP	Het	25.51	Gene_rna-XR_006640711.1	exon-XR_006640711.1-1		rna-XR_006640711.1	exon-XR_006640711.1-5	5	NON_SYNONYMOUS_CODING	I/T	aTt/aCt	686
2	20174008	C	T	SNP	Het	24.42	gene-SCGN	SCGN		rna-XM_044928046.2	exon-XM_044928046.2-3	3	NON_SYNONYMOUS_CODING	T/M	aCg/aTg	67
2	20174008	C	T	SNP	Het	24.42	gene-SCGN	SCGN		rna-XM_044928043.2	exon-XM_044928043.2-3	3	NON_SYNONYMOUS_CODING	T/M	aCg/aTg	67
2	20174008	C	T	SNP	Het	24.42	gene-SCGN	SCGN		rna-XM_006051214.4	exon-XM_006051214.4-3	3	NON_SYNONYMOUS_CODING	T/M	aCg/aTg	67
2	20366235	A	T	SNP	Het	22.87	Gene_rna-XR_006549082.1	exon-XR_006549082.1-1		rna-XR_006549082.1	exon-XR_006549082.1-10	10	NON_SYNONYMOUS_CODING	I/F	Att/Ttt	509
2	20366255	A	T	SNP	Het	21.52	Gene_rna-XR_006549082.1	exon-XR_006549082.1-1		rna-XR_006549082.1	exon-XR_006549082.1-10	10	NON_SYNONYMOUS_CODING	L/F	ttA/ttT	515
2	20407763	G	A	SNP	Het	19.68	gene-SLC17A3	SLC17A3		rna-XM_006051211.3	exon-XM_006051211.3-5	5	NON_SYNONYMOUS_CODING	L/F	Ctt/Ttt	147
2	20407763	G	A	SNP	Het	19.68	gene-SLC17A3	SLC17A3		rna-XM_006051212.3	exon-XM_006051212.3-5	5	NON_SYNONYMOUS_CODING	L/F	Ctt/Ttt	147
2	20504842	G	T	SNP	Het	24.58	gene-H1-1	H1-1		rna-XM_006048028.4	exon-XM_006048028.4-1	1	NON_SYNONYMOUS_CODING	P/Q	cCa/cAa	7
2	20556331	G	T	SNP	Het	19.88	Gene_rna-XR_326629.4	exon-XR_326629.4-1		rna-XR_326629.4	exon-XR_326629.4-2	2	NON_SYNONYMOUS_CODING	G/C	Ggt/Tgt	81
2	20556331	G	T	SNP	Het	19.88	gene-HFE	HFE		rna-XM_006048027.4	exon-XM_006048027.4-2	2	NON_SYNONYMOUS_CODING	R/L	cGg/cTg	26
2	20556346	A	G	SNP	Hom	21.55	Gene_rna-XR_326629.4	exon-XR_326629.4-1		rna-XR_326629.4	exon-XR_326629.4-2	2	NON_SYNONYMOUS_CODING	T/A	Act/Gct	86
2	20556346	A	G	SNP	Hom	21.55	gene-HFE	HFE		rna-XM_006048027.4	exon-XM_006048027.4-2	2	NON_SYNONYMOUS_CODING	H/R	cAc/cGc	31
2	20586731	G	A	SNP	Hom	23.94	Gene_rna-XR_006549088.2	exon-XR_006549088.2-1		rna-XR_006549088.2	exon-XR_006549088.2-1	1	NON_SYNONYMOUS_CODING	T/I	aCc/aTc	379
2	20586998	T	C	SNP	Het	24.12	Gene_rna-XR_006549088.2	exon-XR_006549088.2-1		rna-XR_006549088.2	exon-XR_006549088.2-1	1	NON_SYNONYMOUS_CODING	N/S	aAc/aGc	290
2	20587251	T	G	SNP	Het	23.97	Gene_rna-XR_006549088.2	exon-XR_006549088.2-1		rna-XR_006549088.2	exon-XR_006549088.2-1	1	NON_SYNONYMOUS_CODING	K/Q	Aag/Cag	206
2	20594199	A	G	SNP	Hom	27.65	Gene_rna-XR_006549087.2	exon-XR_006549087.2-1		rna-XR_006549087.2	exon-XR_006549087.2-1	1	NON_SYNONYMOUS_CODING	N/S	aAt/aGt	275
2	20595929	C	T	SNP	Hom	31.61	Gene_rna-XR_006549087.2	exon-XR_006549087.2-1		rna-XR_006549087.2	exon-XR_006549087.2-2	2	NON_SYNONYMOUS_CODING	S/L	tCa/tTa	412
2	20599134	C	T	SNP	Hom	20.42	Gene_rna-XR_003112496.3	exon-XR_003112496.3-1		rna-XR_003112496.3	exon-XR_003112496.3-1	1	NON_SYNONYMOUS_CODING	L/F	Ctc/Ttc	316
2	20599134	C	T	SNP	Hom	20.42	Gene_rna-XR_326627.4	exon-XR_326627.4-1		rna-XR_326627.4	exon-XR_326627.4-1	1	NON_SYNONYMOUS_CODING	L/F	Ctc/Ttc	316
2	20599804	T	C	SNP	Hom	21.32	Gene_rna-XR_003112496.3	exon-XR_003112496.3-1		rna-XR_003112496.3	exon-XR_003112496.3-1	1	NON_SYNONYMOUS_CODING	V/A	gTa/gCa	539
2	20599804	T	C	SNP	Hom	21.32	Gene_rna-XR_326627.4	exon-XR_326627.4-1		rna-XR_326627.4	exon-XR_326627.4-1	1	NON_SYNONYMOUS_CODING	V/A	gTa/gCa	539
2	20600977	A	T	SNP	Hom	19.61	Gene_rna-XR_003112496.3	exon-XR_003112496.3-1		rna-XR_003112496.3	exon-XR_003112496.3-1	1	NON_SYNONYMOUS_CODING	Y/F	tAt/tTt	930
2	20600977	A	T	SNP	Hom	19.61	Gene_rna-XR_326627.4	exon-XR_326627.4-1		rna-XR_326627.4	exon-XR_326627.4-1	1	NON_SYNONYMOUS_CODING	Y/F	tAt/tTt	930
2	20600981	A	T	SNP	Hom	21.47	Gene_rna-XR_003112496.3	exon-XR_003112496.3-1		rna-XR_003112496.3	exon-XR_003112496.3-1	1	NON_SYNONYMOUS_CODING	L/F	ttA/ttT	931
2	20600981	A	T	SNP	Hom	21.47	Gene_rna-XR_326627.4	exon-XR_326627.4-1		rna-XR_326627.4	exon-XR_326627.4-1	1	NON_SYNONYMOUS_CODING	L/F	ttA/ttT	931
2	20600983	A	T	SNP	Het	18.51	Gene_rna-XR_003112496.3	exon-XR_003112496.3-1		rna-XR_003112496.3	exon-XR_003112496.3-1	1	NON_SYNONYMOUS_CODING	K/I	aAa/aTa	932
2	20600983	A	T	SNP	Het	18.51	Gene_rna-XR_326627.4	exon-XR_326627.4-1		rna-XR_326627.4	exon-XR_326627.4-1	1	NON_SYNONYMOUS_CODING	K/I	aAa/aTa	932
2	20601084	C	T	SNP	Hom	24.02	Gene_rna-XR_003112496.3	exon-XR_003112496.3-1		rna-XR_003112496.3	exon-XR_003112496.3-1	1	NON_SYNONYMOUS_CODING	L/F	Ctt/Ttt	966
2	20601084	C	T	SNP	Hom	24.02	Gene_rna-XR_326627.4	exon-XR_326627.4-1		rna-XR_326627.4	exon-XR_326627.4-1	1	NON_SYNONYMOUS_CODING	L/F	Ctt/Ttt	966
2	20618241	T	C	SNP	Hom	22.73	Gene_rna-XR_006549089.2	exon-XR_006549089.2-1		rna-XR_006549089.2	exon-XR_006549089.2-1	1	NON_SYNONYMOUS_CODING	L/P	cTg/cCg	313
2	20643543	C	T	SNP	Het	24.86	gene-LOC102410341	LOC102410341		rna-XM_006048008.4	exon-XM_006048008.4-1	1	NON_SYNONYMOUS_CODING	P/S	Ccc/Tcc	128
2	20643737	T	A	SNP	Het	22.81	gene-LOC102410341	LOC102410341		rna-XM_006048008.4	exon-XM_006048008.4-1	1	NON_SYNONYMOUS_CODING	N/K	aaT/aaA	192
2	20742229	G	A	SNP	Hom	19.84	Gene_rna-XR_006549107.2	exon-XR_006549107.2-1		rna-XR_006549107.2	exon-XR_006549107.2-2	2	NON_SYNONYMOUS_CODING	R/K	aGa/aAa	58
2	20742238	G	A	SNP	Hom	23.77	Gene_rna-XR_006549107.2	exon-XR_006549107.2-1		rna-XR_006549107.2	exon-XR_006549107.2-2	2	NON_SYNONYMOUS_CODING	R/Q	cGg/cAg	61
2	20742399	G	A	SNP	Hom	20.37	Gene_rna-XR_006549107.2	exon-XR_006549107.2-1		rna-XR_006549107.2	exon-XR_006549107.2-2	2	NON_SYNONYMOUS_CODING	E/K	Gag/Aag	115
2	20742892	C	T	SNP	Het	21.46	Gene_rna-XR_006549107.2	exon-XR_006549107.2-1		rna-XR_006549107.2	exon-XR_006549107.2-2	2	NON_SYNONYMOUS_CODING	T/I	aCt/aTt	279
2	20742900	T	G	SNP	Het	23.45	Gene_rna-XR_006549107.2	exon-XR_006549107.2-1		rna-XR_006549107.2	exon-XR_006549107.2-2	2	NON_SYNONYMOUS_CODING	W/G	Tgg/Ggg	282
2	20744122	G	A	SNP	Het	14.07	Gene_rna-XR_006549107.2	exon-XR_006549107.2-1		rna-XR_006549107.2	exon-XR_006549107.2-3	3	NON_SYNONYMOUS_CODING	G/R	Gga/Aga	515
2	20744489	A	T	SNP	Het	19.86	Gene_rna-XR_006549107.2	exon-XR_006549107.2-1		rna-XR_006549107.2	exon-XR_006549107.2-3	3	NON_SYNONYMOUS_CODING	E/V	gAa/gTa	637
2	20744534	A	G	SNP	Hom	27.48	Gene_rna-XR_006549107.2	exon-XR_006549107.2-1		rna-XR_006549107.2	exon-XR_006549107.2-3	3	NON_SYNONYMOUS_CODING	N/S	aAt/aGt	652
2	20744575	G	A	SNP	Het	15.86	Gene_rna-XR_006549107.2	exon-XR_006549107.2-1		rna-XR_006549107.2	exon-XR_006549107.2-3	3	NON_SYNONYMOUS_CODING	D/N	Gac/Aac	666
2	20744579	G	A	SNP	Het	23.03	Gene_rna-XR_006549107.2	exon-XR_006549107.2-1		rna-XR_006549107.2	exon-XR_006549107.2-3	3	NON_SYNONYMOUS_CODING	S/N	aGc/aAc	667
2	20751779	A	G	SNP	Het	20.46	gene-LOC102403511	LOC102403511		rna-XM_025295850.3	exon-XM_025295850.3-2	2	NON_SYNONYMOUS_CODING	Y/C	tAc/tGc	53
2	20751779	A	G	SNP	Het	20.46	gene-LOC102403511	LOC102403511		rna-XM_025295880.3	exon-XM_025295880.3-2	2	NON_SYNONYMOUS_CODING	Y/C	tAc/tGc	44
2	20751779	A	G	SNP	Het	20.46	gene-LOC102403511	LOC102403511		rna-XM_025295893.3	exon-XM_025295893.3-2	2	NON_SYNONYMOUS_CODING	Y/C	tAc/tGc	53
2	20751779	A	G	SNP	Het	20.46	gene-LOC102403511	LOC102403511		rna-XM_025295884.3	exon-XM_025295884.3-2	2	NON_SYNONYMOUS_CODING	Y/C	tAc/tGc	44
2	20751779	A	G	SNP	Het	20.46	gene-LOC102403511	LOC102403511		rna-XM_025295886.3	exon-XM_025295886.3-2	2	NON_SYNONYMOUS_CODING	Y/C	tAc/tGc	44
2	20751808	C	T	SNP	Het	24.64	gene-LOC102403511	LOC102403511		rna-XM_025295850.3	exon-XM_025295850.3-2	2	NON_SYNONYMOUS_CODING	R/C	Cgt/Tgt	63
2	20751808	C	T	SNP	Het	24.64	gene-LOC102403511	LOC102403511		rna-XM_025295880.3	exon-XM_025295880.3-2	2	NON_SYNONYMOUS_CODING	R/C	Cgt/Tgt	54
2	20751808	C	T	SNP	Het	24.64	gene-LOC102403511	LOC102403511		rna-XM_025295893.3	exon-XM_025295893.3-2	2	NON_SYNONYMOUS_CODING	R/C	Cgt/Tgt	63
2	20751808	C	T	SNP	Het	24.64	gene-LOC102403511	LOC102403511		rna-XM_025295884.3	exon-XM_025295884.3-2	2	NON_SYNONYMOUS_CODING	R/C	Cgt/Tgt	54
2	20751808	C	T	SNP	Het	24.64	gene-LOC102403511	LOC102403511		rna-XM_025295886.3	exon-XM_025295886.3-2	2	NON_SYNONYMOUS_CODING	R/C	Cgt/Tgt	54
2	20790962	T	C	SNP	Hom	27.83	Gene_rna-XR_003112324.3	exon-XR_003112324.3-1		rna-XR_003112324.3	exon-XR_003112324.3-1	1	NON_SYNONYMOUS_CODING	L/P	cTc/cCc	13
2	20995222	G	A	SNP	Het	22.47	gene-TRNAR-ACG-6	TRNAR-ACG		rna-TRNAR-ACG-6	exon-TRNAR-ACG-6-1	1	NON_SYNONYMOUS_CODING	R/C	Cgt/Tgt	9
2	21046164	G	T	SNP	Hom	20.8	gene-LOC102392571	LOC102392571		rna-XM_025296366.3	exon-XM_025296366.3-1	1	NON_SYNONYMOUS_CODING	G/V	gGt/gTt	22
2	21046335	T	G	SNP	Hom	29.46	gene-LOC102392571	LOC102392571		rna-XM_025296366.3	exon-XM_025296366.3-1	1	NON_SYNONYMOUS_CODING	L/R	cTt/cGt	79
2	21164623	T	C	SNP	Hom	24.49	gene-POM121L2	POM121L2		rna-XM_006058419.4	exon-XM_006058419.4-1	1	NON_SYNONYMOUS_CODING	I/V	Atc/Gtc	341
2	21164808	T	C	SNP	Het	24.48	gene-POM121L2	POM121L2		rna-XM_006058419.4	exon-XM_006058419.4-1	1	NON_SYNONYMOUS_CODING	Q/R	cAg/cGg	279
2	21165040	T	C	SNP	Het	20.96	gene-POM121L2	POM121L2		rna-XM_006058419.4	exon-XM_006058419.4-1	1	NON_SYNONYMOUS_CODING	K/E	Aag/Gag	202
2	21194509	C	T	SNP	Het	19.54	Gene_rna-XR_006549104.2	exon-XR_006549104.2-1		rna-XR_006549104.2	exon-XR_006549104.2-1	1	NON_SYNONYMOUS_CODING	P/L	cCt/cTt	70
2	21194649	G	A	SNP	Het	20.74	Gene_rna-XR_006549103.2	exon-XR_006549103.2-1		rna-XR_006549103.2	exon-XR_006549103.2-1	1	NON_SYNONYMOUS_CODING	G/D	gGc/gAc	117
2	21194649	G	A	SNP	Het	20.74	Gene_rna-XR_006549104.2	exon-XR_006549104.2-1		rna-XR_006549104.2	exon-XR_006549104.2-1	1	NON_SYNONYMOUS_CODING	A/T	Gct/Act	117
2	21346188	C	G	SNP	Het	23.15	gene-TRNAR-ACG-10	TRNAR-ACG		rna-TRNAR-ACG-10	exon-TRNAR-ACG-10-1	1	NON_SYNONYMOUS_CODING	W/C	tgG/tgC	6
2	21492481	C	A	SNP	Het	20.54	Gene_gene-LOC102397435	Gene_gene-LOC102397435		gene-LOC102397435	id-LOC102397435	1	NON_SYNONYMOUS_CODING	Q/K	Caa/Aaa	103
2	21492568	T	C	SNP	Het	19.58	Gene_gene-LOC102397435	Gene_gene-LOC102397435		gene-LOC102397435	id-LOC102397435	1	NON_SYNONYMOUS_CODING	C/R	Tgt/Cgt	132
2	21492569	G	A	SNP	Het	20.18	Gene_gene-LOC102397435	Gene_gene-LOC102397435		gene-LOC102397435	id-LOC102397435	1	NON_SYNONYMOUS_CODING	C/Y	tGt/tAt	132
2	21492671	C	T	SNP	Het	23.63	Gene_gene-LOC102397435	Gene_gene-LOC102397435		gene-LOC102397435	id-LOC102397435	1	NON_SYNONYMOUS_CODING	P/L	cCt/cTt	166
2	21492715	G	A	SNP	Het	20.48	Gene_gene-LOC102397435	Gene_gene-LOC102397435		gene-LOC102397435	id-LOC102397435	1	NON_SYNONYMOUS_CODING	V/I	Gta/Ata	181
2	21492993	T	G	SNP	Het	22.26	Gene_gene-LOC102397435	Gene_gene-LOC102397435		gene-LOC102397435	id-LOC102397435	1	NON_SYNONYMOUS_CODING	H/Q	caT/caG	273
2	21492995	G	C	SNP	Hom	28.13	Gene_gene-LOC102397435	Gene_gene-LOC102397435		gene-LOC102397435	id-LOC102397435	1	NON_SYNONYMOUS_CODING	R/P	cGt/cCt	274
2	21493001	C	T	SNP	Het	21.37	Gene_gene-LOC102397435	Gene_gene-LOC102397435		gene-LOC102397435	id-LOC102397435	1	NON_SYNONYMOUS_CODING	P/L	cCt/cTt	276
2	21493022	A	G	SNP	Hom	24.41	Gene_gene-LOC102397435	Gene_gene-LOC102397435		gene-LOC102397435	id-LOC102397435	1	NON_SYNONYMOUS_CODING	Y/C	tAc/tGc	283
2	21493025	C	T	SNP	Hom	20.96	Gene_gene-LOC102397435	Gene_gene-LOC102397435		gene-LOC102397435	id-LOC102397435	1	NON_SYNONYMOUS_CODING	T/M	aCg/aTg	284
2	21493114	C	T	SNP	Hom	22.63	Gene_gene-LOC102397435	Gene_gene-LOC102397435		gene-LOC102397435	id-LOC102397435	1	NON_SYNONYMOUS_CODING	R/W	Cgg/Tgg	314
2	21493216	T	C	SNP	Het	24.33	Gene_gene-LOC102397435	Gene_gene-LOC102397435		gene-LOC102397435	id-LOC102397435	1	NON_SYNONYMOUS_CODING	S/P	Tcc/Ccc	348
2	21662439	A	G	SNP	Het	20.52	gene-LOC102414078	LOC102414078		rna-XM_006051446.4	exon-XM_006051446.4-1	1	NON_SYNONYMOUS_CODING	T/A	Acc/Gcc	8
2	21681592	C	G	SNP	Het	17.01	Gene_gene-LOC102414415	Gene_gene-LOC102414415		gene-LOC102414415	id-LOC102414415	2	NON_SYNONYMOUS_CODING	G/R	Ggg/Cgg	643
2	21681766	A	G	SNP	Het	20.71	Gene_gene-LOC102414415	Gene_gene-LOC102414415		gene-LOC102414415	id-LOC102414415	2	NON_SYNONYMOUS_CODING	S/P	Tct/Cct	585
2	21681781	T	C	SNP	Hom	29.45	Gene_gene-LOC102414415	Gene_gene-LOC102414415		gene-LOC102414415	id-LOC102414415	2	NON_SYNONYMOUS_CODING	S/G	Agc/Ggc	580
2	21681793	T	C	SNP	Hom	23.66	Gene_gene-LOC102414415	Gene_gene-LOC102414415		gene-LOC102414415	id-LOC102414415	2	NON_SYNONYMOUS_CODING	I/V	Atc/Gtc	576
2	21681831	A	G	SNP	Het	16.9	Gene_gene-LOC102414415	Gene_gene-LOC102414415		gene-LOC102414415	id-LOC102414415	2	NON_SYNONYMOUS_CODING	V/A	gTg/gCg	563
2	21681867	T	C	SNP	Hom	22.62	Gene_gene-LOC102414415	Gene_gene-LOC102414415		gene-LOC102414415	id-LOC102414415	2	NON_SYNONYMOUS_CODING	N/S	aAc/aGc	551
2	21681921	G	C	SNP	Het	21.83	Gene_gene-LOC102414415	Gene_gene-LOC102414415		gene-LOC102414415	id-LOC102414415	2	NON_SYNONYMOUS_CODING	S/C	tCt/tGt	533
2	21681951	T	G	SNP	Het	21.09	Gene_gene-LOC102414415	Gene_gene-LOC102414415		gene-LOC102414415	id-LOC102414415	2	NON_SYNONYMOUS_CODING	K/T	aAa/aCa	523
2	21682008	A	G	SNP	Het	16.78	Gene_gene-LOC102414415	Gene_gene-LOC102414415		gene-LOC102414415	id-LOC102414415	2	NON_SYNONYMOUS_CODING	I/T	aTa/aCa	504
2	21682014	C	T	SNP	Hom	24.89	Gene_gene-LOC102414415	Gene_gene-LOC102414415		gene-LOC102414415	id-LOC102414415	2	NON_SYNONYMOUS_CODING	R/K	aGa/aAa	502
2	21682128	G	A	SNP	Het	15.28	Gene_gene-LOC102414415	Gene_gene-LOC102414415		gene-LOC102414415	id-LOC102414415	2	NON_SYNONYMOUS_CODING	P/L	cCa/cTa	464
2	21682147	T	A	SNP	Het	13.3	Gene_gene-LOC102414415	Gene_gene-LOC102414415		gene-LOC102414415	id-LOC102414415	2	NON_SYNONYMOUS_CODING	R/W	Agg/Tgg	458
2	21682150	C	T	SNP	Het	16.63	Gene_gene-LOC102414415	Gene_gene-LOC102414415		gene-LOC102414415	id-LOC102414415	2	NON_SYNONYMOUS_CODING	G/R	Gga/Aga	457
2	21682316	C	A	SNP	Het	16.04	Gene_gene-LOC102414415	Gene_gene-LOC102414415		gene-LOC102414415	id-LOC102414415	2	NON_SYNONYMOUS_CODING	L/F	ttG/ttT	401
2	21682317	A	C	SNP	Het	13.56	Gene_gene-LOC102414415	Gene_gene-LOC102414415		gene-LOC102414415	id-LOC102414415	2	NON_SYNONYMOUS_CODING	L/W	tTg/tGg	401
2	21682485	T	A	SNP	Het	18.09	Gene_gene-LOC102414415	Gene_gene-LOC102414415		gene-LOC102414415	id-LOC102414415	2	NON_SYNONYMOUS_CODING	Y/F	tAc/tTc	345
2	21682554	G	A	SNP	Het	25.95	Gene_gene-LOC102414415	Gene_gene-LOC102414415		gene-LOC102414415	id-LOC102414415	2	NON_SYNONYMOUS_CODING	A/V	gCg/gTg	322
2	21682554	G	C	SNP	Het	25.95	Gene_gene-LOC102414415	Gene_gene-LOC102414415		gene-LOC102414415	id-LOC102414415	2	NON_SYNONYMOUS_CODING	A/G	gCg/gGg	322
2	21749618	A	G	SNP	Het	20.57	Gene_gene-LOC102407832	Gene_gene-LOC102407832		gene-LOC102407832	id-LOC102407832	1	NON_SYNONYMOUS_CODING	W/R	Tgg/Cgg	310
2	21750163	T	A	SNP	Het	7.77	Gene_gene-LOC102407832	Gene_gene-LOC102407832		gene-LOC102407832	id-LOC102407832	1	NON_SYNONYMOUS_CODING	Y/F	tAt/tTt	128
2	21750203	T	C	SNP	Het	7.58	Gene_gene-LOC102407832	Gene_gene-LOC102407832		gene-LOC102407832	id-LOC102407832	1	NON_SYNONYMOUS_CODING	T/A	Aca/Gca	115
2	21762803	T	C	SNP	Het	22.56	gene-LOC123464710	LOC123464710		rna-XM_045162133.1	exon-XM_045162133.1-1	1	NON_SYNONYMOUS_CODING	H/R	cAt/cGt	139
2	21784508	T	C	SNP	Het	18.17	gene-LOC112587873	LOC112587873		rna-XM_025295969.3	exon-XM_025295969.3-1	1	NON_SYNONYMOUS_CODING	T/A	Act/Gct	231
2	21784940	T	C	SNP	Het	17.75	gene-LOC112587873	LOC112587873		rna-XM_025295969.3	exon-XM_025295969.3-1	1	NON_SYNONYMOUS_CODING	R/G	Aga/Gga	87
2	21785137	G	A	SNP	Het	20.76	gene-LOC112587873	LOC112587873		rna-XM_025295969.3	exon-XM_025295969.3-1	1	NON_SYNONYMOUS_CODING	P/L	cCt/cTt	21
2	21792633	G	A	SNP	Het	20.59	Gene_gene-LOC102415419	Gene_gene-LOC102415419		gene-LOC102415419	id-LOC102415419-3	3	NON_SYNONYMOUS_CODING	A/T	Gcc/Acc	88
2	21793044	A	G	SNP	Hom	19.89	Gene_gene-LOC102415419	Gene_gene-LOC102415419		gene-LOC102415419	id-LOC102415419-4	4	NON_SYNONYMOUS_CODING	I/V	Att/Gtt	192
2	21912226	T	A	SNP	Het	23.43	Gene_gene-LOC123328013	Gene_gene-LOC123328013		gene-LOC123328013	id-LOC123328013-3	3	NON_SYNONYMOUS_CODING	W/R	Tgg/Agg	1024
2	21948421	A	G	SNP	Het	20.75	gene-ZSCAN9	ZSCAN9		rna-XM_025263312.3	exon-XM_025263312.3-1	1	NON_SYNONYMOUS_CODING	Q/R	cAg/cGg	34
2	21948476	G	A	SNP	Het	21.35	gene-ZSCAN9	ZSCAN9		rna-XM_025263312.3	exon-XM_025263312.3-2	2	NON_SYNONYMOUS_CODING	R/K	aGg/aAg	52
2	21948655	C	T	SNP	Het	22.1	gene-ZSCAN9	ZSCAN9		rna-XM_025263312.3	exon-XM_025263312.3-2	2	NON_SYNONYMOUS_CODING	R/W	Cgg/Tgg	112
2	21948670	A	G	SNP	Hom	26.62	gene-ZSCAN9	ZSCAN9		rna-XM_025263312.3	exon-XM_025263312.3-2	2	NON_SYNONYMOUS_CODING	K/E	Aag/Gag	117
2	21949031	T	C	SNP	Hom	24.56	gene-ZSCAN9	ZSCAN9		rna-XM_025263312.3	exon-XM_025263312.3-3	3	NON_SYNONYMOUS_CODING	S/P	Tct/Cct	169
2	21951735	G	T	SNP	Het	25.84	gene-ZSCAN9	ZSCAN9		rna-XM_025263312.3	exon-XM_025263312.3-4	4	NON_SYNONYMOUS_CODING	V/F	Gtt/Ttt	197
2	21951787	A	G	SNP	Hom	19.7	gene-ZSCAN9	ZSCAN9		rna-XM_025263312.3	exon-XM_025263312.3-4	4	NON_SYNONYMOUS_CODING	E/G	gAa/gGa	214
2	21953285	G	A	SNP	Hom	23.25	gene-ZSCAN9	ZSCAN9		rna-XM_025263312.3	exon-XM_025263312.3-5	5	NON_SYNONYMOUS_CODING	G/R	Ggg/Agg	256
2	21953453	A	T	SNP	Hom	23.49	gene-ZSCAN9	ZSCAN9		rna-XM_025263312.3	exon-XM_025263312.3-5	5	NON_SYNONYMOUS_CODING	S/C	Agt/Tgt	312
2	21953634	G	A	SNP	Het	19.68	gene-ZSCAN9	ZSCAN9		rna-XM_025263312.3	exon-XM_025263312.3-5	5	NON_SYNONYMOUS_CODING	S/N	aGc/aAc	372
2	21953666	A	G	SNP	Hom	27.07	gene-ZSCAN9	ZSCAN9		rna-XM_025263312.3	exon-XM_025263312.3-5	5	NON_SYNONYMOUS_CODING	K/E	Aag/Gag	383
2	21953748	C	T	SNP	Hom	30.12	gene-ZSCAN9	ZSCAN9		rna-XM_025263312.3	exon-XM_025263312.3-5	5	NON_SYNONYMOUS_CODING	T/M	aCg/aTg	410
2	21953751	G	A	SNP	Het	19.78	gene-ZSCAN9	ZSCAN9		rna-XM_025263312.3	exon-XM_025263312.3-5	5	NON_SYNONYMOUS_CODING	R/H	cGc/cAc	411
2	21966825	C	G	SNP	Het	23.3	gene-ZKSCAN4	ZKSCAN4		rna-XM_044928187.2	exon-XM_044928187.2-2	2	NON_SYNONYMOUS_CODING	A/G	gCt/gGt	146
2	21966825	C	G	SNP	Het	23.3	gene-ZKSCAN4	ZKSCAN4		rna-XM_006051433.4	exon-XM_006051433.4-2	2	NON_SYNONYMOUS_CODING	A/G	gCt/gGt	175
2	21995823	C	T	SNP	Hom	25.94	gene-ZSCAN26	ZSCAN26		rna-XM_044928220.2	exon-XM_044928220.2-4	4	NON_SYNONYMOUS_CODING	L/F	Ctc/Ttc	259
2	21995823	C	T	SNP	Hom	25.94	gene-ZSCAN26	ZSCAN26		rna-XM_044928213.2	exon-XM_044928213.2-4	4	NON_SYNONYMOUS_CODING	L/F	Ctc/Ttc	259
2	21995823	C	T	SNP	Hom	25.94	gene-ZSCAN26	ZSCAN26		rna-XM_044928202.2	exon-XM_044928202.2-5	5	NON_SYNONYMOUS_CODING	L/F	Ctc/Ttc	259
2	21995823	C	T	SNP	Hom	25.94	gene-ZSCAN26	ZSCAN26		rna-XM_044928222.2	exon-XM_044928222.2-4	4	NON_SYNONYMOUS_CODING	L/F	Ctc/Ttc	259
2	22052615	A	C	SNP	Het	20.25	Gene_rna-XR_006544671.2	exon-XR_006544671.2-1		rna-XR_006544671.2	exon-XR_006544671.2-5	5	NON_SYNONYMOUS_CODING	V/G	gTt/gGt	1042
2	22052615	A	C	SNP	Het	20.25	Gene_rna-XR_006544672.2	exon-XR_006544672.2-1		rna-XR_006544672.2	exon-XR_006544672.2-5	5	NON_SYNONYMOUS_CODING	V/G	gTt/gGt	1042
2	22052676	G	A	SNP	Het	20.28	Gene_rna-XR_006544671.2	exon-XR_006544671.2-1		rna-XR_006544671.2	exon-XR_006544671.2-5	5	NON_SYNONYMOUS_CODING	P/S	Ccc/Tcc	1022
2	22052676	G	A	SNP	Het	20.28	Gene_rna-XR_006544672.2	exon-XR_006544672.2-1		rna-XR_006544672.2	exon-XR_006544672.2-5	5	NON_SYNONYMOUS_CODING	P/S	Ccc/Tcc	1022
2	22052703	A	G	SNP	Hom	23.2	Gene_rna-XR_006544671.2	exon-XR_006544671.2-1		rna-XR_006544671.2	exon-XR_006544671.2-5	5	NON_SYNONYMOUS_CODING	S/P	Tct/Cct	1013
2	22052703	A	G	SNP	Hom	23.2	Gene_rna-XR_006544672.2	exon-XR_006544672.2-1		rna-XR_006544672.2	exon-XR_006544672.2-5	5	NON_SYNONYMOUS_CODING	S/P	Tct/Cct	1013
2	22053009	C	T	SNP	Hom	23.23	Gene_rna-XR_006544671.2	exon-XR_006544671.2-1		rna-XR_006544671.2	exon-XR_006544671.2-5	5	NON_SYNONYMOUS_CODING	A/T	Gcc/Acc	911
2	22053009	C	T	SNP	Hom	23.23	Gene_rna-XR_006544672.2	exon-XR_006544672.2-1		rna-XR_006544672.2	exon-XR_006544672.2-5	5	NON_SYNONYMOUS_CODING	A/T	Gcc/Acc	911
2	22090504	C	A	SNP	Het	21.96	Gene_rna-XR_003112368.3	exon-XR_003112368.3-1		rna-XR_003112368.3	exon-XR_003112368.3-2	2	NON_SYNONYMOUS_CODING	C/F	tGc/tTc	149
2	22090633	T	G	SNP	Het	20.14	gene-ZSCAN12	ZSCAN12		rna-XM_025295810.3	exon-XM_025295810.3-3	3	NON_SYNONYMOUS_CODING	R/S	agA/agC	39
2	22090633	T	G	SNP	Het	20.14	gene-ZSCAN12	ZSCAN12		rna-XM_025295827.3	exon-XM_025295827.3-2	2	NON_SYNONYMOUS_CODING	R/S	agA/agC	39
2	22090633	T	G	SNP	Het	20.14	gene-ZSCAN12	ZSCAN12		rna-XM_006051442.4	exon-XM_006051442.4-2	2	NON_SYNONYMOUS_CODING	R/S	agA/agC	39
2	22090633	T	G	SNP	Het	20.14	gene-ZSCAN12	ZSCAN12		rna-XM_006051444.4	exon-XM_006051444.4-2	2	NON_SYNONYMOUS_CODING	R/S	agA/agC	39
2	22090633	T	G	SNP	Het	20.14	gene-ZSCAN12	ZSCAN12		rna-XM_025295818.3	exon-XM_025295818.3-2	2	NON_SYNONYMOUS_CODING	R/S	agA/agC	39
2	22090633	T	G	SNP	Het	20.14	gene-ZSCAN12	ZSCAN12		rna-XM_025295807.3	exon-XM_025295807.3-2	2	NON_SYNONYMOUS_CODING	R/S	agA/agC	39
2	22090633	T	G	SNP	Het	20.14	Gene_rna-XR_003112368.3	exon-XR_003112368.3-1		rna-XR_003112368.3	exon-XR_003112368.3-2	2	NON_SYNONYMOUS_CODING	D/A	gAc/gCc	106
2	22090634	C	A	SNP	Het	17.87	gene-ZSCAN12	ZSCAN12		rna-XM_025295810.3	exon-XM_025295810.3-3	3	NON_SYNONYMOUS_CODING	R/I	aGa/aTa	39
2	22090634	C	A	SNP	Het	17.87	gene-ZSCAN12	ZSCAN12		rna-XM_025295827.3	exon-XM_025295827.3-2	2	NON_SYNONYMOUS_CODING	R/I	aGa/aTa	39
2	22090634	C	A	SNP	Het	17.87	gene-ZSCAN12	ZSCAN12		rna-XM_006051442.4	exon-XM_006051442.4-2	2	NON_SYNONYMOUS_CODING	R/I	aGa/aTa	39
2	22090634	C	A	SNP	Het	17.87	gene-ZSCAN12	ZSCAN12		rna-XM_006051444.4	exon-XM_006051444.4-2	2	NON_SYNONYMOUS_CODING	R/I	aGa/aTa	39
2	22090634	C	A	SNP	Het	17.87	gene-ZSCAN12	ZSCAN12		rna-XM_025295818.3	exon-XM_025295818.3-2	2	NON_SYNONYMOUS_CODING	R/I	aGa/aTa	39
2	22090634	C	A	SNP	Het	17.87	gene-ZSCAN12	ZSCAN12		rna-XM_025295807.3	exon-XM_025295807.3-2	2	NON_SYNONYMOUS_CODING	R/I	aGa/aTa	39
2	22090634	C	A	SNP	Het	17.87	Gene_rna-XR_003112368.3	exon-XR_003112368.3-1		rna-XR_003112368.3	exon-XR_003112368.3-2	2	NON_SYNONYMOUS_CODING	D/Y	Gac/Tac	106
2	22095857	G	T	SNP	Het	23.85	Gene_rna-XR_003112368.3	exon-XR_003112368.3-1		rna-XR_003112368.3	exon-XR_003112368.3-1	1	NON_SYNONYMOUS_CODING	P/T	Cct/Act	4
2	22164386	T	C	SNP	Hom	22.42	gene-LOC102415716	LOC102415716		rna-XM_044924909.2	exon-XM_044924909.2-2	2	NON_SYNONYMOUS_CODING	V/A	gTg/gCg	37
2	22193142	C	T	SNP	Het	25.37	gene-LOC102415387	LOC102415387		rna-XM_025295579.3	exon-XM_025295579.3-2	2	NON_SYNONYMOUS_CODING	C/Y	tGt/tAt	178
2	22245327	G	C	SNP	Het	6.45	gene-TRNAK-UUU-12	TRNAK-UUU		rna-TRNAK-UUU-12	exon-TRNAK-UUU-12-1	1	NON_SYNONYMOUS_CODING	S/W	tCg/tGg	23
2	22367221	T	C	SNP	Hom	19.87	Gene_rna-XR_003104047.3	exon-XR_003104047.3-1		rna-XR_003104047.3	exon-XR_003104047.3-2	2	NON_SYNONYMOUS_CODING	Y/H	Tat/Cat	121
2	22367528	A	G	SNP	Hom	22.22	Gene_rna-XR_003104047.3	exon-XR_003104047.3-1		rna-XR_003104047.3	exon-XR_003104047.3-3	3	NON_SYNONYMOUS_CODING	Y/C	tAt/tGt	163
2	22736225	G	C	SNP	Het	14.19	gene-LOC112578186	LOC112578186		rna-XM_025262439.2	exon-XM_025262439.2-1	1	NON_SYNONYMOUS_CODING	S/C	tCc/tGc	311
2	22736235	T	C	SNP	Het	10.55	gene-LOC112578186	LOC112578186		rna-XM_025262439.2	exon-XM_025262439.2-1	1	NON_SYNONYMOUS_CODING	I/V	Att/Gtt	308
2	22736307	C	T	SNP	Het	14.63	gene-LOC112578186	LOC112578186		rna-XM_025262439.2	exon-XM_025262439.2-1	1	NON_SYNONYMOUS_CODING	A/T	Gca/Aca	284
2	22736465	G	A	SNP	Het	23.57	gene-LOC112578186	LOC112578186		rna-XM_025262439.2	exon-XM_025262439.2-1	1	NON_SYNONYMOUS_CODING	S/L	tCa/tTa	231
2	22736498	C	T	SNP	Het	14.93	gene-LOC112578186	LOC112578186		rna-XM_025262439.2	exon-XM_025262439.2-1	1	NON_SYNONYMOUS_CODING	C/Y	tGt/tAt	220
2	22736522	C	T	SNP	Het	5.2	gene-LOC112578186	LOC112578186		rna-XM_025262439.2	exon-XM_025262439.2-1	1	NON_SYNONYMOUS_CODING	C/Y	tGc/tAc	212
2	22736645	C	T	SNP	Het	16.54	gene-LOC112578186	LOC112578186		rna-XM_025262439.2	exon-XM_025262439.2-1	1	NON_SYNONYMOUS_CODING	R/H	cGc/cAc	171
2	22736700	T	C	SNP	Het	18.14	gene-LOC112578186	LOC112578186		rna-XM_025262439.2	exon-XM_025262439.2-1	1	NON_SYNONYMOUS_CODING	M/V	Atg/Gtg	153
2	22736945	A	G	SNP	Het	23.06	gene-LOC112578186	LOC112578186		rna-XM_025262439.2	exon-XM_025262439.2-1	1	NON_SYNONYMOUS_CODING	M/T	aTg/aCg	71
2	22736997	G	A	SNP	Het	19.09	gene-LOC112578186	LOC112578186		rna-XM_025262439.2	exon-XM_025262439.2-1	1	NON_SYNONYMOUS_CODING	R/C	Cgt/Tgt	54
2	22737000	A	G	SNP	Het	14.8	gene-LOC112578186	LOC112578186		rna-XM_025262439.2	exon-XM_025262439.2-1	1	NON_SYNONYMOUS_CODING	S/P	Tcc/Ccc	53
2	22737068	G	A	SNP	Het	8.78	gene-LOC112578186	LOC112578186		rna-XM_025262439.2	exon-XM_025262439.2-1	1	NON_SYNONYMOUS_CODING	T/I	aCt/aTt	30
2	22821930	G	T	SNP	Het	20.11	Gene_gene-LOC102392309	Gene_gene-LOC102392309		gene-LOC102392309	id-LOC102392309	1	NON_SYNONYMOUS_CODING	F/L	ttC/ttA	309
2	22821971	T	C	SNP	Hom	21.66	Gene_gene-LOC102392309	Gene_gene-LOC102392309		gene-LOC102392309	id-LOC102392309	1	NON_SYNONYMOUS_CODING	N/D	Aat/Gat	296
2	22822184	T	C	SNP	Hom	20.87	Gene_gene-LOC102392309	Gene_gene-LOC102392309		gene-LOC102392309	id-LOC102392309	1	NON_SYNONYMOUS_CODING	I/V	Ata/Gta	225
2	22822256	T	C	SNP	Het	6.66	Gene_gene-LOC102392309	Gene_gene-LOC102392309		gene-LOC102392309	id-LOC102392309	1	NON_SYNONYMOUS_CODING	M/V	Atg/Gtg	201
2	22822325	C	G	SNP	Hom	21.41	Gene_gene-LOC102392309	Gene_gene-LOC102392309		gene-LOC102392309	id-LOC102392309	1	NON_SYNONYMOUS_CODING	V/L	Gta/Cta	178
2	22822345	C	T	SNP	Hom	20.4	Gene_gene-LOC102392309	Gene_gene-LOC102392309		gene-LOC102392309	id-LOC102392309	1	NON_SYNONYMOUS_CODING	R/H	cGc/cAc	171
2	22822373	A	C	SNP	Hom	22.05	Gene_gene-LOC102392309	Gene_gene-LOC102392309		gene-LOC102392309	id-LOC102392309	1	NON_SYNONYMOUS_CODING	F/V	Ttc/Gtc	162
2	22822415	T	C	SNP	Hom	22.57	Gene_gene-LOC102392309	Gene_gene-LOC102392309		gene-LOC102392309	id-LOC102392309	1	NON_SYNONYMOUS_CODING	M/V	Atg/Gtg	148
2	22822433	C	T	SNP	Hom	20.11	Gene_gene-LOC102392309	Gene_gene-LOC102392309		gene-LOC102392309	id-LOC102392309	1	NON_SYNONYMOUS_CODING	V/I	Gtc/Atc	142
2	22822439	T	C	SNP	Hom	22.1	Gene_gene-LOC102392309	Gene_gene-LOC102392309		gene-LOC102392309	id-LOC102392309	1	NON_SYNONYMOUS_CODING	I/V	Atc/Gtc	140
2	22822487	C	T	SNP	Hom	21.89	Gene_gene-LOC102392309	Gene_gene-LOC102392309		gene-LOC102392309	id-LOC102392309	1	NON_SYNONYMOUS_CODING	V/M	Gtg/Atg	124
2	22903893	T	C	SNP	Het	18.8	gene-LOC102390965	LOC102390965		rna-XM_045162039.1	exon-XM_045162039.1-2	2	NON_SYNONYMOUS_CODING	K/E	Aaa/Gaa	325
2	22904012	T	G	SNP	Het	19.7	gene-LOC102390965	LOC102390965		rna-XM_045162039.1	exon-XM_045162039.1-2	2	NON_SYNONYMOUS_CODING	N/T	aAt/aCt	285
2	22904172	G	T	SNP	Hom	19.63	gene-LOC102390965	LOC102390965		rna-XM_045162039.1	exon-XM_045162039.1-2	2	NON_SYNONYMOUS_CODING	L/I	Ctt/Att	232
2	22904184	A	G	SNP	Het	13.89	gene-LOC102390965	LOC102390965		rna-XM_045162039.1	exon-XM_045162039.1-2	2	NON_SYNONYMOUS_CODING	S/P	Tct/Cct	228
[truncated: 31,895 more rows]
