# Supplementary material for: Unravelling High Nuclear Genomic Similarity and Mitochondria Linked Epigenetic Divergence in SCNT Derived Buffalo Clones via Long-Read Nanopore Genome Sequencing
Source: Int J Mol Sci. 2025 Sep 11;26(18):8836. doi: 10.3390/ijms26188836 (PMC12470223; doi:10.3390/ijms26188836)
Supplement: Supplementary file 1 [file ijms-26-08836-s001.zip › ijms-3711460-supplementary/supplementary/Supplementary file S4 donor 2 .txt]

1	1199372	T	C	SNP	Het	22.7	gene-ZNF385D	ZNF385D		rna-XM_025271841.3	exon-XM_025271841.3-5	5	NON_SYNONYMOUS_CODING	S/G	Agc/Ggc	181
1	1199372	T	C	SNP	Het	22.7	gene-ZNF385D	ZNF385D		rna-XM_025271759.3	exon-XM_025271759.3-6	6	NON_SYNONYMOUS_CODING	S/G	Agc/Ggc	286
1	1199372	T	C	SNP	Het	22.7	gene-ZNF385D	ZNF385D		rna-XM_006075479.4	exon-XM_006075479.4-5	5	NON_SYNONYMOUS_CODING	S/G	Agc/Ggc	182
1	2914204	C	T	SNP	Het	24.62	gene-LOC102395814	LOC102395814		rna-XM_044948698.2	exon-XM_044948698.2-3	3	NON_SYNONYMOUS_CODING	A/V	gCt/gTt	36
1	2914204	C	T	SNP	Het	24.62	gene-LOC102395814	LOC102395814		rna-XM_025271924.3	exon-XM_025271924.3-2	2	NON_SYNONYMOUS_CODING	A/V	gCt/gTt	36
1	3076920	A	G	SNP	Het	20.93	Gene_rna-XR_006553662.2	exon-XR_006553662.2-1		rna-XR_006553662.2	exon-XR_006553662.2-1	1	NON_SYNONYMOUS_CODING	Q/R	cAa/cGa	40
1	3077018	G	A	SNP	Het	26.56	Gene_rna-XR_006553662.2	exon-XR_006553662.2-1		rna-XR_006553662.2	exon-XR_006553662.2-1	1	NON_SYNONYMOUS_CODING	E/K	Gaa/Aaa	73
1	3077126	A	G	SNP	Hom	30.68	Gene_rna-XR_006553662.2	exon-XR_006553662.2-1		rna-XR_006553662.2	exon-XR_006553662.2-1	1	NON_SYNONYMOUS_CODING	N/D	Aac/Gac	109
1	3077744	A	T	SNP	Het	22.02	Gene_rna-XR_006553662.2	exon-XR_006553662.2-1		rna-XR_006553662.2	exon-XR_006553662.2-1	1	NON_SYNONYMOUS_CODING	I/F	Att/Ttt	315
1	3077859	C	T	SNP	Het	22.85	Gene_rna-XR_006553662.2	exon-XR_006553662.2-1		rna-XR_006553662.2	exon-XR_006553662.2-1	1	NON_SYNONYMOUS_CODING	P/L	cCg/cTg	353
1	3078395	C	T	SNP	Het	25.67	Gene_rna-XR_006553662.2	exon-XR_006553662.2-1		rna-XR_006553662.2	exon-XR_006553662.2-1	1	NON_SYNONYMOUS_CODING	R/C	Cgc/Tgc	532
1	3078716	A	G	SNP	Hom	26.6	Gene_rna-XR_006553662.2	exon-XR_006553662.2-1		rna-XR_006553662.2	exon-XR_006553662.2-1	1	NON_SYNONYMOUS_CODING	I/V	Att/Gtt	639
1	3078717	T	A	SNP	Hom	26.35	Gene_rna-XR_006553662.2	exon-XR_006553662.2-1		rna-XR_006553662.2	exon-XR_006553662.2-1	1	NON_SYNONYMOUS_CODING	I/N	aTt/aAt	639
1	3078945	C	T	SNP	Het	22.43	Gene_rna-XR_006553662.2	exon-XR_006553662.2-1		rna-XR_006553662.2	exon-XR_006553662.2-1	1	NON_SYNONYMOUS_CODING	T/I	aCc/aTc	715
1	3405838	C	G	SNP	Het	22.05	Gene_rna-XR_006553667.2	exon-XR_006553667.2-1		rna-XR_006553667.2	exon-XR_006553667.2-2	2	NON_SYNONYMOUS_CODING	Q/E	Cag/Gag	54
1	3407078	C	T	SNP	Het	15.46	Gene_rna-XR_006553667.2	exon-XR_006553667.2-1		rna-XR_006553667.2	exon-XR_006553667.2-3	3	NON_SYNONYMOUS_CODING	T/M	aCg/aTg	86
1	3619732	G	A	SNP	Het	22.27	gene-NR1D2	NR1D2		rna-XM_045161897.1	exon-XM_045161897.1-5	5	NON_SYNONYMOUS_CODING	S/N	aGc/aAc	238
1	3619732	G	A	SNP	Het	22.27	gene-NR1D2	NR1D2		rna-XM_045161903.1	exon-XM_045161903.1-5	5	NON_SYNONYMOUS_CODING	S/N	aGc/aAc	163
1	3619846	C	T	SNP	Het	21.02	gene-NR1D2	NR1D2		rna-XM_045161897.1	exon-XM_045161897.1-5	5	NON_SYNONYMOUS_CODING	A/V	gCg/gTg	276
1	3619846	C	T	SNP	Het	21.02	gene-NR1D2	NR1D2		rna-XM_045161903.1	exon-XM_045161903.1-5	5	NON_SYNONYMOUS_CODING	A/V	gCg/gTg	201
1	3619947	G	C	SNP	Het	22.36	gene-NR1D2	NR1D2		rna-XM_045161897.1	exon-XM_045161897.1-5	5	NON_SYNONYMOUS_CODING	A/P	Gcc/Ccc	310
1	3619947	G	C	SNP	Het	22.36	gene-NR1D2	NR1D2		rna-XM_045161903.1	exon-XM_045161903.1-5	5	NON_SYNONYMOUS_CODING	A/P	Gcc/Ccc	235
1	3620061	G	A	SNP	Het	21.03	gene-NR1D2	NR1D2		rna-XM_045161897.1	exon-XM_045161897.1-5	5	NON_SYNONYMOUS_CODING	G/S	Ggc/Agc	348
1	3620061	G	A	SNP	Het	21.03	gene-NR1D2	NR1D2		rna-XM_045161903.1	exon-XM_045161903.1-5	5	NON_SYNONYMOUS_CODING	G/S	Ggc/Agc	273
1	3823084	G	A	SNP	Hom	25.18	Gene_rna-XR_006542535.1	exon-XR_006542535.1-1		rna-XR_006542535.1	exon-XR_006542535.1-3	3	NON_SYNONYMOUS_CODING	G/E	gGg/gAg	116
1	3823086	C	A	SNP	Hom	24.73	Gene_rna-XR_006542535.1	exon-XR_006542535.1-1		rna-XR_006542535.1	exon-XR_006542535.1-3	3	NON_SYNONYMOUS_CODING	P/T	Cca/Aca	117
1	4163260	T	C	SNP	Hom	24.03	gene-LOC112585641	LOC112585641		rna-XM_025288433.2	exon-XM_025288433.2-1	1	NON_SYNONYMOUS_CODING	Y/H	Tat/Cat	96
1	4163597	C	T	SNP	Hom	20.49	gene-LOC112585641	LOC112585641		rna-XM_025288433.2	exon-XM_025288433.2-1	1	NON_SYNONYMOUS_CODING	P/L	cCc/cTc	208
1	4259329	A	G	SNP	Het	18.04	gene-LOC102399924	LOC102399924		rna-XM_025273490.3	exon-XM_025273490.3-1	1	NON_SYNONYMOUS_CODING	M/T	aTg/aCg	416
1	4259626	A	G	SNP	Hom	24.68	gene-LOC102399924	LOC102399924		rna-XM_025273490.3	exon-XM_025273490.3-1	1	NON_SYNONYMOUS_CODING	V/A	gTg/gCg	317
1	4259740	T	C	SNP	Hom	25.15	gene-LOC102399924	LOC102399924		rna-XM_025273490.3	exon-XM_025273490.3-1	1	NON_SYNONYMOUS_CODING	Q/R	cAg/cGg	279
1	4260269	A	G	SNP	Het	15.32	gene-LOC102399924	LOC102399924		rna-XM_025273490.3	exon-XM_025273490.3-1	1	NON_SYNONYMOUS_CODING	W/R	Tgg/Cgg	103
1	4260553	C	T	SNP	Het	5.61	gene-LOC102399924	LOC102399924		rna-XM_025273490.3	exon-XM_025273490.3-1	1	NON_SYNONYMOUS_CODING	R/H	cGt/cAt	8
1	4640474	G	C	SNP	Hom	23.04	Gene_rna-XR_006542875.2	exon-XR_006542875.2-1		rna-XR_006542875.2	exon-XR_006542875.2-2	2	NON_SYNONYMOUS_CODING	H/Q	caC/caG	62
1	4641349	C	T	SNP	Hom	21.79	Gene_rna-XR_006542875.2	exon-XR_006542875.2-1		rna-XR_006542875.2	exon-XR_006542875.2-1	1	NON_SYNONYMOUS_CODING	A/T	Gcc/Acc	12
1	4641376	T	C	SNP	Hom	22.71	Gene_rna-XR_006542875.2	exon-XR_006542875.2-1		rna-XR_006542875.2	exon-XR_006542875.2-1	1	NON_SYNONYMOUS_CODING	R/G	Agg/Ggg	3
1	4807934	A	G	SNP	Het	26.26	Gene_rna-XR_006639729.1	exon-XR_006639729.1-1		rna-XR_006639729.1	exon-XR_006639729.1-1	1	NON_SYNONYMOUS_CODING	K/E	Aaa/Gaa	46
1	4807934	A	G	SNP	Het	26.26	Gene_rna-XR_006542890.2	exon-XR_006542890.2-1		rna-XR_006542890.2	exon-XR_006542890.2-1	1	NON_SYNONYMOUS_CODING	K/E	Aaa/Gaa	46
1	4807934	A	G	SNP	Het	26.26	Gene_rna-XR_006542929.2	exon-XR_006542929.2-1		rna-XR_006542929.2	exon-XR_006542929.2-1	1	NON_SYNONYMOUS_CODING	K/E	Aaa/Gaa	46
1	4807934	A	G	SNP	Het	26.26	Gene_rna-XR_006639727.1	exon-XR_006639727.1-1		rna-XR_006639727.1	exon-XR_006639727.1-1	1	NON_SYNONYMOUS_CODING	K/E	Aaa/Gaa	46
1	4884259	G	A	SNP	Het	19.64	Gene_rna-XR_006639684.1	exon-XR_006639684.1-1		rna-XR_006639684.1	exon-XR_006639684.1-1	1	NON_SYNONYMOUS_CODING	C/Y	tGt/tAt	161
1	4884275	A	C	SNP	Het	16.78	Gene_rna-XR_006639684.1	exon-XR_006639684.1-1		rna-XR_006639684.1	exon-XR_006639684.1-1	1	NON_SYNONYMOUS_CODING	Q/H	caA/caC	166
1	4886517	A	C	SNP	Het	20.76	Gene_rna-XR_006639683.1	exon-XR_006639683.1-1		rna-XR_006639683.1	exon-XR_006639683.1-3	3	NON_SYNONYMOUS_CODING	K/Q	Aag/Cag	292
1	4886846	C	T	SNP	Het	24.05	Gene_rna-XR_006639686.1	exon-XR_006639686.1-1		rna-XR_006639686.1	exon-XR_006639686.1-4	4	NON_SYNONYMOUS_CODING	P/L	cCc/cTc	354
1	4886846	C	T	SNP	Het	24.05	Gene_rna-XR_006639684.1	exon-XR_006639684.1-1		rna-XR_006639684.1	exon-XR_006639684.1-4	4	NON_SYNONYMOUS_CODING	P/L	cCc/cTc	471
1	4887014	T	C	SNP	Het	22.83	Gene_rna-XR_006639686.1	exon-XR_006639686.1-1		rna-XR_006639686.1	exon-XR_006639686.1-4	4	NON_SYNONYMOUS_CODING	L/P	cTg/cCg	410
1	4887014	T	C	SNP	Het	22.83	Gene_rna-XR_006639684.1	exon-XR_006639684.1-1		rna-XR_006639684.1	exon-XR_006639684.1-4	4	NON_SYNONYMOUS_CODING	L/P	cTg/cCg	527
1	4887149	A	G	SNP	Het	20.36	Gene_rna-XR_006639686.1	exon-XR_006639686.1-1		rna-XR_006639686.1	exon-XR_006639686.1-4	4	NON_SYNONYMOUS_CODING	H/R	cAc/cGc	455
1	4887149	A	G	SNP	Het	20.36	Gene_rna-XR_006639684.1	exon-XR_006639684.1-1		rna-XR_006639684.1	exon-XR_006639684.1-4	4	NON_SYNONYMOUS_CODING	H/R	cAc/cGc	572
1	4887169	G	A	SNP	Het	18.62	Gene_rna-XR_006639686.1	exon-XR_006639686.1-1		rna-XR_006639686.1	exon-XR_006639686.1-4	4	NON_SYNONYMOUS_CODING	E/K	Gaa/Aaa	462
1	4887169	G	A	SNP	Het	18.62	Gene_rna-XR_006639684.1	exon-XR_006639684.1-1		rna-XR_006639684.1	exon-XR_006639684.1-4	4	NON_SYNONYMOUS_CODING	E/K	Gaa/Aaa	579
1	4887169	G	A	SNP	Het	18.62	Gene_rna-XR_006639683.1	exon-XR_006639683.1-1		rna-XR_006639683.1	exon-XR_006639683.1-3	3	NON_SYNONYMOUS_CODING	R/K	aGa/aAa	509
1	4887184	G	C	SNP	Het	14.76	Gene_rna-XR_006639686.1	exon-XR_006639686.1-1		rna-XR_006639686.1	exon-XR_006639686.1-4	4	NON_SYNONYMOUS_CODING	V/L	Gtg/Ctg	467
1	4887184	G	C	SNP	Het	14.76	Gene_rna-XR_006639684.1	exon-XR_006639684.1-1		rna-XR_006639684.1	exon-XR_006639684.1-4	4	NON_SYNONYMOUS_CODING	V/L	Gtg/Ctg	584
1	4887184	G	C	SNP	Het	14.76	Gene_rna-XR_006639683.1	exon-XR_006639683.1-1		rna-XR_006639683.1	exon-XR_006639683.1-3	3	NON_SYNONYMOUS_CODING	R/P	cGt/cCt	514
1	4887193	G	A	SNP	Het	19.94	Gene_rna-XR_006639686.1	exon-XR_006639686.1-1		rna-XR_006639686.1	exon-XR_006639686.1-4	4	NON_SYNONYMOUS_CODING	E/K	Gaa/Aaa	470
1	4887193	G	A	SNP	Het	19.94	Gene_rna-XR_006639684.1	exon-XR_006639684.1-1		rna-XR_006639684.1	exon-XR_006639684.1-4	4	NON_SYNONYMOUS_CODING	E/K	Gaa/Aaa	587
1	4887193	G	A	SNP	Het	19.94	Gene_rna-XR_006639683.1	exon-XR_006639683.1-1		rna-XR_006639683.1	exon-XR_006639683.1-3	3	NON_SYNONYMOUS_CODING	R/Q	cGa/cAa	517
1	4887211	T	C	SNP	Het	13.62	Gene_rna-XR_006639683.1	exon-XR_006639683.1-1		rna-XR_006639683.1	exon-XR_006639683.1-3	3	NON_SYNONYMOUS_CODING	L/S	tTg/tCg	523
1	4887220	T	C	SNP	Het	14.63	Gene_rna-XR_006639683.1	exon-XR_006639683.1-1		rna-XR_006639683.1	exon-XR_006639683.1-3	3	NON_SYNONYMOUS_CODING	L/S	tTg/tCg	526
1	4887279	A	G	SNP	Het	21.66	Gene_rna-XR_006639683.1	exon-XR_006639683.1-1		rna-XR_006639683.1	exon-XR_006639683.1-3	3	NON_SYNONYMOUS_CODING	R/G	Agg/Ggg	546
1	4887361	A	T	SNP	Het	19.7	Gene_rna-XR_006639686.1	exon-XR_006639686.1-1		rna-XR_006639686.1	exon-XR_006639686.1-4	4	NON_SYNONYMOUS_CODING	N/Y	Aac/Tac	526
1	4887361	A	T	SNP	Het	19.7	Gene_rna-XR_006639684.1	exon-XR_006639684.1-1		rna-XR_006639684.1	exon-XR_006639684.1-4	4	NON_SYNONYMOUS_CODING	N/Y	Aac/Tac	643
1	4887361	A	T	SNP	Het	19.7	Gene_rna-XR_006639683.1	exon-XR_006639683.1-1		rna-XR_006639683.1	exon-XR_006639683.1-3	3	NON_SYNONYMOUS_CODING	Q/L	cAa/cTa	573
1	4887363	C	T	SNP	Het	17.51	Gene_rna-XR_006639683.1	exon-XR_006639683.1-1		rna-XR_006639683.1	exon-XR_006639683.1-3	3	NON_SYNONYMOUS_CODING	H/Y	Cat/Tat	574
1	4887538	T	C	SNP	Hom	21.92	Gene_rna-XR_006639686.1	exon-XR_006639686.1-1		rna-XR_006639686.1	exon-XR_006639686.1-4	4	NON_SYNONYMOUS_CODING	W/R	Tgg/Cgg	585
1	4887538	T	C	SNP	Hom	21.92	Gene_rna-XR_006639684.1	exon-XR_006639684.1-1		rna-XR_006639684.1	exon-XR_006639684.1-4	4	NON_SYNONYMOUS_CODING	W/R	Tgg/Cgg	702
1	4887538	T	C	SNP	Hom	21.92	Gene_rna-XR_006639683.1	exon-XR_006639683.1-1		rna-XR_006639683.1	exon-XR_006639683.1-3	3	NON_SYNONYMOUS_CODING	M/T	aTg/aCg	632
1	4887542	C	G	SNP	Het	19.78	Gene_rna-XR_006639686.1	exon-XR_006639686.1-1		rna-XR_006639686.1	exon-XR_006639686.1-4	4	NON_SYNONYMOUS_CODING	S/W	tCg/tGg	586
1	4887542	C	G	SNP	Het	19.78	Gene_rna-XR_006639684.1	exon-XR_006639684.1-1		rna-XR_006639684.1	exon-XR_006639684.1-4	4	NON_SYNONYMOUS_CODING	S/W	tCg/tGg	703
1	4887586	C	A	SNP	Het	21.28	Gene_rna-XR_006639686.1	exon-XR_006639686.1-1		rna-XR_006639686.1	exon-XR_006639686.1-4	4	NON_SYNONYMOUS_CODING	H/N	Cat/Aat	601
1	4887586	C	A	SNP	Het	21.28	Gene_rna-XR_006639684.1	exon-XR_006639684.1-1		rna-XR_006639684.1	exon-XR_006639684.1-4	4	NON_SYNONYMOUS_CODING	H/N	Cat/Aat	718
1	4887588	T	C	SNP	Het	20.63	Gene_rna-XR_006639683.1	exon-XR_006639683.1-1		rna-XR_006639683.1	exon-XR_006639683.1-3	3	NON_SYNONYMOUS_CODING	W/R	Tgg/Cgg	649
1	4899243	A	G	SNP	Het	22.13	Gene_rna-XR_006639729.1	exon-XR_006639729.1-1		rna-XR_006639729.1	exon-XR_006639729.1-4	4	NON_SYNONYMOUS_CODING	N/D	Aac/Gac	153
1	4899345	C	T	SNP	Het	22.55	Gene_rna-XR_006639729.1	exon-XR_006639729.1-1		rna-XR_006639729.1	exon-XR_006639729.1-4	4	NON_SYNONYMOUS_CODING	L/F	Ctc/Ttc	187
1	4899468	A	G	SNP	Het	20.8	Gene_rna-XR_006639729.1	exon-XR_006639729.1-1		rna-XR_006639729.1	exon-XR_006639729.1-4	4	NON_SYNONYMOUS_CODING	I/V	Ata/Gta	228
1	4991468	A	G	SNP	Het	25.79	gene-RARB	RARB		rna-XM_044924897.2	exon-XM_044924897.2-1	1	NON_SYNONYMOUS_CODING	S/G	Agc/Ggc	15
1	5380315	G	A	SNP	Het	16.55	Gene_rna-XR_006542879.2	exon-XR_006542879.2-1		rna-XR_006542879.2	exon-XR_006542879.2-1	1	NON_SYNONYMOUS_CODING	R/H	cGc/cAc	18
1	5380420	A	G	SNP	Het	21.77	Gene_rna-XR_006542879.2	exon-XR_006542879.2-1		rna-XR_006542879.2	exon-XR_006542879.2-1	1	NON_SYNONYMOUS_CODING	H/R	cAt/cGt	53
1	5380516	A	G	SNP	Het	24.42	Gene_rna-XR_006542879.2	exon-XR_006542879.2-1		rna-XR_006542879.2	exon-XR_006542879.2-1	1	NON_SYNONYMOUS_CODING	H/R	cAc/cGc	85
1	5381369	C	G	SNP	Het	24.35	Gene_rna-XR_006542879.2	exon-XR_006542879.2-1		rna-XR_006542879.2	exon-XR_006542879.2-1	1	NON_SYNONYMOUS_CODING	F/L	ttC/ttG	369
1	5381516	T	G	SNP	Het	11.49	Gene_rna-XR_006542879.2	exon-XR_006542879.2-1		rna-XR_006542879.2	exon-XR_006542879.2-1	1	NON_SYNONYMOUS_CODING	F/L	ttT/ttG	418
1	5381643	A	C	SNP	Het	20.56	Gene_rna-XR_006542879.2	exon-XR_006542879.2-1		rna-XR_006542879.2	exon-XR_006542879.2-1	1	NON_SYNONYMOUS_CODING	N/H	Aac/Cac	461
1	5382268	A	G	SNP	Het	22.49	Gene_rna-XR_006542879.2	exon-XR_006542879.2-1		rna-XR_006542879.2	exon-XR_006542879.2-1	1	NON_SYNONYMOUS_CODING	H/R	cAt/cGt	669
1	5382490	G	A	SNP	Het	24.26	Gene_rna-XR_006542879.2	exon-XR_006542879.2-1		rna-XR_006542879.2	exon-XR_006542879.2-1	1	NON_SYNONYMOUS_CODING	R/Q	cGg/cAg	743
1	5382787	G	A	SNP	Het	21.21	Gene_rna-XR_006542879.2	exon-XR_006542879.2-1		rna-XR_006542879.2	exon-XR_006542879.2-1	1	NON_SYNONYMOUS_CODING	R/Q	cGg/cAg	842
1	5382805	T	C	SNP	Het	25.59	Gene_rna-XR_006542879.2	exon-XR_006542879.2-1		rna-XR_006542879.2	exon-XR_006542879.2-1	1	NON_SYNONYMOUS_CODING	F/S	tTt/tCt	848
1	5383621	T	C	SNP	Het	23.18	Gene_rna-XR_006542879.2	exon-XR_006542879.2-1		rna-XR_006542879.2	exon-XR_006542879.2-1	1	NON_SYNONYMOUS_CODING	L/P	cTa/cCa	1120
1	5384017	A	G	SNP	Het	22.29	Gene_rna-XR_006542879.2	exon-XR_006542879.2-1		rna-XR_006542879.2	exon-XR_006542879.2-1	1	NON_SYNONYMOUS_CODING	E/G	gAg/gGg	1252
1	5441937	A	G	SNP	Hom	24.63	gene-RARB	RARB		rna-XM_044924863.2	exon-XM_044924863.2-7	7	NON_SYNONYMOUS_CODING	S/G	Agc/Ggc	330
1	5441937	A	G	SNP	Hom	24.63	gene-RARB	RARB		rna-XM_006068951.4	exon-XM_006068951.4-8	8	NON_SYNONYMOUS_CODING	S/G	Agc/Ggc	442
1	5441937	A	G	SNP	Hom	24.63	gene-RARB	RARB		rna-XM_044924897.2	exon-XM_044924897.2-8	8	NON_SYNONYMOUS_CODING	S/G	Agc/Ggc	449
1	5545029	A	C	SNP	Het	20.93	Gene_rna-XR_006542933.2	exon-XR_006542933.2-1		rna-XR_006542933.2	exon-XR_006542933.2-1	1	NON_SYNONYMOUS_CODING	N/T	aAc/aCc	34
1	5545218	A	G	SNP	Het	23.21	Gene_rna-XR_006542933.2	exon-XR_006542933.2-1		rna-XR_006542933.2	exon-XR_006542933.2-1	1	NON_SYNONYMOUS_CODING	E/G	gAg/gGg	97
1	5565297	G	A	SNP	Het	19.83	gene-NGLY1	NGLY1		rna-XM_025273579.3	exon-XM_025273579.3-12	12	NON_SYNONYMOUS_CODING	T/M	aCg/aTg	602
1	5565297	G	A	SNP	Het	19.83	gene-NGLY1	NGLY1		rna-XM_025273640.3	exon-XM_025273640.3-12	12	NON_SYNONYMOUS_CODING	T/M	aCg/aTg	522
1	5565297	G	A	SNP	Het	19.83	gene-NGLY1	NGLY1		rna-XM_025273693.3	exon-XM_025273693.3-11	11	NON_SYNONYMOUS_CODING	R/C	Cgc/Tgc	543
1	5621575	G	A	SNP	Het	18.07	Gene_rna-XR_006542954.2	exon-XR_006542954.2-1		rna-XR_006542954.2	exon-XR_006542954.2-1	1	NON_SYNONYMOUS_CODING	G/R	Ggg/Agg	26
1	5621591	G	A	SNP	Het	22.04	Gene_rna-XR_006542954.2	exon-XR_006542954.2-1		rna-XR_006542954.2	exon-XR_006542954.2-1	1	NON_SYNONYMOUS_CODING	R/K	aGa/aAa	31
1	5622010	G	A	SNP	Het	20.33	Gene_rna-XR_006542954.2	exon-XR_006542954.2-1		rna-XR_006542954.2	exon-XR_006542954.2-2	2	NON_SYNONYMOUS_CODING	G/R	Ggg/Agg	91
1	5635796	G	A	SNP	Het	25.77	gene-OXSM	OXSM		rna-XM_006055875.4	exon-XM_006055875.4-3	3	NON_SYNONYMOUS_CODING	R/Q	cGg/cAg	406
1	5635796	G	A	SNP	Het	25.77	gene-OXSM	OXSM		rna-XM_006055876.4	exon-XM_006055876.4-3	3	NON_SYNONYMOUS_CODING	R/Q	cGg/cAg	406
1	5635796	G	A	SNP	Het	25.77	gene-OXSM	OXSM		rna-XM_025273789.3	exon-XM_025273789.3-3	3	NON_SYNONYMOUS_CODING	R/Q	cGg/cAg	406
1	5651407	G	A	SNP	Het	18.06	Gene_rna-XR_006543039.2	exon-XR_006543039.2-1		rna-XR_006543039.2	exon-XR_006543039.2-4	4	NON_SYNONYMOUS_CODING	V/M	Gtg/Atg	249
1	5651407	G	A	SNP	Het	18.06	Gene_rna-XR_006543057.2	exon-XR_006543057.2-1		rna-XR_006543057.2	exon-XR_006543057.2-4	4	NON_SYNONYMOUS_CODING	V/M	Gtg/Atg	571
1	5651407	G	A	SNP	Het	18.06	Gene_rna-XR_327339.4	exon-XR_327339.4-1		rna-XR_327339.4	exon-XR_327339.4-3	3	NON_SYNONYMOUS_CODING	C/Y	tGt/tAt	459
1	5651620	T	G	SNP	Het	16.22	Gene_rna-XR_006543039.2	exon-XR_006543039.2-1		rna-XR_006543039.2	exon-XR_006543039.2-4	4	NON_SYNONYMOUS_CODING	C/G	Tgc/Ggc	320
1	5651620	T	G	SNP	Het	16.22	Gene_rna-XR_006543047.2	exon-XR_006543047.2-1		rna-XR_006543047.2	exon-XR_006543047.2-3	3	NON_SYNONYMOUS_CODING	I/M	atT/atG	597
1	5651620	T	G	SNP	Het	16.22	Gene_rna-XR_006543057.2	exon-XR_006543057.2-1		rna-XR_006543057.2	exon-XR_006543057.2-4	4	NON_SYNONYMOUS_CODING	C/G	Tgc/Ggc	642
1	5651620	T	G	SNP	Het	16.22	Gene_rna-XR_327339.4	exon-XR_327339.4-1		rna-XR_327339.4	exon-XR_327339.4-3	3	NON_SYNONYMOUS_CODING	L/W	tTg/tGg	530
1	5651779	C	T	SNP	Het	14.19	Gene_rna-XR_006543039.2	exon-XR_006543039.2-1		rna-XR_006543039.2	exon-XR_006543039.2-4	4	NON_SYNONYMOUS_CODING	R/W	Cgg/Tgg	373
1	5651779	C	T	SNP	Het	14.19	Gene_rna-XR_006543057.2	exon-XR_006543057.2-1		rna-XR_006543057.2	exon-XR_006543057.2-4	4	NON_SYNONYMOUS_CODING	R/W	Cgg/Tgg	695
1	5651779	C	T	SNP	Het	14.19	Gene_rna-XR_327339.4	exon-XR_327339.4-1		rna-XR_327339.4	exon-XR_327339.4-3	3	NON_SYNONYMOUS_CODING	T/M	aCg/aTg	583
1	6004391	C	A	SNP	Het	20.68	Gene_rna-XR_006549395.2	exon-XR_006549395.2-1		rna-XR_006549395.2	exon-XR_006549395.2-3	3	NON_SYNONYMOUS_CODING	G/V	gGt/gTt	249
1	6237405	C	T	SNP	Het	16.59	gene-LOC123466164	LOC123466164		rna-XM_045166588.1	exon-XM_045166588.1-2	2	NON_SYNONYMOUS_CODING	S/N	aGt/aAt	98
1	6238249	T	A	SNP	Het	24.61	gene-LOC123466164	LOC123466164		rna-XM_045166588.1	exon-XM_045166588.1-1	1	NON_SYNONYMOUS_CODING	Q/L	cAg/cTg	16
1	6374272	T	C	SNP	Hom	22.98	Gene_gene-LOC102407211	Gene_gene-LOC102407211		gene-LOC102407211	id-LOC102407211-2	2	NON_SYNONYMOUS_CODING	M/V	Atg/Gtg	170
1	6374290	C	T	SNP	Hom	29.11	Gene_gene-LOC102407211	Gene_gene-LOC102407211		gene-LOC102407211	id-LOC102407211-2	2	NON_SYNONYMOUS_CODING	V/I	Gtt/Att	164
1	6374361	A	G	SNP	Hom	23.53	Gene_gene-LOC102407211	Gene_gene-LOC102407211		gene-LOC102407211	id-LOC102407211-2	2	NON_SYNONYMOUS_CODING	L/P	cTa/cCa	140
1	6687186	G	A	SNP	Het	20.69	Gene_rna-XR_003102270.3	exon-XR_003102270.3-1		rna-XR_003102270.3	exon-XR_003102270.3-1	1	NON_SYNONYMOUS_CODING	G/R	Ggg/Agg	18
1	6688783	G	A	SNP	Hom	21.35	Gene_rna-XR_003102270.3	exon-XR_003102270.3-1		rna-XR_003102270.3	exon-XR_003102270.3-2	2	NON_SYNONYMOUS_CODING	E/K	Gaa/Aaa	74
1	7272528	G	C	SNP	Het	21.5	Gene_rna-XR_006543501.2	exon-XR_006543501.2-1		rna-XR_006543501.2	exon-XR_006543501.2-1	1	NON_SYNONYMOUS_CODING	K/N	aaG/aaC	147
1	7272670	A	C	SNP	Hom	23.46	Gene_rna-XR_006543501.2	exon-XR_006543501.2-1		rna-XR_006543501.2	exon-XR_006543501.2-1	1	NON_SYNONYMOUS_CODING	S/R	Agt/Cgt	195
1	7272728	G	A	SNP	Het	20.68	Gene_rna-XR_006543501.2	exon-XR_006543501.2-1		rna-XR_006543501.2	exon-XR_006543501.2-1	1	NON_SYNONYMOUS_CODING	G/D	gGt/gAt	214
1	7273283	A	C	SNP	Het	19.65	Gene_rna-XR_006543501.2	exon-XR_006543501.2-1		rna-XR_006543501.2	exon-XR_006543501.2-3	3	NON_SYNONYMOUS_CODING	K/Q	Aag/Cag	256
1	7273283	A	C	SNP	Het	19.65	Gene_rna-XR_006543508.2	exon-XR_006543508.2-1		rna-XR_006543508.2	exon-XR_006543508.2-3	3	NON_SYNONYMOUS_CODING	K/Q	Aag/Cag	159
1	7273359	G	T	SNP	Het	22.32	Gene_rna-XR_006543501.2	exon-XR_006543501.2-1		rna-XR_006543501.2	exon-XR_006543501.2-3	3	NON_SYNONYMOUS_CODING	R/L	cGg/cTg	281
1	7273359	G	T	SNP	Het	22.32	Gene_rna-XR_006543508.2	exon-XR_006543508.2-1		rna-XR_006543508.2	exon-XR_006543508.2-3	3	NON_SYNONYMOUS_CODING	R/L	cGg/cTg	184
1	7273362	C	A	SNP	Het	21.16	Gene_rna-XR_006543501.2	exon-XR_006543501.2-1		rna-XR_006543501.2	exon-XR_006543501.2-3	3	NON_SYNONYMOUS_CODING	P/Q	cCg/cAg	282
1	7273362	C	A	SNP	Het	21.16	Gene_rna-XR_006543508.2	exon-XR_006543508.2-1		rna-XR_006543508.2	exon-XR_006543508.2-3	3	NON_SYNONYMOUS_CODING	P/Q	cCg/cAg	185
1	7273397	T	G	SNP	Hom	28.88	Gene_rna-XR_006543501.2	exon-XR_006543501.2-1		rna-XR_006543501.2	exon-XR_006543501.2-3	3	NON_SYNONYMOUS_CODING	Y/D	Tat/Gat	294
1	7273397	T	G	SNP	Hom	28.88	Gene_rna-XR_006543508.2	exon-XR_006543508.2-1		rna-XR_006543508.2	exon-XR_006543508.2-3	3	NON_SYNONYMOUS_CODING	Y/D	Tat/Gat	197
1	7273401	C	G	SNP	Het	23.78	Gene_rna-XR_006543501.2	exon-XR_006543501.2-1		rna-XR_006543501.2	exon-XR_006543501.2-3	3	NON_SYNONYMOUS_CODING	P/R	cCg/cGg	295
1	7273401	C	G	SNP	Het	23.78	Gene_rna-XR_006543508.2	exon-XR_006543508.2-1		rna-XR_006543508.2	exon-XR_006543508.2-3	3	NON_SYNONYMOUS_CODING	P/R	cCg/cGg	198
1	7273418	G	C	SNP	Het	19.77	Gene_rna-XR_006543501.2	exon-XR_006543501.2-1		rna-XR_006543501.2	exon-XR_006543501.2-3	3	NON_SYNONYMOUS_CODING	A/P	Gcc/Ccc	301
1	7273418	G	C	SNP	Het	19.77	Gene_rna-XR_006543508.2	exon-XR_006543508.2-1		rna-XR_006543508.2	exon-XR_006543508.2-3	3	NON_SYNONYMOUS_CODING	A/P	Gcc/Ccc	204
1	7273736	G	A	SNP	Het	20.52	Gene_rna-XR_006543501.2	exon-XR_006543501.2-1		rna-XR_006543501.2	exon-XR_006543501.2-3	3	NON_SYNONYMOUS_CODING	V/I	Gtt/Att	407
1	7273736	G	A	SNP	Het	20.52	Gene_rna-XR_006543508.2	exon-XR_006543508.2-1		rna-XR_006543508.2	exon-XR_006543508.2-3	3	NON_SYNONYMOUS_CODING	V/I	Gtt/Att	310
1	7273767	G	A	SNP	Het	20.36	Gene_rna-XR_006543501.2	exon-XR_006543501.2-1		rna-XR_006543501.2	exon-XR_006543501.2-3	3	NON_SYNONYMOUS_CODING	R/H	cGt/cAt	417
1	7273767	G	A	SNP	Het	20.36	Gene_rna-XR_006543508.2	exon-XR_006543508.2-1		rna-XR_006543508.2	exon-XR_006543508.2-3	3	NON_SYNONYMOUS_CODING	R/H	cGt/cAt	320
1	7273817	G	C	SNP	Het	20.91	Gene_rna-XR_006543501.2	exon-XR_006543501.2-1		rna-XR_006543501.2	exon-XR_006543501.2-3	3	NON_SYNONYMOUS_CODING	G/R	Ggt/Cgt	434
1	7273817	G	C	SNP	Het	20.91	Gene_rna-XR_006543508.2	exon-XR_006543508.2-1		rna-XR_006543508.2	exon-XR_006543508.2-3	3	NON_SYNONYMOUS_CODING	G/R	Ggt/Cgt	337
1	7273905	T	A	SNP	Het	23.55	Gene_rna-XR_006543501.2	exon-XR_006543501.2-1		rna-XR_006543501.2	exon-XR_006543501.2-3	3	NON_SYNONYMOUS_CODING	L/Q	cTg/cAg	463
1	7273905	T	A	SNP	Het	23.55	Gene_rna-XR_006543508.2	exon-XR_006543508.2-1		rna-XR_006543508.2	exon-XR_006543508.2-3	3	NON_SYNONYMOUS_CODING	L/Q	cTg/cAg	366
1	7274045	A	G	SNP	Hom	15.61	Gene_rna-XR_006543501.2	exon-XR_006543501.2-1		rna-XR_006543501.2	exon-XR_006543501.2-3	3	NON_SYNONYMOUS_CODING	K/E	Aag/Gag	510
1	7274045	A	G	SNP	Hom	15.61	Gene_rna-XR_006543508.2	exon-XR_006543508.2-1		rna-XR_006543508.2	exon-XR_006543508.2-3	3	NON_SYNONYMOUS_CODING	K/E	Aag/Gag	413
1	7274088	A	G	SNP	Het	23.8	Gene_rna-XR_006543501.2	exon-XR_006543501.2-1		rna-XR_006543501.2	exon-XR_006543501.2-3	3	NON_SYNONYMOUS_CODING	K/R	aAg/aGg	524
1	7274088	A	G	SNP	Het	23.8	Gene_rna-XR_006543508.2	exon-XR_006543508.2-1		rna-XR_006543508.2	exon-XR_006543508.2-3	3	NON_SYNONYMOUS_CODING	K/R	aAg/aGg	427
1	7274102	G	A	SNP	Het	23.54	Gene_rna-XR_006543501.2	exon-XR_006543501.2-1		rna-XR_006543501.2	exon-XR_006543501.2-3	3	NON_SYNONYMOUS_CODING	A/T	Gct/Act	529
1	7274102	G	A	SNP	Het	23.54	Gene_rna-XR_006543508.2	exon-XR_006543508.2-1		rna-XR_006543508.2	exon-XR_006543508.2-3	3	NON_SYNONYMOUS_CODING	A/T	Gct/Act	432
1	7274105	A	G	SNP	Het	19.8	Gene_rna-XR_006543501.2	exon-XR_006543501.2-1		rna-XR_006543501.2	exon-XR_006543501.2-3	3	NON_SYNONYMOUS_CODING	I/V	Ata/Gta	530
1	7274105	A	G	SNP	Het	19.8	Gene_rna-XR_006543508.2	exon-XR_006543508.2-1		rna-XR_006543508.2	exon-XR_006543508.2-3	3	NON_SYNONYMOUS_CODING	I/V	Ata/Gta	433
1	7274187	A	G	SNP	Hom	23.22	Gene_rna-XR_006543501.2	exon-XR_006543501.2-1		rna-XR_006543501.2	exon-XR_006543501.2-3	3	NON_SYNONYMOUS_CODING	E/G	gAa/gGa	557
1	7274187	A	G	SNP	Hom	23.22	Gene_rna-XR_006543508.2	exon-XR_006543508.2-1		rna-XR_006543508.2	exon-XR_006543508.2-3	3	NON_SYNONYMOUS_CODING	E/G	gAa/gGa	460
1	7274273	A	G	SNP	Het	25.47	Gene_rna-XR_006543501.2	exon-XR_006543501.2-1		rna-XR_006543501.2	exon-XR_006543501.2-3	3	NON_SYNONYMOUS_CODING	T/A	Acc/Gcc	586
1	7274273	A	G	SNP	Het	25.47	Gene_rna-XR_006543508.2	exon-XR_006543508.2-1		rna-XR_006543508.2	exon-XR_006543508.2-3	3	NON_SYNONYMOUS_CODING	T/A	Acc/Gcc	489
1	7274323	C	A	SNP	Hom	24.74	Gene_rna-XR_006543501.2	exon-XR_006543501.2-1		rna-XR_006543501.2	exon-XR_006543501.2-3	3	NON_SYNONYMOUS_CODING	S/R	agC/agA	602
1	7274323	C	A	SNP	Hom	24.74	Gene_rna-XR_006543508.2	exon-XR_006543508.2-1		rna-XR_006543508.2	exon-XR_006543508.2-3	3	NON_SYNONYMOUS_CODING	S/R	agC/agA	505
1	7274456	A	G	SNP	Hom	20.72	Gene_rna-XR_006543501.2	exon-XR_006543501.2-1		rna-XR_006543501.2	exon-XR_006543501.2-3	3	NON_SYNONYMOUS_CODING	T/A	Act/Gct	647
1	7274456	A	G	SNP	Hom	20.72	Gene_rna-XR_006543508.2	exon-XR_006543508.2-1		rna-XR_006543508.2	exon-XR_006543508.2-3	3	NON_SYNONYMOUS_CODING	T/A	Act/Gct	550
1	7274475	C	T	SNP	Het	25.87	Gene_rna-XR_006543501.2	exon-XR_006543501.2-1		rna-XR_006543501.2	exon-XR_006543501.2-3	3	NON_SYNONYMOUS_CODING	P/L	cCg/cTg	653
1	7274475	C	T	SNP	Het	25.87	Gene_rna-XR_006543508.2	exon-XR_006543508.2-1		rna-XR_006543508.2	exon-XR_006543508.2-3	3	NON_SYNONYMOUS_CODING	P/L	cCg/cTg	556
1	7274527	C	G	SNP	Het	24.68	Gene_rna-XR_006543501.2	exon-XR_006543501.2-1		rna-XR_006543501.2	exon-XR_006543501.2-3	3	NON_SYNONYMOUS_CODING	I/M	atC/atG	670
1	7274527	C	G	SNP	Het	24.68	Gene_rna-XR_006543508.2	exon-XR_006543508.2-1		rna-XR_006543508.2	exon-XR_006543508.2-3	3	NON_SYNONYMOUS_CODING	I/M	atC/atG	573
1	7274561	T	C	SNP	Hom	26.58	Gene_rna-XR_006543501.2	exon-XR_006543501.2-1		rna-XR_006543501.2	exon-XR_006543501.2-3	3	NON_SYNONYMOUS_CODING	Y/H	Tat/Cat	682
1	7274561	T	C	SNP	Hom	26.58	Gene_rna-XR_006543508.2	exon-XR_006543508.2-1		rna-XR_006543508.2	exon-XR_006543508.2-3	3	NON_SYNONYMOUS_CODING	Y/H	Tat/Cat	585
1	7274678	T	C	SNP	Het	20.75	Gene_rna-XR_006543501.2	exon-XR_006543501.2-1		rna-XR_006543501.2	exon-XR_006543501.2-3	3	NON_SYNONYMOUS_CODING	F/L	Ttt/Ctt	721
1	7274678	T	C	SNP	Het	20.75	Gene_rna-XR_006543508.2	exon-XR_006543508.2-1		rna-XR_006543508.2	exon-XR_006543508.2-3	3	NON_SYNONYMOUS_CODING	F/L	Ttt/Ctt	624
1	7274742	A	G	SNP	Het	20.65	Gene_rna-XR_006543501.2	exon-XR_006543501.2-1		rna-XR_006543501.2	exon-XR_006543501.2-3	3	NON_SYNONYMOUS_CODING	Y/C	tAt/tGt	742
1	7274742	A	G	SNP	Het	20.65	Gene_rna-XR_006543508.2	exon-XR_006543508.2-1		rna-XR_006543508.2	exon-XR_006543508.2-3	3	NON_SYNONYMOUS_CODING	Y/C	tAt/tGt	645
1	7274843	C	T	SNP	Het	15.49	Gene_rna-XR_006543501.2	exon-XR_006543501.2-1		rna-XR_006543501.2	exon-XR_006543501.2-3	3	NON_SYNONYMOUS_CODING	P/S	Ccc/Tcc	776
1	7274843	C	T	SNP	Het	15.49	Gene_rna-XR_006543508.2	exon-XR_006543508.2-1		rna-XR_006543508.2	exon-XR_006543508.2-3	3	NON_SYNONYMOUS_CODING	P/S	Ccc/Tcc	679
1	7274850	A	G	SNP	Het	21.2	Gene_rna-XR_006543501.2	exon-XR_006543501.2-1		rna-XR_006543501.2	exon-XR_006543501.2-3	3	NON_SYNONYMOUS_CODING	H/R	cAc/cGc	778
1	7274850	A	G	SNP	Het	21.2	Gene_rna-XR_006543508.2	exon-XR_006543508.2-1		rna-XR_006543508.2	exon-XR_006543508.2-3	3	NON_SYNONYMOUS_CODING	H/R	cAc/cGc	681
1	7274868	G	A	SNP	Hom	21.51	Gene_rna-XR_006543501.2	exon-XR_006543501.2-1		rna-XR_006543501.2	exon-XR_006543501.2-3	3	NON_SYNONYMOUS_CODING	R/K	aGa/aAa	784
1	7274868	G	A	SNP	Hom	21.51	Gene_rna-XR_006543508.2	exon-XR_006543508.2-1		rna-XR_006543508.2	exon-XR_006543508.2-3	3	NON_SYNONYMOUS_CODING	R/K	aGa/aAa	687
1	7274891	T	C	SNP	Het	25.72	Gene_rna-XR_006543501.2	exon-XR_006543501.2-1		rna-XR_006543501.2	exon-XR_006543501.2-3	3	NON_SYNONYMOUS_CODING	S/P	Tct/Cct	792
1	7274891	T	C	SNP	Het	25.72	Gene_rna-XR_006543508.2	exon-XR_006543508.2-1		rna-XR_006543508.2	exon-XR_006543508.2-3	3	NON_SYNONYMOUS_CODING	S/P	Tct/Cct	695
1	7274996	G	A	SNP	Het	21.82	Gene_rna-XR_006543501.2	exon-XR_006543501.2-1		rna-XR_006543501.2	exon-XR_006543501.2-3	3	NON_SYNONYMOUS_CODING	D/N	Gac/Aac	827
1	7274996	G	A	SNP	Het	21.82	Gene_rna-XR_006543508.2	exon-XR_006543508.2-1		rna-XR_006543508.2	exon-XR_006543508.2-3	3	NON_SYNONYMOUS_CODING	D/N	Gac/Aac	730
1	7275035	G	C	SNP	Hom	26.56	Gene_rna-XR_006543501.2	exon-XR_006543501.2-1		rna-XR_006543501.2	exon-XR_006543501.2-3	3	NON_SYNONYMOUS_CODING	V/L	Gta/Cta	840
1	7275035	G	C	SNP	Hom	26.56	Gene_rna-XR_006543508.2	exon-XR_006543508.2-1		rna-XR_006543508.2	exon-XR_006543508.2-3	3	NON_SYNONYMOUS_CODING	V/L	Gta/Cta	743
1	7275056	G	A	SNP	Het	23.62	Gene_rna-XR_006543501.2	exon-XR_006543501.2-1		rna-XR_006543501.2	exon-XR_006543501.2-3	3	NON_SYNONYMOUS_CODING	G/S	Ggt/Agt	847
1	7275056	G	A	SNP	Het	23.62	Gene_rna-XR_006543508.2	exon-XR_006543508.2-1		rna-XR_006543508.2	exon-XR_006543508.2-3	3	NON_SYNONYMOUS_CODING	G/S	Ggt/Agt	750
1	7275094	A	C	SNP	Hom	21.84	Gene_rna-XR_006543501.2	exon-XR_006543501.2-1		rna-XR_006543501.2	exon-XR_006543501.2-3	3	NON_SYNONYMOUS_CODING	R/S	agA/agC	859
1	7275094	A	C	SNP	Hom	21.84	Gene_rna-XR_006543508.2	exon-XR_006543508.2-1		rna-XR_006543508.2	exon-XR_006543508.2-3	3	NON_SYNONYMOUS_CODING	R/S	agA/agC	762
1	7275156	G	T	SNP	Hom	23.22	Gene_rna-XR_006543501.2	exon-XR_006543501.2-1		rna-XR_006543501.2	exon-XR_006543501.2-3	3	NON_SYNONYMOUS_CODING	C/F	tGc/tTc	880
1	7275156	G	T	SNP	Hom	23.22	Gene_rna-XR_006543508.2	exon-XR_006543508.2-1		rna-XR_006543508.2	exon-XR_006543508.2-3	3	NON_SYNONYMOUS_CODING	C/F	tGc/tTc	783
1	7275407	A	G	SNP	Hom	26.69	Gene_rna-XR_006543501.2	exon-XR_006543501.2-1		rna-XR_006543501.2	exon-XR_006543501.2-3	3	NON_SYNONYMOUS_CODING	S/G	Agc/Ggc	964
1	7275407	A	G	SNP	Hom	26.69	Gene_rna-XR_006543508.2	exon-XR_006543508.2-1		rna-XR_006543508.2	exon-XR_006543508.2-3	3	NON_SYNONYMOUS_CODING	S/G	Agc/Ggc	867
1	7275425	G	C	SNP	Hom	21.49	Gene_rna-XR_006543501.2	exon-XR_006543501.2-1		rna-XR_006543501.2	exon-XR_006543501.2-3	3	NON_SYNONYMOUS_CODING	V/L	Gtg/Ctg	970
1	7275425	G	C	SNP	Hom	21.49	Gene_rna-XR_006543508.2	exon-XR_006543508.2-1		rna-XR_006543508.2	exon-XR_006543508.2-3	3	NON_SYNONYMOUS_CODING	V/L	Gtg/Ctg	873
1	7275648	C	T	SNP	Hom	21.8	Gene_rna-XR_006543501.2	exon-XR_006543501.2-1		rna-XR_006543501.2	exon-XR_006543501.2-3	3	NON_SYNONYMOUS_CODING	T/I	aCt/aTt	1044
1	7275648	C	T	SNP	Hom	21.8	Gene_rna-XR_006543508.2	exon-XR_006543508.2-1		rna-XR_006543508.2	exon-XR_006543508.2-3	3	NON_SYNONYMOUS_CODING	T/I	aCt/aTt	947
1	7275752	C	G	SNP	Hom	26.74	Gene_rna-XR_006543501.2	exon-XR_006543501.2-1		rna-XR_006543501.2	exon-XR_006543501.2-3	3	NON_SYNONYMOUS_CODING	L/V	Ctc/Gtc	1079
1	7275752	C	G	SNP	Hom	26.74	Gene_rna-XR_006543508.2	exon-XR_006543508.2-1		rna-XR_006543508.2	exon-XR_006543508.2-3	3	NON_SYNONYMOUS_CODING	L/V	Ctc/Gtc	982
1	7275890	A	G	SNP	Hom	24.85	Gene_rna-XR_006543501.2	exon-XR_006543501.2-1		rna-XR_006543501.2	exon-XR_006543501.2-3	3	NON_SYNONYMOUS_CODING	I/V	Atc/Gtc	1125
1	7275890	A	G	SNP	Hom	24.85	Gene_rna-XR_006543508.2	exon-XR_006543508.2-1		rna-XR_006543508.2	exon-XR_006543508.2-3	3	NON_SYNONYMOUS_CODING	I/V	Atc/Gtc	1028
1	7275908	A	G	SNP	Hom	20.61	Gene_rna-XR_006543501.2	exon-XR_006543501.2-1		rna-XR_006543501.2	exon-XR_006543501.2-3	3	NON_SYNONYMOUS_CODING	T/A	Act/Gct	1131
1	7275908	A	G	SNP	Hom	20.61	Gene_rna-XR_006543508.2	exon-XR_006543508.2-1		rna-XR_006543508.2	exon-XR_006543508.2-3	3	NON_SYNONYMOUS_CODING	T/A	Act/Gct	1034
1	7275909	C	T	SNP	Hom	26.65	Gene_rna-XR_006543501.2	exon-XR_006543501.2-1		rna-XR_006543501.2	exon-XR_006543501.2-3	3	NON_SYNONYMOUS_CODING	T/I	aCt/aTt	1131
1	7275909	C	T	SNP	Hom	26.65	Gene_rna-XR_006543508.2	exon-XR_006543508.2-1		rna-XR_006543508.2	exon-XR_006543508.2-3	3	NON_SYNONYMOUS_CODING	T/I	aCt/aTt	1034
1	7275955	C	G	SNP	Hom	21.97	Gene_rna-XR_006543501.2	exon-XR_006543501.2-1		rna-XR_006543501.2	exon-XR_006543501.2-3	3	NON_SYNONYMOUS_CODING	F/L	ttC/ttG	1146
1	7275955	C	G	SNP	Hom	21.97	Gene_rna-XR_006543508.2	exon-XR_006543508.2-1		rna-XR_006543508.2	exon-XR_006543508.2-3	3	NON_SYNONYMOUS_CODING	F/L	ttC/ttG	1049
1	7275959	T	C	SNP	Hom	22.08	Gene_rna-XR_006543501.2	exon-XR_006543501.2-1		rna-XR_006543501.2	exon-XR_006543501.2-3	3	NON_SYNONYMOUS_CODING	S/P	Tcc/Ccc	1148
1	7275959	T	C	SNP	Hom	22.08	Gene_rna-XR_006543508.2	exon-XR_006543508.2-1		rna-XR_006543508.2	exon-XR_006543508.2-3	3	NON_SYNONYMOUS_CODING	S/P	Tcc/Ccc	1051
1	7276014	A	G	SNP	Het	24.32	Gene_rna-XR_006543501.2	exon-XR_006543501.2-1		rna-XR_006543501.2	exon-XR_006543501.2-3	3	NON_SYNONYMOUS_CODING	N/S	aAt/aGt	1166
1	7276014	A	G	SNP	Het	24.32	Gene_rna-XR_006543508.2	exon-XR_006543508.2-1		rna-XR_006543508.2	exon-XR_006543508.2-3	3	NON_SYNONYMOUS_CODING	N/S	aAt/aGt	1069
1	7276209	G	C	SNP	Het	19.11	Gene_rna-XR_006543501.2	exon-XR_006543501.2-1		rna-XR_006543501.2	exon-XR_006543501.2-3	3	NON_SYNONYMOUS_CODING	S/T	aGc/aCc	1231
1	7276209	G	C	SNP	Het	19.11	Gene_rna-XR_006543508.2	exon-XR_006543508.2-1		rna-XR_006543508.2	exon-XR_006543508.2-3	3	NON_SYNONYMOUS_CODING	S/T	aGc/aCc	1134
1	7276251	T	C	SNP	Het	24.24	Gene_rna-XR_006543501.2	exon-XR_006543501.2-1		rna-XR_006543501.2	exon-XR_006543501.2-3	3	NON_SYNONYMOUS_CODING	F/S	tTt/tCt	1245
1	7276251	T	C	SNP	Het	24.24	Gene_rna-XR_006543508.2	exon-XR_006543508.2-1		rna-XR_006543508.2	exon-XR_006543508.2-3	3	NON_SYNONYMOUS_CODING	F/S	tTt/tCt	1148
1	7276318	G	C	SNP	Het	29.36	Gene_rna-XR_006543501.2	exon-XR_006543501.2-1		rna-XR_006543501.2	exon-XR_006543501.2-3	3	NON_SYNONYMOUS_CODING	W/C	tgG/tgC	1267
1	7276318	G	C	SNP	Het	29.36	Gene_rna-XR_006543508.2	exon-XR_006543508.2-1		rna-XR_006543508.2	exon-XR_006543508.2-3	3	NON_SYNONYMOUS_CODING	W/C	tgG/tgC	1170
1	7276487	G	C	SNP	Het	19.94	Gene_rna-XR_006543501.2	exon-XR_006543501.2-1		rna-XR_006543501.2	exon-XR_006543501.2-3	3	NON_SYNONYMOUS_CODING	E/Q	Gaa/Caa	1324
1	7276487	G	C	SNP	Het	19.94	Gene_rna-XR_006543508.2	exon-XR_006543508.2-1		rna-XR_006543508.2	exon-XR_006543508.2-3	3	NON_SYNONYMOUS_CODING	E/Q	Gaa/Caa	1227
1	7276526	G	C	SNP	Het	20.26	Gene_rna-XR_006543501.2	exon-XR_006543501.2-1		rna-XR_006543501.2	exon-XR_006543501.2-3	3	NON_SYNONYMOUS_CODING	V/L	Gtt/Ctt	1337
1	7276526	G	C	SNP	Het	20.26	Gene_rna-XR_006543508.2	exon-XR_006543508.2-1		rna-XR_006543508.2	exon-XR_006543508.2-3	3	NON_SYNONYMOUS_CODING	V/L	Gtt/Ctt	1240
1	7276770	C	T	SNP	Het	26.78	Gene_rna-XR_006543501.2	exon-XR_006543501.2-1		rna-XR_006543501.2	exon-XR_006543501.2-3	3	NON_SYNONYMOUS_CODING	P/L	cCc/cTc	1418
1	7276770	C	T	SNP	Het	26.78	Gene_rna-XR_006543508.2	exon-XR_006543508.2-1		rna-XR_006543508.2	exon-XR_006543508.2-3	3	NON_SYNONYMOUS_CODING	P/L	cCc/cTc	1321
1	7276803	T	C	SNP	Het	20.25	Gene_rna-XR_006543501.2	exon-XR_006543501.2-1		rna-XR_006543501.2	exon-XR_006543501.2-3	3	NON_SYNONYMOUS_CODING	L/P	cTt/cCt	1429
1	7276803	T	C	SNP	Het	20.25	Gene_rna-XR_006543508.2	exon-XR_006543508.2-1		rna-XR_006543508.2	exon-XR_006543508.2-3	3	NON_SYNONYMOUS_CODING	L/P	cTt/cCt	1332
1	7276893	G	A	SNP	Het	18.05	Gene_rna-XR_006543501.2	exon-XR_006543501.2-1		rna-XR_006543501.2	exon-XR_006543501.2-3	3	NON_SYNONYMOUS_CODING	R/Q	cGa/cAa	1459
1	7276893	G	A	SNP	Het	18.05	Gene_rna-XR_006543508.2	exon-XR_006543508.2-1		rna-XR_006543508.2	exon-XR_006543508.2-3	3	NON_SYNONYMOUS_CODING	R/Q	cGa/cAa	1362
1	7276898	G	T	SNP	Hom	19.68	Gene_rna-XR_006543501.2	exon-XR_006543501.2-1		rna-XR_006543501.2	exon-XR_006543501.2-3	3	NON_SYNONYMOUS_CODING	G/C	Ggt/Tgt	1461
1	7276898	G	T	SNP	Hom	19.68	Gene_rna-XR_006543508.2	exon-XR_006543508.2-1		rna-XR_006543508.2	exon-XR_006543508.2-3	3	NON_SYNONYMOUS_CODING	G/C	Ggt/Tgt	1364
1	7276923	G	A	SNP	Het	22.99	Gene_rna-XR_006543501.2	exon-XR_006543501.2-1		rna-XR_006543501.2	exon-XR_006543501.2-3	3	NON_SYNONYMOUS_CODING	R/H	cGt/cAt	1469
1	7276923	G	A	SNP	Het	22.99	Gene_rna-XR_006543508.2	exon-XR_006543508.2-1		rna-XR_006543508.2	exon-XR_006543508.2-3	3	NON_SYNONYMOUS_CODING	R/H	cGt/cAt	1372
1	7276962	G	A	SNP	Het	21.05	Gene_rna-XR_006543501.2	exon-XR_006543501.2-1		rna-XR_006543501.2	exon-XR_006543501.2-3	3	NON_SYNONYMOUS_CODING	S/N	aGt/aAt	1482
1	7276962	G	A	SNP	Het	21.05	Gene_rna-XR_006543508.2	exon-XR_006543508.2-1		rna-XR_006543508.2	exon-XR_006543508.2-3	3	NON_SYNONYMOUS_CODING	S/N	aGt/aAt	1385
1	7277022	T	C	SNP	Het	25.09	Gene_rna-XR_006543501.2	exon-XR_006543501.2-1		rna-XR_006543501.2	exon-XR_006543501.2-3	3	NON_SYNONYMOUS_CODING	V/A	gTg/gCg	1502
1	7277022	T	C	SNP	Het	25.09	Gene_rna-XR_006543508.2	exon-XR_006543508.2-1		rna-XR_006543508.2	exon-XR_006543508.2-3	3	NON_SYNONYMOUS_CODING	V/A	gTg/gCg	1405
1	7277067	G	A	SNP	Het	19.74	Gene_rna-XR_006543501.2	exon-XR_006543501.2-1		rna-XR_006543501.2	exon-XR_006543501.2-3	3	NON_SYNONYMOUS_CODING	R/Q	cGg/cAg	1517
1	7277067	G	A	SNP	Het	19.74	Gene_rna-XR_006543508.2	exon-XR_006543508.2-1		rna-XR_006543508.2	exon-XR_006543508.2-3	3	NON_SYNONYMOUS_CODING	R/Q	cGg/cAg	1420
1	7277348	A	G	SNP	Het	9.77	Gene_rna-XR_006543501.2	exon-XR_006543501.2-1		rna-XR_006543501.2	exon-XR_006543501.2-3	3	NON_SYNONYMOUS_CODING	M/V	Atg/Gtg	1611
1	7277348	A	G	SNP	Het	9.77	Gene_rna-XR_006543508.2	exon-XR_006543508.2-1		rna-XR_006543508.2	exon-XR_006543508.2-3	3	NON_SYNONYMOUS_CODING	M/V	Atg/Gtg	1514
1	7291950	G	A	SNP	Het	20.67	Gene_rna-XR_003106390.3	exon-XR_003106390.3-1		rna-XR_003106390.3	exon-XR_003106390.3-4	4	NON_SYNONYMOUS_CODING	P/L	cCg/cTg	2226
1	7292007	A	G	SNP	Het	18.8	Gene_rna-XR_003106390.3	exon-XR_003106390.3-1		rna-XR_003106390.3	exon-XR_003106390.3-4	4	NON_SYNONYMOUS_CODING	V/A	gTt/gCt	2207
1	7292013	C	T	SNP	Het	18.47	Gene_rna-XR_003106390.3	exon-XR_003106390.3-1		rna-XR_003106390.3	exon-XR_003106390.3-4	4	NON_SYNONYMOUS_CODING	R/H	cGt/cAt	2205
1	7292017	A	C	SNP	Het	16.66	Gene_rna-XR_003106390.3	exon-XR_003106390.3-1		rna-XR_003106390.3	exon-XR_003106390.3-4	4	NON_SYNONYMOUS_CODING	S/A	Tct/Gct	2204
1	7292290	A	G	SNP	Het	17.31	Gene_rna-XR_003106390.3	exon-XR_003106390.3-1		rna-XR_003106390.3	exon-XR_003106390.3-4	4	NON_SYNONYMOUS_CODING	C/R	Tgc/Cgc	2113
1	7292292	T	A	SNP	Het	18.58	Gene_rna-XR_003106390.3	exon-XR_003106390.3-1		rna-XR_003106390.3	exon-XR_003106390.3-4	4	NON_SYNONYMOUS_CODING	H/L	cAc/cTc	2112
1	7292328	T	C	SNP	Het	18.68	Gene_rna-XR_003106390.3	exon-XR_003106390.3-1		rna-XR_003106390.3	exon-XR_003106390.3-4	4	NON_SYNONYMOUS_CODING	H/R	cAc/cGc	2100
1	7292329	G	A	SNP	Het	20.52	Gene_rna-XR_003106390.3	exon-XR_003106390.3-1		rna-XR_003106390.3	exon-XR_003106390.3-4	4	NON_SYNONYMOUS_CODING	H/Y	Cac/Tac	2100
1	7292472	C	T	SNP	Het	24.28	Gene_rna-XR_003106390.3	exon-XR_003106390.3-1		rna-XR_003106390.3	exon-XR_003106390.3-4	4	NON_SYNONYMOUS_CODING	R/H	cGt/cAt	2052
1	7292544	C	T	SNP	Het	19.29	Gene_rna-XR_003106390.3	exon-XR_003106390.3-1		rna-XR_003106390.3	exon-XR_003106390.3-4	4	NON_SYNONYMOUS_CODING	G/D	gGc/gAc	2028
1	7292587	G	T	SNP	Het	20.29	Gene_rna-XR_003106390.3	exon-XR_003106390.3-1		rna-XR_003106390.3	exon-XR_003106390.3-4	4	NON_SYNONYMOUS_CODING	P/T	Ccg/Acg	2014
1	7292693	T	G	SNP	Het	17.13	Gene_rna-XR_003106390.3	exon-XR_003106390.3-1		rna-XR_003106390.3	exon-XR_003106390.3-4	4	NON_SYNONYMOUS_CODING	R/S	agA/agC	1978
1	7292868	C	A	SNP	Het	26.91	Gene_rna-XR_003106390.3	exon-XR_003106390.3-1		rna-XR_003106390.3	exon-XR_003106390.3-4	4	NON_SYNONYMOUS_CODING	G/V	gGc/gTc	1920
1	7293007	C	T	SNP	Het	22.2	Gene_rna-XR_003106390.3	exon-XR_003106390.3-1		rna-XR_003106390.3	exon-XR_003106390.3-4	4	NON_SYNONYMOUS_CODING	A/T	Gcc/Acc	1874
1	7293081	T	C	SNP	Hom	21.74	Gene_rna-XR_003106390.3	exon-XR_003106390.3-1		rna-XR_003106390.3	exon-XR_003106390.3-4	4	NON_SYNONYMOUS_CODING	Q/R	cAg/cGg	1849
1	7293088	C	T	SNP	Het	20.42	Gene_rna-XR_003106390.3	exon-XR_003106390.3-1		rna-XR_003106390.3	exon-XR_003106390.3-4	4	NON_SYNONYMOUS_CODING	V/I	Gtc/Atc	1847
1	7293108	A	G	SNP	Het	20.02	Gene_rna-XR_003106390.3	exon-XR_003106390.3-1		rna-XR_003106390.3	exon-XR_003106390.3-4	4	NON_SYNONYMOUS_CODING	V/A	gTt/gCt	1840
1	7293181	T	C	SNP	Het	14.33	Gene_rna-XR_003106390.3	exon-XR_003106390.3-1		rna-XR_003106390.3	exon-XR_003106390.3-4	4	NON_SYNONYMOUS_CODING	N/D	Aac/Gac	1816
1	7293189	A	G	SNP	Het	14.9	Gene_rna-XR_003106390.3	exon-XR_003106390.3-1		rna-XR_003106390.3	exon-XR_003106390.3-4	4	NON_SYNONYMOUS_CODING	V/A	gTg/gCg	1813
1	7293400	G	A	SNP	Het	27.12	Gene_rna-XR_003106390.3	exon-XR_003106390.3-1		rna-XR_003106390.3	exon-XR_003106390.3-4	4	NON_SYNONYMOUS_CODING	R/W	Cgg/Tgg	1743
1	7293417	C	T	SNP	Het	24.3	Gene_rna-XR_003106390.3	exon-XR_003106390.3-1		rna-XR_003106390.3	exon-XR_003106390.3-4	4	NON_SYNONYMOUS_CODING	R/Q	cGg/cAg	1737
1	7293834	A	G	SNP	Het	22.87	Gene_rna-XR_003106390.3	exon-XR_003106390.3-1		rna-XR_003106390.3	exon-XR_003106390.3-4	4	NON_SYNONYMOUS_CODING	L/P	cTt/cCt	1598
1	7295819	T	A	SNP	Hom	7.28	Gene_rna-XR_003106390.3	exon-XR_003106390.3-1		rna-XR_003106390.3	exon-XR_003106390.3-4	4	NON_SYNONYMOUS_CODING	L/F	ttA/ttT	936
1	7296531	A	T	SNP	Het	21.57	Gene_rna-XR_003106390.3	exon-XR_003106390.3-1		rna-XR_003106390.3	exon-XR_003106390.3-4	4	NON_SYNONYMOUS_CODING	V/D	gTt/gAt	699
1	7296552	T	C	SNP	Hom	20.64	Gene_rna-XR_003106390.3	exon-XR_003106390.3-1		rna-XR_003106390.3	exon-XR_003106390.3-4	4	NON_SYNONYMOUS_CODING	H/R	cAc/cGc	692
1	7360573	A	G	SNP	Het	23.7	gene-SH2D4A	SH2D4A		rna-XM_044926279.2	exon-XM_044926279.2-6	6	NON_SYNONYMOUS_CODING	N/S	aAc/aGc	266
1	7360573	A	G	SNP	Het	23.7	gene-SH2D4A	SH2D4A		rna-XM_044926247.2	exon-XM_044926247.2-7	7	NON_SYNONYMOUS_CODING	N/S	aAc/aGc	266
1	7360573	A	G	SNP	Het	23.7	gene-SH2D4A	SH2D4A		rna-XM_044926318.2	exon-XM_044926318.2-6	6	NON_SYNONYMOUS_CODING	N/S	aAc/aGc	266
1	7360573	A	G	SNP	Het	23.7	gene-SH2D4A	SH2D4A		rna-XM_044926222.2	exon-XM_044926222.2-7	7	NON_SYNONYMOUS_CODING	N/S	aAc/aGc	266
1	7360575	A	G	SNP	Het	20.31	gene-SH2D4A	SH2D4A		rna-XM_044926279.2	exon-XM_044926279.2-6	6	NON_SYNONYMOUS_CODING	S/G	Agc/Ggc	267
1	7360575	A	G	SNP	Het	20.31	gene-SH2D4A	SH2D4A		rna-XM_044926247.2	exon-XM_044926247.2-7	7	NON_SYNONYMOUS_CODING	S/G	Agc/Ggc	267
1	7360575	A	G	SNP	Het	20.31	gene-SH2D4A	SH2D4A		rna-XM_044926318.2	exon-XM_044926318.2-6	6	NON_SYNONYMOUS_CODING	S/G	Agc/Ggc	267
1	7360575	A	G	SNP	Het	20.31	gene-SH2D4A	SH2D4A		rna-XM_044926222.2	exon-XM_044926222.2-7	7	NON_SYNONYMOUS_CODING	S/G	Agc/Ggc	267
1	7363765	A	C	SNP	Het	19.79	gene-SH2D4A	SH2D4A		rna-XM_044926279.2	exon-XM_044926279.2-7	7	NON_SYNONYMOUS_CODING	S/R	Agc/Cgc	321
1	7363765	A	C	SNP	Het	19.79	gene-SH2D4A	SH2D4A		rna-XM_044926247.2	exon-XM_044926247.2-8	8	NON_SYNONYMOUS_CODING	S/R	Agc/Cgc	321
1	7363765	A	C	SNP	Het	19.79	gene-SH2D4A	SH2D4A		rna-XM_044926318.2	exon-XM_044926318.2-7	7	NON_SYNONYMOUS_CODING	S/R	Agc/Cgc	321
1	7363765	A	C	SNP	Het	19.79	gene-SH2D4A	SH2D4A		rna-XM_044926222.2	exon-XM_044926222.2-8	8	NON_SYNONYMOUS_CODING	S/R	Agc/Cgc	321
1	7788579	T	G	SNP	Het	20.06	Gene_rna-XR_006543812.2	exon-XR_006543812.2-1		rna-XR_006543812.2	exon-XR_006543812.2-1	1	NON_SYNONYMOUS_CODING	L/R	cTg/cGg	76
1	7805587	G	A	SNP	Hom	24.56	Gene_gene-LOC112582080	Gene_gene-LOC112582080		gene-LOC112582080	id-LOC112582080	1	NON_SYNONYMOUS_CODING	R/Q	cGg/cAg	504
1	7805598	A	G	SNP	Hom	24.08	Gene_gene-LOC112582080	Gene_gene-LOC112582080		gene-LOC112582080	id-LOC112582080	1	NON_SYNONYMOUS_CODING	N/D	Aac/Gac	508
1	7814878	C	T	SNP	Hom	25.67	Gene_rna-XR_006543812.2	exon-XR_006543812.2-1		rna-XR_006543812.2	exon-XR_006543812.2-15	15	NON_SYNONYMOUS_CODING	P/L	cCg/cTg	718
1	7814878	C	T	SNP	Hom	25.67	gene-INTS10	INTS10		rna-XM_044926682.2	exon-XM_044926682.2-15	15	NON_SYNONYMOUS_CODING	P/L	cCg/cTg	585
1	7814878	C	T	SNP	Hom	25.67	gene-INTS10	INTS10		rna-XM_044926668.2	exon-XM_044926668.2-15	15	NON_SYNONYMOUS_CODING	P/L	cCg/cTg	586
1	7814923	G	A	SNP	Hom	17.28	Gene_rna-XR_006543812.2	exon-XR_006543812.2-1		rna-XR_006543812.2	exon-XR_006543812.2-15	15	NON_SYNONYMOUS_CODING	R/H	cGc/cAc	733
1	7814923	G	A	SNP	Hom	17.28	gene-INTS10	INTS10		rna-XM_044926682.2	exon-XM_044926682.2-15	15	NON_SYNONYMOUS_CODING	R/H	cGc/cAc	600
1	7814923	G	A	SNP	Hom	17.28	gene-INTS10	INTS10		rna-XM_044926668.2	exon-XM_044926668.2-15	15	NON_SYNONYMOUS_CODING	R/H	cGc/cAc	601
1	7814950	T	C	SNP	Hom	24.38	Gene_rna-XR_006543812.2	exon-XR_006543812.2-1		rna-XR_006543812.2	exon-XR_006543812.2-15	15	NON_SYNONYMOUS_CODING	M/T	aTg/aCg	742
1	7814950	T	C	SNP	Hom	24.38	gene-INTS10	INTS10		rna-XM_044926682.2	exon-XM_044926682.2-15	15	NON_SYNONYMOUS_CODING	M/T	aTg/aCg	609
1	7814950	T	C	SNP	Hom	24.38	gene-INTS10	INTS10		rna-XM_044926668.2	exon-XM_044926668.2-15	15	NON_SYNONYMOUS_CODING	M/T	aTg/aCg	610
1	7814967	A	G	SNP	Hom	19.74	Gene_rna-XR_006543812.2	exon-XR_006543812.2-1		rna-XR_006543812.2	exon-XR_006543812.2-15	15	NON_SYNONYMOUS_CODING	T/A	Aca/Gca	748
1	7814967	A	G	SNP	Hom	19.74	gene-INTS10	INTS10		rna-XM_044926682.2	exon-XM_044926682.2-15	15	NON_SYNONYMOUS_CODING	T/A	Aca/Gca	615
1	7814967	A	G	SNP	Hom	19.74	gene-INTS10	INTS10		rna-XM_044926668.2	exon-XM_044926668.2-15	15	NON_SYNONYMOUS_CODING	T/A	Aca/Gca	616
1	7829703	C	T	SNP	Het	21.19	Gene_rna-XR_006543887.2	exon-XR_006543887.2-1		rna-XR_006543887.2	exon-XR_006543887.2-18	18	NON_SYNONYMOUS_CODING	A/T	Gcc/Acc	651
1	7829711	C	T	SNP	Het	23.08	Gene_rna-XR_006543887.2	exon-XR_006543887.2-1		rna-XR_006543887.2	exon-XR_006543887.2-18	18	NON_SYNONYMOUS_CODING	R/H	cGc/cAc	648
1	7830091	C	A	SNP	Het	19.36	gene-HGSNAT	HGSNAT		rna-XM_044926982.2	exon-XM_044926982.2-10	10	NON_SYNONYMOUS_CODING	A/S	Gcc/Tcc	268
1	7830091	C	A	SNP	Het	19.36	gene-HGSNAT	HGSNAT		rna-XM_025276116.3	exon-XM_025276116.3-17	17	NON_SYNONYMOUS_CODING	A/S	Gcc/Tcc	547
1	7830091	C	A	SNP	Het	19.36	Gene_rna-XR_006543887.2	exon-XR_006543887.2-1		rna-XR_006543887.2	exon-XR_006543887.2-17	17	NON_SYNONYMOUS_CODING	A/S	Gcc/Tcc	573
1	7836760	C	T	SNP	Het	18.58	gene-HGSNAT	HGSNAT		rna-XM_044926982.2	exon-XM_044926982.2-4	4	NON_SYNONYMOUS_CODING	V/M	Gtg/Atg	70
1	7836760	C	T	SNP	Het	18.58	gene-HGSNAT	HGSNAT		rna-XM_025276116.3	exon-XM_025276116.3-11	11	NON_SYNONYMOUS_CODING	V/M	Gtg/Atg	349
1	7836760	C	T	SNP	Het	18.58	Gene_rna-XR_006543887.2	exon-XR_006543887.2-1		rna-XR_006543887.2	exon-XR_006543887.2-11	11	NON_SYNONYMOUS_CODING	V/M	Gtg/Atg	375
1	7861209	G	A	SNP	Het	21.42	Gene_rna-XR_006543887.2	exon-XR_006543887.2-1		rna-XR_006543887.2	exon-XR_006543887.2-1	1	NON_SYNONYMOUS_CODING	A/V	gCg/gTg	24
1	7870936	C	T	SNP	Het	21.27	gene-POMK	POMK		rna-XM_044927314.2	exon-XM_044927314.2-6	6	NON_SYNONYMOUS_CODING	D/N	Gac/Aac	271
1	7870936	C	T	SNP	Het	21.27	gene-POMK	POMK		rna-XM_044927297.2	exon-XM_044927297.2-6	6	NON_SYNONYMOUS_CODING	D/N	Gac/Aac	271
1	7870936	C	T	SNP	Het	21.27	gene-POMK	POMK		rna-XM_044927367.2	exon-XM_044927367.2-6	6	NON_SYNONYMOUS_CODING	D/N	Gac/Aac	271
1	7870936	C	T	SNP	Het	21.27	gene-POMK	POMK		rna-XM_044927235.2	exon-XM_044927235.2-6	6	NON_SYNONYMOUS_CODING	D/N	Gac/Aac	271
1	7870936	C	T	SNP	Het	21.27	gene-POMK	POMK		rna-XM_044927280.2	exon-XM_044927280.2-6	6	NON_SYNONYMOUS_CODING	D/N	Gac/Aac	271
1	7870936	C	T	SNP	Het	21.27	gene-POMK	POMK		rna-XM_044927350.2	exon-XM_044927350.2-6	6	NON_SYNONYMOUS_CODING	D/N	Gac/Aac	271
1	7879710	C	T	SNP	Het	26.5	gene-POMK	POMK		rna-XM_044927314.2	exon-XM_044927314.2-5	5	NON_SYNONYMOUS_CODING	A/T	Gcg/Acg	65
1	7879710	C	T	SNP	Het	26.5	gene-POMK	POMK		rna-XM_044927297.2	exon-XM_044927297.2-5	5	NON_SYNONYMOUS_CODING	A/T	Gcg/Acg	65
1	7879710	C	T	SNP	Het	26.5	gene-POMK	POMK		rna-XM_044927367.2	exon-XM_044927367.2-5	5	NON_SYNONYMOUS_CODING	A/T	Gcg/Acg	65
1	7879710	C	T	SNP	Het	26.5	gene-POMK	POMK		rna-XM_044927235.2	exon-XM_044927235.2-5	5	NON_SYNONYMOUS_CODING	A/T	Gcg/Acg	65
1	7879710	C	T	SNP	Het	26.5	gene-POMK	POMK		rna-XM_044927280.2	exon-XM_044927280.2-5	5	NON_SYNONYMOUS_CODING	A/T	Gcg/Acg	65
1	7879710	C	T	SNP	Het	26.5	gene-POMK	POMK		rna-XM_044927350.2	exon-XM_044927350.2-5	5	NON_SYNONYMOUS_CODING	A/T	Gcg/Acg	65
1	7879757	G	A	SNP	Het	12.63	gene-POMK	POMK		rna-XM_044927314.2	exon-XM_044927314.2-5	5	NON_SYNONYMOUS_CODING	A/V	gCg/gTg	49
1	7879757	G	A	SNP	Het	12.63	gene-POMK	POMK		rna-XM_044927297.2	exon-XM_044927297.2-5	5	NON_SYNONYMOUS_CODING	A/V	gCg/gTg	49
1	7879757	G	A	SNP	Het	12.63	gene-POMK	POMK		rna-XM_044927367.2	exon-XM_044927367.2-5	5	NON_SYNONYMOUS_CODING	A/V	gCg/gTg	49
1	7879757	G	A	SNP	Het	12.63	gene-POMK	POMK		rna-XM_044927235.2	exon-XM_044927235.2-5	5	NON_SYNONYMOUS_CODING	A/V	gCg/gTg	49
1	7879757	G	A	SNP	Het	12.63	gene-POMK	POMK		rna-XM_044927280.2	exon-XM_044927280.2-5	5	NON_SYNONYMOUS_CODING	A/V	gCg/gTg	49
1	7879757	G	A	SNP	Het	12.63	gene-POMK	POMK		rna-XM_044927350.2	exon-XM_044927350.2-5	5	NON_SYNONYMOUS_CODING	A/V	gCg/gTg	49
1	7879766	T	C	SNP	Het	15.9	gene-POMK	POMK		rna-XM_044927314.2	exon-XM_044927314.2-5	5	NON_SYNONYMOUS_CODING	H/R	cAc/cGc	46
1	7879766	T	C	SNP	Het	15.9	gene-POMK	POMK		rna-XM_044927297.2	exon-XM_044927297.2-5	5	NON_SYNONYMOUS_CODING	H/R	cAc/cGc	46
1	7879766	T	C	SNP	Het	15.9	gene-POMK	POMK		rna-XM_044927367.2	exon-XM_044927367.2-5	5	NON_SYNONYMOUS_CODING	H/R	cAc/cGc	46
1	7879766	T	C	SNP	Het	15.9	gene-POMK	POMK		rna-XM_044927235.2	exon-XM_044927235.2-5	5	NON_SYNONYMOUS_CODING	H/R	cAc/cGc	46
1	7879766	T	C	SNP	Het	15.9	gene-POMK	POMK		rna-XM_044927280.2	exon-XM_044927280.2-5	5	NON_SYNONYMOUS_CODING	H/R	cAc/cGc	46
1	7879766	T	C	SNP	Het	15.9	gene-POMK	POMK		rna-XM_044927350.2	exon-XM_044927350.2-5	5	NON_SYNONYMOUS_CODING	H/R	cAc/cGc	46
1	7879773	T	C	SNP	Het	8.93	gene-POMK	POMK		rna-XM_044927314.2	exon-XM_044927314.2-5	5	NON_SYNONYMOUS_CODING	T/A	Acg/Gcg	44
1	7879773	T	C	SNP	Het	8.93	gene-POMK	POMK		rna-XM_044927297.2	exon-XM_044927297.2-5	5	NON_SYNONYMOUS_CODING	T/A	Acg/Gcg	44
1	7879773	T	C	SNP	Het	8.93	gene-POMK	POMK		rna-XM_044927367.2	exon-XM_044927367.2-5	5	NON_SYNONYMOUS_CODING	T/A	Acg/Gcg	44
1	7879773	T	C	SNP	Het	8.93	gene-POMK	POMK		rna-XM_044927235.2	exon-XM_044927235.2-5	5	NON_SYNONYMOUS_CODING	T/A	Acg/Gcg	44
1	7879773	T	C	SNP	Het	8.93	gene-POMK	POMK		rna-XM_044927280.2	exon-XM_044927280.2-5	5	NON_SYNONYMOUS_CODING	T/A	Acg/Gcg	44
1	7879773	T	C	SNP	Het	8.93	gene-POMK	POMK		rna-XM_044927350.2	exon-XM_044927350.2-5	5	NON_SYNONYMOUS_CODING	T/A	Acg/Gcg	44
1	7879895	G	T	SNP	Het	20.31	gene-POMK	POMK		rna-XM_044927314.2	exon-XM_044927314.2-5	5	NON_SYNONYMOUS_CODING	T/K	aCa/aAa	3
1	7879895	G	T	SNP	Het	20.31	gene-POMK	POMK		rna-XM_044927297.2	exon-XM_044927297.2-5	5	NON_SYNONYMOUS_CODING	T/K	aCa/aAa	3
1	7879895	G	T	SNP	Het	20.31	gene-POMK	POMK		rna-XM_044927367.2	exon-XM_044927367.2-5	5	NON_SYNONYMOUS_CODING	T/K	aCa/aAa	3
1	7879895	G	T	SNP	Het	20.31	gene-POMK	POMK		rna-XM_044927235.2	exon-XM_044927235.2-5	5	NON_SYNONYMOUS_CODING	T/K	aCa/aAa	3
1	7879895	G	T	SNP	Het	20.31	gene-POMK	POMK		rna-XM_044927280.2	exon-XM_044927280.2-5	5	NON_SYNONYMOUS_CODING	T/K	aCa/aAa	3
1	7879895	G	T	SNP	Het	20.31	gene-POMK	POMK		rna-XM_044927350.2	exon-XM_044927350.2-5	5	NON_SYNONYMOUS_CODING	T/K	aCa/aAa	3
1	8332662	C	T	SNP	Het	18.65	Gene_rna-XR_003106948.3	exon-XR_003106948.3-1		rna-XR_003106948.3	exon-XR_003106948.3-2	2	NON_SYNONYMOUS_CODING	R/Q	cGg/cAg	1368
1	8332784	G	A	SNP	Het	15.18	Gene_rna-XR_006544637.2	exon-XR_006544637.2-1		rna-XR_006544637.2	exon-XR_006544637.2-3	3	NON_SYNONYMOUS_CODING	R/W	Cgg/Tgg	1519
1	8333080	T	C	SNP	Het	26.04	Gene_rna-XR_003106948.3	exon-XR_003106948.3-1		rna-XR_003106948.3	exon-XR_003106948.3-2	2	NON_SYNONYMOUS_CODING	S/G	Agc/Ggc	1229
1	8333080	T	C	SNP	Het	26.04	Gene_rna-XR_006544637.2	exon-XR_006544637.2-1		rna-XR_006544637.2	exon-XR_006544637.2-3	3	NON_SYNONYMOUS_CODING	Q/R	cAg/cGg	1420
1	8333614	G	A	SNP	Het	20.5	Gene_rna-XR_006544637.2	exon-XR_006544637.2-1		rna-XR_006544637.2	exon-XR_006544637.2-3	3	NON_SYNONYMOUS_CODING	P/L	cCt/cTt	1242
1	8336088	T	C	SNP	Hom	23.73	Gene_rna-XR_003106948.3	exon-XR_003106948.3-1		rna-XR_003106948.3	exon-XR_003106948.3-1	1	NON_SYNONYMOUS_CODING	T/A	Acc/Gcc	788
1	8336088	T	C	SNP	Hom	23.73	Gene_rna-XR_006544637.2	exon-XR_006544637.2-1		rna-XR_006544637.2	exon-XR_006544637.2-2	2	NON_SYNONYMOUS_CODING	H/R	cAc/cGc	979
1	8336390	T	G	SNP	Het	22.65	Gene_rna-XR_003106948.3	exon-XR_003106948.3-1		rna-XR_003106948.3	exon-XR_003106948.3-1	1	NON_SYNONYMOUS_CODING	H/P	cAt/cCt	687
1	8336675	T	C	SNP	Hom	27.72	Gene_rna-XR_003106948.3	exon-XR_003106948.3-1		rna-XR_003106948.3	exon-XR_003106948.3-1	1	NON_SYNONYMOUS_CODING	Q/R	cAa/cGa	592
1	8336733	T	C	SNP	Hom	22.5	Gene_rna-XR_003106948.3	exon-XR_003106948.3-1		rna-XR_003106948.3	exon-XR_003106948.3-1	1	NON_SYNONYMOUS_CODING	S/G	Agc/Ggc	573
1	8336733	T	C	SNP	Hom	22.5	Gene_rna-XR_006544637.2	exon-XR_006544637.2-1		rna-XR_006544637.2	exon-XR_006544637.2-2	2	NON_SYNONYMOUS_CODING	Q/R	cAg/cGg	764
1	8336967	G	C	SNP	Het	19.32	Gene_rna-XR_003106948.3	exon-XR_003106948.3-1		rna-XR_003106948.3	exon-XR_003106948.3-1	1	NON_SYNONYMOUS_CODING	L/V	Ctt/Gtt	495
1	8336967	G	C	SNP	Het	19.32	Gene_rna-XR_006544637.2	exon-XR_006544637.2-1		rna-XR_006544637.2	exon-XR_006544637.2-2	2	NON_SYNONYMOUS_CODING	S/C	tCt/tGt	686
1	8337097	G	A	SNP	Het	22.42	Gene_rna-XR_006544637.2	exon-XR_006544637.2-1		rna-XR_006544637.2	exon-XR_006544637.2-2	2	NON_SYNONYMOUS_CODING	R/C	Cgc/Tgc	643
1	8337372	C	T	SNP	Het	25.05	Gene_rna-XR_003106948.3	exon-XR_003106948.3-1		rna-XR_003106948.3	exon-XR_003106948.3-1	1	NON_SYNONYMOUS_CODING	V/I	Gtc/Atc	360
1	8337372	C	T	SNP	Het	25.05	Gene_rna-XR_006544637.2	exon-XR_006544637.2-1		rna-XR_006544637.2	exon-XR_006544637.2-2	2	NON_SYNONYMOUS_CODING	G/D	gGt/gAt	551
1	8337724	T	A	SNP	Hom	9.28	Gene_rna-XR_003106948.3	exon-XR_003106948.3-1		rna-XR_003106948.3	exon-XR_003106948.3-1	1	NON_SYNONYMOUS_CODING	L/F	ttA/ttT	242
1	8338425	G	A	SNP	Het	20.81	Gene_rna-XR_003106948.3	exon-XR_003106948.3-1		rna-XR_003106948.3	exon-XR_003106948.3-1	1	NON_SYNONYMOUS_CODING	H/Y	Cat/Tat	9
1	8339123	T	C	SNP	Hom	24.45	Gene_rna-XR_006544637.2	exon-XR_006544637.2-1		rna-XR_006544637.2	exon-XR_006544637.2-1	1	NON_SYNONYMOUS_CODING	D/G	gAc/gGc	338
1	8339489	G	A	SNP	Het	21.23	Gene_rna-XR_006544637.2	exon-XR_006544637.2-1		rna-XR_006544637.2	exon-XR_006544637.2-1	1	NON_SYNONYMOUS_CODING	T/I	aCt/aTt	216
1	8347856	T	C	SNP	Hom	22.37	gene-SLC20A2	SLC20A2		rna-XM_044927912.2	exon-XM_044927912.2-6	6	NON_SYNONYMOUS_CODING	F/L	Ttc/Ctc	217
1	8347856	T	C	SNP	Hom	22.37	gene-SLC20A2	SLC20A2		rna-XM_044927806.2	exon-XM_044927806.2-8	8	NON_SYNONYMOUS_CODING	F/L	Ttc/Ctc	217
1	8347856	T	C	SNP	Hom	22.37	gene-SLC20A2	SLC20A2		rna-XM_044927848.2	exon-XM_044927848.2-8	8	NON_SYNONYMOUS_CODING	F/L	Ttc/Ctc	217
1	8347856	T	C	SNP	Hom	22.37	gene-SLC20A2	SLC20A2		rna-XM_044927879.2	exon-XM_044927879.2-6	6	NON_SYNONYMOUS_CODING	F/L	Ttc/Ctc	217
1	8347856	T	C	SNP	Hom	22.37	gene-SLC20A2	SLC20A2		rna-XM_025277030.3	exon-XM_025277030.3-6	6	NON_SYNONYMOUS_CODING	F/L	Ttc/Ctc	217
1	8347856	T	C	SNP	Hom	22.37	gene-SLC20A2	SLC20A2		rna-XM_044927755.2	exon-XM_044927755.2-7	7	NON_SYNONYMOUS_CODING	F/L	Ttc/Ctc	217
1	8350453	G	C	SNP	Hom	20.24	Gene_rna-XR_006544650.2	exon-XR_006544650.2-1		rna-XR_006544650.2	exon-XR_006544650.2-3	3	NON_SYNONYMOUS_CODING	C/W	tgC/tgG	637
1	8350528	C	A	SNP	Hom	21.9	Gene_rna-XR_006544650.2	exon-XR_006544650.2-1		rna-XR_006544650.2	exon-XR_006544650.2-3	3	NON_SYNONYMOUS_CODING	W/C	tgG/tgT	612
1	8351530	T	C	SNP	Hom	23.26	Gene_rna-XR_006544650.2	exon-XR_006544650.2-1		rna-XR_006544650.2	exon-XR_006544650.2-2	2	NON_SYNONYMOUS_CODING	H/R	cAt/cGt	604
1	8351762	C	T	SNP	Hom	20.97	Gene_rna-XR_006544650.2	exon-XR_006544650.2-1		rna-XR_006544650.2	exon-XR_006544650.2-2	2	NON_SYNONYMOUS_CODING	V/I	Gtt/Att	527
1	8352005	T	G	SNP	Hom	20.07	Gene_rna-XR_006544650.2	exon-XR_006544650.2-1		rna-XR_006544650.2	exon-XR_006544650.2-2	2	NON_SYNONYMOUS_CODING	I/L	Att/Ctt	446
1	8352232	A	T	SNP	Hom	22.23	Gene_rna-XR_006544650.2	exon-XR_006544650.2-1		rna-XR_006544650.2	exon-XR_006544650.2-2	2	NON_SYNONYMOUS_CODING	V/E	gTa/gAa	370
1	8352676	C	T	SNP	Hom	22.55	Gene_rna-XR_006544650.2	exon-XR_006544650.2-1		rna-XR_006544650.2	exon-XR_006544650.2-2	2	NON_SYNONYMOUS_CODING	R/H	cGt/cAt	222
1	8352782	G	T	SNP	Hom	22.37	Gene_rna-XR_006544650.2	exon-XR_006544650.2-1		rna-XR_006544650.2	exon-XR_006544650.2-2	2	NON_SYNONYMOUS_CODING	R/S	Cgc/Agc	187
1	8352872	C	T	SNP	Hom	22.65	Gene_rna-XR_006544650.2	exon-XR_006544650.2-1		rna-XR_006544650.2	exon-XR_006544650.2-2	2	NON_SYNONYMOUS_CODING	V/I	Gtc/Atc	157
1	8353111	C	T	SNP	Hom	25.11	Gene_rna-XR_006544650.2	exon-XR_006544650.2-1		rna-XR_006544650.2	exon-XR_006544650.2-2	2	NON_SYNONYMOUS_CODING	R/Q	cGg/cAg	77
1	8353129	A	G	SNP	Hom	24.44	Gene_rna-XR_006544650.2	exon-XR_006544650.2-1		rna-XR_006544650.2	exon-XR_006544650.2-2	2	NON_SYNONYMOUS_CODING	M/T	aTg/aCg	71
1	8353204	C	T	SNP	Hom	24.58	Gene_rna-XR_006544650.2	exon-XR_006544650.2-1		rna-XR_006544650.2	exon-XR_006544650.2-2	2	NON_SYNONYMOUS_CODING	R/H	cGt/cAt	46
1	8567834	T	C	SNP	Het	25.59	gene-PLAT	PLAT		rna-XM_006075707.4	exon-XM_006075707.4-6	6	NON_SYNONYMOUS_CODING	V/A	gTc/gCc	158
1	8576290	T	G	SNP	Het	20.57	gene-TRNAW-CCA	TRNAW-CCA		rna-TRNAW-CCA	exon-TRNAW-CCA-1	1	NON_SYNONYMOUS_CODING	W/G	Tgg/Ggg	6
1	8779357	C	T	SNP	Het	16.78	gene-KAT6A	KAT6A		rna-XM_025277933.3	exon-XM_025277933.3-17	17	NON_SYNONYMOUS_CODING	A/V	gCg/gTg	1317
1	8779357	C	T	SNP	Het	16.78	gene-KAT6A	KAT6A		rna-XM_044928596.2	exon-XM_044928596.2-16	16	NON_SYNONYMOUS_CODING	A/V	gCg/gTg	1047
1	8779357	C	T	SNP	Het	16.78	gene-KAT6A	KAT6A		rna-XM_044928520.2	exon-XM_044928520.2-17	17	NON_SYNONYMOUS_CODING	A/V	gCg/gTg	1324
1	8779357	C	T	SNP	Het	16.78	gene-KAT6A	KAT6A		rna-XM_025277929.3	exon-XM_025277929.3-17	17	NON_SYNONYMOUS_CODING	A/V	gCg/gTg	1324
1	8779357	C	T	SNP	Het	16.78	gene-KAT6A	KAT6A		rna-XM_044928570.2	exon-XM_044928570.2-16	16	NON_SYNONYMOUS_CODING	A/V	gCg/gTg	1047
1	8779953	G	A	SNP	Het	23.81	gene-KAT6A	KAT6A		rna-XM_025277933.3	exon-XM_025277933.3-17	17	NON_SYNONYMOUS_CODING	A/T	Gcc/Acc	1516
1	8779953	G	A	SNP	Het	23.81	gene-KAT6A	KAT6A		rna-XM_044928596.2	exon-XM_044928596.2-16	16	NON_SYNONYMOUS_CODING	A/T	Gcc/Acc	1246
1	8779953	G	A	SNP	Het	23.81	gene-KAT6A	KAT6A		rna-XM_044928520.2	exon-XM_044928520.2-17	17	NON_SYNONYMOUS_CODING	A/T	Gcc/Acc	1523
1	8779953	G	A	SNP	Het	23.81	gene-KAT6A	KAT6A		rna-XM_025277929.3	exon-XM_025277929.3-17	17	NON_SYNONYMOUS_CODING	A/T	Gcc/Acc	1523
1	8779953	G	A	SNP	Het	23.81	gene-KAT6A	KAT6A		rna-XM_044928570.2	exon-XM_044928570.2-16	16	NON_SYNONYMOUS_CODING	A/T	Gcc/Acc	1246
1	9039782	T	C	SNP	Het	21.46	gene-LOC102402461	LOC102402461		rna-XM_025277961.3	exon-XM_025277961.3-39	39	NON_SYNONYMOUS_CODING	C/R	Tgc/Cgc	1547
1	9039782	T	C	SNP	Het	21.46	gene-LOC102402461	LOC102402461		rna-XM_006078634.4	exon-XM_006078634.4-38	38	NON_SYNONYMOUS_CODING	C/R	Tgc/Cgc	1573
1	9039782	T	C	SNP	Het	21.46	gene-LOC102402461	LOC102402461		rna-XM_025277944.3	exon-XM_025277944.3-38	38	NON_SYNONYMOUS_CODING	C/R	Tgc/Cgc	1573
1	9039782	T	C	SNP	Het	21.46	gene-LOC102402461	LOC102402461		rna-XM_025277946.3	exon-XM_025277946.3-37	37	NON_SYNONYMOUS_CODING	C/R	Tgc/Cgc	1565
1	9039782	T	C	SNP	Het	21.46	gene-LOC102402461	LOC102402461		rna-XM_025277958.3	exon-XM_025277958.3-38	38	NON_SYNONYMOUS_CODING	C/R	Tgc/Cgc	1573
1	9125140	T	C	SNP	Het	10.64	Gene_rna-XR_006545155.2	exon-XR_006545155.2-1		rna-XR_006545155.2	exon-XR_006545155.2-2	2	NON_SYNONYMOUS_CODING	T/A	Acg/Gcg	281
1	9125391	C	T	SNP	Het	13.54	Gene_rna-XR_006545155.2	exon-XR_006545155.2-1		rna-XR_006545155.2	exon-XR_006545155.2-2	2	NON_SYNONYMOUS_CODING	R/K	aGg/aAg	197
1	9125733	C	T	SNP	Het	16.06	Gene_rna-XR_006545155.2	exon-XR_006545155.2-1		rna-XR_006545155.2	exon-XR_006545155.2-2	2	NON_SYNONYMOUS_CODING	R/H	cGc/cAc	83
1	9125740	T	G	SNP	Het	16.52	Gene_rna-XR_006545155.2	exon-XR_006545155.2-1		rna-XR_006545155.2	exon-XR_006545155.2-2	2	NON_SYNONYMOUS_CODING	I/L	Atc/Ctc	81
1	9125755	A	G	SNP	Het	22.64	Gene_rna-XR_006545155.2	exon-XR_006545155.2-1		rna-XR_006545155.2	exon-XR_006545155.2-2	2	NON_SYNONYMOUS_CODING	C/R	Tgc/Cgc	76
1	9200793	T	C	SNP	Het	21.46	Gene_rna-XR_006545220.2	exon-XR_006545220.2-1		rna-XR_006545220.2	exon-XR_006545220.2-1	1	NON_SYNONYMOUS_CODING	I/T	aTc/aCc	13
1	10639549	A	G	SNP	Hom	21	gene-ADAM18	ADAM18		rna-XM_025278171.3	exon-XM_025278171.3-19	19	NON_SYNONYMOUS_CODING	V/A	gTg/gCg	797
1	10639598	G	C	SNP	Hom	22.07	gene-ADAM18	ADAM18		rna-XM_025278171.3	exon-XM_025278171.3-19	19	NON_SYNONYMOUS_CODING	R/G	Cgc/Ggc	781
1	10639606	G	C	SNP	Het	6.95	gene-ADAM18	ADAM18		rna-XM_025278171.3	exon-XM_025278171.3-19	19	NON_SYNONYMOUS_CODING	P/R	cCc/cGc	778
1	10639795	G	A	SNP	Hom	19.73	gene-ADAM18	ADAM18		rna-XM_025278171.3	exon-XM_025278171.3-19	19	NON_SYNONYMOUS_CODING	P/L	cCg/cTg	715
1	10639864	T	C	SNP	Hom	11.04	gene-ADAM18	ADAM18		rna-XM_025278171.3	exon-XM_025278171.3-19	19	NON_SYNONYMOUS_CODING	K/R	aAa/aGa	692
1	10733531	A	G	SNP	Hom	21.68	gene-ADAM18	ADAM18		rna-XM_025278171.3	exon-XM_025278171.3-2	2	NON_SYNONYMOUS_CODING	S/P	Tca/Cca	14
1	11152558	C	T	SNP	Hom	21.28	Gene_rna-XR_006640100.1	exon-XR_006640100.1-1		rna-XR_006640100.1	exon-XR_006640100.1-2	2	NON_SYNONYMOUS_CODING	G/E	gGa/gAa	104
1	11153453	C	G	SNP	Hom	28.84	Gene_rna-XR_006640100.1	exon-XR_006640100.1-1		rna-XR_006640100.1	exon-XR_006640100.1-1	1	NON_SYNONYMOUS_CODING	G/A	gGc/gCc	31
1	11153510	C	A	SNP	Het	20.91	Gene_rna-XR_006640100.1	exon-XR_006640100.1-1		rna-XR_006640100.1	exon-XR_006640100.1-1	1	NON_SYNONYMOUS_CODING	R/L	cGc/cTc	12
1	11435921	G	A	SNP	Het	20.13	gene-TM2D2	TM2D2		rna-XM_006052216.4	exon-XM_006052216.4-4	4	NON_SYNONYMOUS_CODING	V/I	Gtt/Att	213
1	11454194	A	G	SNP	Het	20.03	gene-HTRA4	HTRA4		rna-XM_006052218.4	exon-XM_006052218.4-1	1	NON_SYNONYMOUS_CODING	I/T	aTt/aCt	25
1	11454194	A	G	SNP	Het	20.03	gene-HTRA4	HTRA4		rna-XM_025278266.3	exon-XM_025278266.3-1	1	NON_SYNONYMOUS_CODING	I/T	aTt/aCt	25
1	11739158	G	A	SNP	Het	21.02	Gene_rna-XR_006545866.2	exon-XR_006545866.2-1		rna-XR_006545866.2	exon-XR_006545866.2-2	2	NON_SYNONYMOUS_CODING	L/F	Ctc/Ttc	185
1	11739158	G	A	SNP	Het	21.02	Gene_rna-XR_006545858.2	exon-XR_006545858.2-1		rna-XR_006545858.2	exon-XR_006545858.2-2	2	NON_SYNONYMOUS_CODING	L/F	Ctc/Ttc	185
1	11739158	G	A	SNP	Het	21.02	Gene_rna-XR_006545862.2	exon-XR_006545862.2-1		rna-XR_006545862.2	exon-XR_006545862.2-2	2	NON_SYNONYMOUS_CODING	L/F	Ctc/Ttc	84
1	11741924	C	T	SNP	Het	19.7	Gene_rna-XR_006545866.2	exon-XR_006545866.2-1		rna-XR_006545866.2	exon-XR_006545866.2-1	1	NON_SYNONYMOUS_CODING	R/H	cGt/cAt	47
1	11741924	C	T	SNP	Het	19.7	Gene_rna-XR_006545858.2	exon-XR_006545858.2-1		rna-XR_006545858.2	exon-XR_006545858.2-1	1	NON_SYNONYMOUS_CODING	R/H	cGt/cAt	47
1	11741924	C	T	SNP	Het	19.7	Gene_rna-XR_006545862.2	exon-XR_006545862.2-1		rna-XR_006545862.2	exon-XR_006545862.2-1	1	NON_SYNONYMOUS_CODING	R/H	cGt/cAt	47
1	11768596	C	G	SNP	Het	17.89	Gene_rna-XR_006545883.2	exon-XR_006545883.2-1		rna-XR_006545883.2	exon-XR_006545883.2-3	3	NON_SYNONYMOUS_CODING	G/R	Ggg/Cgg	491
1	11768889	T	C	SNP	Het	22.19	Gene_rna-XR_006545883.2	exon-XR_006545883.2-1		rna-XR_006545883.2	exon-XR_006545883.2-3	3	NON_SYNONYMOUS_CODING	H/R	cAc/cGc	393
1	11772740	T	G	SNP	Het	22.91	Gene_rna-XR_006545883.2	exon-XR_006545883.2-1		rna-XR_006545883.2	exon-XR_006545883.2-2	2	NON_SYNONYMOUS_CODING	S/R	Agc/Cgc	101
1	11772797	G	C	SNP	Het	19.31	Gene_rna-XR_006545883.2	exon-XR_006545883.2-1		rna-XR_006545883.2	exon-XR_006545883.2-2	2	NON_SYNONYMOUS_CODING	L/V	Cta/Gta	82
1	11774866	A	G	SNP	Het	22.45	Gene_rna-XR_006545883.2	exon-XR_006545883.2-1		rna-XR_006545883.2	exon-XR_006545883.2-1	1	NON_SYNONYMOUS_CODING	V/A	gTa/gCa	33
1	12006101	C	T	SNP	Het	22.06	Gene_rna-XR_006546478.1	exon-XR_006546478.1-1		rna-XR_006546478.1	exon-XR_006546478.1-3	3	NON_SYNONYMOUS_CODING	A/T	Gcc/Acc	157
1	12013080	G	A	SNP	Het	20.01	Gene_rna-XR_003107279.3	exon-XR_003107279.3-1		rna-XR_003107279.3	exon-XR_003107279.3-1	1	NON_SYNONYMOUS_CODING	A/T	Gcg/Acg	30
1	12109736	C	T	SNP	Het	21.52	Gene_rna-XR_006546545.1	exon-XR_006546545.1-1		rna-XR_006546545.1	exon-XR_006546545.1-2	2	NON_SYNONYMOUS_CODING	G/E	gGa/gAa	1130
1	12111213	G	A	SNP	Het	21.01	Gene_rna-XR_006546545.1	exon-XR_006546545.1-1		rna-XR_006546545.1	exon-XR_006546545.1-2	2	NON_SYNONYMOUS_CODING	R/W	Cgg/Tgg	638
1	12114286	A	G	SNP	Het	22.6	Gene_rna-XR_006546545.1	exon-XR_006546545.1-1		rna-XR_006546545.1	exon-XR_006546545.1-1	1	NON_SYNONYMOUS_CODING	C/R	Tgt/Cgt	578
1	12254581	C	G	SNP	Hom	29.05	Gene_rna-XR_003107313.3	exon-XR_003107313.3-1		rna-XR_003107313.3	exon-XR_003107313.3-1	1	NON_SYNONYMOUS_CODING	H/Q	caC/caG	127
1	12254581	C	G	SNP	Hom	29.05	Gene_rna-XR_003107314.3	exon-XR_003107314.3-1		rna-XR_003107314.3	exon-XR_003107314.3-1	1	NON_SYNONYMOUS_CODING	H/Q	caC/caG	127
1	12254581	C	G	SNP	Hom	29.05	Gene_rna-XR_003107315.3	exon-XR_003107315.3-1		rna-XR_003107315.3	exon-XR_003107315.3-1	1	NON_SYNONYMOUS_CODING	H/Q	caC/caG	127
1	12254581	C	G	SNP	Hom	29.05	Gene_rna-XR_006546633.2	exon-XR_006546633.2-1		rna-XR_006546633.2	exon-XR_006546633.2-1	1	NON_SYNONYMOUS_CODING	H/Q	caC/caG	127
1	12273743	T	C	SNP	Hom	19.89	Gene_rna-XR_006546673.2	exon-XR_006546673.2-1		rna-XR_006546673.2	exon-XR_006546673.2-1	1	NON_SYNONYMOUS_CODING	V/A	gTc/gCc	49
1	12328794	T	G	SNP	Het	24.83	gene-ADRB3	ADRB3		rna-XM_006050961.4	exon-XM_006050961.4-1	1	NON_SYNONYMOUS_CODING	M/R	aTg/aGg	7
1	12328794	T	G	SNP	Het	24.83	gene-ADRB3	ADRB3		rna-XM_006050962.4	exon-XM_006050962.4-1	1	NON_SYNONYMOUS_CODING	M/R	aTg/aGg	7
1	12407848	G	C	SNP	Het	19.25	gene-RAB11FIP1	RAB11FIP1		rna-XM_006050958.4	exon-XM_006050958.4-3	3	NON_SYNONYMOUS_CODING	D/H	Gac/Cac	439
1	12407848	G	C	SNP	Het	19.25	gene-RAB11FIP1	RAB11FIP1		rna-XM_025278682.3	exon-XM_025278682.3-3	3	NON_SYNONYMOUS_CODING	D/H	Gac/Cac	439
1	12407848	G	C	SNP	Het	19.25	gene-RAB11FIP1	RAB11FIP1		rna-XM_006050959.4	exon-XM_006050959.4-3	3	NON_SYNONYMOUS_CODING	D/H	Gac/Cac	439
1	12407990	T	C	SNP	Het	25.39	gene-RAB11FIP1	RAB11FIP1		rna-XM_006050958.4	exon-XM_006050958.4-3	3	NON_SYNONYMOUS_CODING	V/A	gTt/gCt	486
1	12407990	T	C	SNP	Het	25.39	gene-RAB11FIP1	RAB11FIP1		rna-XM_025278682.3	exon-XM_025278682.3-3	3	NON_SYNONYMOUS_CODING	V/A	gTt/gCt	486
1	12407990	T	C	SNP	Het	25.39	gene-RAB11FIP1	RAB11FIP1		rna-XM_006050959.4	exon-XM_006050959.4-3	3	NON_SYNONYMOUS_CODING	V/A	gTt/gCt	486
1	12410238	T	C	SNP	Het	23.92	gene-RAB11FIP1	RAB11FIP1		rna-XM_006050958.4	exon-XM_006050958.4-4	4	NON_SYNONYMOUS_CODING	M/T	aTg/aCg	824
1	12410238	T	C	SNP	Het	23.92	gene-RAB11FIP1	RAB11FIP1		rna-XM_025278682.3	exon-XM_025278682.3-4	4	NON_SYNONYMOUS_CODING	M/T	aTg/aCg	795
1	12410648	A	G	SNP	Hom	26.68	gene-RAB11FIP1	RAB11FIP1		rna-XM_006050958.4	exon-XM_006050958.4-4	4	NON_SYNONYMOUS_CODING	R/G	Aga/Gga	961
1	12410648	A	G	SNP	Hom	26.68	gene-RAB11FIP1	RAB11FIP1		rna-XM_025278682.3	exon-XM_025278682.3-4	4	NON_SYNONYMOUS_CODING	R/G	Aga/Gga	932
1	12410700	T	C	SNP	Hom	22.49	gene-RAB11FIP1	RAB11FIP1		rna-XM_006050958.4	exon-XM_006050958.4-4	4	NON_SYNONYMOUS_CODING	V/A	gTg/gCg	978
1	12410700	T	C	SNP	Hom	22.49	gene-RAB11FIP1	RAB11FIP1		rna-XM_025278682.3	exon-XM_025278682.3-4	4	NON_SYNONYMOUS_CODING	V/A	gTg/gCg	949
1	12434528	A	G	SNP	Hom	22.32	gene-ADGRA2	ADGRA2		rna-XM_025278699.3	exon-XM_025278699.3-19	19	NON_SYNONYMOUS_CODING	L/P	cTc/cCc	1261
1	12490916	C	T	SNP	Het	26.31	gene-PLPBP	PLPBP		rna-XM_006050956.4	exon-XM_006050956.4-7	7	NON_SYNONYMOUS_CODING	V/M	Gtg/Atg	227
1	12494126	A	G	SNP	Het	20.91	gene-PLPBP	PLPBP		rna-XM_006050956.4	exon-XM_006050956.4-4	4	NON_SYNONYMOUS_CODING	L/S	tTg/tCg	85
1	12494442	A	G	SNP	Het	21.24	Gene_rna-XR_006546933.2	exon-XR_006546933.2-1		rna-XR_006546933.2	exon-XR_006546933.2-2	2	NON_SYNONYMOUS_CODING	S/G	Agc/Ggc	1064
1	12494685	A	C	SNP	Het	19.88	Gene_rna-XR_006546933.2	exon-XR_006546933.2-1		rna-XR_006546933.2	exon-XR_006546933.2-2	2	NON_SYNONYMOUS_CODING	T/P	Acg/Ccg	1145
1	12494709	G	A	SNP	Het	16.93	Gene_rna-XR_006546933.2	exon-XR_006546933.2-1		rna-XR_006546933.2	exon-XR_006546933.2-2	2	NON_SYNONYMOUS_CODING	G/R	Ggg/Agg	1153
1	12494841	G	C	SNP	Hom	30.45	Gene_rna-XR_006546933.2	exon-XR_006546933.2-1		rna-XR_006546933.2	exon-XR_006546933.2-2	2	NON_SYNONYMOUS_CODING	A/P	Gct/Cct	1197
1	12494841	G	C	SNP	Hom	30.45	gene-PLPBP	PLPBP		rna-XM_006050956.4	exon-XM_006050956.4-2	2	NON_SYNONYMOUS_CODING	H/D	Cat/Gat	34
1	12494872	A	C	SNP	Hom	24.35	Gene_rna-XR_006546933.2	exon-XR_006546933.2-1		rna-XR_006546933.2	exon-XR_006546933.2-2	2	NON_SYNONYMOUS_CODING	N/T	aAt/aCt	1207
1	12495194	G	T	SNP	Hom	25.74	Gene_rna-XR_006546933.2	exon-XR_006546933.2-1		rna-XR_006546933.2	exon-XR_006546933.2-2	2	NON_SYNONYMOUS_CODING	K/N	aaG/aaT	1314
1	12495319	G	A	SNP	Het	19.86	Gene_rna-XR_006546933.2	exon-XR_006546933.2-1		rna-XR_006546933.2	exon-XR_006546933.2-2	2	NON_SYNONYMOUS_CODING	R/Q	cGa/cAa	1356
1	12495687	T	C	SNP	Het	26.51	Gene_rna-XR_006546933.2	exon-XR_006546933.2-1		rna-XR_006546933.2	exon-XR_006546933.2-2	2	NON_SYNONYMOUS_CODING	S/P	Tca/Cca	1479
1	12512275	T	C	SNP	Het	24.85	Gene_rna-XR_003107334.3	exon-XR_003107334.3-1		rna-XR_003107334.3	exon-XR_003107334.3-1	1	NON_SYNONYMOUS_CODING	F/L	Ttc/Ctc	3
1	12512494	T	C	SNP	Hom	20.41	Gene_rna-XR_003107334.3	exon-XR_003107334.3-1		rna-XR_003107334.3	exon-XR_003107334.3-1	1	NON_SYNONYMOUS_CODING	F/L	Ttt/Ctt	76
1	12512581	C	A	SNP	Het	21.94	Gene_rna-XR_003107334.3	exon-XR_003107334.3-1		rna-XR_003107334.3	exon-XR_003107334.3-1	1	NON_SYNONYMOUS_CODING	Q/K	Cag/Aag	105
1	12512610	G	T	SNP	Het	18.68	Gene_rna-XR_003107334.3	exon-XR_003107334.3-1		rna-XR_003107334.3	exon-XR_003107334.3-1	1	NON_SYNONYMOUS_CODING	W/C	tgG/tgT	114
1	12512818	C	T	SNP	Het	22.72	Gene_rna-XR_003107334.3	exon-XR_003107334.3-1		rna-XR_003107334.3	exon-XR_003107334.3-1	1	NON_SYNONYMOUS_CODING	R/C	Cgc/Tgc	184
1	12513387	G	A	SNP	Het	19.97	Gene_rna-XR_003107334.3	exon-XR_003107334.3-1		rna-XR_003107334.3	exon-XR_003107334.3-2	2	NON_SYNONYMOUS_CODING	R/H	cGc/cAc	269
1	12513437	T	C	SNP	Hom	23.52	Gene_rna-XR_003107334.3	exon-XR_003107334.3-1		rna-XR_003107334.3	exon-XR_003107334.3-2	2	NON_SYNONYMOUS_CODING	S/P	Tcc/Ccc	286
1	12519123	C	G	SNP	Het	21.73	Gene_rna-XR_003107334.3	exon-XR_003107334.3-1		rna-XR_003107334.3	exon-XR_003107334.3-3	3	NON_SYNONYMOUS_CODING	L/V	Cta/Gta	469
1	12542932	A	G	SNP	Het	20.14	Gene_rna-XR_006546993.2	exon-XR_006546993.2-1		rna-XR_006546993.2	exon-XR_006546993.2-3	3	NON_SYNONYMOUS_CODING	R/G	Aga/Gga	372
1	12542933	G	A	SNP	Het	19.74	Gene_rna-XR_006546993.2	exon-XR_006546993.2-1		rna-XR_006546993.2	exon-XR_006546993.2-3	3	NON_SYNONYMOUS_CODING	R/K	aGa/aAa	372
1	12542957	T	C	SNP	Hom	24	Gene_rna-XR_006546993.2	exon-XR_006546993.2-1		rna-XR_006546993.2	exon-XR_006546993.2-3	3	NON_SYNONYMOUS_CODING	M/T	aTg/aCg	380
1	12542984	T	C	SNP	Het	20.68	Gene_rna-XR_006546993.2	exon-XR_006546993.2-1		rna-XR_006546993.2	exon-XR_006546993.2-3	3	NON_SYNONYMOUS_CODING	I/T	aTa/aCa	389
1	12542992	C	T	SNP	Het	23.42	Gene_rna-XR_006546993.2	exon-XR_006546993.2-1		rna-XR_006546993.2	exon-XR_006546993.2-3	3	NON_SYNONYMOUS_CODING	L/F	Ctt/Ttt	392
1	12543051	G	T	SNP	Hom	26.14	Gene_rna-XR_006546993.2	exon-XR_006546993.2-1		rna-XR_006546993.2	exon-XR_006546993.2-3	3	NON_SYNONYMOUS_CODING	R/S	agG/agT	411
1	12571084	G	C	SNP	Het	26.64	Gene_rna-XR_006547067.2	exon-XR_006547067.2-1		rna-XR_006547067.2	exon-XR_006547067.2-3	3	NON_SYNONYMOUS_CODING	C/S	tGt/tCt	950
1	12571288	T	C	SNP	Hom	20.33	Gene_rna-XR_006547067.2	exon-XR_006547067.2-1		rna-XR_006547067.2	exon-XR_006547067.2-3	3	NON_SYNONYMOUS_CODING	F/S	tTc/tCc	1018
1	12571344	C	T	SNP	Hom	22.89	Gene_rna-XR_006547067.2	exon-XR_006547067.2-1		rna-XR_006547067.2	exon-XR_006547067.2-3	3	NON_SYNONYMOUS_CODING	R/C	Cgt/Tgt	1037
1	12571438	T	C	SNP	Hom	19.71	Gene_rna-XR_006547067.2	exon-XR_006547067.2-1		rna-XR_006547067.2	exon-XR_006547067.2-3	3	NON_SYNONYMOUS_CODING	F/S	tTt/tCt	1068
1	12571457	T	C	SNP	Hom	23.35	Gene_rna-XR_003107341.3	exon-XR_003107341.3-1		rna-XR_003107341.3	exon-XR_003107341.3-3	3	NON_SYNONYMOUS_CODING	H/R	cAt/cGt	124
1	12571494	C	T	SNP	Hom	20.65	Gene_rna-XR_006547067.2	exon-XR_006547067.2-1		rna-XR_006547067.2	exon-XR_006547067.2-3	3	NON_SYNONYMOUS_CODING	P/S	Ccg/Tcg	1087
1	12571494	C	T	SNP	Hom	20.65	Gene_rna-XR_003107341.3	exon-XR_003107341.3-1		rna-XR_003107341.3	exon-XR_003107341.3-3	3	NON_SYNONYMOUS_CODING	D/N	Gat/Aat	112
1	12571653	A	G	SNP	Hom	23.55	Gene_rna-XR_006547067.2	exon-XR_006547067.2-1		rna-XR_006547067.2	exon-XR_006547067.2-3	3	NON_SYNONYMOUS_CODING	I/V	Ata/Gta	1140
1	12571827	A	G	SNP	Hom	25.78	Gene_rna-XR_006547067.2	exon-XR_006547067.2-1		rna-XR_006547067.2	exon-XR_006547067.2-3	3	NON_SYNONYMOUS_CODING	T/A	Aca/Gca	1198
1	13245807	G	T	SNP	Het	24.91	gene-EXOC3	EXOC3		rna-XM_045166638.1	exon-XM_045166638.1-17	17	NON_SYNONYMOUS_CODING	Q/K	Cag/Aag	704
1	13245816	T	C	SNP	Het	20.99	gene-EXOC3	EXOC3		rna-XM_045166638.1	exon-XM_045166638.1-17	17	NON_SYNONYMOUS_CODING	I/V	Atc/Gtc	701
1	13246063	A	G	SNP	Het	11.22	gene-EXOC3	EXOC3		rna-XM_045166638.1	exon-XM_045166638.1-16	16	NON_SYNONYMOUS_CODING	L/S	tTg/tCg	619
1	13246112	C	T	SNP	Het	22.35	gene-EXOC3	EXOC3		rna-XM_045166638.1	exon-XM_045166638.1-16	16	NON_SYNONYMOUS_CODING	V/I	Gtc/Atc	603
1	13246180	G	A	SNP	Het	19.79	gene-EXOC3	EXOC3		rna-XM_045166638.1	exon-XM_045166638.1-16	16	NON_SYNONYMOUS_CODING	S/L	tCa/tTa	580
1	13246272	C	T	SNP	Het	21.56	gene-EXOC3	EXOC3		rna-XM_045166638.1	exon-XM_045166638.1-15	15	NON_SYNONYMOUS_CODING	V/I	Gta/Ata	550
1	13246347	T	C	SNP	Hom	23.44	gene-EXOC3	EXOC3		rna-XM_045166638.1	exon-XM_045166638.1-15	15	NON_SYNONYMOUS_CODING	K/E	Aag/Gag	525
1	13247643	A	G	SNP	Hom	23.05	gene-EXOC3	EXOC3		rna-XM_045166638.1	exon-XM_045166638.1-8	8	NON_SYNONYMOUS_CODING	Y/H	Tat/Cat	310
1	13247754	A	G	SNP	Hom	20.4	gene-EXOC3	EXOC3		rna-XM_045166638.1	exon-XM_045166638.1-8	8	NON_SYNONYMOUS_CODING	C/R	Tgc/Cgc	273
1	13248320	T	C	SNP	Hom	19.88	gene-EXOC3	EXOC3		rna-XM_045166638.1	exon-XM_045166638.1-5	5	NON_SYNONYMOUS_CODING	Q/R	cAg/cGg	156
1	13343330	C	T	SNP	Het	23.7	gene-KCNU1	KCNU1		rna-XM_044933170.2	exon-XM_044933170.2-16	16	NON_SYNONYMOUS_CODING	G/S	Ggt/Agt	562
1	14268117	T	C	SNP	Het	26	Gene_rna-XR_006547377.2	exon-XR_006547377.2-1		rna-XR_006547377.2	exon-XR_006547377.2-3	3	NON_SYNONYMOUS_CODING	F/L	Ttc/Ctc	371
1	14268474	C	A	SNP	Het	19.89	Gene_rna-XR_006547377.2	exon-XR_006547377.2-1		rna-XR_006547377.2	exon-XR_006547377.2-3	3	NON_SYNONYMOUS_CODING	L/I	Ctt/Att	490
1	15055660	A	G	SNP	Hom	24.31	Gene_rna-XR_006640403.1	exon-XR_006640403.1-1		rna-XR_006640403.1	exon-XR_006640403.1-3	3	NON_SYNONYMOUS_CODING	L/P	cTa/cCa	81
1	15055660	A	G	SNP	Hom	24.31	Gene_rna-XR_006547407.2	exon-XR_006547407.2-1		rna-XR_006547407.2	exon-XR_006547407.2-2	2	NON_SYNONYMOUS_CODING	L/P	cTa/cCa	138
1	15693187	G	A	SNP	Hom	22.85	Gene_rna-XR_006549458.2	exon-XR_006549458.2-1		rna-XR_006549458.2	exon-XR_006549458.2-4	4	NON_SYNONYMOUS_CODING	R/H	cGc/cAc	151
1	16251206	G	A	SNP	Het	20.14	gene-DUSP26	DUSP26		rna-XM_006078997.4	exon-XM_006078997.4-3	3	NON_SYNONYMOUS_CODING	V/I	Gtc/Atc	154
1	16251206	G	A	SNP	Het	20.14	gene-DUSP26	DUSP26		rna-XM_006078998.4	exon-XM_006078998.4-4	4	NON_SYNONYMOUS_CODING	V/I	Gtc/Atc	130
1	16285431	C	T	SNP	Hom	21.42	gene-RNF122	RNF122		rna-XM_044934401.2	exon-XM_044934401.2-5	5	NON_SYNONYMOUS_CODING	R/C	Cgt/Tgt	107
1	16285431	C	T	SNP	Hom	21.42	Gene_rna-XR_006547579.2	exon-XR_006547579.2-1		rna-XR_006547579.2	exon-XR_006547579.2-2	2	NON_SYNONYMOUS_CODING	G/S	Ggc/Agc	441
1	16286112	T	C	SNP	Hom	21.64	Gene_rna-XR_006547579.2	exon-XR_006547579.2-1		rna-XR_006547579.2	exon-XR_006547579.2-2	2	NON_SYNONYMOUS_CODING	R/G	Aga/Gga	214
1	16296639	G	A	SNP	Hom	20.16	Gene_rna-XR_003107354.3	exon-XR_003107354.3-1		rna-XR_003107354.3	exon-XR_003107354.3-2	2	NON_SYNONYMOUS_CODING	S/F	tCc/tTc	70
1	16309129	A	G	SNP	Hom	12.39	gene-LOC112587483	LOC112587483		rna-XR_003111992.3	exon-XR_003111992.3-1	1	NON_SYNONYMOUS_CODING	I/T	aTt/aCt	31
1	16309168	A	G	SNP	Hom	22.17	gene-LOC112587483	LOC112587483		rna-XR_003111992.3	exon-XR_003111992.3-1	1	NON_SYNONYMOUS_CODING	I/T	aTa/aCa	18
1	16393092	G	A	SNP	Het	21.18	Gene_gene-LOC112585548	Gene_gene-LOC112585548		gene-LOC112585548	id-LOC112585548-2	4	NON_SYNONYMOUS_CODING	A/V	gCa/gTa	406
1	16393173	G	A	SNP	Het	20.64	Gene_gene-LOC112585548	Gene_gene-LOC112585548		gene-LOC112585548	id-LOC112585548-2	4	NON_SYNONYMOUS_CODING	T/I	aCt/aTt	379
1	16393533	A	G	SNP	Het	20.02	Gene_gene-LOC112585548	Gene_gene-LOC112585548		gene-LOC112585548	id-LOC112585548-2	4	NON_SYNONYMOUS_CODING	V/A	gTa/gCa	259
1	16393822	T	A	SNP	Het	22.24	Gene_gene-LOC112585548	Gene_gene-LOC112585548		gene-LOC112585548	id-LOC112585548-2	4	NON_SYNONYMOUS_CODING	T/S	Acc/Tcc	163
1	16394007	A	T	SNP	Het	20.08	Gene_gene-LOC112585548	Gene_gene-LOC112585548		gene-LOC112585548	id-LOC112585548-2	4	NON_SYNONYMOUS_CODING	V/D	gTc/gAc	101
1	16394126	G	A	SNP	Het	21.26	Gene_gene-LOC112585548	Gene_gene-LOC112585548		gene-LOC112585548	id-LOC112585548-3	3	NON_SYNONYMOUS_CODING	P/L	cCg/cTg	79
1	16545310	G	T	SNP	Hom	22.97	Gene_gene-LOC112582987	Gene_gene-LOC112582987		gene-LOC112582987	id-LOC112582987	1	NON_SYNONYMOUS_CODING	R/I	aGa/aTa	137
1	16819924	A	G	SNP	Het	25.34	Gene_rna-XR_006549468.2	exon-XR_006549468.2-1		rna-XR_006549468.2	exon-XR_006549468.2-1	1	NON_SYNONYMOUS_CODING	Q/R	cAg/cGg	7
1	16819924	A	G	SNP	Het	25.34	Gene_rna-XR_006549472.2	exon-XR_006549472.2-1		rna-XR_006549472.2	exon-XR_006549472.2-1	1	NON_SYNONYMOUS_CODING	R/G	Agg/Ggg	6
1	16819986	C	T	SNP	Het	15.83	Gene_rna-XR_006549468.2	exon-XR_006549468.2-1		rna-XR_006549468.2	exon-XR_006549468.2-1	1	NON_SYNONYMOUS_CODING	R/C	Cgc/Tgc	28
1	17208740	A	G	SNP	Hom	23.6	Gene_rna-XR_003104870.3	exon-XR_003104870.3-1		rna-XR_003104870.3	exon-XR_003104870.3-1	1	NON_SYNONYMOUS_CODING	V/A	gTt/gCt	151
1	17208796	C	T	SNP	Hom	29.36	Gene_rna-XR_003104870.3	exon-XR_003104870.3-1		rna-XR_003104870.3	exon-XR_003104870.3-1	1	NON_SYNONYMOUS_CODING	M/I	atG/atA	132
1	18449516	A	T	SNP	Het	12.19	Gene_rna-XR_006548249.2	exon-XR_006548249.2-1		rna-XR_006548249.2	exon-XR_006548249.2-1	1	NON_SYNONYMOUS_CODING	K/N	aaA/aaT	625
1	19119530	A	C	SNP	Hom	24.93	Gene_gene-LOC123332611	Gene_gene-LOC123332611		gene-LOC123332611	id-LOC123332611	1	NON_SYNONYMOUS_CODING	K/T	aAg/aCg	27
1	19119556	C	T	SNP	Het	23.91	Gene_gene-LOC123332611	Gene_gene-LOC123332611		gene-LOC123332611	id-LOC123332611	1	NON_SYNONYMOUS_CODING	R/C	Cgt/Tgt	36
1	19119685	T	C	SNP	Hom	23.94	Gene_gene-LOC123332611	Gene_gene-LOC123332611		gene-LOC123332611	id-LOC123332611	1	NON_SYNONYMOUS_CODING	C/R	Tgc/Cgc	79
1	19119695	G	T	SNP	Het	18.88	Gene_gene-LOC123332611	Gene_gene-LOC123332611		gene-LOC123332611	id-LOC123332611	1	NON_SYNONYMOUS_CODING	R/L	cGg/cTg	82
1	19119745	C	T	SNP	Het	22.71	Gene_gene-LOC123332611	Gene_gene-LOC123332611		gene-LOC123332611	id-LOC123332611	1	NON_SYNONYMOUS_CODING	R/C	Cgc/Tgc	99
1	19119921	A	G	SNP	Hom	20.91	Gene_gene-LOC123332611	Gene_gene-LOC123332611		gene-LOC123332611	id-LOC123332611	1	NON_SYNONYMOUS_CODING	I/M	atA/atG	157
1	19127110	C	T	SNP	Het	23.73	Gene_rna-XR_006549507.2	exon-XR_006549507.2-1		rna-XR_006549507.2	exon-XR_006549507.2-2	2	NON_SYNONYMOUS_CODING	L/F	Ctt/Ttt	128
1	19127183	C	G	SNP	Het	20.89	Gene_rna-XR_006549507.2	exon-XR_006549507.2-1		rna-XR_006549507.2	exon-XR_006549507.2-2	2	NON_SYNONYMOUS_CODING	A/G	gCg/gGg	152
1	19199053	G	A	SNP	Het	20.5	Gene_rna-XR_003107518.3	exon-XR_003107518.3-1		rna-XR_003107518.3	exon-XR_003107518.3-3	3	NON_SYNONYMOUS_CODING	R/C	Cgc/Tgc	78
1	19213307	G	A	SNP	Het	27.36	Gene_rna-XR_327729.4	exon-XR_327729.4-1		rna-XR_327729.4	exon-XR_327729.4-1	1	NON_SYNONYMOUS_CODING	G/E	gGg/gAg	19
1	19213481	G	A	SNP	Het	22.52	Gene_rna-XR_327729.4	exon-XR_327729.4-1		rna-XR_327729.4	exon-XR_327729.4-1	1	NON_SYNONYMOUS_CODING	G/E	gGg/gAg	77
1	19213586	G	T	SNP	Het	22.87	Gene_rna-XR_327729.4	exon-XR_327729.4-1		rna-XR_327729.4	exon-XR_327729.4-1	1	NON_SYNONYMOUS_CODING	R/L	cGg/cTg	112
1	19213943	T	C	SNP	Het	22.04	Gene_rna-XR_327729.4	exon-XR_327729.4-1		rna-XR_327729.4	exon-XR_327729.4-1	1	NON_SYNONYMOUS_CODING	L/S	tTg/tCg	231
1	19213978	G	A	SNP	Het	13.85	Gene_rna-XR_327729.4	exon-XR_327729.4-1		rna-XR_327729.4	exon-XR_327729.4-1	1	NON_SYNONYMOUS_CODING	G/R	Ggg/Agg	243
1	19214218	A	T	SNP	Het	17.39	Gene_rna-XR_327729.4	exon-XR_327729.4-1		rna-XR_327729.4	exon-XR_327729.4-1	1	NON_SYNONYMOUS_CODING	S/C	Agc/Tgc	323
1	19214220	C	A	SNP	Het	20.41	Gene_rna-XR_327729.4	exon-XR_327729.4-1		rna-XR_327729.4	exon-XR_327729.4-1	1	NON_SYNONYMOUS_CODING	S/R	agC/agA	323
1	19215524	A	G	SNP	Het	20.87	Gene_rna-XR_327729.4	exon-XR_327729.4-1		rna-XR_327729.4	exon-XR_327729.4-3	3	NON_SYNONYMOUS_CODING	H/R	cAt/cGt	435
1	19222929	A	G	SNP	Het	20.8	gene-MBOAT4	MBOAT4		rna-XM_006060710.3	exon-XM_006060710.3-2	2	NON_SYNONYMOUS_CODING	D/G	gAt/gGt	82
1	19226884	G	A	SNP	Het	15.69	gene-MBOAT4	MBOAT4		rna-XM_006060710.3	exon-XM_006060710.3-3	3	NON_SYNONYMOUS_CODING	R/H	cGc/cAc	149
1	19227022	G	A	SNP	Het	19.33	gene-MBOAT4	MBOAT4		rna-XM_006060710.3	exon-XM_006060710.3-3	3	NON_SYNONYMOUS_CODING	S/N	aGc/aAc	195
1	19279865	A	C	SNP	Hom	27.43	gene-SARAF	SARAF		rna-XM_006060712.4	exon-XM_006060712.4-3	3	NON_SYNONYMOUS_CODING	T/P	Act/Cct	224
1	19871147	T	C	SNP	Het	24.78	gene-LOC102401198	LOC102401198		rna-XM_044937204.2	exon-XM_044937204.2-2	2	NON_SYNONYMOUS_CODING	S/G	Agc/Ggc	478
1	20040389	C	G	SNP	Het	25.71	gene-TNKS	TNKS		rna-XM_025278992.3	exon-XM_025278992.3-1	1	NON_SYNONYMOUS_CODING	A/P	Gcg/Ccg	151
1	20040389	C	G	SNP	Het	25.71	gene-TNKS	TNKS		rna-XM_006060715.4	exon-XM_006060715.4-1	1	NON_SYNONYMOUS_CODING	A/P	Gcg/Ccg	151
1	20040556	G	T	SNP	Hom	21.45	gene-TNKS	TNKS		rna-XM_025278992.3	exon-XM_025278992.3-1	1	NON_SYNONYMOUS_CODING	T/N	aCc/aAc	95
1	20040556	G	T	SNP	Hom	21.45	gene-TNKS	TNKS		rna-XM_006060715.4	exon-XM_006060715.4-1	1	NON_SYNONYMOUS_CODING	T/N	aCc/aAc	95
1	20576721	G	T	SNP	Het	20.53	gene-MFHAS1	MFHAS1		rna-XM_025279079.3	exon-XM_025279079.3-1	1	NON_SYNONYMOUS_CODING	C/F	tGc/tTc	40
1	20576721	G	T	SNP	Het	20.53	gene-MFHAS1	MFHAS1		rna-XM_044937699.2	exon-XM_044937699.2-1	1	NON_SYNONYMOUS_CODING	C/F	tGc/tTc	40
1	20576721	G	T	SNP	Het	20.53	gene-MFHAS1	MFHAS1		rna-XM_044937725.2	exon-XM_044937725.2-1	1	NON_SYNONYMOUS_CODING	C/F	tGc/tTc	40
1	20576721	G	T	SNP	Het	20.53	gene-MFHAS1	MFHAS1		rna-XM_044937736.2	exon-XM_044937736.2-1	1	NON_SYNONYMOUS_CODING	C/F	tGc/tTc	40
1	20576721	G	T	SNP	Het	20.53	gene-MFHAS1	MFHAS1		rna-XM_044937714.2	exon-XM_044937714.2-1	1	NON_SYNONYMOUS_CODING	C/F	tGc/tTc	40
1	20576721	G	T	SNP	Het	20.53	gene-MFHAS1	MFHAS1		rna-XM_025279086.3	exon-XM_025279086.3-1	1	NON_SYNONYMOUS_CODING	C/F	tGc/tTc	40
1	20576721	G	T	SNP	Het	20.53	gene-MFHAS1	MFHAS1		rna-XM_044937684.2	exon-XM_044937684.2-1	1	NON_SYNONYMOUS_CODING	C/F	tGc/tTc	40
1	20576721	G	T	SNP	Het	20.53	gene-MFHAS1	MFHAS1		rna-XM_025279096.3	exon-XM_025279096.3-1	1	NON_SYNONYMOUS_CODING	C/F	tGc/tTc	40
1	20576721	G	T	SNP	Het	20.53	gene-MFHAS1	MFHAS1		rna-XM_044937759.2	exon-XM_044937759.2-1	1	NON_SYNONYMOUS_CODING	C/F	tGc/tTc	40
1	20576721	G	T	SNP	Het	20.53	gene-MFHAS1	MFHAS1		rna-XM_006060707.4	exon-XM_006060707.4-1	1	NON_SYNONYMOUS_CODING	C/F	tGc/tTc	40
1	20576721	G	T	SNP	Het	20.53	gene-MFHAS1	MFHAS1		rna-XM_006060705.4	exon-XM_006060705.4-1	1	NON_SYNONYMOUS_CODING	C/F	tGc/tTc	40
1	20576721	G	T	SNP	Het	20.53	gene-MFHAS1	MFHAS1		rna-XM_006060706.4	exon-XM_006060706.4-1	1	NON_SYNONYMOUS_CODING	C/F	tGc/tTc	40
1	20576721	G	T	SNP	Het	20.53	Gene_rna-XR_006548934.2	exon-XR_006548934.2-1		rna-XR_006548934.2	exon-XR_006548934.2-1	1	NON_SYNONYMOUS_CODING	A/S	Gcc/Tcc	112
1	20576721	G	T	SNP	Het	20.53	Gene_rna-XR_006548936.2	exon-XR_006548936.2-1		rna-XR_006548936.2	exon-XR_006548936.2-1	1	NON_SYNONYMOUS_CODING	A/S	Gcc/Tcc	112
1	20576721	G	T	SNP	Het	20.53	Gene_rna-XR_003107568.3	exon-XR_003107568.3-1		rna-XR_003107568.3	exon-XR_003107568.3-1	1	NON_SYNONYMOUS_CODING	C/F	tGc/tTc	110
1	20577022	T	C	SNP	Het	27.98	Gene_rna-XR_006548934.2	exon-XR_006548934.2-1		rna-XR_006548934.2	exon-XR_006548934.2-1	1	NON_SYNONYMOUS_CODING	L/S	tTa/tCa	212
1	20577022	T	C	SNP	Het	27.98	Gene_rna-XR_006548936.2	exon-XR_006548936.2-1		rna-XR_006548936.2	exon-XR_006548936.2-1	1	NON_SYNONYMOUS_CODING	L/S	tTa/tCa	212
1	20577118	A	C	SNP	Het	19.97	Gene_rna-XR_006548934.2	exon-XR_006548934.2-1		rna-XR_006548934.2	exon-XR_006548934.2-1	1	NON_SYNONYMOUS_CODING	Q/P	cAg/cCg	244
1	20577118	A	C	SNP	Het	19.97	Gene_rna-XR_006548936.2	exon-XR_006548936.2-1		rna-XR_006548936.2	exon-XR_006548936.2-1	1	NON_SYNONYMOUS_CODING	Q/P	cAg/cCg	244
1	20577208	A	G	SNP	Hom	24.04	Gene_rna-XR_006548937.2	exon-XR_006548937.2-1		rna-XR_006548937.2	exon-XR_006548937.2-1	1	NON_SYNONYMOUS_CODING	S/G	Agc/Ggc	283
1	20577208	A	G	SNP	Hom	24.04	Gene_rna-XR_006548928.2	exon-XR_006548928.2-1		rna-XR_006548928.2	exon-XR_006548928.2-1	1	NON_SYNONYMOUS_CODING	S/G	Agc/Ggc	283
1	20577208	A	G	SNP	Hom	24.04	Gene_rna-XR_003107565.3	exon-XR_003107565.3-1		rna-XR_003107565.3	exon-XR_003107565.3-1	1	NON_SYNONYMOUS_CODING	S/G	Agc/Ggc	273
1	20577628	G	A	SNP	Het	22.4	Gene_rna-XR_006548937.2	exon-XR_006548937.2-1		rna-XR_006548937.2	exon-XR_006548937.2-1	1	NON_SYNONYMOUS_CODING	G/R	Gga/Aga	423
1	20577628	G	A	SNP	Het	22.4	Gene_rna-XR_006548928.2	exon-XR_006548928.2-1		rna-XR_006548928.2	exon-XR_006548928.2-1	1	NON_SYNONYMOUS_CODING	G/R	Gga/Aga	423
1	20577628	G	A	SNP	Het	22.4	Gene_rna-XR_003107565.3	exon-XR_003107565.3-1		rna-XR_003107565.3	exon-XR_003107565.3-1	1	NON_SYNONYMOUS_CODING	G/R	Gga/Aga	413
1	20578126	C	T	SNP	Het	26.65	Gene_rna-XR_006548937.2	exon-XR_006548937.2-1		rna-XR_006548937.2	exon-XR_006548937.2-1	1	NON_SYNONYMOUS_CODING	P/S	Ccg/Tcg	589
1	20578126	C	T	SNP	Het	26.65	Gene_rna-XR_006548928.2	exon-XR_006548928.2-1		rna-XR_006548928.2	exon-XR_006548928.2-1	1	NON_SYNONYMOUS_CODING	P/S	Ccg/Tcg	589
1	20578126	C	T	SNP	Het	26.65	Gene_rna-XR_006548934.2	exon-XR_006548934.2-1		rna-XR_006548934.2	exon-XR_006548934.2-1	1	NON_SYNONYMOUS_CODING	S/F	tCc/tTc	580
1	20578126	C	T	SNP	Het	26.65	Gene_rna-XR_003107565.3	exon-XR_003107565.3-1		rna-XR_003107565.3	exon-XR_003107565.3-1	1	NON_SYNONYMOUS_CODING	P/S	Ccg/Tcg	579
1	20578126	C	T	SNP	Het	26.65	Gene_rna-XR_006548936.2	exon-XR_006548936.2-1		rna-XR_006548936.2	exon-XR_006548936.2-1	1	NON_SYNONYMOUS_CODING	S/F	tCc/tTc	580
1	20578361	A	G	SNP	Hom	23.3	Gene_rna-XR_006548937.2	exon-XR_006548937.2-1		rna-XR_006548937.2	exon-XR_006548937.2-1	1	NON_SYNONYMOUS_CODING	H/R	cAc/cGc	667
1	20578361	A	G	SNP	Hom	23.3	Gene_rna-XR_006548928.2	exon-XR_006548928.2-1		rna-XR_006548928.2	exon-XR_006548928.2-1	1	NON_SYNONYMOUS_CODING	H/R	cAc/cGc	667
1	20578361	A	G	SNP	Hom	23.3	gene-MFHAS1	MFHAS1		rna-XM_025279079.3	exon-XM_025279079.3-1	1	NON_SYNONYMOUS_CODING	T/A	Acc/Gcc	587
1	20578361	A	G	SNP	Hom	23.3	gene-MFHAS1	MFHAS1		rna-XM_044937699.2	exon-XM_044937699.2-1	1	NON_SYNONYMOUS_CODING	T/A	Acc/Gcc	587
1	20578361	A	G	SNP	Hom	23.3	gene-MFHAS1	MFHAS1		rna-XM_044937725.2	exon-XM_044937725.2-1	1	NON_SYNONYMOUS_CODING	T/A	Acc/Gcc	587
1	20578361	A	G	SNP	Hom	23.3	gene-MFHAS1	MFHAS1		rna-XM_044937736.2	exon-XM_044937736.2-1	1	NON_SYNONYMOUS_CODING	T/A	Acc/Gcc	587
1	20578361	A	G	SNP	Hom	23.3	gene-MFHAS1	MFHAS1		rna-XM_044937714.2	exon-XM_044937714.2-1	1	NON_SYNONYMOUS_CODING	T/A	Acc/Gcc	587
1	20578361	A	G	SNP	Hom	23.3	gene-MFHAS1	MFHAS1		rna-XM_025279086.3	exon-XM_025279086.3-1	1	NON_SYNONYMOUS_CODING	T/A	Acc/Gcc	587
1	20578361	A	G	SNP	Hom	23.3	gene-MFHAS1	MFHAS1		rna-XM_044937684.2	exon-XM_044937684.2-1	1	NON_SYNONYMOUS_CODING	T/A	Acc/Gcc	587
1	20578361	A	G	SNP	Hom	23.3	gene-MFHAS1	MFHAS1		rna-XM_025279096.3	exon-XM_025279096.3-1	1	NON_SYNONYMOUS_CODING	T/A	Acc/Gcc	587
1	20578361	A	G	SNP	Hom	23.3	gene-MFHAS1	MFHAS1		rna-XM_044937759.2	exon-XM_044937759.2-1	1	NON_SYNONYMOUS_CODING	T/A	Acc/Gcc	587
1	20578361	A	G	SNP	Hom	23.3	gene-MFHAS1	MFHAS1		rna-XM_006060707.4	exon-XM_006060707.4-1	1	NON_SYNONYMOUS_CODING	T/A	Acc/Gcc	587
1	20578361	A	G	SNP	Hom	23.3	gene-MFHAS1	MFHAS1		rna-XM_006060705.4	exon-XM_006060705.4-1	1	NON_SYNONYMOUS_CODING	T/A	Acc/Gcc	587
1	20578361	A	G	SNP	Hom	23.3	gene-MFHAS1	MFHAS1		rna-XM_006060706.4	exon-XM_006060706.4-1	1	NON_SYNONYMOUS_CODING	T/A	Acc/Gcc	587
1	20578361	A	G	SNP	Hom	23.3	Gene_rna-XR_003107565.3	exon-XR_003107565.3-1		rna-XR_003107565.3	exon-XR_003107565.3-1	1	NON_SYNONYMOUS_CODING	H/R	cAc/cGc	657
1	20578361	A	G	SNP	Hom	23.3	Gene_rna-XR_003107568.3	exon-XR_003107568.3-1		rna-XR_003107568.3	exon-XR_003107568.3-1	1	NON_SYNONYMOUS_CODING	T/A	Acc/Gcc	657
1	20579164	G	A	SNP	Het	21.26	Gene_rna-XR_006548937.2	exon-XR_006548937.2-1		rna-XR_006548937.2	exon-XR_006548937.2-1	1	NON_SYNONYMOUS_CODING	A/T	Gca/Aca	935
1	20579164	G	A	SNP	Het	21.26	Gene_rna-XR_006548928.2	exon-XR_006548928.2-1		rna-XR_006548928.2	exon-XR_006548928.2-1	1	NON_SYNONYMOUS_CODING	A/T	Gca/Aca	935
1	20579164	G	A	SNP	Het	21.26	Gene_rna-XR_006548934.2	exon-XR_006548934.2-1		rna-XR_006548934.2	exon-XR_006548934.2-1	1	NON_SYNONYMOUS_CODING	C/Y	tGc/tAc	926
1	20579164	G	A	SNP	Het	21.26	Gene_rna-XR_003107565.3	exon-XR_003107565.3-1		rna-XR_003107565.3	exon-XR_003107565.3-1	1	NON_SYNONYMOUS_CODING	A/T	Gca/Aca	925
1	20579164	G	A	SNP	Het	21.26	Gene_rna-XR_006548936.2	exon-XR_006548936.2-1		rna-XR_006548936.2	exon-XR_006548936.2-1	1	NON_SYNONYMOUS_CODING	C/Y	tGc/tAc	926
1	20767126	G	A	SNP	Hom	20.13	gene-LOC102400552	LOC102400552		rna-XM_044937625.2	exon-XM_044937625.2-4	4	NON_SYNONYMOUS_CODING	G/D	gGt/gAt	214
1	20767126	G	A	SNP	Hom	20.13	gene-LOC102400552	LOC102400552		rna-XM_044937630.2	exon-XM_044937630.2-4	4	NON_SYNONYMOUS_CODING	G/D	gGt/gAt	214
1	20767126	G	A	SNP	Hom	20.13	gene-LOC102400552	LOC102400552		rna-XM_044937555.2	exon-XM_044937555.2-4	4	NON_SYNONYMOUS_CODING	G/D	gGt/gAt	214
1	20767126	G	A	SNP	Hom	20.13	gene-LOC102400552	LOC102400552		rna-XM_044937531.2	exon-XM_044937531.2-4	4	NON_SYNONYMOUS_CODING	G/D	gGt/gAt	214
1	20767126	G	A	SNP	Hom	20.13	gene-LOC102400552	LOC102400552		rna-XM_044937576.2	exon-XM_044937576.2-4	4	NON_SYNONYMOUS_CODING	G/D	gGt/gAt	214
1	20767126	G	A	SNP	Hom	20.13	gene-LOC102400552	LOC102400552		rna-XM_044937617.2	exon-XM_044937617.2-4	4	NON_SYNONYMOUS_CODING	G/D	gGt/gAt	214
1	20812789	C	A	SNP	Hom	23.39	gene-CLDN23	CLDN23		rna-XM_006060704.4	exon-XM_006060704.4-1	1	NON_SYNONYMOUS_CODING	G/C	Ggc/Tgc	274
1	20812996	T	G	SNP	Hom	31.89	gene-CLDN23	CLDN23		rna-XM_006060704.4	exon-XM_006060704.4-1	1	NON_SYNONYMOUS_CODING	I/L	Att/Ctt	205
1	20813040	T	C	SNP	Hom	23.09	gene-CLDN23	CLDN23		rna-XM_006060704.4	exon-XM_006060704.4-1	1	NON_SYNONYMOUS_CODING	D/G	gAc/gGc	190
1	21056329	T	C	SNP	Hom	21.15	gene-LOC102414277	LOC102414277		rna-XM_045164581.1	exon-XM_045164581.1-1	1	NON_SYNONYMOUS_CODING	I/T	aTt/aCt	6
1	21056494	C	G	SNP	Hom	24.87	gene-LOC102414277	LOC102414277		rna-XM_045164581.1	exon-XM_045164581.1-1	1	NON_SYNONYMOUS_CODING	P/R	cCt/cGt	61
1	21056648	C	A	SNP	Hom	12.96	gene-LOC102414277	LOC102414277		rna-XM_045164581.1	exon-XM_045164581.1-1	1	NON_SYNONYMOUS_CODING	H/Q	caC/caA	112
1	21056728	A	G	SNP	Hom	22.66	gene-LOC102414277	LOC102414277		rna-XM_045164581.1	exon-XM_045164581.1-1	1	NON_SYNONYMOUS_CODING	H/R	cAc/cGc	139
1	21131358	G	A	SNP	Het	25.68	gene-PRAG1	PRAG1		rna-XM_044937787.2	exon-XM_044937787.2-5	5	NON_SYNONYMOUS_CODING	D/N	Gac/Aac	809
1	21131358	G	A	SNP	Het	25.68	gene-PRAG1	PRAG1		rna-XM_006045549.4	exon-XM_006045549.4-5	5	NON_SYNONYMOUS_CODING	D/N	Gac/Aac	809
1	21131358	G	A	SNP	Het	25.68	gene-PRAG1	PRAG1		rna-XM_025279138.3	exon-XM_025279138.3-5	5	NON_SYNONYMOUS_CODING	D/N	Gac/Aac	809
1	21131358	G	A	SNP	Het	25.68	gene-PRAG1	PRAG1		rna-XM_006045550.4	exon-XM_006045550.4-5	5	NON_SYNONYMOUS_CODING	D/N	Gac/Aac	809
1	21137910	G	C	SNP	Het	12.75	gene-PRAG1	PRAG1		rna-XM_044937787.2	exon-XM_044937787.2-6	6	NON_SYNONYMOUS_CODING	A/P	Gcc/Ccc	1077
1	21137910	G	C	SNP	Het	12.75	gene-PRAG1	PRAG1		rna-XM_006045549.4	exon-XM_006045549.4-6	6	NON_SYNONYMOUS_CODING	A/P	Gcc/Ccc	1077
1	21137910	G	C	SNP	Het	12.75	gene-PRAG1	PRAG1		rna-XM_025279138.3	exon-XM_025279138.3-6	6	NON_SYNONYMOUS_CODING	A/P	Gcc/Ccc	1077
1	21137910	G	C	SNP	Het	12.75	gene-PRAG1	PRAG1		rna-XM_006045550.4	exon-XM_006045550.4-6	6	NON_SYNONYMOUS_CODING	A/P	Gcc/Ccc	1077
1	21138204	G	A	SNP	Het	23.49	gene-PRAG1	PRAG1		rna-XM_044937787.2	exon-XM_044937787.2-6	6	NON_SYNONYMOUS_CODING	A/T	Gcc/Acc	1175
1	21138204	G	A	SNP	Het	23.49	gene-PRAG1	PRAG1		rna-XM_006045549.4	exon-XM_006045549.4-6	6	NON_SYNONYMOUS_CODING	A/T	Gcc/Acc	1175
1	21138204	G	A	SNP	Het	23.49	gene-PRAG1	PRAG1		rna-XM_025279138.3	exon-XM_025279138.3-6	6	NON_SYNONYMOUS_CODING	A/T	Gcc/Acc	1175
1	21138204	G	A	SNP	Het	23.49	gene-PRAG1	PRAG1		rna-XM_006045550.4	exon-XM_006045550.4-6	6	NON_SYNONYMOUS_CODING	A/T	Gcc/Acc	1175
1	21138217	C	T	SNP	Het	19.87	gene-PRAG1	PRAG1		rna-XM_044937787.2	exon-XM_044937787.2-6	6	NON_SYNONYMOUS_CODING	T/I	aCc/aTc	1179
1	21138217	C	T	SNP	Het	19.87	gene-PRAG1	PRAG1		rna-XM_006045549.4	exon-XM_006045549.4-6	6	NON_SYNONYMOUS_CODING	T/I	aCc/aTc	1179
1	21138217	C	T	SNP	Het	19.87	gene-PRAG1	PRAG1		rna-XM_025279138.3	exon-XM_025279138.3-6	6	NON_SYNONYMOUS_CODING	T/I	aCc/aTc	1179
1	21138217	C	T	SNP	Het	19.87	gene-PRAG1	PRAG1		rna-XM_006045550.4	exon-XM_006045550.4-6	6	NON_SYNONYMOUS_CODING	T/I	aCc/aTc	1179
1	21138290	A	T	SNP	Het	23.11	gene-PRAG1	PRAG1		rna-XM_044937787.2	exon-XM_044937787.2-6	6	NON_SYNONYMOUS_CODING	Q/H	caA/caT	1203
1	21138290	A	T	SNP	Het	23.11	gene-PRAG1	PRAG1		rna-XM_006045549.4	exon-XM_006045549.4-6	6	NON_SYNONYMOUS_CODING	Q/H	caA/caT	1203
1	21138290	A	T	SNP	Het	23.11	gene-PRAG1	PRAG1		rna-XM_025279138.3	exon-XM_025279138.3-6	6	NON_SYNONYMOUS_CODING	Q/H	caA/caT	1203
1	21138290	A	T	SNP	Het	23.11	gene-PRAG1	PRAG1		rna-XM_006045550.4	exon-XM_006045550.4-6	6	NON_SYNONYMOUS_CODING	Q/H	caA/caT	1203
1	21327612	C	T	SNP	Het	19.74	gene-LONRF1	LONRF1		rna-XM_006075404.4	exon-XM_006075404.4-1	1	NON_SYNONYMOUS_CODING	A/T	Gcc/Acc	173
1	21639828	T	C	SNP	Het	23.14	Gene_rna-XR_006548949.1	exon-XR_006548949.1-1		rna-XR_006548949.1	exon-XR_006548949.1-3	3	NON_SYNONYMOUS_CODING	M/V	Atg/Gtg	646
1	21639828	T	C	SNP	Het	23.14	Gene_rna-XR_006548948.1	exon-XR_006548948.1-1		rna-XR_006548948.1	exon-XR_006548948.1-2	2	NON_SYNONYMOUS_CODING	M/V	Atg/Gtg	402
1	21639834	A	G	SNP	Het	20.88	Gene_rna-XR_006548949.1	exon-XR_006548949.1-1		rna-XR_006548949.1	exon-XR_006548949.1-3	3	NON_SYNONYMOUS_CODING	W/R	Tgg/Cgg	644
1	21639834	A	G	SNP	Het	20.88	Gene_rna-XR_006548948.1	exon-XR_006548948.1-1		rna-XR_006548948.1	exon-XR_006548948.1-2	2	NON_SYNONYMOUS_CODING	W/R	Tgg/Cgg	400
1	21639879	G	T	SNP	Het	22.08	Gene_rna-XR_006548949.1	exon-XR_006548949.1-1		rna-XR_006548949.1	exon-XR_006548949.1-3	3	NON_SYNONYMOUS_CODING	P/T	Ccc/Acc	629
1	21639879	G	T	SNP	Het	22.08	Gene_rna-XR_006548948.1	exon-XR_006548948.1-1		rna-XR_006548948.1	exon-XR_006548948.1-2	2	NON_SYNONYMOUS_CODING	P/T	Ccc/Acc	385
1	21640964	C	T	SNP	Het	25.36	Gene_rna-XR_006548949.1	exon-XR_006548949.1-1		rna-XR_006548949.1	exon-XR_006548949.1-2	2	NON_SYNONYMOUS_CODING	D/N	Gat/Aat	604
1	21640964	C	T	SNP	Het	25.36	Gene_rna-XR_006548948.1	exon-XR_006548948.1-1		rna-XR_006548948.1	exon-XR_006548948.1-1	1	NON_SYNONYMOUS_CODING	D/N	Gat/Aat	360
1	21641516	T	C	SNP	Het	20.79	Gene_rna-XR_006548948.1	exon-XR_006548948.1-1		rna-XR_006548948.1	exon-XR_006548948.1-1	1	NON_SYNONYMOUS_CODING	N/D	Aac/Gac	176
1	21641590	T	C	SNP	Hom	23.19	Gene_rna-XR_006548948.1	exon-XR_006548948.1-1		rna-XR_006548948.1	exon-XR_006548948.1-1	1	NON_SYNONYMOUS_CODING	Q/R	cAg/cGg	151
1	21641711	T	C	SNP	Het	15.4	Gene_rna-XR_006548948.1	exon-XR_006548948.1-1		rna-XR_006548948.1	exon-XR_006548948.1-1	1	NON_SYNONYMOUS_CODING	N/D	Aac/Gac	111
1	21641741	A	G	SNP	Het	21.96	Gene_rna-XR_006548948.1	exon-XR_006548948.1-1		rna-XR_006548948.1	exon-XR_006548948.1-1	1	NON_SYNONYMOUS_CODING	C/R	Tgc/Cgc	101
1	21641749	G	A	SNP	Het	21.16	Gene_rna-XR_006548948.1	exon-XR_006548948.1-1		rna-XR_006548948.1	exon-XR_006548948.1-1	1	NON_SYNONYMOUS_CODING	P/L	cCg/cTg	98
1	21643255	A	G	SNP	Het	17.66	Gene_rna-XR_006548949.1	exon-XR_006548949.1-1		rna-XR_006548949.1	exon-XR_006548949.1-1	1	NON_SYNONYMOUS_CODING	L/S	tTg/tCg	539
1	21643270	G	A	SNP	Het	11.08	Gene_rna-XR_006548949.1	exon-XR_006548949.1-1		rna-XR_006548949.1	exon-XR_006548949.1-1	1	NON_SYNONYMOUS_CODING	S/L	tCg/tTg	534
1	21643382	T	C	SNP	Hom	19.73	Gene_rna-XR_006548949.1	exon-XR_006548949.1-1		rna-XR_006548949.1	exon-XR_006548949.1-1	1	NON_SYNONYMOUS_CODING	T/A	Aca/Gca	497
1	21643387	C	T	SNP	Het	21.51	Gene_rna-XR_006548949.1	exon-XR_006548949.1-1		rna-XR_006548949.1	exon-XR_006548949.1-1	1	NON_SYNONYMOUS_CODING	R/Q	cGg/cAg	495
1	21643474	C	T	SNP	Het	20.28	Gene_rna-XR_006548949.1	exon-XR_006548949.1-1		rna-XR_006548949.1	exon-XR_006548949.1-1	1	NON_SYNONYMOUS_CODING	R/K	aGa/aAa	466
1	21643481	A	C	SNP	Het	22.03	Gene_rna-XR_006548949.1	exon-XR_006548949.1-1		rna-XR_006548949.1	exon-XR_006548949.1-1	1	NON_SYNONYMOUS_CODING	L/V	Tta/Gta	464
1	21643619	T	C	SNP	Hom	23.09	Gene_rna-XR_006548949.1	exon-XR_006548949.1-1		rna-XR_006548949.1	exon-XR_006548949.1-1	1	NON_SYNONYMOUS_CODING	S/G	Agc/Ggc	418
1	21643896	G	C	SNP	Het	20.32	Gene_rna-XR_006548949.1	exon-XR_006548949.1-1		rna-XR_006548949.1	exon-XR_006548949.1-1	1	NON_SYNONYMOUS_CODING	F/L	ttC/ttG	325
1	21643945	T	C	SNP	Hom	22.42	Gene_rna-XR_006548949.1	exon-XR_006548949.1-1		rna-XR_006548949.1	exon-XR_006548949.1-1	1	NON_SYNONYMOUS_CODING	K/R	aAg/aGg	309
1	21644255	A	C	SNP	Hom	21.56	Gene_rna-XR_006548949.1	exon-XR_006548949.1-1		rna-XR_006548949.1	exon-XR_006548949.1-1	1	NON_SYNONYMOUS_CODING	Y/D	Tat/Gat	206
1	21644486	A	C	SNP	Hom	20.45	Gene_rna-XR_006548949.1	exon-XR_006548949.1-1		rna-XR_006548949.1	exon-XR_006548949.1-1	1	NON_SYNONYMOUS_CODING	Y/D	Tat/Gat	129
1	21768002	G	A	SNP	Het	25.49	gene-DLC1	DLC1		rna-XM_044937836.2	exon-XM_044937836.2-6	6	NON_SYNONYMOUS_CODING	R/C	Cgt/Tgt	472
1	22136339	A	C	SNP	Hom	20.06	gene-C1H8orf48	C1H8orf48		rna-XM_044937864.2	exon-XM_044937864.2-3	3	NON_SYNONYMOUS_CODING	I/L	Atc/Ctc	267
1	22136339	A	C	SNP	Hom	20.06	gene-C1H8orf48	C1H8orf48		rna-XM_044937872.2	exon-XM_044937872.2-2	2	NON_SYNONYMOUS_CODING	I/L	Atc/Ctc	267
1	22136339	A	C	SNP	Hom	20.06	gene-C1H8orf48	C1H8orf48		rna-XM_044937867.2	exon-XM_044937867.2-2	2	NON_SYNONYMOUS_CODING	I/L	Atc/Ctc	267
1	22136339	A	C	SNP	Hom	20.06	gene-C1H8orf48	C1H8orf48		rna-XM_045164595.1	exon-XM_045164595.1-2	2	NON_SYNONYMOUS_CODING	I/L	Atc/Ctc	267
1	22136339	A	C	SNP	Hom	20.06	gene-C1H8orf48	C1H8orf48		rna-XM_044937876.2	exon-XM_044937876.2-2	2	NON_SYNONYMOUS_CODING	I/L	Atc/Ctc	267
1	22238855	T	C	SNP	Hom	21.62	Gene_rna-XR_006640687.1	exon-XR_006640687.1-1		rna-XR_006640687.1	exon-XR_006640687.1-1	1	NON_SYNONYMOUS_CODING	W/R	Tgg/Cgg	236
1	22238855	T	C	SNP	Hom	21.62	Gene_rna-XR_006640690.1	exon-XR_006640690.1-1		rna-XR_006640690.1	exon-XR_006640690.1-1	1	NON_SYNONYMOUS_CODING	W/R	Tgg/Cgg	236
1	22238855	T	C	SNP	Hom	21.62	Gene_rna-XR_006640692.1	exon-XR_006640692.1-1		rna-XR_006640692.1	exon-XR_006640692.1-1	1	NON_SYNONYMOUS_CODING	W/R	Tgg/Cgg	236
1	22238855	T	C	SNP	Hom	21.62	Gene_rna-XR_006640694.1	exon-XR_006640694.1-1		rna-XR_006640694.1	exon-XR_006640694.1-1	1	NON_SYNONYMOUS_CODING	W/R	Tgg/Cgg	237
1	22238855	T	C	SNP	Hom	21.62	Gene_rna-XR_006640685.1	exon-XR_006640685.1-1		rna-XR_006640685.1	exon-XR_006640685.1-1	1	NON_SYNONYMOUS_CODING	W/R	Tgg/Cgg	230
1	22238947	T	C	SNP	Hom	21.95	Gene_rna-XR_006640691.1	exon-XR_006640691.1-1		rna-XR_006640691.1	exon-XR_006640691.1-1	1	NON_SYNONYMOUS_CODING	V/A	gTg/gCg	273
1	22238947	T	C	SNP	Hom	21.95	Gene_rna-XR_006640689.1	exon-XR_006640689.1-1		rna-XR_006640689.1	exon-XR_006640689.1-1	1	NON_SYNONYMOUS_CODING	V/A	gTg/gCg	270
1	22238947	T	C	SNP	Hom	21.95	Gene_rna-XR_006640688.1	exon-XR_006640688.1-1		rna-XR_006640688.1	exon-XR_006640688.1-1	1	NON_SYNONYMOUS_CODING	V/A	gTg/gCg	269
1	22238947	T	C	SNP	Hom	21.95	Gene_rna-XR_006640693.1	exon-XR_006640693.1-1		rna-XR_006640693.1	exon-XR_006640693.1-1	1	NON_SYNONYMOUS_CODING	V/A	gTg/gCg	268
1	22238947	T	C	SNP	Hom	21.95	Gene_rna-XR_006640686.1	exon-XR_006640686.1-1		rna-XR_006640686.1	exon-XR_006640686.1-1	1	NON_SYNONYMOUS_CODING	V/A	gTg/gCg	253
1	22239326	A	G	SNP	Hom	24.65	Gene_rna-XR_006640687.1	exon-XR_006640687.1-1		rna-XR_006640687.1	exon-XR_006640687.1-1	1	NON_SYNONYMOUS_CODING	S/G	Agc/Ggc	393
1	22239326	A	G	SNP	Hom	24.65	Gene_rna-XR_006640690.1	exon-XR_006640690.1-1		rna-XR_006640690.1	exon-XR_006640690.1-1	1	NON_SYNONYMOUS_CODING	S/G	Agc/Ggc	393
1	22239326	A	G	SNP	Hom	24.65	Gene_rna-XR_006640692.1	exon-XR_006640692.1-1		rna-XR_006640692.1	exon-XR_006640692.1-1	1	NON_SYNONYMOUS_CODING	S/G	Agc/Ggc	393
1	22239326	A	G	SNP	Hom	24.65	Gene_rna-XR_006640694.1	exon-XR_006640694.1-1		rna-XR_006640694.1	exon-XR_006640694.1-1	1	NON_SYNONYMOUS_CODING	S/G	Agc/Ggc	394
1	22239326	A	G	SNP	Hom	24.65	Gene_rna-XR_006640685.1	exon-XR_006640685.1-1		rna-XR_006640685.1	exon-XR_006640685.1-1	1	NON_SYNONYMOUS_CODING	S/G	Agc/Ggc	387
1	22239327	G	C	SNP	Hom	22.62	Gene_rna-XR_006640691.1	exon-XR_006640691.1-1		rna-XR_006640691.1	exon-XR_006640691.1-1	1	NON_SYNONYMOUS_CODING	A/P	Gca/Cca	400
1	22239327	G	C	SNP	Hom	22.62	Gene_rna-XR_006640689.1	exon-XR_006640689.1-1		rna-XR_006640689.1	exon-XR_006640689.1-1	1	NON_SYNONYMOUS_CODING	A/P	Gca/Cca	397
1	22239327	G	C	SNP	Hom	22.62	Gene_rna-XR_006640688.1	exon-XR_006640688.1-1		rna-XR_006640688.1	exon-XR_006640688.1-1	1	NON_SYNONYMOUS_CODING	A/P	Gca/Cca	396
1	22239327	G	C	SNP	Hom	22.62	Gene_rna-XR_006640693.1	exon-XR_006640693.1-1		rna-XR_006640693.1	exon-XR_006640693.1-1	1	NON_SYNONYMOUS_CODING	A/P	Gca/Cca	395
1	22239327	G	C	SNP	Hom	22.62	Gene_rna-XR_006640687.1	exon-XR_006640687.1-1		rna-XR_006640687.1	exon-XR_006640687.1-1	1	NON_SYNONYMOUS_CODING	S/T	aGc/aCc	393
1	22239327	G	C	SNP	Hom	22.62	Gene_rna-XR_006640690.1	exon-XR_006640690.1-1		rna-XR_006640690.1	exon-XR_006640690.1-1	1	NON_SYNONYMOUS_CODING	S/T	aGc/aCc	393
1	22239327	G	C	SNP	Hom	22.62	Gene_rna-XR_006640692.1	exon-XR_006640692.1-1		rna-XR_006640692.1	exon-XR_006640692.1-1	1	NON_SYNONYMOUS_CODING	S/T	aGc/aCc	393
1	22239327	G	C	SNP	Hom	22.62	Gene_rna-XR_006640686.1	exon-XR_006640686.1-1		rna-XR_006640686.1	exon-XR_006640686.1-1	1	NON_SYNONYMOUS_CODING	A/P	Gca/Cca	380
1	22239327	G	C	SNP	Hom	22.62	Gene_rna-XR_006640694.1	exon-XR_006640694.1-1		rna-XR_006640694.1	exon-XR_006640694.1-1	1	NON_SYNONYMOUS_CODING	S/T	aGc/aCc	394
1	22239327	G	C	SNP	Hom	22.62	Gene_rna-XR_006640685.1	exon-XR_006640685.1-1		rna-XR_006640685.1	exon-XR_006640685.1-1	1	NON_SYNONYMOUS_CODING	S/T	aGc/aCc	387
1	22239425	A	G	SNP	Hom	25.59	Gene_rna-XR_006640687.1	exon-XR_006640687.1-1		rna-XR_006640687.1	exon-XR_006640687.1-1	1	NON_SYNONYMOUS_CODING	N/D	Aac/Gac	426
1	22239425	A	G	SNP	Hom	25.59	Gene_rna-XR_006640690.1	exon-XR_006640690.1-1		rna-XR_006640690.1	exon-XR_006640690.1-1	1	NON_SYNONYMOUS_CODING	N/D	Aac/Gac	426
1	22239425	A	G	SNP	Hom	25.59	Gene_rna-XR_006640692.1	exon-XR_006640692.1-1		rna-XR_006640692.1	exon-XR_006640692.1-1	1	NON_SYNONYMOUS_CODING	N/D	Aac/Gac	426
1	22239425	A	G	SNP	Hom	25.59	Gene_rna-XR_006640694.1	exon-XR_006640694.1-1		rna-XR_006640694.1	exon-XR_006640694.1-1	1	NON_SYNONYMOUS_CODING	N/D	Aac/Gac	427
1	22239425	A	G	SNP	Hom	25.59	Gene_rna-XR_006640685.1	exon-XR_006640685.1-1		rna-XR_006640685.1	exon-XR_006640685.1-1	1	NON_SYNONYMOUS_CODING	N/D	Aac/Gac	420
1	22239586	G	A	SNP	Hom	24.68	Gene_rna-XR_006640691.1	exon-XR_006640691.1-1		rna-XR_006640691.1	exon-XR_006640691.1-1	1	NON_SYNONYMOUS_CODING	R/Q	cGg/cAg	486
1	22239586	G	A	SNP	Hom	24.68	Gene_rna-XR_006640689.1	exon-XR_006640689.1-1		rna-XR_006640689.1	exon-XR_006640689.1-1	1	NON_SYNONYMOUS_CODING	R/Q	cGg/cAg	483
1	22239586	G	A	SNP	Hom	24.68	Gene_rna-XR_006640688.1	exon-XR_006640688.1-1		rna-XR_006640688.1	exon-XR_006640688.1-1	1	NON_SYNONYMOUS_CODING	R/Q	cGg/cAg	482
1	22239586	G	A	SNP	Hom	24.68	Gene_rna-XR_006640693.1	exon-XR_006640693.1-1		rna-XR_006640693.1	exon-XR_006640693.1-1	1	NON_SYNONYMOUS_CODING	R/Q	cGg/cAg	481
1	22239586	G	A	SNP	Hom	24.68	Gene_rna-XR_006640686.1	exon-XR_006640686.1-1		rna-XR_006640686.1	exon-XR_006640686.1-1	1	NON_SYNONYMOUS_CODING	R/Q	cGg/cAg	466
1	22239816	T	C	SNP	Hom	19.97	Gene_rna-XR_006640687.1	exon-XR_006640687.1-1		rna-XR_006640687.1	exon-XR_006640687.1-1	1	NON_SYNONYMOUS_CODING	L/P	cTg/cCg	556
1	22239816	T	C	SNP	Hom	19.97	Gene_rna-XR_006640690.1	exon-XR_006640690.1-1		rna-XR_006640690.1	exon-XR_006640690.1-1	1	NON_SYNONYMOUS_CODING	L/P	cTg/cCg	556
1	22239816	T	C	SNP	Hom	19.97	Gene_rna-XR_006640692.1	exon-XR_006640692.1-1		rna-XR_006640692.1	exon-XR_006640692.1-1	1	NON_SYNONYMOUS_CODING	L/P	cTg/cCg	556
1	22239816	T	C	SNP	Hom	19.97	Gene_rna-XR_006640694.1	exon-XR_006640694.1-1		rna-XR_006640694.1	exon-XR_006640694.1-1	1	NON_SYNONYMOUS_CODING	L/P	cTg/cCg	557
1	22239816	T	C	SNP	Hom	19.97	Gene_rna-XR_006640685.1	exon-XR_006640685.1-1		rna-XR_006640685.1	exon-XR_006640685.1-1	1	NON_SYNONYMOUS_CODING	L/P	cTg/cCg	550
1	22239899	A	G	SNP	Hom	20.31	Gene_rna-XR_006640687.1	exon-XR_006640687.1-1		rna-XR_006640687.1	exon-XR_006640687.1-1	1	NON_SYNONYMOUS_CODING	T/A	Acg/Gcg	584
1	22239899	A	G	SNP	Hom	20.31	Gene_rna-XR_006640690.1	exon-XR_006640690.1-1		rna-XR_006640690.1	exon-XR_006640690.1-1	1	NON_SYNONYMOUS_CODING	T/A	Acg/Gcg	584
1	22239899	A	G	SNP	Hom	20.31	Gene_rna-XR_006640692.1	exon-XR_006640692.1-1		rna-XR_006640692.1	exon-XR_006640692.1-1	1	NON_SYNONYMOUS_CODING	T/A	Acg/Gcg	584
1	22239899	A	G	SNP	Hom	20.31	Gene_rna-XR_006640694.1	exon-XR_006640694.1-1		rna-XR_006640694.1	exon-XR_006640694.1-1	1	NON_SYNONYMOUS_CODING	T/A	Acg/Gcg	585
1	22239899	A	G	SNP	Hom	20.31	Gene_rna-XR_006640685.1	exon-XR_006640685.1-1		rna-XR_006640685.1	exon-XR_006640685.1-1	1	NON_SYNONYMOUS_CODING	T/A	Acg/Gcg	578
1	22240031	T	C	SNP	Hom	20.41	Gene_rna-XR_006640687.1	exon-XR_006640687.1-1		rna-XR_006640687.1	exon-XR_006640687.1-1	1	NON_SYNONYMOUS_CODING	S/P	Tct/Cct	628
1	22240031	T	C	SNP	Hom	20.41	Gene_rna-XR_006640690.1	exon-XR_006640690.1-1		rna-XR_006640690.1	exon-XR_006640690.1-1	1	NON_SYNONYMOUS_CODING	S/P	Tct/Cct	628
1	22240031	T	C	SNP	Hom	20.41	Gene_rna-XR_006640692.1	exon-XR_006640692.1-1		rna-XR_006640692.1	exon-XR_006640692.1-1	1	NON_SYNONYMOUS_CODING	S/P	Tct/Cct	628
1	22240031	T	C	SNP	Hom	20.41	Gene_rna-XR_006640694.1	exon-XR_006640694.1-1		rna-XR_006640694.1	exon-XR_006640694.1-1	1	NON_SYNONYMOUS_CODING	S/P	Tct/Cct	629
1	22240031	T	C	SNP	Hom	20.41	Gene_rna-XR_006640685.1	exon-XR_006640685.1-1		rna-XR_006640685.1	exon-XR_006640685.1-1	1	NON_SYNONYMOUS_CODING	S/P	Tct/Cct	622
1	22578680	G	C	SNP	Hom	20.2	Gene_rna-XR_006640697.1	exon-XR_006640697.1-1		rna-XR_006640697.1	exon-XR_006640697.1-1	1	NON_SYNONYMOUS_CODING	T/R	aCg/aGg	319
1	22579023	C	T	SNP	Hom	13.7	Gene_rna-XR_006640697.1	exon-XR_006640697.1-1		rna-XR_006640697.1	exon-XR_006640697.1-1	1	NON_SYNONYMOUS_CODING	D/N	Gat/Aat	205
1	22579106	T	G	SNP	Hom	20.1	Gene_rna-XR_006640697.1	exon-XR_006640697.1-1		rna-XR_006640697.1	exon-XR_006640697.1-1	1	NON_SYNONYMOUS_CODING	H/P	cAc/cCc	177
1	22579125	G	A	SNP	Hom	24.48	Gene_rna-XR_006640697.1	exon-XR_006640697.1-1		rna-XR_006640697.1	exon-XR_006640697.1-1	1	NON_SYNONYMOUS_CODING	L/F	Ctc/Ttc	171
1	22579184	C	T	SNP	Hom	21.67	Gene_rna-XR_006640697.1	exon-XR_006640697.1-1		rna-XR_006640697.1	exon-XR_006640697.1-1	1	NON_SYNONYMOUS_CODING	G/D	gGt/gAt	151
1	22579389	G	T	SNP	Hom	20.53	Gene_rna-XR_006640697.1	exon-XR_006640697.1-1		rna-XR_006640697.1	exon-XR_006640697.1-1	1	NON_SYNONYMOUS_CODING	L/I	Ctt/Att	83
1	24973122	G	A	SNP	Het	21.34	Gene_rna-XR_006549535.2	exon-XR_006549535.2-1		rna-XR_006549535.2	exon-XR_006549535.2-3	3	NON_SYNONYMOUS_CODING	R/C	Cgc/Tgc	188
1	25392322	T	C	SNP	Het	22.21	Gene_rna-XR_006549000.2	exon-XR_006549000.2-1		rna-XR_006549000.2	exon-XR_006549000.2-1	1	NON_SYNONYMOUS_CODING	Y/C	tAt/tGt	52
1	25392343	A	G	SNP	Het	20.89	Gene_rna-XR_006549000.2	exon-XR_006549000.2-1		rna-XR_006549000.2	exon-XR_006549000.2-1	1	NON_SYNONYMOUS_CODING	L/P	cTt/cCt	45
1	25402080	A	G	SNP	Het	17.63	gene-MICU3	MICU3		rna-XM_025279286.3	exon-XM_025279286.3-1	1	NON_SYNONYMOUS_CODING	E/G	gAg/gGg	50
1	25402080	A	G	SNP	Het	17.63	gene-MICU3	MICU3		rna-XM_025279275.3	exon-XM_025279275.3-1	1	NON_SYNONYMOUS_CODING	E/G	gAg/gGg	50
1	25402080	A	G	SNP	Het	17.63	gene-MICU3	MICU3		rna-XM_025279283.3	exon-XM_025279283.3-1	1	NON_SYNONYMOUS_CODING	E/G	gAg/gGg	50
1	25954770	G	C	SNP	Het	24	gene-MTUS1	MTUS1		rna-XM_006080150.4	exon-XM_006080150.4-10	10	NON_SYNONYMOUS_CODING	L/V	Ctc/Gtc	453
1	25954770	G	C	SNP	Het	24	gene-MTUS1	MTUS1		rna-XM_006080149.4	exon-XM_006080149.4-12	12	NON_SYNONYMOUS_CODING	L/V	Ctc/Gtc	534
1	25954770	G	C	SNP	Het	24	gene-MTUS1	MTUS1		rna-XM_025279357.3	exon-XM_025279357.3-15	15	NON_SYNONYMOUS_CODING	L/V	Ctc/Gtc	1292
1	25954770	G	C	SNP	Het	24	gene-MTUS1	MTUS1		rna-XM_006080146.4	exon-XM_006080146.4-15	15	NON_SYNONYMOUS_CODING	L/V	Ctc/Gtc	1292
1	25954770	G	C	SNP	Het	24	gene-MTUS1	MTUS1		rna-XM_006080147.4	exon-XM_006080147.4-15	15	NON_SYNONYMOUS_CODING	L/V	Ctc/Gtc	1292
1	25954770	G	C	SNP	Het	24	gene-MTUS1	MTUS1		rna-XM_044938085.2	exon-XM_044938085.2-15	15	NON_SYNONYMOUS_CODING	L/V	Ctc/Gtc	1292
1	25954770	G	C	SNP	Het	24	gene-MTUS1	MTUS1		rna-XM_025279382.3	exon-XM_025279382.3-14	14	NON_SYNONYMOUS_CODING	L/V	Ctc/Gtc	1238
1	26827420	C	T	SNP	Hom	21.91	Gene_rna-XR_006549065.2	exon-XR_006549065.2-1		rna-XR_006549065.2	exon-XR_006549065.2-1	1	NON_SYNONYMOUS_CODING	G/R	Ggg/Agg	326
1	26827530	T	C	SNP	Hom	21.8	Gene_rna-XR_006549065.2	exon-XR_006549065.2-1		rna-XR_006549065.2	exon-XR_006549065.2-1	1	NON_SYNONYMOUS_CODING	Q/R	cAg/cGg	289
1	26827546	T	C	SNP	Hom	21.48	Gene_rna-XR_006549065.2	exon-XR_006549065.2-1		rna-XR_006549065.2	exon-XR_006549065.2-1	1	NON_SYNONYMOUS_CODING	K/E	Aaa/Gaa	284
1	26827654	T	C	SNP	Hom	25.42	Gene_rna-XR_006549065.2	exon-XR_006549065.2-1		rna-XR_006549065.2	exon-XR_006549065.2-1	1	NON_SYNONYMOUS_CODING	I/V	Att/Gtt	248
1	26827684	C	T	SNP	Hom	21.32	Gene_rna-XR_006549065.2	exon-XR_006549065.2-1		rna-XR_006549065.2	exon-XR_006549065.2-1	1	NON_SYNONYMOUS_CODING	D/N	Gac/Aac	238
1	26827777	T	C	SNP	Hom	20.87	Gene_rna-XR_006549065.2	exon-XR_006549065.2-1		rna-XR_006549065.2	exon-XR_006549065.2-1	1	NON_SYNONYMOUS_CODING	S/G	Agt/Ggt	207
1	26828007	C	G	SNP	Hom	26.65	Gene_rna-XR_006549065.2	exon-XR_006549065.2-1		rna-XR_006549065.2	exon-XR_006549065.2-1	1	NON_SYNONYMOUS_CODING	C/S	tGt/tCt	130
1	26828128	T	C	SNP	Hom	24.74	Gene_rna-XR_006549065.2	exon-XR_006549065.2-1		rna-XR_006549065.2	exon-XR_006549065.2-1	1	NON_SYNONYMOUS_CODING	T/A	Aca/Gca	90
1	26828280	G	T	SNP	Hom	22.18	Gene_rna-XR_006549065.2	exon-XR_006549065.2-1		rna-XR_006549065.2	exon-XR_006549065.2-1	1	NON_SYNONYMOUS_CODING	T/N	aCc/aAc	39
1	27706939	G	T	SNP	Het	21.74	Gene_gene-LOC102397193	Gene_gene-LOC102397193		gene-LOC102397193	id-LOC102397193	1	NON_SYNONYMOUS_CODING	N/K	aaC/aaA	232
1	27706952	A	G	SNP	Het	24.19	Gene_gene-LOC102397193	Gene_gene-LOC102397193		gene-LOC102397193	id-LOC102397193	1	NON_SYNONYMOUS_CODING	I/T	aTt/aCt	228
1	27706974	A	G	SNP	Het	23.93	Gene_gene-LOC102397193	Gene_gene-LOC102397193		gene-LOC102397193	id-LOC102397193	1	NON_SYNONYMOUS_CODING	W/R	Tgg/Cgg	221
1	27707102	T	C	SNP	Hom	23.65	Gene_gene-LOC102397193	Gene_gene-LOC102397193		gene-LOC102397193	id-LOC102397193	1	NON_SYNONYMOUS_CODING	D/G	gAc/gGc	178
1	27707192	T	C	SNP	Het	19.63	Gene_gene-LOC102397193	Gene_gene-LOC102397193		gene-LOC102397193	id-LOC102397193	1	NON_SYNONYMOUS_CODING	H/R	cAt/cGt	148
1	27707298	G	A	SNP	Het	22.12	Gene_gene-LOC102397193	Gene_gene-LOC102397193		gene-LOC102397193	id-LOC102397193	1	NON_SYNONYMOUS_CODING	R/C	Cgt/Tgt	113
1	27707309	G	A	SNP	Het	19.74	Gene_gene-LOC102397193	Gene_gene-LOC102397193		gene-LOC102397193	id-LOC102397193	1	NON_SYNONYMOUS_CODING	S/F	tCt/tTt	109
1	27707405	C	T	SNP	Het	23.02	Gene_gene-LOC102397193	Gene_gene-LOC102397193		gene-LOC102397193	id-LOC102397193	1	NON_SYNONYMOUS_CODING	R/H	cGc/cAc	77
1	27707628	G	A	SNP	Het	19.71	Gene_gene-LOC102397193	Gene_gene-LOC102397193		gene-LOC102397193	id-LOC102397193	1	NON_SYNONYMOUS_CODING	R/W	Cgg/Tgg	3
1	27887768	G	A	SNP	Het	24.74	gene-TRIML1	TRIML1		rna-XM_006057429.4	exon-XM_006057429.4-6	6	NON_SYNONYMOUS_CODING	A/V	gCc/gTc	441
1	27914861	C	T	SNP	Het	19.15	Gene_rna-XR_006549069.2	exon-XR_006549069.2-1		rna-XR_006549069.2	exon-XR_006549069.2-1	1	NON_SYNONYMOUS_CODING	P/L	cCc/cTc	21
1	27914929	C	T	SNP	Het	10.94	Gene_rna-XR_006549069.2	exon-XR_006549069.2-1		rna-XR_006549069.2	exon-XR_006549069.2-1	1	NON_SYNONYMOUS_CODING	R/W	Cgg/Tgg	44
1	27924477	A	G	SNP	Het	25.8	Gene_rna-XR_006549069.2	exon-XR_006549069.2-1		rna-XR_006549069.2	exon-XR_006549069.2-8	8	NON_SYNONYMOUS_CODING	N/S	aAc/aGc	406
1	27924522	C	T	SNP	Het	25.28	Gene_rna-XR_006549069.2	exon-XR_006549069.2-1		rna-XR_006549069.2	exon-XR_006549069.2-8	8	NON_SYNONYMOUS_CODING	P/L	cCg/cTg	421
1	27924636	T	C	SNP	Het	23.22	Gene_rna-XR_006549069.2	exon-XR_006549069.2-1		rna-XR_006549069.2	exon-XR_006549069.2-8	8	NON_SYNONYMOUS_CODING	L/P	cTg/cCg	459
1	27924812	A	G	SNP	Het	27.57	gene-TRIML2	TRIML2		rna-XM_045164661.1	exon-XM_045164661.1-7	7	NON_SYNONYMOUS_CODING	N/S	aAt/aGt	389
1	27924812	A	G	SNP	Het	27.57	gene-TRIML2	TRIML2		rna-XM_006057430.4	exon-XM_006057430.4-8	8	NON_SYNONYMOUS_CODING	N/S	aAt/aGt	389
1	27924812	A	G	SNP	Het	27.57	Gene_rna-XR_006549069.2	exon-XR_006549069.2-1		rna-XR_006549069.2	exon-XR_006549069.2-8	8	NON_SYNONYMOUS_CODING	I/V	Att/Gtt	518
1	27925449	C	T	SNP	Het	23.09	Gene_rna-XR_006549069.2	exon-XR_006549069.2-1		rna-XR_006549069.2	exon-XR_006549069.2-8	8	NON_SYNONYMOUS_CODING	T/I	aCa/aTa	730
1	27925473	A	G	SNP	Het	20.02	Gene_rna-XR_006549069.2	exon-XR_006549069.2-1		rna-XR_006549069.2	exon-XR_006549069.2-8	8	NON_SYNONYMOUS_CODING	Q/R	cAg/cGg	738
1	28525078	A	G	SNP	Het	24.19	Gene_rna-XR_006549076.2	exon-XR_006549076.2-1		rna-XR_006549076.2	exon-XR_006549076.2-6	6	NON_SYNONYMOUS_CODING	S/P	Tcc/Ccc	383
1	28570067	A	G	SNP	Het	19.72	Gene_rna-XR_006640703.1	exon-XR_006640703.1-1		rna-XR_006640703.1	exon-XR_006640703.1-9	9	NON_SYNONYMOUS_CODING	F/L	Ttc/Ctc	1047
1	28570067	A	G	SNP	Het	19.72	Gene_rna-XR_006640704.1	exon-XR_006640704.1-1		rna-XR_006640704.1	exon-XR_006640704.1-9	9	NON_SYNONYMOUS_CODING	F/L	Ttc/Ctc	1041
1	28577487	C	T	SNP	Het	25.41	Gene_rna-XR_006640703.1	exon-XR_006640703.1-1		rna-XR_006640703.1	exon-XR_006640703.1-7	7	NON_SYNONYMOUS_CODING	S/N	aGt/aAt	837
1	28577487	C	T	SNP	Het	25.41	Gene_rna-XR_006640704.1	exon-XR_006640704.1-1		rna-XR_006640704.1	exon-XR_006640704.1-7	7	NON_SYNONYMOUS_CODING	S/N	aGt/aAt	831
1	28577563	C	G	SNP	Het	24.55	Gene_rna-XR_006640703.1	exon-XR_006640703.1-1		rna-XR_006640703.1	exon-XR_006640703.1-7	7	NON_SYNONYMOUS_CODING	G/R	Ggt/Cgt	812
1	28577563	C	G	SNP	Het	24.55	Gene_rna-XR_006640704.1	exon-XR_006640704.1-1		rna-XR_006640704.1	exon-XR_006640704.1-7	7	NON_SYNONYMOUS_CODING	G/R	Ggt/Cgt	806
1	28578006	G	A	SNP	Het	20.07	Gene_rna-XR_006640703.1	exon-XR_006640703.1-1		rna-XR_006640703.1	exon-XR_006640703.1-7	7	NON_SYNONYMOUS_CODING	A/V	gCa/gTa	664
1	28578006	G	A	SNP	Het	20.07	Gene_rna-XR_006640704.1	exon-XR_006640704.1-1		rna-XR_006640704.1	exon-XR_006640704.1-7	7	NON_SYNONYMOUS_CODING	A/V	gCa/gTa	658
1	28578276	C	T	SNP	Het	17.31	Gene_rna-XR_006640703.1	exon-XR_006640703.1-1		rna-XR_006640703.1	exon-XR_006640703.1-7	7	NON_SYNONYMOUS_CODING	R/K	aGg/aAg	574
1	28578276	C	T	SNP	Het	17.31	Gene_rna-XR_006640704.1	exon-XR_006640704.1-1		rna-XR_006640704.1	exon-XR_006640704.1-7	7	NON_SYNONYMOUS_CODING	R/K	aGg/aAg	568
1	28578286	G	T	SNP	Het	22.02	Gene_rna-XR_006640703.1	exon-XR_006640703.1-1		rna-XR_006640703.1	exon-XR_006640703.1-7	7	NON_SYNONYMOUS_CODING	H/N	Cac/Aac	571
1	28578286	G	T	SNP	Het	22.02	Gene_rna-XR_006640704.1	exon-XR_006640704.1-1		rna-XR_006640704.1	exon-XR_006640704.1-7	7	NON_SYNONYMOUS_CODING	H/N	Cac/Aac	565
1	28592931	T	A	SNP	Het	21.98	Gene_rna-XR_006640703.1	exon-XR_006640703.1-1		rna-XR_006640703.1	exon-XR_006640703.1-1	1	NON_SYNONYMOUS_CODING	S/C	Agt/Tgt	204
1	28592931	T	A	SNP	Het	21.98	Gene_rna-XR_006640704.1	exon-XR_006640704.1-1		rna-XR_006640704.1	exon-XR_006640704.1-1	1	NON_SYNONYMOUS_CODING	S/C	Agt/Tgt	204
1	28592988	T	G	SNP	Het	19.66	Gene_rna-XR_006640703.1	exon-XR_006640703.1-1		rna-XR_006640703.1	exon-XR_006640703.1-1	1	NON_SYNONYMOUS_CODING	I/L	Att/Ctt	185
1	28592988	T	G	SNP	Het	19.66	Gene_rna-XR_006640704.1	exon-XR_006640704.1-1		rna-XR_006640704.1	exon-XR_006640704.1-1	1	NON_SYNONYMOUS_CODING	I/L	Att/Ctt	185
1	28985803	G	A	SNP	Het	21.53	Gene_gene-LOC102415880	Gene_gene-LOC102415880		gene-LOC102415880	id-LOC102415880	1	NON_SYNONYMOUS_CODING	A/T	Gcg/Acg	31
1	28985828	C	G	SNP	Het	21.06	Gene_gene-LOC102415880	Gene_gene-LOC102415880		gene-LOC102415880	id-LOC102415880	1	NON_SYNONYMOUS_CODING	A/G	gCt/gGt	39
1	28985866	A	G	SNP	Hom	21.98	Gene_gene-LOC102415880	Gene_gene-LOC102415880		gene-LOC102415880	id-LOC102415880	1	NON_SYNONYMOUS_CODING	R/G	Agg/Ggg	52
1	28985927	T	C	SNP	Hom	20.45	Gene_gene-LOC102415880	Gene_gene-LOC102415880		gene-LOC102415880	id-LOC102415880	1	NON_SYNONYMOUS_CODING	V/A	gTg/gCg	72
1	29023032	T	C	SNP	Het	22.24	Gene_rna-XR_329107.4	exon-XR_329107.4-1		rna-XR_329107.4	exon-XR_329107.4-2	2	NON_SYNONYMOUS_CODING	M/T	aTg/aCg	559
1	29023065	T	C	SNP	Het	22.07	Gene_rna-XR_329107.4	exon-XR_329107.4-1		rna-XR_329107.4	exon-XR_329107.4-2	2	NON_SYNONYMOUS_CODING	L/P	cTg/cCg	570
1	29023161	G	A	SNP	Het	22.99	Gene_rna-XR_329107.4	exon-XR_329107.4-1		rna-XR_329107.4	exon-XR_329107.4-2	2	NON_SYNONYMOUS_CODING	R/K	aGg/aAg	602
1	29024310	T	C	SNP	Het	22.16	Gene_rna-XR_329107.4	exon-XR_329107.4-1		rna-XR_329107.4	exon-XR_329107.4-2	2	NON_SYNONYMOUS_CODING	V/A	gTg/gCg	985
1	29024511	A	G	SNP	Het	22.08	Gene_rna-XR_329107.4	exon-XR_329107.4-1		rna-XR_329107.4	exon-XR_329107.4-2	2	NON_SYNONYMOUS_CODING	Q/R	cAg/cGg	1052
1	29024616	T	C	SNP	Het	20.04	Gene_rna-XR_329107.4	exon-XR_329107.4-1		rna-XR_329107.4	exon-XR_329107.4-2	2	NON_SYNONYMOUS_CODING	L/P	cTa/cCa	1087
1	29093407	T	G	SNP	Het	24.38	Gene_rna-XR_329107.4	exon-XR_329107.4-1		rna-XR_329107.4	exon-XR_329107.4-9	9	NON_SYNONYMOUS_CODING	L/R	cTg/cGg	1626
1	29101362	C	T	SNP	Het	23.44	Gene_rna-XR_329107.4	exon-XR_329107.4-1		rna-XR_329107.4	exon-XR_329107.4-10	10	NON_SYNONYMOUS_CODING	P/L	cCg/cTg	2345
1	29101419	G	A	SNP	Het	22.03	Gene_rna-XR_329107.4	exon-XR_329107.4-1		rna-XR_329107.4	exon-XR_329107.4-10	10	NON_SYNONYMOUS_CODING	R/Q	cGg/cAg	2364
1	29101674	T	C	SNP	Het	21.62	Gene_rna-XR_329107.4	exon-XR_329107.4-1		rna-XR_329107.4	exon-XR_329107.4-10	10	NON_SYNONYMOUS_CODING	L/P	cTa/cCa	2449
1	29101824	T	C	SNP	Het	25.03	Gene_rna-XR_329107.4	exon-XR_329107.4-1		rna-XR_329107.4	exon-XR_329107.4-10	10	NON_SYNONYMOUS_CODING	L/S	tTa/tCa	2499
1	29102199	C	T	SNP	Het	23.07	Gene_rna-XR_329107.4	exon-XR_329107.4-1		rna-XR_329107.4	exon-XR_329107.4-10	10	NON_SYNONYMOUS_CODING	T/M	aCg/aTg	2624
1	29102259	T	C	SNP	Het	23.45	Gene_rna-XR_329107.4	exon-XR_329107.4-1		rna-XR_329107.4	exon-XR_329107.4-10	10	NON_SYNONYMOUS_CODING	M/T	aTg/aCg	2644
1	29102307	T	C	SNP	Het	17.45	Gene_rna-XR_329107.4	exon-XR_329107.4-1		rna-XR_329107.4	exon-XR_329107.4-10	10	NON_SYNONYMOUS_CODING	M/T	aTg/aCg	2660
1	29102435	C	T	SNP	Het	23.93	Gene_rna-XR_329107.4	exon-XR_329107.4-1		rna-XR_329107.4	exon-XR_329107.4-10	10	NON_SYNONYMOUS_CODING	R/C	Cgt/Tgt	2703
1	29102435	C	T	SNP	Het	23.93	gene-FAT1	FAT1		rna-XM_044938270.2	exon-XM_044938270.2-10	10	NON_SYNONYMOUS_CODING	A/V	gCg/gTg	2651
1	29102435	C	T	SNP	Het	23.93	gene-FAT1	FAT1		rna-XM_006076178.4	exon-XM_006076178.4-10	10	NON_SYNONYMOUS_CODING	A/V	gCg/gTg	2651
1	29102435	C	T	SNP	Het	23.93	gene-FAT1	FAT1		rna-XM_006076179.4	exon-XM_006076179.4-10	10	NON_SYNONYMOUS_CODING	A/V	gCg/gTg	2651
1	29102435	C	T	SNP	Het	23.93	gene-FAT1	FAT1		rna-XM_044938271.2	exon-XM_044938271.2-10	10	NON_SYNONYMOUS_CODING	A/V	gCg/gTg	2651
1	29102435	C	T	SNP	Het	23.93	gene-FAT1	FAT1		rna-XM_044938267.2	exon-XM_044938267.2-10	10	NON_SYNONYMOUS_CODING	A/V	gCg/gTg	2651
1	29102601	G	A	SNP	Hom	21.84	Gene_rna-XR_329107.4	exon-XR_329107.4-1		rna-XR_329107.4	exon-XR_329107.4-10	10	NON_SYNONYMOUS_CODING	R/H	cGt/cAt	2758
1	29102629	G	A	SNP	Het	19.89	gene-FAT1	FAT1		rna-XM_044938270.2	exon-XM_044938270.2-10	10	NON_SYNONYMOUS_CODING	V/M	Gtg/Atg	2716
1	29102629	G	A	SNP	Het	19.89	gene-FAT1	FAT1		rna-XM_006076178.4	exon-XM_006076178.4-10	10	NON_SYNONYMOUS_CODING	V/M	Gtg/Atg	2716
1	29102629	G	A	SNP	Het	19.89	gene-FAT1	FAT1		rna-XM_006076179.4	exon-XM_006076179.4-10	10	NON_SYNONYMOUS_CODING	V/M	Gtg/Atg	2716
1	29102629	G	A	SNP	Het	19.89	gene-FAT1	FAT1		rna-XM_044938271.2	exon-XM_044938271.2-10	10	NON_SYNONYMOUS_CODING	V/M	Gtg/Atg	2716
1	29102629	G	A	SNP	Het	19.89	gene-FAT1	FAT1		rna-XM_044938267.2	exon-XM_044938267.2-10	10	NON_SYNONYMOUS_CODING	V/M	Gtg/Atg	2716
1	29102712	T	C	SNP	Hom	19.96	Gene_rna-XR_329107.4	exon-XR_329107.4-1		rna-XR_329107.4	exon-XR_329107.4-10	10	NON_SYNONYMOUS_CODING	L/P	cTg/cCg	2795
1	29102899	A	T	SNP	Het	24.17	gene-FAT1	FAT1		rna-XM_044938270.2	exon-XM_044938270.2-10	10	NON_SYNONYMOUS_CODING	S/C	Agc/Tgc	2806
1	29102899	A	T	SNP	Het	24.17	gene-FAT1	FAT1		rna-XM_006076178.4	exon-XM_006076178.4-10	10	NON_SYNONYMOUS_CODING	S/C	Agc/Tgc	2806
1	29102899	A	T	SNP	Het	24.17	gene-FAT1	FAT1		rna-XM_006076179.4	exon-XM_006076179.4-10	10	NON_SYNONYMOUS_CODING	S/C	Agc/Tgc	2806
1	29102899	A	T	SNP	Het	24.17	gene-FAT1	FAT1		rna-XM_044938271.2	exon-XM_044938271.2-10	10	NON_SYNONYMOUS_CODING	S/C	Agc/Tgc	2806
1	29102899	A	T	SNP	Het	24.17	gene-FAT1	FAT1		rna-XM_044938267.2	exon-XM_044938267.2-10	10	NON_SYNONYMOUS_CODING	S/C	Agc/Tgc	2806
1	29113613	G	A	SNP	Het	20.44	Gene_rna-XR_329107.4	exon-XR_329107.4-1		rna-XR_329107.4	exon-XR_329107.4-19	19	NON_SYNONYMOUS_CODING	G/E	gGa/gAa	3573
1	29113682	A	G	SNP	Het	24.9	Gene_rna-XR_329107.4	exon-XR_329107.4-1		rna-XR_329107.4	exon-XR_329107.4-19	19	NON_SYNONYMOUS_CODING	Q/R	cAa/cGa	3596
1	29114385	A	G	SNP	Hom	23.9	gene-FAT1	FAT1		rna-XM_044938270.2	exon-XM_044938270.2-19	19	NON_SYNONYMOUS_CODING	M/V	Atg/Gtg	3779
1	29114385	A	G	SNP	Hom	23.9	gene-FAT1	FAT1		rna-XM_006076178.4	exon-XM_006076178.4-19	19	NON_SYNONYMOUS_CODING	M/V	Atg/Gtg	3779
1	29114385	A	G	SNP	Hom	23.9	gene-FAT1	FAT1		rna-XM_006076179.4	exon-XM_006076179.4-19	19	NON_SYNONYMOUS_CODING	M/V	Atg/Gtg	3779
1	29114385	A	G	SNP	Hom	23.9	gene-FAT1	FAT1		rna-XM_044938271.2	exon-XM_044938271.2-19	19	NON_SYNONYMOUS_CODING	M/V	Atg/Gtg	3779
1	29114385	A	G	SNP	Hom	23.9	gene-FAT1	FAT1		rna-XM_044938267.2	exon-XM_044938267.2-19	19	NON_SYNONYMOUS_CODING	M/V	Atg/Gtg	3779
1	29114579	G	A	SNP	Het	23.43	Gene_rna-XR_329107.4	exon-XR_329107.4-1		rna-XR_329107.4	exon-XR_329107.4-20	20	NON_SYNONYMOUS_CODING	R/H	cGt/cAt	3850
1	29115922	G	A	SNP	Het	23.44	Gene_rna-XR_329107.4	exon-XR_329107.4-1		rna-XR_329107.4	exon-XR_329107.4-21	21	NON_SYNONYMOUS_CODING	R/K	aGa/aAa	3904
1	29117411	G	A	SNP	Het	20.28	Gene_rna-XR_329107.4	exon-XR_329107.4-1		rna-XR_329107.4	exon-XR_329107.4-22	22	NON_SYNONYMOUS_CODING	R/Q	cGa/cAa	4065
1	29121612	T	C	SNP	Hom	22.12	Gene_rna-XR_329107.4	exon-XR_329107.4-1		rna-XR_329107.4	exon-XR_329107.4-26	26	NON_SYNONYMOUS_CODING	I/T	aTa/aCa	4408
1	29136784	A	G	SNP	Hom	21.17	Gene_rna-XR_006549092.2	exon-XR_006549092.2-1		rna-XR_006549092.2	exon-XR_006549092.2-1	1	NON_SYNONYMOUS_CODING	H/R	cAt/cGt	260
1	29137167	A	G	SNP	Hom	21.52	Gene_rna-XR_006549092.2	exon-XR_006549092.2-1		rna-XR_006549092.2	exon-XR_006549092.2-1	1	NON_SYNONYMOUS_CODING	R/G	Aga/Gga	388
1	29137348	G	A	SNP	Hom	27.74	Gene_rna-XR_006549092.2	exon-XR_006549092.2-1		rna-XR_006549092.2	exon-XR_006549092.2-1	1	NON_SYNONYMOUS_CODING	R/H	cGt/cAt	448
1	29137390	T	C	SNP	Hom	22.8	Gene_rna-XR_006549092.2	exon-XR_006549092.2-1		rna-XR_006549092.2	exon-XR_006549092.2-1	1	NON_SYNONYMOUS_CODING	I/T	aTt/aCt	462
1	29138202	G	A	SNP	Hom	20	Gene_rna-XR_006549092.2	exon-XR_006549092.2-1		rna-XR_006549092.2	exon-XR_006549092.2-1	1	NON_SYNONYMOUS_CODING	G/R	Ggg/Agg	733
1	29138292	T	G	SNP	Hom	19.77	Gene_rna-XR_006549092.2	exon-XR_006549092.2-1		rna-XR_006549092.2	exon-XR_006549092.2-1	1	NON_SYNONYMOUS_CODING	Y/D	Tat/Gat	763
1	29138415	T	C	SNP	Hom	24.45	Gene_rna-XR_006549092.2	exon-XR_006549092.2-1		rna-XR_006549092.2	exon-XR_006549092.2-1	1	NON_SYNONYMOUS_CODING	C/R	Tgc/Cgc	804
1	29138455	A	G	SNP	Hom	22.28	Gene_rna-XR_006549092.2	exon-XR_006549092.2-1		rna-XR_006549092.2	exon-XR_006549092.2-1	1	NON_SYNONYMOUS_CODING	Q/R	cAg/cGg	817
1	29138556	A	C	SNP	Hom	22.27	Gene_rna-XR_006549092.2	exon-XR_006549092.2-1		rna-XR_006549092.2	exon-XR_006549092.2-1	1	NON_SYNONYMOUS_CODING	N/H	Aat/Cat	851
1	29138623	A	G	SNP	Hom	22.97	Gene_rna-XR_006549092.2	exon-XR_006549092.2-1		rna-XR_006549092.2	exon-XR_006549092.2-1	1	NON_SYNONYMOUS_CODING	Q/R	cAg/cGg	873
1	29138706	G	C	SNP	Hom	27.84	Gene_rna-XR_006549092.2	exon-XR_006549092.2-1		rna-XR_006549092.2	exon-XR_006549092.2-1	1	NON_SYNONYMOUS_CODING	A/P	Gcg/Ccg	901
1	29143927	T	C	SNP	Hom	23.86	gene-MTNR1A	MTNR1A		rna-XM_006076173.4	exon-XM_006076173.4-1	1	NON_SYNONYMOUS_CODING	V/A	gTg/gCg	20
1	29149206	T	C	SNP	Hom	20.87	Gene_rna-XR_006549091.2	exon-XR_006549091.2-1		rna-XR_006549091.2	exon-XR_006549091.2-3	3	NON_SYNONYMOUS_CODING	C/R	Tgt/Cgt	191
1	29149330	T	C	SNP	Hom	22.15	Gene_rna-XR_006549091.2	exon-XR_006549091.2-1		rna-XR_006549091.2	exon-XR_006549091.2-3	3	NON_SYNONYMOUS_CODING	V/A	gTt/gCt	232
1	29240510	G	T	SNP	Het	20.54	gene-F11	F11		rna-XM_025279730.3	exon-XM_025279730.3-12	12	NON_SYNONYMOUS_CODING	T/N	aCc/aAc	374
1	29240510	G	T	SNP	Het	20.54	gene-F11	F11		rna-XM_025279739.3	exon-XM_025279739.3-12	12	NON_SYNONYMOUS_CODING	T/N	aCc/aAc	369
1	29240510	G	T	SNP	Het	20.54	gene-F11	F11		rna-XM_006060290.4	exon-XM_006060290.4-12	12	NON_SYNONYMOUS_CODING	T/N	aCc/aAc	392
1	29240510	G	T	SNP	Het	20.54	gene-F11	F11		rna-XM_044938308.2	exon-XM_044938308.2-12	12	NON_SYNONYMOUS_CODING	T/N	aCc/aAc	392
1	29244167	T	C	SNP	Het	24.87	gene-F11	F11		rna-XM_025279730.3	exon-XM_025279730.3-10	10	NON_SYNONYMOUS_CODING	I/V	Ata/Gta	291
1	29244167	T	C	SNP	Het	24.87	gene-F11	F11		rna-XM_025279739.3	exon-XM_025279739.3-10	10	NON_SYNONYMOUS_CODING	I/V	Ata/Gta	286
1	29244167	T	C	SNP	Het	24.87	gene-F11	F11		rna-XM_006060290.4	exon-XM_006060290.4-10	10	NON_SYNONYMOUS_CODING	I/V	Ata/Gta	309
1	29244167	T	C	SNP	Het	24.87	gene-F11	F11		rna-XM_044938308.2	exon-XM_044938308.2-10	10	NON_SYNONYMOUS_CODING	I/V	Ata/Gta	309
1	29344302	A	G	SNP	Hom	22.37	gene-FAM149A	FAM149A		rna-XM_025279754.2	exon-XM_025279754.2-1	1	NON_SYNONYMOUS_CODING	V/A	gTg/gCg	163
1	29344302	A	G	SNP	Hom	22.37	gene-FAM149A	FAM149A		rna-XM_006060285.3	exon-XM_006060285.3-1	1	NON_SYNONYMOUS_CODING	V/A	gTg/gCg	163
1	29344302	A	G	SNP	Hom	22.37	gene-FAM149A	FAM149A		rna-XM_025279769.2	exon-XM_025279769.2-1	1	NON_SYNONYMOUS_CODING	V/A	gTg/gCg	163
1	29344302	A	G	SNP	Hom	22.37	gene-FAM149A	FAM149A		rna-XM_025279761.2	exon-XM_025279761.2-1	1	NON_SYNONYMOUS_CODING	V/A	gTg/gCg	163
1	29682569	G	C	SNP	Het	15.12	Gene_rna-XR_006549146.1	exon-XR_006549146.1-1		rna-XR_006549146.1	exon-XR_006549146.1-7	7	NON_SYNONYMOUS_CODING	E/Q	Gaa/Caa	138
1	29682569	G	C	SNP	Het	15.12	Gene_rna-XR_006549144.1	exon-XR_006549144.1-1		rna-XR_006549144.1	exon-XR_006549144.1-5	5	NON_SYNONYMOUS_CODING	E/Q	Gaa/Caa	104
1	29682569	G	C	SNP	Het	15.12	Gene_rna-XR_006549141.1	exon-XR_006549141.1-1		rna-XR_006549141.1	exon-XR_006549141.1-7	7	NON_SYNONYMOUS_CODING	E/Q	Gaa/Caa	140
1	29682569	G	C	SNP	Het	15.12	Gene_rna-XR_006549126.1	exon-XR_006549126.1-1		rna-XR_006549126.1	exon-XR_006549126.1-6	6	NON_SYNONYMOUS_CODING	E/Q	Gaa/Caa	276
1	29682569	G	C	SNP	Het	15.12	Gene_rna-XR_006549127.1	exon-XR_006549127.1-1		rna-XR_006549127.1	exon-XR_006549127.1-6	6	NON_SYNONYMOUS_CODING	E/Q	Gaa/Caa	276
1	29682569	G	C	SNP	Het	15.12	Gene_rna-XR_006549129.1	exon-XR_006549129.1-1		rna-XR_006549129.1	exon-XR_006549129.1-6	6	NON_SYNONYMOUS_CODING	E/Q	Gaa/Caa	276
1	29682569	G	C	SNP	Het	15.12	Gene_rna-XR_006549131.1	exon-XR_006549131.1-1		rna-XR_006549131.1	exon-XR_006549131.1-6	6	NON_SYNONYMOUS_CODING	E/Q	Gaa/Caa	276
1	29682569	G	C	SNP	Het	15.12	Gene_rna-XR_006549132.1	exon-XR_006549132.1-1		rna-XR_006549132.1	exon-XR_006549132.1-6	6	NON_SYNONYMOUS_CODING	E/Q	Gaa/Caa	276
1	29682569	G	C	SNP	Het	15.12	Gene_rna-XR_006549133.1	exon-XR_006549133.1-1		rna-XR_006549133.1	exon-XR_006549133.1-6	6	NON_SYNONYMOUS_CODING	E/Q	Gaa/Caa	276
1	29682569	G	C	SNP	Het	15.12	Gene_rna-XR_006549134.1	exon-XR_006549134.1-1		rna-XR_006549134.1	exon-XR_006549134.1-6	6	NON_SYNONYMOUS_CODING	E/Q	Gaa/Caa	276
1	29682569	G	C	SNP	Het	15.12	Gene_rna-XR_006549136.1	exon-XR_006549136.1-1		rna-XR_006549136.1	exon-XR_006549136.1-6	6	NON_SYNONYMOUS_CODING	E/Q	Gaa/Caa	276
1	29682579	G	T	SNP	Het	19.76	gene-SORBS2	SORBS2		rna-XM_044938359.1	exon-XM_044938359.1-6	6	NON_SYNONYMOUS_CODING	A/S	Gct/Tct	266
1	29682579	G	T	SNP	Het	19.76	gene-SORBS2	SORBS2		rna-XM_025280033.2	exon-XM_025280033.2-4	4	NON_SYNONYMOUS_CODING	A/S	Gct/Tct	63
1	29682579	G	T	SNP	Het	19.76	gene-SORBS2	SORBS2		rna-XM_025280053.2	exon-XM_025280053.2-5	5	NON_SYNONYMOUS_CODING	A/S	Gct/Tct	94
1	29682579	G	T	SNP	Het	19.76	gene-SORBS2	SORBS2		rna-XM_044938350.1	exon-XM_044938350.1-6	6	NON_SYNONYMOUS_CODING	A/S	Gct/Tct	173
1	29682579	G	T	SNP	Het	19.76	gene-SORBS2	SORBS2		rna-XM_044938351.1	exon-XM_044938351.1-4	4	NON_SYNONYMOUS_CODING	A/S	Gct/Tct	80
1	29682579	G	T	SNP	Het	19.76	gene-SORBS2	SORBS2		rna-XM_044938352.1	exon-XM_044938352.1-5	5	NON_SYNONYMOUS_CODING	A/S	Gct/Tct	94
1	29682579	G	T	SNP	Het	19.76	gene-SORBS2	SORBS2		rna-XM_044938349.1	exon-XM_044938349.1-6	6	NON_SYNONYMOUS_CODING	A/S	Gct/Tct	266
1	29682579	G	T	SNP	Het	19.76	gene-SORBS2	SORBS2		rna-XM_044938353.1	exon-XM_044938353.1-4	4	NON_SYNONYMOUS_CODING	A/S	Gct/Tct	80
1	29682579	G	T	SNP	Het	19.76	gene-SORBS2	SORBS2		rna-XM_044938354.1	exon-XM_044938354.1-5	5	NON_SYNONYMOUS_CODING	A/S	Gct/Tct	94
1	29682579	G	T	SNP	Het	19.76	gene-SORBS2	SORBS2		rna-XM_044938348.1	exon-XM_044938348.1-5	5	NON_SYNONYMOUS_CODING	A/S	Gct/Tct	271
1	29682579	G	T	SNP	Het	19.76	gene-SORBS2	SORBS2		rna-XM_044938355.1	exon-XM_044938355.1-4	4	NON_SYNONYMOUS_CODING	A/S	Gct/Tct	63
1	29682579	G	T	SNP	Het	19.76	gene-SORBS2	SORBS2		rna-XM_044938336.1	exon-XM_044938336.1-6	6	NON_SYNONYMOUS_CODING	A/S	Gct/Tct	266
1	29682579	G	T	SNP	Het	19.76	gene-SORBS2	SORBS2		rna-XM_044938347.1	exon-XM_044938347.1-5	5	NON_SYNONYMOUS_CODING	A/S	Gct/Tct	294
1	29682579	G	T	SNP	Het	19.76	gene-SORBS2	SORBS2		rna-XM_044938346.1	exon-XM_044938346.1-6	6	NON_SYNONYMOUS_CODING	A/S	Gct/Tct	266
1	29682579	G	T	SNP	Het	19.76	gene-SORBS2	SORBS2		rna-XM_044938356.1	exon-XM_044938356.1-4	4	NON_SYNONYMOUS_CODING	A/S	Gct/Tct	57
1	29682579	G	T	SNP	Het	19.76	gene-SORBS2	SORBS2		rna-XM_025280019.2	exon-XM_025280019.2-5	5	NON_SYNONYMOUS_CODING	A/S	Gct/Tct	94
1	29682579	G	T	SNP	Het	19.76	Gene_rna-XR_006549128.1	exon-XR_006549128.1-1		rna-XR_006549128.1	exon-XR_006549128.1-8	8	NON_SYNONYMOUS_CODING	A/S	Gct/Tct	378
1	29682579	G	T	SNP	Het	19.76	Gene_rna-XR_006549142.1	exon-XR_006549142.1-1		rna-XR_006549142.1	exon-XR_006549142.1-8	8	NON_SYNONYMOUS_CODING	A/S	Gct/Tct	201
1	29682579	G	T	SNP	Het	19.76	Gene_rna-XR_006549146.1	exon-XR_006549146.1-1		rna-XR_006549146.1	exon-XR_006549146.1-7	7	NON_SYNONYMOUS_CODING	R/L	cGc/cTc	141
1	29682579	G	T	SNP	Het	19.76	Gene_rna-XR_006549144.1	exon-XR_006549144.1-1		rna-XR_006549144.1	exon-XR_006549144.1-5	5	NON_SYNONYMOUS_CODING	R/L	cGc/cTc	107
1	29682579	G	T	SNP	Het	19.76	Gene_rna-XR_006549141.1	exon-XR_006549141.1-1		rna-XR_006549141.1	exon-XR_006549141.1-7	7	NON_SYNONYMOUS_CODING	R/L	cGc/cTc	143
1	29682579	G	T	SNP	Het	19.76	Gene_rna-XR_006549126.1	exon-XR_006549126.1-1		rna-XR_006549126.1	exon-XR_006549126.1-6	6	NON_SYNONYMOUS_CODING	R/L	cGc/cTc	279
1	29682579	G	T	SNP	Het	19.76	Gene_rna-XR_006549127.1	exon-XR_006549127.1-1		rna-XR_006549127.1	exon-XR_006549127.1-6	6	NON_SYNONYMOUS_CODING	R/L	cGc/cTc	279
1	29682579	G	T	SNP	Het	19.76	Gene_rna-XR_006549129.1	exon-XR_006549129.1-1		rna-XR_006549129.1	exon-XR_006549129.1-6	6	NON_SYNONYMOUS_CODING	R/L	cGc/cTc	279
1	29682579	G	T	SNP	Het	19.76	Gene_rna-XR_006549131.1	exon-XR_006549131.1-1		rna-XR_006549131.1	exon-XR_006549131.1-6	6	NON_SYNONYMOUS_CODING	R/L	cGc/cTc	279
1	29682579	G	T	SNP	Het	19.76	Gene_rna-XR_006549132.1	exon-XR_006549132.1-1		rna-XR_006549132.1	exon-XR_006549132.1-6	6	NON_SYNONYMOUS_CODING	R/L	cGc/cTc	279
1	29682579	G	T	SNP	Het	19.76	Gene_rna-XR_006549133.1	exon-XR_006549133.1-1		rna-XR_006549133.1	exon-XR_006549133.1-6	6	NON_SYNONYMOUS_CODING	R/L	cGc/cTc	279
1	29682579	G	T	SNP	Het	19.76	Gene_rna-XR_006549134.1	exon-XR_006549134.1-1		rna-XR_006549134.1	exon-XR_006549134.1-6	6	NON_SYNONYMOUS_CODING	R/L	cGc/cTc	279
1	29682579	G	T	SNP	Het	19.76	Gene_rna-XR_006549136.1	exon-XR_006549136.1-1		rna-XR_006549136.1	exon-XR_006549136.1-6	6	NON_SYNONYMOUS_CODING	R/L	cGc/cTc	279
1	29682579	G	T	SNP	Het	19.76	Gene_rna-XR_006549143.1	exon-XR_006549143.1-1		rna-XR_006549143.1	exon-XR_006549143.1-6	6	NON_SYNONYMOUS_CODING	A/S	Gct/Tct	112
1	29693841	A	G	SNP	Het	20.57	Gene_rna-XR_006549146.1	exon-XR_006549146.1-1		rna-XR_006549146.1	exon-XR_006549146.1-10	10	NON_SYNONYMOUS_CODING	R/G	Aga/Gga	263
1	29693841	A	G	SNP	Het	20.57	Gene_rna-XR_006549144.1	exon-XR_006549144.1-1		rna-XR_006549144.1	exon-XR_006549144.1-8	8	NON_SYNONYMOUS_CODING	R/G	Aga/Gga	229
1	29693841	A	G	SNP	Het	20.57	Gene_rna-XR_006549141.1	exon-XR_006549141.1-1		rna-XR_006549141.1	exon-XR_006549141.1-10	10	NON_SYNONYMOUS_CODING	R/G	Aga/Gga	265
1	29693841	A	G	SNP	Het	20.57	Gene_rna-XR_006549127.1	exon-XR_006549127.1-1		rna-XR_006549127.1	exon-XR_006549127.1-9	9	NON_SYNONYMOUS_CODING	R/G	Aga/Gga	401
1	29693841	A	G	SNP	Het	20.57	Gene_rna-XR_006549129.1	exon-XR_006549129.1-1		rna-XR_006549129.1	exon-XR_006549129.1-9	9	NON_SYNONYMOUS_CODING	R/G	Aga/Gga	401
1	29693841	A	G	SNP	Het	20.57	Gene_rna-XR_006549131.1	exon-XR_006549131.1-1		rna-XR_006549131.1	exon-XR_006549131.1-9	9	NON_SYNONYMOUS_CODING	R/G	Aga/Gga	401
1	29693841	A	G	SNP	Het	20.57	Gene_rna-XR_006549133.1	exon-XR_006549133.1-1		rna-XR_006549133.1	exon-XR_006549133.1-9	9	NON_SYNONYMOUS_CODING	R/G	Aga/Gga	401
1	29693841	A	G	SNP	Het	20.57	Gene_rna-XR_006549134.1	exon-XR_006549134.1-1		rna-XR_006549134.1	exon-XR_006549134.1-9	9	NON_SYNONYMOUS_CODING	R/G	Aga/Gga	401
1	29693841	A	G	SNP	Het	20.57	Gene_rna-XR_006549145.1	exon-XR_006549145.1-1		rna-XR_006549145.1	exon-XR_006549145.1-7	7	NON_SYNONYMOUS_CODING	Q/R	cAg/cGg	189
1	29693841	A	G	SNP	Het	20.57	Gene_rna-XR_006549135.1	exon-XR_006549135.1-1		rna-XR_006549135.1	exon-XR_006549135.1-8	8	NON_SYNONYMOUS_CODING	Q/R	cAg/cGg	259
1	29720538	C	G	SNP	Het	21.8	gene-SORBS2	SORBS2		rna-XM_044938357.2	exon-XM_044938357.2-10	10	NON_SYNONYMOUS_CODING	Q/E	Cag/Gag	531
1	29720538	C	G	SNP	Het	21.8	gene-SORBS2	SORBS2		rna-XM_044938358.2	exon-XM_044938358.2-8	8	NON_SYNONYMOUS_CODING	Q/E	Cag/Gag	459
1	29720538	C	G	SNP	Het	21.8	gene-SORBS2	SORBS2		rna-XM_025280053.2	exon-XM_025280053.2-13	13	NON_SYNONYMOUS_CODING	Q/E	Cag/Gag	640
1	29720538	C	G	SNP	Het	21.8	gene-SORBS2	SORBS2		rna-XM_044938352.1	exon-XM_044938352.1-16	16	NON_SYNONYMOUS_CODING	Q/E	Cag/Gag	740
1	29720538	C	G	SNP	Het	21.8	gene-SORBS2	SORBS2		rna-XM_044938353.1	exon-XM_044938353.1-13	13	NON_SYNONYMOUS_CODING	Q/E	Cag/Gag	679
1	29720538	C	G	SNP	Het	21.8	gene-SORBS2	SORBS2		rna-XM_044938354.1	exon-XM_044938354.1-12	12	NON_SYNONYMOUS_CODING	Q/E	Cag/Gag	625
1	29720538	C	G	SNP	Het	21.8	gene-SORBS2	SORBS2		rna-XM_044938355.1	exon-XM_044938355.1-12	12	NON_SYNONYMOUS_CODING	Q/E	Cag/Gag	609
1	29720538	C	G	SNP	Het	21.8	gene-SORBS2	SORBS2		rna-XM_044938356.1	exon-XM_044938356.1-12	12	NON_SYNONYMOUS_CODING	Q/E	Cag/Gag	603
1	29720538	C	G	SNP	Het	21.8	gene-SORBS2	SORBS2		rna-XM_006044070.4	exon-XM_006044070.4-7	7	NON_SYNONYMOUS_CODING	Q/E	Cag/Gag	444
1	29720664	G	A	SNP	Het	21.56	gene-SORBS2	SORBS2		rna-XM_044938357.2	exon-XM_044938357.2-10	10	NON_SYNONYMOUS_CODING	E/K	Gaa/Aaa	573
1	29720664	G	A	SNP	Het	21.56	gene-SORBS2	SORBS2		rna-XM_044938358.2	exon-XM_044938358.2-8	8	NON_SYNONYMOUS_CODING	E/K	Gaa/Aaa	501
1	29720664	G	A	SNP	Het	21.56	gene-SORBS2	SORBS2		rna-XM_025280053.2	exon-XM_025280053.2-13	13	NON_SYNONYMOUS_CODING	E/K	Gaa/Aaa	682
1	29720664	G	A	SNP	Het	21.56	gene-SORBS2	SORBS2		rna-XM_044938352.1	exon-XM_044938352.1-16	16	NON_SYNONYMOUS_CODING	E/K	Gaa/Aaa	782
1	29720664	G	A	SNP	Het	21.56	gene-SORBS2	SORBS2		rna-XM_044938353.1	exon-XM_044938353.1-13	13	NON_SYNONYMOUS_CODING	E/K	Gaa/Aaa	721
1	29720664	G	A	SNP	Het	21.56	gene-SORBS2	SORBS2		rna-XM_044938354.1	exon-XM_044938354.1-12	12	NON_SYNONYMOUS_CODING	E/K	Gaa/Aaa	667
1	29720664	G	A	SNP	Het	21.56	gene-SORBS2	SORBS2		rna-XM_044938355.1	exon-XM_044938355.1-12	12	NON_SYNONYMOUS_CODING	E/K	Gaa/Aaa	651
1	29720664	G	A	SNP	Het	21.56	gene-SORBS2	SORBS2		rna-XM_044938356.1	exon-XM_044938356.1-12	12	NON_SYNONYMOUS_CODING	E/K	Gaa/Aaa	645
1	29720664	G	A	SNP	Het	21.56	gene-SORBS2	SORBS2		rna-XM_006044070.4	exon-XM_006044070.4-7	7	NON_SYNONYMOUS_CODING	E/K	Gaa/Aaa	486
1	29721366	A	G	SNP	Hom	23.87	gene-SORBS2	SORBS2		rna-XM_044938357.2	exon-XM_044938357.2-10	10	NON_SYNONYMOUS_CODING	N/D	Aac/Gac	807
1	29721366	A	G	SNP	Hom	23.87	gene-SORBS2	SORBS2		rna-XM_044938358.2	exon-XM_044938358.2-8	8	NON_SYNONYMOUS_CODING	N/D	Aac/Gac	735
1	29721366	A	G	SNP	Hom	23.87	gene-SORBS2	SORBS2		rna-XM_025280053.2	exon-XM_025280053.2-13	13	NON_SYNONYMOUS_CODING	N/D	Aac/Gac	916
1	29721366	A	G	SNP	Hom	23.87	gene-SORBS2	SORBS2		rna-XM_044938352.1	exon-XM_044938352.1-16	16	NON_SYNONYMOUS_CODING	N/D	Aac/Gac	1016
1	29721366	A	G	SNP	Hom	23.87	gene-SORBS2	SORBS2		rna-XM_044938353.1	exon-XM_044938353.1-13	13	NON_SYNONYMOUS_CODING	N/D	Aac/Gac	955
1	29721366	A	G	SNP	Hom	23.87	gene-SORBS2	SORBS2		rna-XM_044938354.1	exon-XM_044938354.1-12	12	NON_SYNONYMOUS_CODING	N/D	Aac/Gac	901
1	29721366	A	G	SNP	Hom	23.87	gene-SORBS2	SORBS2		rna-XM_044938355.1	exon-XM_044938355.1-12	12	NON_SYNONYMOUS_CODING	N/D	Aac/Gac	885
1	29721366	A	G	SNP	Hom	23.87	gene-SORBS2	SORBS2		rna-XM_044938356.1	exon-XM_044938356.1-12	12	NON_SYNONYMOUS_CODING	N/D	Aac/Gac	879
1	29721366	A	G	SNP	Hom	23.87	gene-SORBS2	SORBS2		rna-XM_006044070.4	exon-XM_006044070.4-7	7	NON_SYNONYMOUS_CODING	N/D	Aac/Gac	720
1	29722013	A	T	SNP	Het	22.06	Gene_rna-XR_006549148.1	exon-XR_006549148.1-1		rna-XR_006549148.1	exon-XR_006549148.1-3	3	NON_SYNONYMOUS_CODING	L/I	Tta/Ata	627
1	29722247	T	A	SNP	Hom	23.11	Gene_rna-XR_006549148.1	exon-XR_006549148.1-1		rna-XR_006549148.1	exon-XR_006549148.1-3	3	NON_SYNONYMOUS_CODING	M/L	Atg/Ttg	549
1	29722471	G	A	SNP	Het	20.34	Gene_rna-XR_006549148.1	exon-XR_006549148.1-1		rna-XR_006549148.1	exon-XR_006549148.1-3	3	NON_SYNONYMOUS_CODING	P/L	cCg/cTg	474
1	29722526	T	C	SNP	Het	26.23	Gene_rna-XR_006549148.1	exon-XR_006549148.1-1		rna-XR_006549148.1	exon-XR_006549148.1-3	3	NON_SYNONYMOUS_CODING	I/V	Att/Gtt	456
1	29722589	A	G	SNP	Hom	20.54	Gene_rna-XR_006549148.1	exon-XR_006549148.1-1		rna-XR_006549148.1	exon-XR_006549148.1-3	3	NON_SYNONYMOUS_CODING	F/L	Ttt/Ctt	435
1	29723026	T	C	SNP	Het	19.65	Gene_rna-XR_006549148.1	exon-XR_006549148.1-1		rna-XR_006549148.1	exon-XR_006549148.1-3	3	NON_SYNONYMOUS_CODING	E/G	gAa/gGa	289
1	29723029	G	A	SNP	Hom	20.57	Gene_rna-XR_006549148.1	exon-XR_006549148.1-1		rna-XR_006549148.1	exon-XR_006549148.1-3	3	NON_SYNONYMOUS_CODING	S/L	tCa/tTa	288
1	29723108	C	T	SNP	Het	23.55	Gene_rna-XR_006549148.1	exon-XR_006549148.1-1		rna-XR_006549148.1	exon-XR_006549148.1-3	3	NON_SYNONYMOUS_CODING	E/K	Gaa/Aaa	262
1	29723644	G	T	SNP	Het	20.2	gene-SORBS2	SORBS2		rna-XM_044938357.2	exon-XM_044938357.2-11	11	NON_SYNONYMOUS_CODING	E/D	gaG/gaT	838
1	29723644	G	T	SNP	Het	20.2	gene-SORBS2	SORBS2		rna-XM_044938359.1	exon-XM_044938359.1-16	16	NON_SYNONYMOUS_CODING	E/D	gaG/gaT	665
1	29723644	G	T	SNP	Het	20.2	gene-SORBS2	SORBS2		rna-XM_044938358.2	exon-XM_044938358.2-9	9	NON_SYNONYMOUS_CODING	E/D	gaG/gaT	766
1	29723644	G	T	SNP	Het	20.2	gene-SORBS2	SORBS2		rna-XM_025280033.2	exon-XM_025280033.2-13	13	NON_SYNONYMOUS_CODING	E/D	gaG/gaT	409
1	29723644	G	T	SNP	Het	20.2	gene-SORBS2	SORBS2		rna-XM_025280053.2	exon-XM_025280053.2-14	14	NON_SYNONYMOUS_CODING	E/D	gaG/gaT	947
1	29723644	G	T	SNP	Het	20.2	gene-SORBS2	SORBS2		rna-XM_044938350.1	exon-XM_044938350.1-16	16	NON_SYNONYMOUS_CODING	E/D	gaG/gaT	572
1	29723644	G	T	SNP	Het	20.2	gene-SORBS2	SORBS2		rna-XM_044938351.1	exon-XM_044938351.1-11	11	NON_SYNONYMOUS_CODING	E/D	gaG/gaT	392
1	29723644	G	T	SNP	Het	20.2	gene-SORBS2	SORBS2		rna-XM_044938352.1	exon-XM_044938352.1-17	17	NON_SYNONYMOUS_CODING	E/D	gaG/gaT	1047
1	29723644	G	T	SNP	Het	20.2	gene-SORBS2	SORBS2		rna-XM_044938349.1	exon-XM_044938349.1-16	16	NON_SYNONYMOUS_CODING	E/D	gaG/gaT	640
1	29723644	G	T	SNP	Het	20.2	gene-SORBS2	SORBS2		rna-XM_044938353.1	exon-XM_044938353.1-14	14	NON_SYNONYMOUS_CODING	E/D	gaG/gaT	986
1	29723644	G	T	SNP	Het	20.2	gene-SORBS2	SORBS2		rna-XM_044938354.1	exon-XM_044938354.1-13	13	NON_SYNONYMOUS_CODING	E/D	gaG/gaT	932
1	29723644	G	T	SNP	Het	20.2	gene-SORBS2	SORBS2		rna-XM_044938348.1	exon-XM_044938348.1-15	15	NON_SYNONYMOUS_CODING	E/D	gaG/gaT	670
1	29723644	G	T	SNP	Het	20.2	gene-SORBS2	SORBS2		rna-XM_044938355.1	exon-XM_044938355.1-13	13	NON_SYNONYMOUS_CODING	E/D	gaG/gaT	916
1	29723644	G	T	SNP	Het	20.2	gene-SORBS2	SORBS2		rna-XM_044938336.1	exon-XM_044938336.1-17	17	NON_SYNONYMOUS_CODING	E/D	gaG/gaT	693
1	29723644	G	T	SNP	Het	20.2	gene-SORBS2	SORBS2		rna-XM_044938347.1	exon-XM_044938347.1-15	15	NON_SYNONYMOUS_CODING	E/D	gaG/gaT	693
1	29723644	G	T	SNP	Het	20.2	gene-SORBS2	SORBS2		rna-XM_044938346.1	exon-XM_044938346.1-17	17	NON_SYNONYMOUS_CODING	E/D	gaG/gaT	693
1	29723644	G	T	SNP	Het	20.2	gene-SORBS2	SORBS2		rna-XM_044938356.1	exon-XM_044938356.1-13	13	NON_SYNONYMOUS_CODING	E/D	gaG/gaT	910
1	29723644	G	T	SNP	Het	20.2	gene-SORBS2	SORBS2		rna-XM_006044075.4	exon-XM_006044075.4-8	8	NON_SYNONYMOUS_CODING	E/D	gaG/gaT	240
1	29723644	G	T	SNP	Het	20.2	gene-SORBS2	SORBS2		rna-XM_006044070.4	exon-XM_006044070.4-8	8	NON_SYNONYMOUS_CODING	E/D	gaG/gaT	751
1	29723644	G	T	SNP	Het	20.2	gene-SORBS2	SORBS2		rna-XM_025280019.2	exon-XM_025280019.2-15	15	NON_SYNONYMOUS_CODING	E/D	gaG/gaT	493
1	29723644	G	T	SNP	Het	20.2	Gene_rna-XR_006549128.1	exon-XR_006549128.1-1		rna-XR_006549128.1	exon-XR_006549128.1-19	19	NON_SYNONYMOUS_CODING	E/D	gaG/gaT	805
1	29723644	G	T	SNP	Het	20.2	Gene_rna-XR_006549142.1	exon-XR_006549142.1-1		rna-XR_006549142.1	exon-XR_006549142.1-19	19	NON_SYNONYMOUS_CODING	E/D	gaG/gaT	628
1	29723644	G	T	SNP	Het	20.2	Gene_rna-XR_006549146.1	exon-XR_006549146.1-1		rna-XR_006549146.1	exon-XR_006549146.1-18	18	NON_SYNONYMOUS_CODING	A/S	Gct/Tct	569
1	29723644	G	T	SNP	Het	20.2	Gene_rna-XR_006549144.1	exon-XR_006549144.1-1		rna-XR_006549144.1	exon-XR_006549144.1-16	16	NON_SYNONYMOUS_CODING	A/S	Gct/Tct	535
1	29723644	G	T	SNP	Het	20.2	Gene_rna-XR_006549141.1	exon-XR_006549141.1-1		rna-XR_006549141.1	exon-XR_006549141.1-18	18	NON_SYNONYMOUS_CODING	A/S	Gct/Tct	571
1	29723644	G	T	SNP	Het	20.2	Gene_rna-XR_006549126.1	exon-XR_006549126.1-1		rna-XR_006549126.1	exon-XR_006549126.1-16	16	NON_SYNONYMOUS_CODING	A/S	Gct/Tct	692
1	29723644	G	T	SNP	Het	20.2	Gene_rna-XR_006549127.1	exon-XR_006549127.1-1		rna-XR_006549127.1	exon-XR_006549127.1-16	16	NON_SYNONYMOUS_CODING	A/S	Gct/Tct	679
1	29723644	G	T	SNP	Het	20.2	Gene_rna-XR_006549129.1	exon-XR_006549129.1-1		rna-XR_006549129.1	exon-XR_006549129.1-15	15	NON_SYNONYMOUS_CODING	A/S	Gct/Tct	660
1	29723644	G	T	SNP	Het	20.2	Gene_rna-XR_006549131.1	exon-XR_006549131.1-1		rna-XR_006549131.1	exon-XR_006549131.1-16	16	NON_SYNONYMOUS_CODING	A/S	Gct/Tct	654
1	29723644	G	T	SNP	Het	20.2	Gene_rna-XR_006549132.1	exon-XR_006549132.1-1		rna-XR_006549132.1	exon-XR_006549132.1-14	14	NON_SYNONYMOUS_CODING	A/S	Gct/Tct	645
1	29723644	G	T	SNP	Het	20.2	Gene_rna-XR_006549133.1	exon-XR_006549133.1-1		rna-XR_006549133.1	exon-XR_006549133.1-15	15	NON_SYNONYMOUS_CODING	A/S	Gct/Tct	626
1	29723644	G	T	SNP	Het	20.2	Gene_rna-XR_006549134.1	exon-XR_006549134.1-1		rna-XR_006549134.1	exon-XR_006549134.1-14	14	NON_SYNONYMOUS_CODING	A/S	Gct/Tct	607
1	29723644	G	T	SNP	Het	20.2	Gene_rna-XR_006549136.1	exon-XR_006549136.1-1		rna-XR_006549136.1	exon-XR_006549136.1-13	13	NON_SYNONYMOUS_CODING	A/S	Gct/Tct	592
1	29723644	G	T	SNP	Het	20.2	Gene_rna-XR_006549143.1	exon-XR_006549143.1-1		rna-XR_006549143.1	exon-XR_006549143.1-17	17	NON_SYNONYMOUS_CODING	E/D	gaG/gaT	539
1	29723644	G	T	SNP	Het	20.2	Gene_rna-XR_006549145.1	exon-XR_006549145.1-1		rna-XR_006549145.1	exon-XR_006549145.1-15	15	NON_SYNONYMOUS_CODING	S/I	aGc/aTc	495
1	29723644	G	T	SNP	Het	20.2	Gene_rna-XR_006549135.1	exon-XR_006549135.1-1		rna-XR_006549135.1	exon-XR_006549135.1-16	16	NON_SYNONYMOUS_CODING	S/I	aGc/aTc	565
1	29723656	T	C	SNP	Hom	32.17	Gene_rna-XR_006549146.1	exon-XR_006549146.1-1		rna-XR_006549146.1	exon-XR_006549146.1-18	18	NON_SYNONYMOUS_CODING	C/R	Tgc/Cgc	573
1	29723656	T	C	SNP	Hom	32.17	Gene_rna-XR_006549144.1	exon-XR_006549144.1-1		rna-XR_006549144.1	exon-XR_006549144.1-16	16	NON_SYNONYMOUS_CODING	C/R	Tgc/Cgc	539
1	29723656	T	C	SNP	Hom	32.17	Gene_rna-XR_006549141.1	exon-XR_006549141.1-1		rna-XR_006549141.1	exon-XR_006549141.1-18	18	NON_SYNONYMOUS_CODING	C/R	Tgc/Cgc	575
1	29723656	T	C	SNP	Hom	32.17	Gene_rna-XR_006549126.1	exon-XR_006549126.1-1		rna-XR_006549126.1	exon-XR_006549126.1-16	16	NON_SYNONYMOUS_CODING	C/R	Tgc/Cgc	696
1	29723656	T	C	SNP	Hom	32.17	Gene_rna-XR_006549127.1	exon-XR_006549127.1-1		rna-XR_006549127.1	exon-XR_006549127.1-16	16	NON_SYNONYMOUS_CODING	C/R	Tgc/Cgc	683
1	29723656	T	C	SNP	Hom	32.17	Gene_rna-XR_006549129.1	exon-XR_006549129.1-1		rna-XR_006549129.1	exon-XR_006549129.1-15	15	NON_SYNONYMOUS_CODING	C/R	Tgc/Cgc	664
1	29723656	T	C	SNP	Hom	32.17	Gene_rna-XR_006549131.1	exon-XR_006549131.1-1		rna-XR_006549131.1	exon-XR_006549131.1-16	16	NON_SYNONYMOUS_CODING	C/R	Tgc/Cgc	658
1	29723656	T	C	SNP	Hom	32.17	Gene_rna-XR_006549132.1	exon-XR_006549132.1-1		rna-XR_006549132.1	exon-XR_006549132.1-14	14	NON_SYNONYMOUS_CODING	C/R	Tgc/Cgc	649
1	29723656	T	C	SNP	Hom	32.17	Gene_rna-XR_006549133.1	exon-XR_006549133.1-1		rna-XR_006549133.1	exon-XR_006549133.1-15	15	NON_SYNONYMOUS_CODING	C/R	Tgc/Cgc	630
1	29723656	T	C	SNP	Hom	32.17	Gene_rna-XR_006549134.1	exon-XR_006549134.1-1		rna-XR_006549134.1	exon-XR_006549134.1-14	14	NON_SYNONYMOUS_CODING	C/R	Tgc/Cgc	611
1	29723656	T	C	SNP	Hom	32.17	Gene_rna-XR_006549136.1	exon-XR_006549136.1-1		rna-XR_006549136.1	exon-XR_006549136.1-13	13	NON_SYNONYMOUS_CODING	C/R	Tgc/Cgc	596
1	29723656	T	C	SNP	Hom	32.17	Gene_rna-XR_006549145.1	exon-XR_006549145.1-1		rna-XR_006549145.1	exon-XR_006549145.1-15	15	NON_SYNONYMOUS_CODING	L/P	cTg/cCg	499
1	29723656	T	C	SNP	Hom	32.17	Gene_rna-XR_006549135.1	exon-XR_006549135.1-1		rna-XR_006549135.1	exon-XR_006549135.1-16	16	NON_SYNONYMOUS_CODING	L/P	cTg/cCg	569
1	29739169	G	C	SNP	Hom	23.87	Gene_rna-XR_006549146.1	exon-XR_006549146.1-1		rna-XR_006549146.1	exon-XR_006549146.1-23	23	NON_SYNONYMOUS_CODING	A/P	Gcg/Ccg	852
1	29739169	G	C	SNP	Hom	23.87	Gene_rna-XR_006549144.1	exon-XR_006549144.1-1		rna-XR_006549144.1	exon-XR_006549144.1-21	21	NON_SYNONYMOUS_CODING	A/P	Gcg/Ccg	818
1	29739169	G	C	SNP	Hom	23.87	Gene_rna-XR_006549141.1	exon-XR_006549141.1-1		rna-XR_006549141.1	exon-XR_006549141.1-23	23	NON_SYNONYMOUS_CODING	A/P	Gcg/Ccg	854
1	29739169	G	C	SNP	Hom	23.87	Gene_rna-XR_006549126.1	exon-XR_006549126.1-1		rna-XR_006549126.1	exon-XR_006549126.1-21	21	NON_SYNONYMOUS_CODING	A/P	Gcg/Ccg	975
1	29739169	G	C	SNP	Hom	23.87	Gene_rna-XR_006549127.1	exon-XR_006549127.1-1		rna-XR_006549127.1	exon-XR_006549127.1-21	21	NON_SYNONYMOUS_CODING	A/P	Gcg/Ccg	962
1	29739169	G	C	SNP	Hom	23.87	Gene_rna-XR_006549129.1	exon-XR_006549129.1-1		rna-XR_006549129.1	exon-XR_006549129.1-20	20	NON_SYNONYMOUS_CODING	A/P	Gcg/Ccg	943
1	29739169	G	C	SNP	Hom	23.87	Gene_rna-XR_006549131.1	exon-XR_006549131.1-1		rna-XR_006549131.1	exon-XR_006549131.1-21	21	NON_SYNONYMOUS_CODING	A/P	Gcg/Ccg	937
1	29739169	G	C	SNP	Hom	23.87	Gene_rna-XR_006549132.1	exon-XR_006549132.1-1		rna-XR_006549132.1	exon-XR_006549132.1-19	19	NON_SYNONYMOUS_CODING	A/P	Gcg/Ccg	928
1	29739169	G	C	SNP	Hom	23.87	Gene_rna-XR_006549133.1	exon-XR_006549133.1-1		rna-XR_006549133.1	exon-XR_006549133.1-20	20	NON_SYNONYMOUS_CODING	A/P	Gcg/Ccg	909
1	29739169	G	C	SNP	Hom	23.87	Gene_rna-XR_006549134.1	exon-XR_006549134.1-1		rna-XR_006549134.1	exon-XR_006549134.1-19	19	NON_SYNONYMOUS_CODING	A/P	Gcg/Ccg	890
1	29739169	G	C	SNP	Hom	23.87	Gene_rna-XR_006549136.1	exon-XR_006549136.1-1		rna-XR_006549136.1	exon-XR_006549136.1-18	18	NON_SYNONYMOUS_CODING	A/P	Gcg/Ccg	875
1	29739169	G	C	SNP	Hom	23.87	Gene_rna-XR_006549145.1	exon-XR_006549145.1-1		rna-XR_006549145.1	exon-XR_006549145.1-20	20	NON_SYNONYMOUS_CODING	R/P	cGc/cCc	778
1	29739169	G	C	SNP	Hom	23.87	Gene_rna-XR_006549135.1	exon-XR_006549135.1-1		rna-XR_006549135.1	exon-XR_006549135.1-21	21	NON_SYNONYMOUS_CODING	R/P	cGc/cCc	848
1	29739359	G	A	SNP	Hom	21.25	gene-SORBS2	SORBS2		rna-XM_044938336.1	exon-XM_044938336.1-22	22	NON_SYNONYMOUS_CODING	A/T	Gca/Aca	1040
1	29739359	G	A	SNP	Hom	21.25	gene-SORBS2	SORBS2		rna-XM_044938346.1	exon-XM_044938346.1-22	22	NON_SYNONYMOUS_CODING	A/T	Gca/Aca	1040
1	29739359	G	A	SNP	Hom	21.25	Gene_rna-XR_006549128.1	exon-XR_006549128.1-1		rna-XR_006549128.1	exon-XR_006549128.1-24	24	NON_SYNONYMOUS_CODING	A/T	Gca/Aca	1152
1	29739359	G	A	SNP	Hom	21.25	Gene_rna-XR_006549142.1	exon-XR_006549142.1-1		rna-XR_006549142.1	exon-XR_006549142.1-24	24	NON_SYNONYMOUS_CODING	A/T	Gca/Aca	975
1	29739359	G	A	SNP	Hom	21.25	Gene_rna-XR_006549146.1	exon-XR_006549146.1-1		rna-XR_006549146.1	exon-XR_006549146.1-23	23	NON_SYNONYMOUS_CODING	R/H	cGc/cAc	915
1	29739359	G	A	SNP	Hom	21.25	Gene_rna-XR_006549144.1	exon-XR_006549144.1-1		rna-XR_006549144.1	exon-XR_006549144.1-21	21	NON_SYNONYMOUS_CODING	R/H	cGc/cAc	881
1	29739359	G	A	SNP	Hom	21.25	Gene_rna-XR_006549141.1	exon-XR_006549141.1-1		rna-XR_006549141.1	exon-XR_006549141.1-23	23	NON_SYNONYMOUS_CODING	R/H	cGc/cAc	917
1	29739359	G	A	SNP	Hom	21.25	Gene_rna-XR_006549126.1	exon-XR_006549126.1-1		rna-XR_006549126.1	exon-XR_006549126.1-21	21	NON_SYNONYMOUS_CODING	R/H	cGc/cAc	1038
1	29739359	G	A	SNP	Hom	21.25	Gene_rna-XR_006549127.1	exon-XR_006549127.1-1		rna-XR_006549127.1	exon-XR_006549127.1-21	21	NON_SYNONYMOUS_CODING	R/H	cGc/cAc	1025
1	29739359	G	A	SNP	Hom	21.25	Gene_rna-XR_006549129.1	exon-XR_006549129.1-1		rna-XR_006549129.1	exon-XR_006549129.1-20	20	NON_SYNONYMOUS_CODING	R/H	cGc/cAc	1006
1	29739359	G	A	SNP	Hom	21.25	Gene_rna-XR_006549131.1	exon-XR_006549131.1-1		rna-XR_006549131.1	exon-XR_006549131.1-21	21	NON_SYNONYMOUS_CODING	R/H	cGc/cAc	1000
1	29739359	G	A	SNP	Hom	21.25	Gene_rna-XR_006549132.1	exon-XR_006549132.1-1		rna-XR_006549132.1	exon-XR_006549132.1-19	19	NON_SYNONYMOUS_CODING	R/H	cGc/cAc	991
1	29739359	G	A	SNP	Hom	21.25	Gene_rna-XR_006549133.1	exon-XR_006549133.1-1		rna-XR_006549133.1	exon-XR_006549133.1-20	20	NON_SYNONYMOUS_CODING	R/H	cGc/cAc	972
1	29739359	G	A	SNP	Hom	21.25	Gene_rna-XR_006549134.1	exon-XR_006549134.1-1		rna-XR_006549134.1	exon-XR_006549134.1-19	19	NON_SYNONYMOUS_CODING	R/H	cGc/cAc	953
1	29739359	G	A	SNP	Hom	21.25	Gene_rna-XR_006549136.1	exon-XR_006549136.1-1		rna-XR_006549136.1	exon-XR_006549136.1-18	18	NON_SYNONYMOUS_CODING	R/H	cGc/cAc	938
1	29739359	G	A	SNP	Hom	21.25	Gene_rna-XR_006549143.1	exon-XR_006549143.1-1		rna-XR_006549143.1	exon-XR_006549143.1-22	22	NON_SYNONYMOUS_CODING	A/T	Gca/Aca	886
1	29926964	T	G	SNP	Het	25.11	Gene_rna-XR_006549151.2	exon-XR_006549151.2-1		rna-XR_006549151.2	exon-XR_006549151.2-10	10	NON_SYNONYMOUS_CODING	M/R	aTg/aGg	885
1	29926964	T	G	SNP	Het	25.11	Gene_rna-XR_006549152.1	exon-XR_006549152.1-1		rna-XR_006549152.1	exon-XR_006549152.1-10	10	NON_SYNONYMOUS_CODING	M/R	aTg/aGg	954
1	29926964	T	G	SNP	Het	25.11	Gene_rna-XR_006549150.1	exon-XR_006549150.1-1		rna-XR_006549150.1	exon-XR_006549150.1-10	10	NON_SYNONYMOUS_CODING	C/G	Tgt/Ggt	885
1	30161819	A	G	SNP	Hom	30.76	gene-HELT	HELT		rna-XM_025289268.2	exon-XM_025289268.2-4	4	NON_SYNONYMOUS_CODING	S/P	Tcc/Ccc	201
1	30161819	A	G	SNP	Hom	30.76	gene-HELT	HELT		rna-XM_045164689.1	exon-XM_045164689.1-4	4	NON_SYNONYMOUS_CODING	S/P	Tcc/Ccc	200
1	30375580	T	C	SNP	Hom	22.23	Gene_rna-XR_006640725.1	exon-XR_006640725.1-1		rna-XR_006640725.1	exon-XR_006640725.1-1	1	NON_SYNONYMOUS_CODING	W/R	Tgg/Cgg	25
1	30375580	T	C	SNP	Hom	22.23	Gene_rna-XR_006640726.1	exon-XR_006640726.1-1		rna-XR_006640726.1	exon-XR_006640726.1-1	1	NON_SYNONYMOUS_CODING	W/R	Tgg/Cgg	25
1	30375586	C	T	SNP	Hom	24.73	Gene_rna-XR_006640725.1	exon-XR_006640725.1-1		rna-XR_006640725.1	exon-XR_006640725.1-1	1	NON_SYNONYMOUS_CODING	R/C	Cgc/Tgc	27
1	30375586	C	T	SNP	Hom	24.73	Gene_rna-XR_006640726.1	exon-XR_006640726.1-1		rna-XR_006640726.1	exon-XR_006640726.1-1	1	NON_SYNONYMOUS_CODING	R/C	Cgc/Tgc	27
1	30375865	A	G	SNP	Hom	20.78	Gene_rna-XR_006640725.1	exon-XR_006640725.1-1		rna-XR_006640725.1	exon-XR_006640725.1-1	1	NON_SYNONYMOUS_CODING	T/A	Act/Gct	120
1	30375865	A	G	SNP	Hom	20.78	Gene_rna-XR_006640726.1	exon-XR_006640726.1-1		rna-XR_006640726.1	exon-XR_006640726.1-1	1	NON_SYNONYMOUS_CODING	T/A	Act/Gct	120
1	30375979	G	C	SNP	Het	22.09	Gene_rna-XR_006640725.1	exon-XR_006640725.1-1		rna-XR_006640725.1	exon-XR_006640725.1-1	1	NON_SYNONYMOUS_CODING	A/P	Gca/Cca	158
1	30375979	G	C	SNP	Het	22.09	Gene_rna-XR_006640726.1	exon-XR_006640726.1-1		rna-XR_006640726.1	exon-XR_006640726.1-1	1	NON_SYNONYMOUS_CODING	A/P	Gca/Cca	158
1	30376217	G	A	SNP	Hom	24.33	Gene_rna-XR_006640725.1	exon-XR_006640725.1-1		rna-XR_006640725.1	exon-XR_006640725.1-1	1	NON_SYNONYMOUS_CODING	R/Q	cGg/cAg	237
1	30376217	G	A	SNP	Hom	24.33	Gene_rna-XR_006640726.1	exon-XR_006640726.1-1		rna-XR_006640726.1	exon-XR_006640726.1-1	1	NON_SYNONYMOUS_CODING	R/Q	cGg/cAg	237
1	30453642	C	T	SNP	Hom	22.82	Gene_gene-LOC102414875	Gene_gene-LOC102414875		gene-LOC102414875	id-LOC102414875	1	NON_SYNONYMOUS_CODING	P/S	Cct/Tct	59
1	30453910	T	A	SNP	Hom	22.33	Gene_gene-LOC102414875	Gene_gene-LOC102414875		gene-LOC102414875	id-LOC102414875	1	NON_SYNONYMOUS_CODING	L/H	cTt/cAt	148
1	30454499	C	A	SNP	Het	24	Gene_gene-LOC102414875	Gene_gene-LOC102414875		gene-LOC102414875	id-LOC102414875	1	NON_SYNONYMOUS_CODING	N/K	aaC/aaA	344
1	30454579	G	A	SNP	Hom	24.64	Gene_gene-LOC102414875	Gene_gene-LOC102414875		gene-LOC102414875	id-LOC102414875	1	NON_SYNONYMOUS_CODING	G/E	gGg/gAg	371
1	30454735	C	T	SNP	Het	20.37	Gene_gene-LOC102414875	Gene_gene-LOC102414875		gene-LOC102414875	id-LOC102414875	1	NON_SYNONYMOUS_CODING	T/M	aCg/aTg	423
1	30454740	T	C	SNP	Hom	24.68	Gene_gene-LOC102414875	Gene_gene-LOC102414875		gene-LOC102414875	id-LOC102414875	1	NON_SYNONYMOUS_CODING	S/P	Tcg/Ccg	425
1	30454741	C	T	SNP	Hom	24.2	Gene_gene-LOC102414875	Gene_gene-LOC102414875		gene-LOC102414875	id-LOC102414875	1	NON_SYNONYMOUS_CODING	S/L	tCg/tTg	425
1	30454753	A	G	SNP	Hom	19.63	Gene_gene-LOC102414875	Gene_gene-LOC102414875		gene-LOC102414875	id-LOC102414875	1	NON_SYNONYMOUS_CODING	E/G	gAg/gGg	429
1	30454837	C	T	SNP	Hom	26.84	Gene_gene-LOC102414875	Gene_gene-LOC102414875		gene-LOC102414875	id-LOC102414875	1	NON_SYNONYMOUS_CODING	T/M	aCg/aTg	457
1	30454907	C	G	SNP	Hom	23.93	Gene_gene-LOC102414875	Gene_gene-LOC102414875		gene-LOC102414875	id-LOC102414875	1	NON_SYNONYMOUS_CODING	N/K	aaC/aaG	480
1	30454997	T	A	SNP	Hom	25.82	Gene_gene-LOC102414875	Gene_gene-LOC102414875		gene-LOC102414875	id-LOC102414875	1	NON_SYNONYMOUS_CODING	N/K	aaT/aaA	510
1	30825276	G	A	SNP	Het	19.63	gene-ENPP6	ENPP6		rna-XM_006075123.4	exon-XM_006075123.4-5	5	NON_SYNONYMOUS_CODING	V/M	Gtg/Atg	274
1	30825276	G	A	SNP	Het	19.63	gene-ENPP6	ENPP6		rna-XM_044938437.2	exon-XM_044938437.2-5	5	NON_SYNONYMOUS_CODING	V/M	Gtg/Atg	186
1	30825276	G	A	SNP	Het	19.63	gene-ENPP6	ENPP6		rna-XM_044938434.2	exon-XM_044938434.2-5	5	NON_SYNONYMOUS_CODING	V/M	Gtg/Atg	274
1	30851811	A	C	SNP	Hom	20.27	Gene_rna-XR_006640732.1	exon-XR_006640732.1-1		rna-XR_006640732.1	exon-XR_006640732.1-5	5	NON_SYNONYMOUS_CODING	V/G	gTt/gGt	1369
1	30851811	A	C	SNP	Hom	20.27	Gene_rna-XR_006549243.2	exon-XR_006549243.2-1		rna-XR_006549243.2	exon-XR_006549243.2-6	6	NON_SYNONYMOUS_CODING	V/G	gTt/gGt	968
1	30851811	A	C	SNP	Hom	20.27	Gene_rna-XR_328987.4	exon-XR_328987.4-1		rna-XR_328987.4	exon-XR_328987.4-6	6	NON_SYNONYMOUS_CODING	F/V	Ttt/Gtt	939
1	30851875	G	A	SNP	Hom	22.38	Gene_rna-XR_006640732.1	exon-XR_006640732.1-1		rna-XR_006640732.1	exon-XR_006640732.1-5	5	NON_SYNONYMOUS_CODING	R/C	Cgt/Tgt	1348
1	30851875	G	A	SNP	Hom	22.38	Gene_rna-XR_006549244.2	exon-XR_006549244.2-1		rna-XR_006549244.2	exon-XR_006549244.2-6	6	NON_SYNONYMOUS_CODING	A/V	gCg/gTg	1176
1	30851875	G	A	SNP	Hom	22.38	Gene_rna-XR_006549243.2	exon-XR_006549243.2-1		rna-XR_006549243.2	exon-XR_006549243.2-6	6	NON_SYNONYMOUS_CODING	R/C	Cgt/Tgt	947
1	30852114	C	G	SNP	Het	19.98	Gene_rna-XR_006640732.1	exon-XR_006640732.1-1		rna-XR_006640732.1	exon-XR_006640732.1-5	5	NON_SYNONYMOUS_CODING	R/P	cGt/cCt	1268
1	30852114	C	G	SNP	Het	19.98	Gene_rna-XR_006549243.2	exon-XR_006549243.2-1		rna-XR_006549243.2	exon-XR_006549243.2-6	6	NON_SYNONYMOUS_CODING	R/P	cGt/cCt	867
1	30852114	C	G	SNP	Het	19.98	Gene_rna-XR_328987.4	exon-XR_328987.4-1		rna-XR_328987.4	exon-XR_328987.4-6	6	NON_SYNONYMOUS_CODING	V/L	Gtt/Ctt	838
1	30852116	T	C	SNP	Het	20.94	Gene_rna-XR_006549244.2	exon-XR_006549244.2-1		rna-XR_006549244.2	exon-XR_006549244.2-6	6	NON_SYNONYMOUS_CODING	T/A	Acg/Gcg	1096
1	30852116	T	C	SNP	Het	20.94	Gene_rna-XR_328987.4	exon-XR_328987.4-1		rna-XR_328987.4	exon-XR_328987.4-6	6	NON_SYNONYMOUS_CODING	H/R	cAc/cGc	837
1	30852226	T	C	SNP	Het	23.67	Gene_rna-XR_006640732.1	exon-XR_006640732.1-1		rna-XR_006640732.1	exon-XR_006640732.1-5	5	NON_SYNONYMOUS_CODING	I/V	Ata/Gta	1231
1	30852226	T	C	SNP	Het	23.67	Gene_rna-XR_006549243.2	exon-XR_006549243.2-1		rna-XR_006549243.2	exon-XR_006549243.2-6	6	NON_SYNONYMOUS_CODING	I/V	Ata/Gta	830
1	30852256	T	C	SNP	Het	23.68	Gene_rna-XR_006640732.1	exon-XR_006640732.1-1		rna-XR_006640732.1	exon-XR_006640732.1-5	5	NON_SYNONYMOUS_CODING	S/G	Agt/Ggt	1221
1	30852256	T	C	SNP	Het	23.68	Gene_rna-XR_006549243.2	exon-XR_006549243.2-1		rna-XR_006549243.2	exon-XR_006549243.2-6	6	NON_SYNONYMOUS_CODING	S/G	Agt/Ggt	820
1	30852264	G	C	SNP	Hom	29.42	Gene_rna-XR_006640732.1	exon-XR_006640732.1-1		rna-XR_006640732.1	exon-XR_006640732.1-5	5	NON_SYNONYMOUS_CODING	S/C	tCt/tGt	1218
1	30852264	G	C	SNP	Hom	29.42	Gene_rna-XR_006549243.2	exon-XR_006549243.2-1		rna-XR_006549243.2	exon-XR_006549243.2-6	6	NON_SYNONYMOUS_CODING	S/C	tCt/tGt	817
1	30852264	G	C	SNP	Hom	29.42	Gene_rna-XR_328987.4	exon-XR_328987.4-1		rna-XR_328987.4	exon-XR_328987.4-6	6	NON_SYNONYMOUS_CODING	L/V	Ctc/Gtc	788
1	30852281	G	A	SNP	Hom	28.32	Gene_rna-XR_328987.4	exon-XR_328987.4-1		rna-XR_328987.4	exon-XR_328987.4-6	6	NON_SYNONYMOUS_CODING	A/V	gCc/gTc	782
1	30852326	C	T	SNP	Hom	19.8	Gene_rna-XR_328987.4	exon-XR_328987.4-1		rna-XR_328987.4	exon-XR_328987.4-6	6	NON_SYNONYMOUS_CODING	R/Q	cGa/cAa	767
1	30852385	C	T	SNP	Het	18.83	Gene_rna-XR_006640732.1	exon-XR_006640732.1-1		rna-XR_006640732.1	exon-XR_006640732.1-5	5	NON_SYNONYMOUS_CODING	A/T	Gct/Act	1178
1	30852385	C	T	SNP	Het	18.83	Gene_rna-XR_006549243.2	exon-XR_006549243.2-1		rna-XR_006549243.2	exon-XR_006549243.2-6	6	NON_SYNONYMOUS_CODING	A/T	Gct/Act	777
1	30852400	G	A	SNP	Hom	24.54	Gene_rna-XR_006640732.1	exon-XR_006640732.1-1		rna-XR_006640732.1	exon-XR_006640732.1-5	5	NON_SYNONYMOUS_CODING	L/F	Ctc/Ttc	1173
1	30852400	G	A	SNP	Hom	24.54	Gene_rna-XR_006549243.2	exon-XR_006549243.2-1		rna-XR_006549243.2	exon-XR_006549243.2-6	6	NON_SYNONYMOUS_CODING	L/F	Ctc/Ttc	772
1	30852734	T	C	SNP	Hom	22.82	Gene_rna-XR_006549244.2	exon-XR_006549244.2-1		rna-XR_006549244.2	exon-XR_006549244.2-5	5	NON_SYNONYMOUS_CODING	K/E	Aag/Gag	1062
1	30852734	T	C	SNP	Hom	22.82	Gene_rna-XR_328987.4	exon-XR_328987.4-1		rna-XR_328987.4	exon-XR_328987.4-6	6	NON_SYNONYMOUS_CODING	Q/R	cAa/cGa	631
1	30905619	T	C	SNP	Het	26.18	gene-STOX2	STOX2		rna-XM_044938443.2	exon-XM_044938443.2-4	4	NON_SYNONYMOUS_CODING	T/A	Acc/Gcc	752
1	30905619	T	C	SNP	Het	26.18	gene-STOX2	STOX2		rna-XM_006075125.3	exon-XM_006075125.3-3	3	NON_SYNONYMOUS_CODING	T/A	Acc/Gcc	686
1	30905619	T	C	SNP	Het	26.18	gene-STOX2	STOX2		rna-XM_025280278.2	exon-XM_025280278.2-3	3	NON_SYNONYMOUS_CODING	T/A	Acc/Gcc	639
1	30905619	T	C	SNP	Het	26.18	gene-STOX2	STOX2		rna-XM_045164706.1	exon-XM_045164706.1-4	4	NON_SYNONYMOUS_CODING	T/A	Acc/Gcc	752
1	30905619	T	C	SNP	Het	26.18	gene-STOX2	STOX2		rna-XM_044938448.2	exon-XM_044938448.2-3	3	NON_SYNONYMOUS_CODING	T/A	Acc/Gcc	646
1	30905619	T	C	SNP	Het	26.18	gene-STOX2	STOX2		rna-XM_044938444.2	exon-XM_044938444.2-4	4	NON_SYNONYMOUS_CODING	T/A	Acc/Gcc	752
1	30905619	T	C	SNP	Het	26.18	gene-STOX2	STOX2		rna-XM_044938446.2	exon-XM_044938446.2-4	4	NON_SYNONYMOUS_CODING	T/A	Acc/Gcc	752
1	30905970	T	C	SNP	Het	24.37	gene-STOX2	STOX2		rna-XM_044938443.2	exon-XM_044938443.2-4	4	NON_SYNONYMOUS_CODING	T/A	Act/Gct	635
1	30905970	T	C	SNP	Het	24.37	gene-STOX2	STOX2		rna-XM_006075125.3	exon-XM_006075125.3-3	3	NON_SYNONYMOUS_CODING	T/A	Act/Gct	569
1	30905970	T	C	SNP	Het	24.37	gene-STOX2	STOX2		rna-XM_025280278.2	exon-XM_025280278.2-3	3	NON_SYNONYMOUS_CODING	T/A	Act/Gct	522
1	30905970	T	C	SNP	Het	24.37	gene-STOX2	STOX2		rna-XM_045164706.1	exon-XM_045164706.1-4	4	NON_SYNONYMOUS_CODING	T/A	Act/Gct	635
1	30905970	T	C	SNP	Het	24.37	gene-STOX2	STOX2		rna-XM_044938448.2	exon-XM_044938448.2-3	3	NON_SYNONYMOUS_CODING	T/A	Act/Gct	529
1	30905970	T	C	SNP	Het	24.37	gene-STOX2	STOX2		rna-XM_044938444.2	exon-XM_044938444.2-4	4	NON_SYNONYMOUS_CODING	T/A	Act/Gct	635
1	30905970	T	C	SNP	Het	24.37	gene-STOX2	STOX2		rna-XM_044938446.2	exon-XM_044938446.2-4	4	NON_SYNONYMOUS_CODING	T/A	Act/Gct	635
1	31285990	T	C	SNP	Het	23.6	gene-LOC102392296	LOC102392296		rna-XM_006075131.3	exon-XM_006075131.3-3	3	NON_SYNONYMOUS_CODING	N/S	aAt/aGt	184
1	31287799	C	T	SNP	Het	22.27	Gene_rna-XR_006549257.1	exon-XR_006549257.1-1		rna-XR_006549257.1	exon-XR_006549257.1-1	1	NON_SYNONYMOUS_CODING	L/F	Ctc/Ttc	72
1	31288877	G	A	SNP	Het	21.33	Gene_rna-XR_006549257.1	exon-XR_006549257.1-1		rna-XR_006549257.1	exon-XR_006549257.1-2	2	NON_SYNONYMOUS_CODING	D/N	Gat/Aat	305
1	31288961	A	C	SNP	Het	20.27	Gene_rna-XR_006549257.1	exon-XR_006549257.1-1		rna-XR_006549257.1	exon-XR_006549257.1-2	2	NON_SYNONYMOUS_CODING	I/L	Atc/Ctc	333
1	31289282	G	A	SNP	Het	20.51	Gene_rna-XR_006549257.1	exon-XR_006549257.1-1		rna-XR_006549257.1	exon-XR_006549257.1-2	2	NON_SYNONYMOUS_CODING	V/I	Gta/Ata	440
1	31289396	C	T	SNP	Het	22.63	Gene_rna-XR_006549257.1	exon-XR_006549257.1-1		rna-XR_006549257.1	exon-XR_006549257.1-2	2	NON_SYNONYMOUS_CODING	H/Y	Cac/Tac	478
1	31291393	G	T	SNP	Het	20.66	Gene_gene-LOC102393895	Gene_gene-LOC102393895		gene-LOC102393895	id-LOC102393895	1	NON_SYNONYMOUS_CODING	G/V	gGa/gTa	71
1	31292905	C	T	SNP	Het	22.89	Gene_gene-LOC102393895	Gene_gene-LOC102393895		gene-LOC102393895	id-LOC102393895	1	NON_SYNONYMOUS_CODING	P/L	cCt/cTt	575
1	31292953	A	G	SNP	Het	19.32	Gene_gene-LOC102393895	Gene_gene-LOC102393895		gene-LOC102393895	id-LOC102393895	1	NON_SYNONYMOUS_CODING	Q/R	cAg/cGg	591
1	31292956	G	A	SNP	Het	23.77	Gene_gene-LOC102393895	Gene_gene-LOC102393895		gene-LOC102393895	id-LOC102393895	1	NON_SYNONYMOUS_CODING	C/Y	tGc/tAc	592
1	31293087	T	C	SNP	Het	25.06	Gene_gene-LOC102393895	Gene_gene-LOC102393895		gene-LOC102393895	id-LOC102393895	1	NON_SYNONYMOUS_CODING	S/P	Tca/Cca	636
1	31293211	C	T	SNP	Het	22.71	Gene_gene-LOC102393895	Gene_gene-LOC102393895		gene-LOC102393895	id-LOC102393895	1	NON_SYNONYMOUS_CODING	A/V	gCc/gTc	677
1	31370790	G	C	SNP	Het	19.16	gene-LOC102394225	LOC102394225		rna-XM_006075135.4	exon-XM_006075135.4-1	1	NON_SYNONYMOUS_CODING	Q/H	caG/caC	63
1	31391077	C	T	SNP	Het	24.35	gene-WWC2	WWC2		rna-XM_025280361.3	exon-XM_025280361.3-18	18	NON_SYNONYMOUS_CODING	S/N	aGc/aAc	860
1	31391077	C	T	SNP	Het	24.35	gene-WWC2	WWC2		rna-XM_025280355.3	exon-XM_025280355.3-19	19	NON_SYNONYMOUS_CODING	S/N	aGc/aAc	998
1	31391077	C	T	SNP	Het	24.35	gene-WWC2	WWC2		rna-XM_044938497.2	exon-XM_044938497.2-19	19	NON_SYNONYMOUS_CODING	S/N	aGc/aAc	998
1	31651214	G	A	SNP	Hom	110	Gene_rna-XR_006549266.2	exon-XR_006549266.2-1		rna-XR_006549266.2	exon-XR_006549266.2-1	1	NON_SYNONYMOUS_CODING	G/R	Ggg/Agg	15
1	31651239	C	A	SNP	Het	6.47	Gene_rna-XR_006549266.2	exon-XR_006549266.2-1		rna-XR_006549266.2	exon-XR_006549266.2-1	1	NON_SYNONYMOUS_CODING	S/Y	tCt/tAt	23
1	31651377	T	C	SNP	Hom	22.29	Gene_rna-XR_006549266.2	exon-XR_006549266.2-1		rna-XR_006549266.2	exon-XR_006549266.2-1	1	NON_SYNONYMOUS_CODING	L/P	cTg/cCg	69
1	31654631	T	C	SNP	Hom	24.5	Gene_rna-XR_006549266.2	exon-XR_006549266.2-1		rna-XR_006549266.2	exon-XR_006549266.2-2	2	NON_SYNONYMOUS_CODING	V/A	gTg/gCg	246
1	31655237	T	C	SNP	Hom	23.31	Gene_rna-XR_006549266.2	exon-XR_006549266.2-1		rna-XR_006549266.2	exon-XR_006549266.2-2	2	NON_SYNONYMOUS_CODING	I/T	aTa/aCa	448
1	31707036	G	C	SNP	Hom	21.64	Gene_rna-XR_006549292.2	exon-XR_006549292.2-1		rna-XR_006549292.2	exon-XR_006549292.2-2	2	NON_SYNONYMOUS_CODING	Q/H	caG/caC	81
1	31707043	C	A	SNP	Hom	22.19	Gene_rna-XR_006549292.2	exon-XR_006549292.2-1		rna-XR_006549292.2	exon-XR_006549292.2-2	2	NON_SYNONYMOUS_CODING	P/T	Cca/Aca	84
1	31708967	A	G	SNP	Hom	20.76	Gene_rna-XR_006640741.1	exon-XR_006640741.1-1		rna-XR_006640741.1	exon-XR_006640741.1-2	2	NON_SYNONYMOUS_CODING	I/T	aTt/aCt	266
1	31709250	A	C	SNP	Hom	22.52	Gene_rna-XR_006640741.1	exon-XR_006640741.1-1		rna-XR_006640741.1	exon-XR_006640741.1-2	2	NON_SYNONYMOUS_CODING	S/A	Tca/Gca	172
1	31710711	G	A	SNP	Hom	21.66	Gene_rna-XR_006640741.1	exon-XR_006640741.1-1		rna-XR_006640741.1	exon-XR_006640741.1-1	1	NON_SYNONYMOUS_CODING	T/M	aCg/aTg	142
1	31710811	A	G	SNP	Hom	20.18	Gene_rna-XR_006640741.1	exon-XR_006640741.1-1		rna-XR_006640741.1	exon-XR_006640741.1-1	1	NON_SYNONYMOUS_CODING	S/P	Tca/Cca	109
1	31828506	T	G	SNP	Het	5.19	gene-TENM3	TENM3		rna-XM_044938509.2	exon-XM_044938509.2-27	27	NON_SYNONYMOUS_CODING	L/F	ttA/ttC	1576
1	31828506	T	G	SNP	Het	5.19	gene-TENM3	TENM3		rna-XM_044938508.2	exon-XM_044938508.2-24	24	NON_SYNONYMOUS_CODING	L/F	ttA/ttC	1576
1	31828506	T	G	SNP	Het	5.19	gene-TENM3	TENM3		rna-XM_044938531.2	exon-XM_044938531.2-23	23	NON_SYNONYMOUS_CODING	L/F	ttA/ttC	1543
1	31828506	T	G	SNP	Het	5.19	gene-TENM3	TENM3		rna-XM_044938530.2	exon-XM_044938530.2-23	23	NON_SYNONYMOUS_CODING	L/F	ttA/ttC	1568
1	31828506	T	G	SNP	Het	5.19	gene-TENM3	TENM3		rna-XM_044938534.2	exon-XM_044938534.2-22	22	NON_SYNONYMOUS_CODING	L/F	ttA/ttC	1536
1	31828506	T	G	SNP	Het	5.19	gene-TENM3	TENM3		rna-XM_044938511.2	exon-XM_044938511.2-24	24	NON_SYNONYMOUS_CODING	L/F	ttA/ttC	1576
1	31828506	T	G	SNP	Het	5.19	gene-TENM3	TENM3		rna-XM_044938517.2	exon-XM_044938517.2-24	24	NON_SYNONYMOUS_CODING	L/F	ttA/ttC	1575
1	31828506	T	G	SNP	Het	5.19	gene-TENM3	TENM3		rna-XM_044938526.2	exon-XM_044938526.2-23	23	NON_SYNONYMOUS_CODING	L/F	ttA/ttC	1569
1	31828506	T	G	SNP	Het	5.19	gene-TENM3	TENM3		rna-XM_044938515.2	exon-XM_044938515.2-24	24	NON_SYNONYMOUS_CODING	L/F	ttA/ttC	1576
1	31923219	T	G	SNP	Het	21.12	gene-TENM3	TENM3		rna-XM_044938509.2	exon-XM_044938509.2-10	10	NON_SYNONYMOUS_CODING	T/P	Acc/Ccc	390
1	31923219	T	G	SNP	Het	21.12	gene-TENM3	TENM3		rna-XM_044938508.2	exon-XM_044938508.2-7	7	NON_SYNONYMOUS_CODING	T/P	Acc/Ccc	390
1	31923219	T	G	SNP	Het	21.12	gene-TENM3	TENM3		rna-XM_044938531.2	exon-XM_044938531.2-6	6	NON_SYNONYMOUS_CODING	T/P	Acc/Ccc	357
1	31923219	T	G	SNP	Het	21.12	gene-TENM3	TENM3		rna-XM_044938530.2	exon-XM_044938530.2-7	7	NON_SYNONYMOUS_CODING	T/P	Acc/Ccc	390
1	31923219	T	G	SNP	Het	21.12	gene-TENM3	TENM3		rna-XM_044938534.2	exon-XM_044938534.2-6	6	NON_SYNONYMOUS_CODING	T/P	Acc/Ccc	357
1	31923219	T	G	SNP	Het	21.12	gene-TENM3	TENM3		rna-XM_044938511.2	exon-XM_044938511.2-7	7	NON_SYNONYMOUS_CODING	T/P	Acc/Ccc	390
1	31923219	T	G	SNP	Het	21.12	gene-TENM3	TENM3		rna-XM_044938517.2	exon-XM_044938517.2-7	7	NON_SYNONYMOUS_CODING	T/P	Acc/Ccc	390
1	31923219	T	G	SNP	Het	21.12	gene-TENM3	TENM3		rna-XM_044938526.2	exon-XM_044938526.2-7	7	NON_SYNONYMOUS_CODING	T/P	Acc/Ccc	390
1	31923219	T	G	SNP	Het	21.12	gene-TENM3	TENM3		rna-XM_044938515.2	exon-XM_044938515.2-7	7	NON_SYNONYMOUS_CODING	T/P	Acc/Ccc	390
1	32181196	G	C	SNP	Het	19.91	Gene_gene-LOC112581071	Gene_gene-LOC112581071		gene-LOC112581071	id-LOC112581071	1	NON_SYNONYMOUS_CODING	S/C	tCt/tGt	2464
1	33109926	T	A	SNP	Het	20.85	Gene_rna-XR_006549588.2	exon-XR_006549588.2-1		rna-XR_006549588.2	exon-XR_006549588.2-1	1	NON_SYNONYMOUS_CODING	F/L	ttT/ttA	212
1	33110125	G	A	SNP	Het	19.73	Gene_rna-XR_006549588.2	exon-XR_006549588.2-1		rna-XR_006549588.2	exon-XR_006549588.2-1	1	NON_SYNONYMOUS_CODING	A/T	Gca/Aca	279
1	33110141	G	A	SNP	Het	23.99	Gene_rna-XR_006549588.2	exon-XR_006549588.2-1		rna-XR_006549588.2	exon-XR_006549588.2-1	1	NON_SYNONYMOUS_CODING	R/Q	cGa/cAa	284
1	33110188	A	T	SNP	Het	20.14	Gene_rna-XR_006549588.2	exon-XR_006549588.2-1		rna-XR_006549588.2	exon-XR_006549588.2-1	1	NON_SYNONYMOUS_CODING	M/L	Atg/Ttg	300
1	33114815	T	C	SNP	Het	25.32	Gene_rna-XR_006549588.2	exon-XR_006549588.2-1		rna-XR_006549588.2	exon-XR_006549588.2-3	3	NON_SYNONYMOUS_CODING	S/P	Tct/Cct	479
1	33115293	T	C	SNP	Het	21.15	Gene_rna-XR_006549588.2	exon-XR_006549588.2-1		rna-XR_006549588.2	exon-XR_006549588.2-3	3	NON_SYNONYMOUS_CODING	F/S	tTc/tCc	638
1	33115438	A	C	SNP	Het	21.12	Gene_rna-XR_006549588.2	exon-XR_006549588.2-1		rna-XR_006549588.2	exon-XR_006549588.2-3	3	NON_SYNONYMOUS_CODING	L/F	ttA/ttC	686
1	33125915	A	C	SNP	Het	20.24	Gene_rna-XR_006549593.2	exon-XR_006549593.2-1		rna-XR_006549593.2	exon-XR_006549593.2-2	2	NON_SYNONYMOUS_CODING	E/A	gAg/gCg	335
1	33923210	G	A	SNP	Het	21.6	Gene_gene-LOC112580836	Gene_gene-LOC112580836		gene-LOC112580836	id-LOC112580836	1	NON_SYNONYMOUS_CODING	G/E	gGa/gAa	138
1	33923240	T	C	SNP	Het	22.93	Gene_gene-LOC112580836	Gene_gene-LOC112580836		gene-LOC112580836	id-LOC112580836	1	NON_SYNONYMOUS_CODING	M/T	aTg/aCg	148
1	33923241	G	A	SNP	Het	19.61	Gene_gene-LOC112580836	Gene_gene-LOC112580836		gene-LOC112580836	id-LOC112580836	1	NON_SYNONYMOUS_CODING	M/I	atG/atA	148
1	33923368	A	C	SNP	Het	23.09	Gene_gene-LOC112580836	Gene_gene-LOC112580836		gene-LOC112580836	id-LOC112580836	1	NON_SYNONYMOUS_CODING	K/Q	Aaa/Caa	191
1	36146437	T	C	SNP	Het	26.57	Gene_rna-XR_006640750.1	exon-XR_006640750.1-1		rna-XR_006640750.1	exon-XR_006640750.1-1	1	NON_SYNONYMOUS_CODING	M/T	aTg/aCg	16
1	36146437	T	C	SNP	Het	26.57	Gene_rna-XR_006640748.1	exon-XR_006640748.1-1		rna-XR_006640748.1	exon-XR_006640748.1-1	1	NON_SYNONYMOUS_CODING	C/R	Tgc/Cgc	16
1	36146518	C	T	SNP	Het	23.06	Gene_rna-XR_006640750.1	exon-XR_006640750.1-1		rna-XR_006640750.1	exon-XR_006640750.1-1	1	NON_SYNONYMOUS_CODING	T/I	aCa/aTa	43
1	36146518	C	T	SNP	Het	23.06	Gene_rna-XR_006640748.1	exon-XR_006640748.1-1		rna-XR_006640748.1	exon-XR_006640748.1-1	1	NON_SYNONYMOUS_CODING	H/Y	Cac/Tac	43
1	36146623	T	C	SNP	Het	20.77	Gene_rna-XR_006640750.1	exon-XR_006640750.1-1		rna-XR_006640750.1	exon-XR_006640750.1-1	1	NON_SYNONYMOUS_CODING	V/A	gTg/gCg	78
1	36146623	T	C	SNP	Het	20.77	Gene_rna-XR_006640748.1	exon-XR_006640748.1-1		rna-XR_006640748.1	exon-XR_006640748.1-1	1	NON_SYNONYMOUS_CODING	W/R	Tgg/Cgg	78
1	36146674	C	T	SNP	Het	23.02	Gene_rna-XR_006640750.1	exon-XR_006640750.1-1		rna-XR_006640750.1	exon-XR_006640750.1-1	1	NON_SYNONYMOUS_CODING	A/V	gCt/gTt	95
1	36897713	A	G	SNP	Hom	21.42	gene-AGA	AGA		rna-XM_006080574.4	exon-XM_006080574.4-7	7	NON_SYNONYMOUS_CODING	N/D	Aat/Gat	259
1	36897713	A	G	SNP	Hom	21.42	Gene_rna-XR_006549318.2	exon-XR_006549318.2-1		rna-XR_006549318.2	exon-XR_006549318.2-5	5	NON_SYNONYMOUS_CODING	C/R	Tgc/Cgc	258
1	36897715	T	C	SNP	Hom	29.01	Gene_rna-XR_006549318.2	exon-XR_006549318.2-1		rna-XR_006549318.2	exon-XR_006549318.2-5	5	NON_SYNONYMOUS_CODING	H/R	cAt/cGt	257
1	37244185	G	C	SNP	Het	25.66	Gene_gene-LOC102408943	Gene_gene-LOC102408943		gene-LOC102408943	id-LOC102408943	1	NON_SYNONYMOUS_CODING	V/L	Gtc/Ctc	111
1	37244657	T	C	SNP	Het	27.19	Gene_gene-LOC102408943	Gene_gene-LOC102408943		gene-LOC102408943	id-LOC102408943	1	NON_SYNONYMOUS_CODING	L/S	tTg/tCg	268
1	37244918	A	G	SNP	Het	20.28	Gene_gene-LOC102408943	Gene_gene-LOC102408943		gene-LOC102408943	id-LOC102408943	1	NON_SYNONYMOUS_CODING	E/G	gAg/gGg	355
1	37245043	C	T	SNP	Het	24.83	Gene_gene-LOC102408943	Gene_gene-LOC102408943		gene-LOC102408943	id-LOC102408943	1	NON_SYNONYMOUS_CODING	R/C	Cgc/Tgc	397
1	37245139	G	T	SNP	Het	21.65	Gene_gene-LOC102408943	Gene_gene-LOC102408943		gene-LOC102408943	id-LOC102408943	1	NON_SYNONYMOUS_CODING	A/S	Gct/Tct	429
1	37893360	T	C	SNP	Hom	22.19	gene-SPATA4	SPATA4		rna-XM_006078115.3	exon-XM_006078115.3-1	1	NON_SYNONYMOUS_CODING	L/P	cTt/cCt	10
1	37923556	G	A	SNP	Hom	22.14	gene-WDR17	WDR17		rna-XM_044938656.1	exon-XM_044938656.1-17	17	NON_SYNONYMOUS_CODING	P/L	cCa/cTa	789
1	37923556	G	A	SNP	Hom	22.14	gene-WDR17	WDR17		rna-XM_044938668.1	exon-XM_044938668.1-18	18	NON_SYNONYMOUS_CODING	P/L	cCa/cTa	813
1	37923556	G	A	SNP	Hom	22.14	gene-WDR17	WDR17		rna-XM_044938666.1	exon-XM_044938666.1-18	18	NON_SYNONYMOUS_CODING	P/L	cCa/cTa	813
1	37923556	G	A	SNP	Hom	22.14	gene-WDR17	WDR17		rna-XM_044938648.1	exon-XM_044938648.1-18	18	NON_SYNONYMOUS_CODING	P/L	cCa/cTa	813
1	38347542	G	A	SNP	Het	25.49	Gene_rna-XR_006549341.2	exon-XR_006549341.2-1		rna-XR_006549341.2	exon-XR_006549341.2-1	1	NON_SYNONYMOUS_CODING	A/V	gCg/gTg	36
1	38394952	G	A	SNP	Het	24.73	Gene_rna-XR_006640770.1	exon-XR_006640770.1-1		rna-XR_006640770.1	exon-XR_006640770.1-1	1	NON_SYNONYMOUS_CODING	E/K	Gaa/Aaa	17
1	38395108	G	A	SNP	Het	18.1	Gene_rna-XR_006640771.1	exon-XR_006640771.1-1		rna-XR_006640771.1	exon-XR_006640771.1-5	5	NON_SYNONYMOUS_CODING	G/R	Gga/Aga	398
1	38395108	G	A	SNP	Het	18.1	Gene_rna-XR_006640770.1	exon-XR_006640770.1-1		rna-XR_006640770.1	exon-XR_006640770.1-1	1	NON_SYNONYMOUS_CODING	G/R	Gga/Aga	69
1	38471326	G	A	SNP	Het	20.1	Gene_gene-LOC123332680	Gene_gene-LOC123332680		gene-LOC123332680	id-LOC123332680	2	NON_SYNONYMOUS_CODING	A/V	gCt/gTt	232
1	38471470	T	G	SNP	Het	7.62	Gene_gene-LOC123332680	Gene_gene-LOC123332680		gene-LOC123332680	id-LOC123332680	2	NON_SYNONYMOUS_CODING	E/A	gAg/gCg	184
1	38471476	A	G	SNP	Het	5.87	Gene_gene-LOC123332680	Gene_gene-LOC123332680		gene-LOC123332680	id-LOC123332680	2	NON_SYNONYMOUS_CODING	V/A	gTt/gCt	182
1	38471495	C	T	SNP	Het	14.11	Gene_gene-LOC123332680	Gene_gene-LOC123332680		gene-LOC123332680	id-LOC123332680	2	NON_SYNONYMOUS_CODING	G/R	Gga/Aga	176
1	38474428	G	A	SNP	Het	17.77	Gene_gene-LOC123332680	Gene_gene-LOC123332680		gene-LOC123332680	id-LOC123332680-2	1	NON_SYNONYMOUS_CODING	L/F	Ctc/Ttc	132
1	38474452	C	T	SNP	Het	15.88	Gene_gene-LOC123332680	Gene_gene-LOC123332680		gene-LOC123332680	id-LOC123332680-2	1	NON_SYNONYMOUS_CODING	V/I	Gtc/Atc	124
1	38474479	T	C	SNP	Het	15.39	Gene_gene-LOC123332680	Gene_gene-LOC123332680		gene-LOC123332680	id-LOC123332680-2	1	NON_SYNONYMOUS_CODING	T/A	Act/Gct	115
1	38474497	A	G	SNP	Het	12.38	Gene_gene-LOC123332680	Gene_gene-LOC123332680		gene-LOC123332680	id-LOC123332680-2	1	NON_SYNONYMOUS_CODING	S/P	Tca/Cca	109
1	38474502	G	C	SNP	Het	11.98	Gene_gene-LOC123332680	Gene_gene-LOC123332680		gene-LOC123332680	id-LOC123332680-2	1	NON_SYNONYMOUS_CODING	A/G	gCt/gGt	107
1	38474518	A	C	SNP	Het	11.71	Gene_gene-LOC123332680	Gene_gene-LOC123332680		gene-LOC123332680	id-LOC123332680-2	1	NON_SYNONYMOUS_CODING	S/A	Tcc/Gcc	102
1	38474554	T	G	SNP	Het	12.98	Gene_gene-LOC123332680	Gene_gene-LOC123332680		gene-LOC123332680	id-LOC123332680-2	1	NON_SYNONYMOUS_CODING	I/L	Att/Ctt	90
1	38474560	G	A	SNP	Het	10.41	Gene_gene-LOC123332680	Gene_gene-LOC123332680		gene-LOC123332680	id-LOC123332680-2	1	NON_SYNONYMOUS_CODING	P/S	Ccc/Tcc	88
1	38474572	C	G	SNP	Het	10.82	Gene_gene-LOC123332680	Gene_gene-LOC123332680		gene-LOC123332680	id-LOC123332680-2	1	NON_SYNONYMOUS_CODING	V/L	Gta/Cta	84
1	38474581	T	G	SNP	Het	13.93	Gene_gene-LOC123332680	Gene_gene-LOC123332680		gene-LOC123332680	id-LOC123332680-2	1	NON_SYNONYMOUS_CODING	T/P	Aca/Cca	81
1	38474605	G	C	SNP	Het	16.94	Gene_gene-LOC123332680	Gene_gene-LOC123332680		gene-LOC123332680	id-LOC123332680-2	1	NON_SYNONYMOUS_CODING	Q/E	Caa/Gaa	73
1	38474649	C	T	SNP	Het	7.6	Gene_gene-LOC123332680	Gene_gene-LOC123332680		gene-LOC123332680	id-LOC123332680-2	1	NON_SYNONYMOUS_CODING	R/Q	cGa/cAa	58
1	38474656	A	G	SNP	Het	12.53	Gene_gene-LOC123332680	Gene_gene-LOC123332680		gene-LOC123332680	id-LOC123332680-2	1	NON_SYNONYMOUS_CODING	S/P	Tct/Cct	56
1	38474691	A	G	SNP	Het	6.04	Gene_gene-LOC123332680	Gene_gene-LOC123332680		gene-LOC123332680	id-LOC123332680-2	1	NON_SYNONYMOUS_CODING	I/T	aTc/aCc	44
1	38474698	G	C	SNP	Het	9.34	Gene_gene-LOC123332680	Gene_gene-LOC123332680		gene-LOC123332680	id-LOC123332680-2	1	NON_SYNONYMOUS_CODING	L/V	Ctg/Gtg	42
1	38474725	A	G	SNP	Het	10.27	Gene_gene-LOC123332680	Gene_gene-LOC123332680		gene-LOC123332680	id-LOC123332680-2	1	NON_SYNONYMOUS_CODING	F/L	Ttc/Ctc	33
1	38474726	A	C	SNP	Het	8.38	Gene_gene-LOC123332680	Gene_gene-LOC123332680		gene-LOC123332680	id-LOC123332680-2	1	NON_SYNONYMOUS_CODING	I/M	atT/atG	32
1	38474730	G	T	SNP	Het	6.52	Gene_gene-LOC123332680	Gene_gene-LOC123332680		gene-LOC123332680	id-LOC123332680-2	1	NON_SYNONYMOUS_CODING	T/K	aCa/aAa	31
1	38474776	T	C	SNP	Hom	6.29	Gene_gene-LOC123332680	Gene_gene-LOC123332680		gene-LOC123332680	id-LOC123332680-2	1	NON_SYNONYMOUS_CODING	K/E	Aaa/Gaa	16
1	38474780	T	G	SNP	Het	9.14	Gene_gene-LOC123332680	Gene_gene-LOC123332680		gene-LOC123332680	id-LOC123332680-2	1	NON_SYNONYMOUS_CODING	R/S	agA/agC	14
1	38474800	C	T	SNP	Het	13.85	Gene_gene-LOC123332680	Gene_gene-LOC123332680		gene-LOC123332680	id-LOC123332680-2	1	NON_SYNONYMOUS_CODING	E/K	Gaa/Aaa	8
1	38474803	T	G	SNP	Het	9.03	Gene_gene-LOC123332680	Gene_gene-LOC123332680		gene-LOC123332680	id-LOC123332680-2	1	NON_SYNONYMOUS_CODING	N/H	Aat/Cat	7
1	38474809	C	G	SNP	Het	9.63	Gene_gene-LOC123332680	Gene_gene-LOC123332680		gene-LOC123332680	id-LOC123332680-2	1	NON_SYNONYMOUS_CODING	E/Q	Gag/Cag	5
1	38474817	G	C	SNP	Het	14.8	Gene_gene-LOC123332680	Gene_gene-LOC123332680		gene-LOC123332680	id-LOC123332680-2	1	NON_SYNONYMOUS_CODING	A/G	gCa/gGa	2
1	38486702	T	G	SNP	Het	9.51	Gene_rna-XR_006549367.2	exon-XR_006549367.2-1		rna-XR_006549367.2	exon-XR_006549367.2-3	3	NON_SYNONYMOUS_CODING	T/P	Act/Cct	682
1	38486750	G	A	SNP	Het	5.65	Gene_rna-XR_006549367.2	exon-XR_006549367.2-1		rna-XR_006549367.2	exon-XR_006549367.2-3	3	NON_SYNONYMOUS_CODING	R/C	Cgt/Tgt	666
1	38486764	T	A	SNP	Het	16.49	Gene_rna-XR_006549367.2	exon-XR_006549367.2-1		rna-XR_006549367.2	exon-XR_006549367.2-3	3	NON_SYNONYMOUS_CODING	Y/F	tAt/tTt	661
1	38486807	T	C	SNP	Het	10.76	Gene_rna-XR_006549367.2	exon-XR_006549367.2-1		rna-XR_006549367.2	exon-XR_006549367.2-3	3	NON_SYNONYMOUS_CODING	T/A	Acc/Gcc	647
1	38486915	C	T	SNP	Het	22.65	Gene_rna-XR_006549367.2	exon-XR_006549367.2-1		rna-XR_006549367.2	exon-XR_006549367.2-3	3	NON_SYNONYMOUS_CODING	V/M	Gtg/Atg	611
1	38487118	A	T	SNP	Het	19.72	Gene_rna-XR_006549367.2	exon-XR_006549367.2-1		rna-XR_006549367.2	exon-XR_006549367.2-3	3	NON_SYNONYMOUS_CODING	F/Y	tTt/tAt	543
1	38487215	G	A	SNP	Het	18.78	Gene_rna-XR_006549367.2	exon-XR_006549367.2-1		rna-XR_006549367.2	exon-XR_006549367.2-3	3	NON_SYNONYMOUS_CODING	R/C	Cgt/Tgt	511
1	38487226	G	A	SNP	Het	16.96	Gene_rna-XR_006549367.2	exon-XR_006549367.2-1		rna-XR_006549367.2	exon-XR_006549367.2-3	3	NON_SYNONYMOUS_CODING	T/I	aCa/aTa	507
1	38487443	C	G	SNP	Het	24.21	Gene_rna-XR_006549367.2	exon-XR_006549367.2-1		rna-XR_006549367.2	exon-XR_006549367.2-3	3	NON_SYNONYMOUS_CODING	V/L	Gtg/Ctg	435
1	38487493	C	T	SNP	Het	25.05	Gene_rna-XR_006549367.2	exon-XR_006549367.2-1		rna-XR_006549367.2	exon-XR_006549367.2-3	3	NON_SYNONYMOUS_CODING	C/Y	tGt/tAt	418
1	38487597	G	C	SNP	Het	23.23	Gene_rna-XR_006549367.2	exon-XR_006549367.2-1		rna-XR_006549367.2	exon-XR_006549367.2-3	3	NON_SYNONYMOUS_CODING	N/K	aaC/aaG	383
1	38487701	G	A	SNP	Het	21.27	Gene_rna-XR_006549367.2	exon-XR_006549367.2-1		rna-XR_006549367.2	exon-XR_006549367.2-3	3	NON_SYNONYMOUS_CODING	P/S	Cct/Tct	349
1	38487739	C	T	SNP	Het	19.23	Gene_rna-XR_006549367.2	exon-XR_006549367.2-1		rna-XR_006549367.2	exon-XR_006549367.2-3	3	NON_SYNONYMOUS_CODING	S/N	aGt/aAt	336
1	38487740	T	A	SNP	Het	21.6	Gene_rna-XR_006549367.2	exon-XR_006549367.2-1		rna-XR_006549367.2	exon-XR_006549367.2-3	3	NON_SYNONYMOUS_CODING	S/C	Agt/Tgt	336
1	38487779	C	A	SNP	Het	22.76	Gene_rna-XR_006549367.2	exon-XR_006549367.2-1		rna-XR_006549367.2	exon-XR_006549367.2-3	3	NON_SYNONYMOUS_CODING	A/S	Gcc/Tcc	323
1	38488148	G	C	SNP	Het	21.46	Gene_rna-XR_006549367.2	exon-XR_006549367.2-1		rna-XR_006549367.2	exon-XR_006549367.2-3	3	NON_SYNONYMOUS_CODING	H/D	Cac/Gac	200
1	38490258	A	T	SNP	Het	16.17	Gene_rna-XR_006549367.2	exon-XR_006549367.2-1		rna-XR_006549367.2	exon-XR_006549367.2-2	2	NON_SYNONYMOUS_CODING	S/T	Tct/Act	188
1	38490273	C	G	SNP	Het	20.52	Gene_rna-XR_006549367.2	exon-XR_006549367.2-1		rna-XR_006549367.2	exon-XR_006549367.2-2	2	NON_SYNONYMOUS_CODING	A/P	Gcc/Ccc	183
1	38490529	C	G	SNP	Het	20.2	Gene_rna-XR_006549367.2	exon-XR_006549367.2-1		rna-XR_006549367.2	exon-XR_006549367.2-1	1	NON_SYNONYMOUS_CODING	A/P	Gca/Cca	164
1	38490562	C	G	SNP	Het	23.8	Gene_rna-XR_006549367.2	exon-XR_006549367.2-1		rna-XR_006549367.2	exon-XR_006549367.2-1	1	NON_SYNONYMOUS_CODING	A/P	Gct/Cct	153
1	38490699	A	G	SNP	Het	15	Gene_rna-XR_006549367.2	exon-XR_006549367.2-1		rna-XR_006549367.2	exon-XR_006549367.2-1	1	NON_SYNONYMOUS_CODING	V/A	gTa/gCa	107
1	38490805	T	A	SNP	Het	20.06	Gene_rna-XR_006549367.2	exon-XR_006549367.2-1		rna-XR_006549367.2	exon-XR_006549367.2-1	1	NON_SYNONYMOUS_CODING	I/L	Ata/Tta	72
1	38490820	G	A	SNP	Het	20.43	Gene_rna-XR_006549367.2	exon-XR_006549367.2-1		rna-XR_006549367.2	exon-XR_006549367.2-1	1	NON_SYNONYMOUS_CODING	H/Y	Cac/Tac	67
1	38491002	C	A	SNP	Het	12.59	Gene_rna-XR_006549367.2	exon-XR_006549367.2-1		rna-XR_006549367.2	exon-XR_006549367.2-1	1	NON_SYNONYMOUS_CODING	C/F	tGt/tTt	6
1	38491008	C	G	SNP	Het	20.31	Gene_rna-XR_006549367.2	exon-XR_006549367.2-1		rna-XR_006549367.2	exon-XR_006549367.2-1	1	NON_SYNONYMOUS_CODING	R/T	aGg/aCg	4
1	38492661	T	C	SNP	Het	17.12	gene-LOC123332559	LOC123332559		rna-XM_044938734.2	exon-XM_044938734.2-2	2	NON_SYNONYMOUS_CODING	N/S	aAt/aGt	27
1	38492663	A	T	SNP	Het	20.59	gene-LOC123332559	LOC123332559		rna-XM_044938734.2	exon-XM_044938734.2-2	2	NON_SYNONYMOUS_CODING	S/R	agT/agA	26
1	38494225	C	A	SNP	Het	9.84	gene-LOC123332559	LOC123332559		rna-XM_044938734.2	exon-XM_044938734.2-1	1	NON_SYNONYMOUS_CODING	G/V	gGg/gTg	18
1	38494229	C	A	SNP	Het	8.88	gene-LOC123332559	LOC123332559		rna-XM_044938734.2	exon-XM_044938734.2-1	1	NON_SYNONYMOUS_CODING	A/S	Gct/Tct	17
1	38876213	G	A	SNP	Het	19.89	Gene_rna-XR_006549436.2	exon-XR_006549436.2-1		rna-XR_006549436.2	exon-XR_006549436.2-2	2	NON_SYNONYMOUS_CODING	R/Q	cGa/cAa	176
1	38876224	T	C	SNP	Hom	22.81	Gene_rna-XR_006549436.2	exon-XR_006549436.2-1		rna-XR_006549436.2	exon-XR_006549436.2-2	2	NON_SYNONYMOUS_CODING	S/P	Tcc/Ccc	180
1	38876261	C	T	SNP	Hom	20.42	Gene_rna-XR_006549436.2	exon-XR_006549436.2-1		rna-XR_006549436.2	exon-XR_006549436.2-2	2	NON_SYNONYMOUS_CODING	T/I	aCt/aTt	192
1	38876288	G	A	SNP	Hom	24.92	Gene_rna-XR_006549436.2	exon-XR_006549436.2-1		rna-XR_006549436.2	exon-XR_006549436.2-2	2	NON_SYNONYMOUS_CODING	G/E	gGg/gAg	201
1	38876290	T	A	SNP	Hom	19.34	Gene_rna-XR_006549436.2	exon-XR_006549436.2-1		rna-XR_006549436.2	exon-XR_006549436.2-2	2	NON_SYNONYMOUS_CODING	L/I	Tta/Ata	202
1	38876291	T	C	SNP	Hom	16.53	Gene_rna-XR_006549436.2	exon-XR_006549436.2-1		rna-XR_006549436.2	exon-XR_006549436.2-2	2	NON_SYNONYMOUS_CODING	L/S	tTa/tCa	202
1	38991792	G	A	SNP	Het	10.57	Gene_gene-LOC112583750	Gene_gene-LOC112583750		gene-LOC112583750	id-LOC112583750	1	NON_SYNONYMOUS_CODING	T/I	aCt/aTt	863
1	38992027	T	C	SNP	Het	16.2	Gene_gene-LOC112583750	Gene_gene-LOC112583750		gene-LOC112583750	id-LOC112583750	1	NON_SYNONYMOUS_CODING	R/G	Aga/Gga	785
1	38992425	T	C	SNP	Het	21.72	Gene_gene-LOC112583750	Gene_gene-LOC112583750		gene-LOC112583750	id-LOC112583750	1	NON_SYNONYMOUS_CODING	H/R	cAt/cGt	652
1	38992503	T	C	SNP	Het	20.9	Gene_gene-LOC112583750	Gene_gene-LOC112583750		gene-LOC112583750	id-LOC112583750	1	NON_SYNONYMOUS_CODING	Y/C	tAt/tGt	626
1	38992530	C	T	SNP	Het	13.41	Gene_gene-LOC112583750	Gene_gene-LOC112583750		gene-LOC112583750	id-LOC112583750	1	NON_SYNONYMOUS_CODING	G/E	gGg/gAg	617
1	38992542	G	A	SNP	Het	13.3	Gene_gene-LOC112583750	Gene_gene-LOC112583750		gene-LOC112583750	id-LOC112583750	1	NON_SYNONYMOUS_CODING	P/L	cCa/cTa	613
1	38992615	A	G	SNP	Het	18.63	Gene_gene-LOC112583750	Gene_gene-LOC112583750		gene-LOC112583750	id-LOC112583750	1	NON_SYNONYMOUS_CODING	S/P	Tca/Cca	589
1	38992771	T	C	SNP	Het	20.8	Gene_gene-LOC112583750	Gene_gene-LOC112583750		gene-LOC112583750	id-LOC112583750	1	NON_SYNONYMOUS_CODING	R/G	Agg/Ggg	537
1	38993013	T	C	SNP	Het	23.26	Gene_gene-LOC112583750	Gene_gene-LOC112583750		gene-LOC112583750	id-LOC112583750	1	NON_SYNONYMOUS_CODING	N/S	aAt/aGt	456
1	38993067	T	C	SNP	Het	23.92	Gene_gene-LOC112583750	Gene_gene-LOC112583750		gene-LOC112583750	id-LOC112583750	1	NON_SYNONYMOUS_CODING	D/G	gAt/gGt	438
1	38993283	A	T	SNP	Het	20.86	Gene_gene-LOC112583750	Gene_gene-LOC112583750		gene-LOC112583750	id-LOC112583750	1	NON_SYNONYMOUS_CODING	I/K	aTa/aAa	366
1	38993395	G	A	SNP	Het	21.02	Gene_gene-LOC112583750	Gene_gene-LOC112583750		gene-LOC112583750	id-LOC112583750	1	NON_SYNONYMOUS_CODING	P/S	Cca/Tca	329
1	38993439	G	C	SNP	Het	16.44	Gene_gene-LOC112583750	Gene_gene-LOC112583750		gene-LOC112583750	id-LOC112583750	1	NON_SYNONYMOUS_CODING	A/G	gCt/gGt	314
1	38993896	G	T	SNP	Het	19.77	Gene_gene-LOC112583750	Gene_gene-LOC112583750		gene-LOC112583750	id-LOC112583750	1	NON_SYNONYMOUS_CODING	Q/K	Cag/Aag	162
1	38994012	G	C	SNP	Het	19.77	Gene_gene-LOC112583750	Gene_gene-LOC112583750		gene-LOC112583750	id-LOC112583750	1	NON_SYNONYMOUS_CODING	A/G	gCt/gGt	123
1	38994032	G	C	SNP	Het	12.84	Gene_gene-LOC112583750	Gene_gene-LOC112583750		gene-LOC112583750	id-LOC112583750	1	NON_SYNONYMOUS_CODING	H/Q	caC/caG	116
1	38994144	A	G	SNP	Het	19.6	Gene_gene-LOC112583750	Gene_gene-LOC112583750		gene-LOC112583750	id-LOC112583750	1	NON_SYNONYMOUS_CODING	M/T	aTg/aCg	79
1	38994244	T	C	SNP	Het	21.78	Gene_gene-LOC112583750	Gene_gene-LOC112583750		gene-LOC112583750	id-LOC112583750	1	NON_SYNONYMOUS_CODING	S/G	Agc/Ggc	46
1	38994315	A	G	SNP	Het	10.99	Gene_gene-LOC112583750	Gene_gene-LOC112583750		gene-LOC112583750	id-LOC112583750	1	NON_SYNONYMOUS_CODING	V/A	gTg/gCg	22
1	38994327	A	C	SNP	Het	6.33	Gene_gene-LOC112583750	Gene_gene-LOC112583750		gene-LOC112583750	id-LOC112583750	1	NON_SYNONYMOUS_CODING	I/R	aTa/aGa	18
1	38994331	T	C	SNP	Het	6.61	Gene_gene-LOC112583750	Gene_gene-LOC112583750		gene-LOC112583750	id-LOC112583750	1	NON_SYNONYMOUS_CODING	I/V	Atc/Gtc	17
1	38994339	G	A	SNP	Het	15.81	Gene_gene-LOC112583750	Gene_gene-LOC112583750		gene-LOC112583750	id-LOC112583750	1	NON_SYNONYMOUS_CODING	S/L	tCg/tTg	14
1	38995246	A	G	SNP	Het	20.79	gene-LOC102413746	LOC102413746		rna-XM_006050687.3	exon-XM_006050687.3-1	1	NON_SYNONYMOUS_CODING	Q/R	cAa/cGa	12
1	38997141	C	T	SNP	Het	23.4	gene-LOC123332580	LOC123332580		rna-XM_044938884.1	exon-XM_044938884.1-2	2	NON_SYNONYMOUS_CODING	T/M	aCg/aTg	24
1	38997276	C	G	SNP	Het	19.8	gene-LOC123332580	LOC123332580		rna-XM_044938884.1	exon-XM_044938884.1-2	2	NON_SYNONYMOUS_CODING	P/R	cCc/cGc	69
1	38997309	C	A	SNP	Het	17.73	gene-LOC123332580	LOC123332580		rna-XM_044938884.1	exon-XM_044938884.1-2	2	NON_SYNONYMOUS_CODING	T/N	aCc/aAc	80
1	38997426	T	C	SNP	Het	26	gene-LOC123332580	LOC123332580		rna-XM_044938884.1	exon-XM_044938884.1-2	2	NON_SYNONYMOUS_CODING	V/A	gTc/gCc	119
1	38997492	C	T	SNP	Het	27.23	gene-LOC123332580	LOC123332580		rna-XM_044938884.1	exon-XM_044938884.1-2	2	NON_SYNONYMOUS_CODING	A/V	gCc/gTc	141
1	38997562	A	C	SNP	Het	24.91	gene-LOC123332580	LOC123332580		rna-XM_044938884.1	exon-XM_044938884.1-2	2	NON_SYNONYMOUS_CODING	E/D	gaA/gaC	164
1	38997596	G	C	SNP	Het	14.59	gene-LOC123332580	LOC123332580		rna-XM_044938884.1	exon-XM_044938884.1-2	2	NON_SYNONYMOUS_CODING	A/P	Gcc/Ccc	176
1	38997608	T	C	SNP	Het	19.75	gene-LOC123332580	LOC123332580		rna-XM_044938884.1	exon-XM_044938884.1-2	2	NON_SYNONYMOUS_CODING	W/R	Tgg/Cgg	180
1	38997668	A	G	SNP	Het	23.36	gene-LOC123332580	LOC123332580		rna-XM_044938884.1	exon-XM_044938884.1-2	2	NON_SYNONYMOUS_CODING	R/G	Aga/Gga	200
1	38997690	G	A	SNP	Het	24.09	gene-LOC123332580	LOC123332580		rna-XM_044938884.1	exon-XM_044938884.1-2	2	NON_SYNONYMOUS_CODING	R/Q	cGg/cAg	207
1	38997752	A	G	SNP	Het	20.52	gene-LOC123332580	LOC123332580		rna-XM_044938884.1	exon-XM_044938884.1-2	2	NON_SYNONYMOUS_CODING	N/D	Aac/Gac	228
1	39029695	C	T	SNP	Het	23.54	gene-XKR5	XKR5		rna-XM_044938922.1	exon-XM_044938922.1-6	6	NON_SYNONYMOUS_CODING	P/S	Ccc/Tcc	314
1	39029695	C	T	SNP	Het	23.54	gene-XKR5	XKR5		rna-XM_044938932.2	exon-XM_044938932.2-6	6	NON_SYNONYMOUS_CODING	P/S	Ccc/Tcc	263
1	39029695	C	T	SNP	Het	23.54	gene-XKR5	XKR5		rna-XM_044938926.1	exon-XM_044938926.1-6	6	NON_SYNONYMOUS_CODING	P/S	Ccc/Tcc	263
1	39029695	C	T	SNP	Het	23.54	gene-XKR5	XKR5		rna-XM_025280790.2	exon-XM_025280790.2-7	7	NON_SYNONYMOUS_CODING	P/S	Ccc/Tcc	384
1	39029695	C	T	SNP	Het	23.54	Gene_rna-XR_006549439.1	exon-XR_006549439.1-1		rna-XR_006549439.1	exon-XR_006549439.1-7	7	NON_SYNONYMOUS_CODING	P/S	Ccc/Tcc	533
1	39029733	G	C	SNP	Het	19.88	gene-XKR5	XKR5		rna-XM_044938922.1	exon-XM_044938922.1-6	6	NON_SYNONYMOUS_CODING	E/D	gaG/gaC	326
1	39029733	G	C	SNP	Het	19.88	gene-XKR5	XKR5		rna-XM_044938932.2	exon-XM_044938932.2-6	6	NON_SYNONYMOUS_CODING	E/D	gaG/gaC	275
1	39029733	G	C	SNP	Het	19.88	gene-XKR5	XKR5		rna-XM_044938926.1	exon-XM_044938926.1-6	6	NON_SYNONYMOUS_CODING	E/D	gaG/gaC	275
1	39029733	G	C	SNP	Het	19.88	gene-XKR5	XKR5		rna-XM_025280790.2	exon-XM_025280790.2-7	7	NON_SYNONYMOUS_CODING	E/D	gaG/gaC	396
1	39029733	G	C	SNP	Het	19.88	Gene_rna-XR_006549439.1	exon-XR_006549439.1-1		rna-XR_006549439.1	exon-XR_006549439.1-7	7	NON_SYNONYMOUS_CODING	E/D	gaG/gaC	545
1	39029866	G	C	SNP	Het	20.86	gene-XKR5	XKR5		rna-XM_044938922.1	exon-XM_044938922.1-6	6	NON_SYNONYMOUS_CODING	E/Q	Gaa/Caa	371
1	39029866	G	C	SNP	Het	20.86	gene-XKR5	XKR5		rna-XM_044938932.2	exon-XM_044938932.2-6	6	NON_SYNONYMOUS_CODING	E/Q	Gaa/Caa	320
1	39029866	G	C	SNP	Het	20.86	gene-XKR5	XKR5		rna-XM_044938926.1	exon-XM_044938926.1-6	6	NON_SYNONYMOUS_CODING	E/Q	Gaa/Caa	320
1	39029866	G	C	SNP	Het	20.86	gene-XKR5	XKR5		rna-XM_025280790.2	exon-XM_025280790.2-7	7	NON_SYNONYMOUS_CODING	E/Q	Gaa/Caa	441
1	39029866	G	C	SNP	Het	20.86	Gene_rna-XR_006549439.1	exon-XR_006549439.1-1		rna-XR_006549439.1	exon-XR_006549439.1-7	7	NON_SYNONYMOUS_CODING	E/Q	Gaa/Caa	590
1	39030092	C	T	SNP	Het	16.06	gene-XKR5	XKR5		rna-XM_044938922.1	exon-XM_044938922.1-6	6	NON_SYNONYMOUS_CODING	S/F	tCc/tTc	446
1	39030092	C	T	SNP	Het	16.06	gene-XKR5	XKR5		rna-XM_044938932.2	exon-XM_044938932.2-6	6	NON_SYNONYMOUS_CODING	S/F	tCc/tTc	395
1	39030092	C	T	SNP	Het	16.06	gene-XKR5	XKR5		rna-XM_044938926.1	exon-XM_044938926.1-6	6	NON_SYNONYMOUS_CODING	S/F	tCc/tTc	395
1	39030092	C	T	SNP	Het	16.06	gene-XKR5	XKR5		rna-XM_025280790.2	exon-XM_025280790.2-7	7	NON_SYNONYMOUS_CODING	S/F	tCc/tTc	516
1	39030092	C	T	SNP	Het	16.06	Gene_rna-XR_006549439.1	exon-XR_006549439.1-1		rna-XR_006549439.1	exon-XR_006549439.1-7	7	NON_SYNONYMOUS_CODING	S/F	tCc/tTc	665
1	39030095	T	G	SNP	Het	7.62	gene-XKR5	XKR5		rna-XM_044938922.1	exon-XM_044938922.1-6	6	NON_SYNONYMOUS_CODING	L/R	cTg/cGg	447
1	39030095	T	G	SNP	Het	7.62	gene-XKR5	XKR5		rna-XM_044938932.2	exon-XM_044938932.2-6	6	NON_SYNONYMOUS_CODING	L/R	cTg/cGg	396
1	39030095	T	G	SNP	Het	7.62	gene-XKR5	XKR5		rna-XM_044938926.1	exon-XM_044938926.1-6	6	NON_SYNONYMOUS_CODING	L/R	cTg/cGg	396
1	39030095	T	G	SNP	Het	7.62	gene-XKR5	XKR5		rna-XM_025280790.2	exon-XM_025280790.2-7	7	NON_SYNONYMOUS_CODING	L/R	cTg/cGg	517
1	39030095	T	G	SNP	Het	7.62	Gene_rna-XR_006549439.1	exon-XR_006549439.1-1		rna-XR_006549439.1	exon-XR_006549439.1-7	7	NON_SYNONYMOUS_CODING	L/R	cTg/cGg	666
1	39030352	G	A	SNP	Het	20.7	gene-XKR5	XKR5		rna-XM_044938922.1	exon-XM_044938922.1-6	6	NON_SYNONYMOUS_CODING	G/S	Ggc/Agc	533
1	39030352	G	A	SNP	Het	20.7	gene-XKR5	XKR5		rna-XM_044938932.2	exon-XM_044938932.2-6	6	NON_SYNONYMOUS_CODING	G/S	Ggc/Agc	482
1	39030352	G	A	SNP	Het	20.7	gene-XKR5	XKR5		rna-XM_044938926.1	exon-XM_044938926.1-6	6	NON_SYNONYMOUS_CODING	G/S	Ggc/Agc	482
1	39030352	G	A	SNP	Het	20.7	gene-XKR5	XKR5		rna-XM_025280790.2	exon-XM_025280790.2-7	7	NON_SYNONYMOUS_CODING	G/S	Ggc/Agc	603
1	39030352	G	A	SNP	Het	20.7	Gene_rna-XR_006549439.1	exon-XR_006549439.1-1		rna-XR_006549439.1	exon-XR_006549439.1-7	7	NON_SYNONYMOUS_CODING	G/S	Ggc/Agc	752
1	39030421	T	C	SNP	Het	22.48	gene-XKR5	XKR5		rna-XM_044938922.1	exon-XM_044938922.1-6	6	NON_SYNONYMOUS_CODING	S/P	Tcc/Ccc	556
1	39030421	T	C	SNP	Het	22.48	gene-XKR5	XKR5		rna-XM_044938932.2	exon-XM_044938932.2-6	6	NON_SYNONYMOUS_CODING	S/P	Tcc/Ccc	505
1	39030421	T	C	SNP	Het	22.48	gene-XKR5	XKR5		rna-XM_044938926.1	exon-XM_044938926.1-6	6	NON_SYNONYMOUS_CODING	S/P	Tcc/Ccc	505
1	39030421	T	C	SNP	Het	22.48	gene-XKR5	XKR5		rna-XM_025280790.2	exon-XM_025280790.2-7	7	NON_SYNONYMOUS_CODING	S/P	Tcc/Ccc	626
1	39030421	T	C	SNP	Het	22.48	Gene_rna-XR_006549439.1	exon-XR_006549439.1-1		rna-XR_006549439.1	exon-XR_006549439.1-7	7	NON_SYNONYMOUS_CODING	S/P	Tcc/Ccc	775
1	39030755	T	C	SNP	Het	20.66	Gene_rna-XR_006549439.1	exon-XR_006549439.1-1		rna-XR_006549439.1	exon-XR_006549439.1-7	7	NON_SYNONYMOUS_CODING	L/S	tTg/tCg	886
1	39031312	A	T	SNP	Het	18.22	Gene_rna-XR_006549439.1	exon-XR_006549439.1-1		rna-XR_006549439.1	exon-XR_006549439.1-7	7	NON_SYNONYMOUS_CODING	R/W	Agg/Tgg	1072
1	39031372	A	G	SNP	Het	21.09	Gene_rna-XR_006549439.1	exon-XR_006549439.1-1		rna-XR_006549439.1	exon-XR_006549439.1-7	7	NON_SYNONYMOUS_CODING	M/V	Atg/Gtg	1092
1	39032444	T	C	SNP	Het	21.82	Gene_rna-XR_006549439.1	exon-XR_006549439.1-1		rna-XR_006549439.1	exon-XR_006549439.1-8	8	NON_SYNONYMOUS_CODING	M/T	aTg/aCg	1351
1	39258123	A	G	SNP	Het	25.6	Gene_rna-XR_006549451.2	exon-XR_006549451.2-1		rna-XR_006549451.2	exon-XR_006549451.2-14	14	NON_SYNONYMOUS_CODING	C/R	Tgc/Cgc	971
1	39259514	T	C	SNP	Het	25.84	Gene_rna-XR_006549451.2	exon-XR_006549451.2-1		rna-XR_006549451.2	exon-XR_006549451.2-13	13	NON_SYNONYMOUS_CODING	H/R	cAt/cGt	889
1	39452560	G	A	SNP	Het	22.66	gene-MCPH1	MCPH1		rna-XM_044938967.1	exon-XM_044938967.1-8	8	NON_SYNONYMOUS_CODING	A/V	gCg/gTg	406
1	39452560	G	A	SNP	Het	22.66	gene-MCPH1	MCPH1		rna-XM_044938955.1	exon-XM_044938955.1-5	5	NON_SYNONYMOUS_CODING	A/V	gCg/gTg	330
1	39452560	G	A	SNP	Het	22.66	gene-MCPH1	MCPH1		rna-XM_044938946.1	exon-XM_044938946.1-8	8	NON_SYNONYMOUS_CODING	A/V	gCg/gTg	446
1	39452560	G	A	SNP	Het	22.66	gene-MCPH1	MCPH1		rna-XM_044938950.2	exon-XM_044938950.2-8	8	NON_SYNONYMOUS_CODING	A/V	gCg/gTg	446
1	39452560	G	A	SNP	Het	22.66	gene-MCPH1	MCPH1		rna-XM_044938952.1	exon-XM_044938952.1-7	7	NON_SYNONYMOUS_CODING	A/V	gCg/gTg	330
1	39452560	G	A	SNP	Het	22.66	gene-MCPH1	MCPH1		rna-XM_044938965.1	exon-XM_044938965.1-8	8	NON_SYNONYMOUS_CODING	A/V	gCg/gTg	406
1	39452560	G	A	SNP	Het	22.66	gene-MCPH1	MCPH1		rna-XM_044938943.1	exon-XM_044938943.1-8	8	NON_SYNONYMOUS_CODING	A/V	gCg/gTg	446
1	39452560	G	A	SNP	Het	22.66	gene-MCPH1	MCPH1		rna-XM_044938937.1	exon-XM_044938937.1-8	8	NON_SYNONYMOUS_CODING	A/V	gCg/gTg	446
1	39452560	G	A	SNP	Het	22.66	gene-MCPH1	MCPH1		rna-XM_006050683.3	exon-XM_006050683.3-8	8	NON_SYNONYMOUS_CODING	A/V	gCg/gTg	446
1	39452560	G	A	SNP	Het	22.66	gene-MCPH1	MCPH1		rna-XM_006050680.4	exon-XM_006050680.4-8	8	NON_SYNONYMOUS_CODING	A/V	gCg/gTg	446
1	39452560	G	A	SNP	Het	22.66	gene-MCPH1	MCPH1		rna-XM_006050681.3	exon-XM_006050681.3-8	8	NON_SYNONYMOUS_CODING	A/V	gCg/gTg	446
1	43095766	T	G	SNP	Het	24.47	Gene_rna-XR_006549804.2	exon-XR_006549804.2-1		rna-XR_006549804.2	exon-XR_006549804.2-2	2	NON_SYNONYMOUS_CODING	Q/P	cAg/cCg	282
1	43095821	A	G	SNP	Het	18.77	Gene_rna-XR_006549804.2	exon-XR_006549804.2-1		rna-XR_006549804.2	exon-XR_006549804.2-2	2	NON_SYNONYMOUS_CODING	C/R	Tgc/Cgc	264
1	43095843	T	A	SNP	Het	23.32	Gene_rna-XR_006549804.2	exon-XR_006549804.2-1		rna-XR_006549804.2	exon-XR_006549804.2-2	2	NON_SYNONYMOUS_CODING	K/N	aaA/aaT	256
1	43095920	C	T	SNP	Het	21.28	Gene_rna-XR_006549804.2	exon-XR_006549804.2-1		rna-XR_006549804.2	exon-XR_006549804.2-2	2	NON_SYNONYMOUS_CODING	V/I	Gtc/Atc	231
1	43106094	C	T	SNP	Het	20.95	Gene_rna-XR_006549804.2	exon-XR_006549804.2-1		rna-XR_006549804.2	exon-XR_006549804.2-1	1	NON_SYNONYMOUS_CODING	G/R	Gga/Aga	59
1	43106159	A	G	SNP	Het	21.92	Gene_rna-XR_006549804.2	exon-XR_006549804.2-1		rna-XR_006549804.2	exon-XR_006549804.2-1	1	NON_SYNONYMOUS_CODING	L/P	cTg/cCg	37
1	43496277	A	G	SNP	Het	20.71	gene-KBTBD11	KBTBD11		rna-XM_044939043.2	exon-XM_044939043.2-2	2	NON_SYNONYMOUS_CODING	C/R	Tgc/Cgc	17
1	43496277	A	G	SNP	Het	20.71	gene-KBTBD11	KBTBD11		rna-XM_044939030.2	exon-XM_044939030.2-4	4	NON_SYNONYMOUS_CODING	C/R	Tgc/Cgc	17
1	43496277	A	G	SNP	Het	20.71	gene-KBTBD11	KBTBD11		rna-XM_044939032.2	exon-XM_044939032.2-4	4	NON_SYNONYMOUS_CODING	C/R	Tgc/Cgc	17
1	43496277	A	G	SNP	Het	20.71	gene-KBTBD11	KBTBD11		rna-XM_044939042.2	exon-XM_044939042.2-2	2	NON_SYNONYMOUS_CODING	C/R	Tgc/Cgc	17
1	43496277	A	G	SNP	Het	20.71	gene-KBTBD11	KBTBD11		rna-XM_045164797.1	exon-XM_045164797.1-5	5	NON_SYNONYMOUS_CODING	C/R	Tgc/Cgc	17
1	43496277	A	G	SNP	Het	20.71	gene-KBTBD11	KBTBD11		rna-XM_045164798.1	exon-XM_045164798.1-5	5	NON_SYNONYMOUS_CODING	C/R	Tgc/Cgc	17
1	43496277	A	G	SNP	Het	20.71	gene-KBTBD11	KBTBD11		rna-XM_044939016.2	exon-XM_044939016.2-6	6	NON_SYNONYMOUS_CODING	C/R	Tgc/Cgc	17
1	43496277	A	G	SNP	Het	20.71	gene-KBTBD11	KBTBD11		rna-XM_044939019.2	exon-XM_044939019.2-6	6	NON_SYNONYMOUS_CODING	C/R	Tgc/Cgc	17
1	43496277	A	G	SNP	Het	20.71	gene-KBTBD11	KBTBD11		rna-XM_044939029.2	exon-XM_044939029.2-6	6	NON_SYNONYMOUS_CODING	C/R	Tgc/Cgc	17
1	43496277	A	G	SNP	Het	20.71	gene-KBTBD11	KBTBD11		rna-XM_025280872.3	exon-XM_025280872.3-2	2	NON_SYNONYMOUS_CODING	C/R	Tgc/Cgc	17
1	43539726	C	A	SNP	Het	23.28	gene-ARHGEF10	ARHGEF10		rna-XM_025280898.3	exon-XM_025280898.3-17	17	NON_SYNONYMOUS_CODING	G/V	gGt/gTt	678
1	43539726	C	A	SNP	Het	23.28	gene-ARHGEF10	ARHGEF10		rna-XM_025280886.3	exon-XM_025280886.3-18	18	NON_SYNONYMOUS_CODING	G/V	gGt/gTt	716
1	43539726	C	A	SNP	Het	23.28	gene-ARHGEF10	ARHGEF10		rna-XM_006064796.4	exon-XM_006064796.4-18	18	NON_SYNONYMOUS_CODING	G/V	gGt/gTt	711
1	43539726	C	A	SNP	Het	23.28	gene-ARHGEF10	ARHGEF10		rna-XM_025280902.3	exon-XM_025280902.3-17	17	NON_SYNONYMOUS_CODING	G/V	gGt/gTt	672
1	43539726	C	A	SNP	Het	23.28	gene-ARHGEF10	ARHGEF10		rna-XM_044939061.2	exon-XM_044939061.2-17	17	NON_SYNONYMOUS_CODING	G/V	gGt/gTt	686
1	43539726	C	A	SNP	Het	23.28	gene-ARHGEF10	ARHGEF10		rna-XM_025280894.3	exon-XM_025280894.3-18	18	NON_SYNONYMOUS_CODING	G/V	gGt/gTt	710
1	43539726	C	A	SNP	Het	23.28	gene-ARHGEF10	ARHGEF10		rna-XM_025280883.3	exon-XM_025280883.3-18	18	NON_SYNONYMOUS_CODING	G/V	gGt/gTt	717
1	43539726	C	A	SNP	Het	23.28	Gene_rna-XR_003107970.3	exon-XR_003107970.3-1		rna-XR_003107970.3	exon-XR_003107970.3-18	18	NON_SYNONYMOUS_CODING	G/V	gGt/gTt	794
1	43967737	A	G	SNP	Het	20.26	Gene_rna-XR_006549534.1	exon-XR_006549534.1-1		rna-XR_006549534.1	exon-XR_006549534.1-2	2	NON_SYNONYMOUS_CODING	R/G	Aga/Gga	248
1	44930411	C	G	SNP	Het	10.48	Gene_rna-XR_006548921.2	exon-XR_006548921.2-1		rna-XR_006548921.2	exon-XR_006548921.2-1	1	NON_SYNONYMOUS_CODING	T/S	aCt/aGt	28
1	44943893	C	G	SNP	Het	6.8	Gene_rna-XR_006548921.2	exon-XR_006548921.2-1		rna-XR_006548921.2	exon-XR_006548921.2-2	2	NON_SYNONYMOUS_CODING	P/A	Ccc/Gcc	176
1	44964582	T	C	SNP	Het	8.49	Gene_rna-XR_006640799.1	exon-XR_006640799.1-1		rna-XR_006640799.1	exon-XR_006640799.1-3	3	NON_SYNONYMOUS_CODING	F/L	Ttc/Ctc	2640
1	44964980	C	T	SNP	Het	15.63	Gene_rna-XR_006640800.1	exon-XR_006640800.1-1		rna-XR_006640800.1	exon-XR_006640800.1-3	3	NON_SYNONYMOUS_CODING	P/L	cCa/cTa	2719
1	44964980	C	T	SNP	Het	15.63	Gene_rna-XR_006640801.1	exon-XR_006640801.1-1		rna-XR_006640801.1	exon-XR_006640801.1-4	4	NON_SYNONYMOUS_CODING	P/L	cCa/cTa	2734
1	44964980	C	T	SNP	Het	15.63	Gene_rna-XR_006640802.1	exon-XR_006640802.1-1		rna-XR_006640802.1	exon-XR_006640802.1-3	3	NON_SYNONYMOUS_CODING	P/L	cCa/cTa	2578
1	44965178	A	C	SNP	Het	20.37	Gene_rna-XR_006640800.1	exon-XR_006640800.1-1		rna-XR_006640800.1	exon-XR_006640800.1-3	3	NON_SYNONYMOUS_CODING	Y/S	tAt/tCt	2785
1	44965178	A	C	SNP	Het	20.37	Gene_rna-XR_006640801.1	exon-XR_006640801.1-1		rna-XR_006640801.1	exon-XR_006640801.1-4	4	NON_SYNONYMOUS_CODING	Y/S	tAt/tCt	2800
1	44965178	A	C	SNP	Het	20.37	Gene_rna-XR_006640802.1	exon-XR_006640802.1-1		rna-XR_006640802.1	exon-XR_006640802.1-3	3	NON_SYNONYMOUS_CODING	Y/S	tAt/tCt	2644
1	44965420	A	G	SNP	Het	7.34	Gene_rna-XR_006640800.1	exon-XR_006640800.1-1		rna-XR_006640800.1	exon-XR_006640800.1-3	3	NON_SYNONYMOUS_CODING	R/G	Agg/Ggg	2866
1	44965420	A	G	SNP	Het	7.34	Gene_rna-XR_006640801.1	exon-XR_006640801.1-1		rna-XR_006640801.1	exon-XR_006640801.1-4	4	NON_SYNONYMOUS_CODING	R/G	Agg/Ggg	2881
1	44965420	A	G	SNP	Het	7.34	Gene_rna-XR_006640802.1	exon-XR_006640802.1-1		rna-XR_006640802.1	exon-XR_006640802.1-3	3	NON_SYNONYMOUS_CODING	R/G	Agg/Ggg	2725
1	44965581	G	A	SNP	Het	19.7	Gene_rna-XR_006640799.1	exon-XR_006640799.1-1		rna-XR_006640799.1	exon-XR_006640799.1-4	4	NON_SYNONYMOUS_CODING	V/M	Gtg/Atg	2943
1	44965722	A	G	SNP	Het	15.04	Gene_rna-XR_006640799.1	exon-XR_006640799.1-1		rna-XR_006640799.1	exon-XR_006640799.1-4	4	NON_SYNONYMOUS_CODING	K/E	Aaa/Gaa	2990
1	44965819	G	A	SNP	Het	6.12	Gene_rna-XR_006640799.1	exon-XR_006640799.1-1		rna-XR_006640799.1	exon-XR_006640799.1-4	4	NON_SYNONYMOUS_CODING	R/H	cGt/cAt	3022
1	44965819	G	A	SNP	Het	6.12	Gene_rna-XR_006640800.1	exon-XR_006640800.1-1		rna-XR_006640800.1	exon-XR_006640800.1-3	3	NON_SYNONYMOUS_CODING	V/M	Gtg/Atg	2999
1	44965819	G	A	SNP	Het	6.12	Gene_rna-XR_006640801.1	exon-XR_006640801.1-1		rna-XR_006640801.1	exon-XR_006640801.1-4	4	NON_SYNONYMOUS_CODING	V/M	Gtg/Atg	3014
1	44965819	G	A	SNP	Het	6.12	Gene_rna-XR_006640802.1	exon-XR_006640802.1-1		rna-XR_006640802.1	exon-XR_006640802.1-3	3	NON_SYNONYMOUS_CODING	V/M	Gtg/Atg	2858
1	44965867	C	T	SNP	Het	10.88	Gene_rna-XR_006640799.1	exon-XR_006640799.1-1		rna-XR_006640799.1	exon-XR_006640799.1-4	4	NON_SYNONYMOUS_CODING	A/V	gCg/gTg	3038
1	44965867	C	T	SNP	Het	10.88	Gene_rna-XR_006640800.1	exon-XR_006640800.1-1		rna-XR_006640800.1	exon-XR_006640800.1-3	3	NON_SYNONYMOUS_CODING	R/C	Cgc/Tgc	3015
1	44965867	C	T	SNP	Het	10.88	Gene_rna-XR_006640801.1	exon-XR_006640801.1-1		rna-XR_006640801.1	exon-XR_006640801.1-4	4	NON_SYNONYMOUS_CODING	R/C	Cgc/Tgc	3030
1	44965867	C	T	SNP	Het	10.88	Gene_rna-XR_006640802.1	exon-XR_006640802.1-1		rna-XR_006640802.1	exon-XR_006640802.1-3	3	NON_SYNONYMOUS_CODING	R/C	Cgc/Tgc	2874
1	44965933	C	A	SNP	Het	5.29	Gene_rna-XR_006640799.1	exon-XR_006640799.1-1		rna-XR_006640799.1	exon-XR_006640799.1-4	4	NON_SYNONYMOUS_CODING	S/Y	tCt/tAt	3060
1	44965933	C	A	SNP	Het	5.29	Gene_rna-XR_006640800.1	exon-XR_006640800.1-1		rna-XR_006640800.1	exon-XR_006640800.1-3	3	NON_SYNONYMOUS_CODING	L/I	Ctt/Att	3037
1	44965933	C	A	SNP	Het	5.29	Gene_rna-XR_006640801.1	exon-XR_006640801.1-1		rna-XR_006640801.1	exon-XR_006640801.1-4	4	NON_SYNONYMOUS_CODING	L/I	Ctt/Att	3052
1	44965933	C	A	SNP	Het	5.29	Gene_rna-XR_006640802.1	exon-XR_006640802.1-1		rna-XR_006640802.1	exon-XR_006640802.1-3	3	NON_SYNONYMOUS_CODING	L/I	Ctt/Att	2896
1	44965971	G	C	SNP	Het	23.81	Gene_rna-XR_006640799.1	exon-XR_006640799.1-1		rna-XR_006640799.1	exon-XR_006640799.1-4	4	NON_SYNONYMOUS_CODING	V/L	Gtc/Ctc	3073
1	44965971	G	C	SNP	Het	23.81	Gene_rna-XR_006640800.1	exon-XR_006640800.1-1		rna-XR_006640800.1	exon-XR_006640800.1-3	3	NON_SYNONYMOUS_CODING	M/I	atG/atC	3049
1	44965971	G	C	SNP	Het	23.81	Gene_rna-XR_006640801.1	exon-XR_006640801.1-1		rna-XR_006640801.1	exon-XR_006640801.1-4	4	NON_SYNONYMOUS_CODING	M/I	atG/atC	3064
1	44965971	G	C	SNP	Het	23.81	Gene_rna-XR_006640802.1	exon-XR_006640802.1-1		rna-XR_006640802.1	exon-XR_006640802.1-3	3	NON_SYNONYMOUS_CODING	M/I	atG/atC	2908
1	44965982	C	G	SNP	Het	22.18	Gene_rna-XR_006640800.1	exon-XR_006640800.1-1		rna-XR_006640800.1	exon-XR_006640800.1-3	3	NON_SYNONYMOUS_CODING	P/R	cCt/cGt	3053
1	44965982	C	G	SNP	Het	22.18	Gene_rna-XR_006640801.1	exon-XR_006640801.1-1		rna-XR_006640801.1	exon-XR_006640801.1-4	4	NON_SYNONYMOUS_CODING	P/R	cCt/cGt	3068
1	44965982	C	G	SNP	Het	22.18	Gene_rna-XR_006640802.1	exon-XR_006640802.1-1		rna-XR_006640802.1	exon-XR_006640802.1-3	3	NON_SYNONYMOUS_CODING	P/R	cCt/cGt	2912
1	44966046	T	C	SNP	Het	25.49	Gene_rna-XR_006640799.1	exon-XR_006640799.1-1		rna-XR_006640799.1	exon-XR_006640799.1-4	4	NON_SYNONYMOUS_CODING	W/R	Tgg/Cgg	3098
1	44966093	T	C	SNP	Het	14.85	Gene_rna-XR_006640800.1	exon-XR_006640800.1-1		rna-XR_006640800.1	exon-XR_006640800.1-3	3	NON_SYNONYMOUS_CODING	V/A	gTg/gCg	3090
1	44966093	T	C	SNP	Het	14.85	Gene_rna-XR_006640801.1	exon-XR_006640801.1-1		rna-XR_006640801.1	exon-XR_006640801.1-4	4	NON_SYNONYMOUS_CODING	V/A	gTg/gCg	3105
1	44966093	T	C	SNP	Het	14.85	Gene_rna-XR_006640802.1	exon-XR_006640802.1-1		rna-XR_006640802.1	exon-XR_006640802.1-3	3	NON_SYNONYMOUS_CODING	V/A	gTg/gCg	2949
1	44966163	A	C	SNP	Het	9.7	Gene_rna-XR_006640800.1	exon-XR_006640800.1-1		rna-XR_006640800.1	exon-XR_006640800.1-3	3	NON_SYNONYMOUS_CODING	R/S	agA/agC	3113
1	44966163	A	C	SNP	Het	9.7	Gene_rna-XR_006640801.1	exon-XR_006640801.1-1		rna-XR_006640801.1	exon-XR_006640801.1-4	4	NON_SYNONYMOUS_CODING	R/S	agA/agC	3128
1	44966163	A	C	SNP	Het	9.7	Gene_rna-XR_006640802.1	exon-XR_006640802.1-1		rna-XR_006640802.1	exon-XR_006640802.1-3	3	NON_SYNONYMOUS_CODING	R/S	agA/agC	2972
1	44966310	A	C	SNP	Het	25	Gene_rna-XR_006640799.1	exon-XR_006640799.1-1		rna-XR_006640799.1	exon-XR_006640799.1-4	4	NON_SYNONYMOUS_CODING	S/R	Agt/Cgt	3186
1	44966328	C	T	SNP	Het	27.6	Gene_rna-XR_006640799.1	exon-XR_006640799.1-1		rna-XR_006640799.1	exon-XR_006640799.1-4	4	NON_SYNONYMOUS_CODING	R/W	Cgg/Tgg	3192
1	44966353	C	A	SNP	Het	18.05	Gene_rna-XR_006640799.1	exon-XR_006640799.1-1		rna-XR_006640799.1	exon-XR_006640799.1-4	4	NON_SYNONYMOUS_CODING	P/H	cCc/cAc	3200
1	44966353	C	A	SNP	Het	18.05	Gene_rna-XR_006640800.1	exon-XR_006640800.1-1		rna-XR_006640800.1	exon-XR_006640800.1-3	3	NON_SYNONYMOUS_CODING	P/T	Cca/Aca	3177
1	44966353	C	A	SNP	Het	18.05	Gene_rna-XR_006640801.1	exon-XR_006640801.1-1		rna-XR_006640801.1	exon-XR_006640801.1-4	4	NON_SYNONYMOUS_CODING	P/T	Cca/Aca	3192
1	44966353	C	A	SNP	Het	18.05	Gene_rna-XR_006640802.1	exon-XR_006640802.1-1		rna-XR_006640802.1	exon-XR_006640802.1-3	3	NON_SYNONYMOUS_CODING	P/T	Cca/Aca	3036
1	44966629	C	T	SNP	Het	9.81	Gene_rna-XR_006640799.1	exon-XR_006640799.1-1		rna-XR_006640799.1	exon-XR_006640799.1-4	4	NON_SYNONYMOUS_CODING	P/L	cCg/cTg	3292
1	44966629	C	T	SNP	Het	9.81	Gene_rna-XR_006640800.1	exon-XR_006640800.1-1		rna-XR_006640800.1	exon-XR_006640800.1-3	3	NON_SYNONYMOUS_CODING	R/W	Cgg/Tgg	3269
1	44966629	C	T	SNP	Het	9.81	Gene_rna-XR_006640801.1	exon-XR_006640801.1-1		rna-XR_006640801.1	exon-XR_006640801.1-4	4	NON_SYNONYMOUS_CODING	R/W	Cgg/Tgg	3284
1	44966629	C	T	SNP	Het	9.81	Gene_rna-XR_006640802.1	exon-XR_006640802.1-1		rna-XR_006640802.1	exon-XR_006640802.1-3	3	NON_SYNONYMOUS_CODING	R/W	Cgg/Tgg	3128
1	44966959	A	G	SNP	Het	23.89	Gene_rna-XR_006640799.1	exon-XR_006640799.1-1		rna-XR_006640799.1	exon-XR_006640799.1-4	4	NON_SYNONYMOUS_CODING	Q/R	cAa/cGa	3402
1	44966959	A	G	SNP	Het	23.89	Gene_rna-XR_006640800.1	exon-XR_006640800.1-1		rna-XR_006640800.1	exon-XR_006640800.1-3	3	NON_SYNONYMOUS_CODING	N/D	Aac/Gac	3379
1	44966959	A	G	SNP	Het	23.89	Gene_rna-XR_006640801.1	exon-XR_006640801.1-1		rna-XR_006640801.1	exon-XR_006640801.1-4	4	NON_SYNONYMOUS_CODING	N/D	Aac/Gac	3394
1	44966959	A	G	SNP	Het	23.89	Gene_rna-XR_006640802.1	exon-XR_006640802.1-1		rna-XR_006640802.1	exon-XR_006640802.1-3	3	NON_SYNONYMOUS_CODING	N/D	Aac/Gac	3238
1	44967006	G	A	SNP	Het	23.73	Gene_rna-XR_006640799.1	exon-XR_006640799.1-1		rna-XR_006640799.1	exon-XR_006640799.1-4	4	NON_SYNONYMOUS_CODING	E/K	Gag/Aag	3418
1	44967071	C	G	SNP	Het	15.3	Gene_rna-XR_006640799.1	exon-XR_006640799.1-1		rna-XR_006640799.1	exon-XR_006640799.1-4	4	NON_SYNONYMOUS_CODING	D/E	gaC/gaG	3439
1	44967071	C	G	SNP	Het	15.3	Gene_rna-XR_006640800.1	exon-XR_006640800.1-1		rna-XR_006640800.1	exon-XR_006640800.1-3	3	NON_SYNONYMOUS_CODING	T/S	aCt/aGt	3416
1	44967071	C	G	SNP	Het	15.3	Gene_rna-XR_006640801.1	exon-XR_006640801.1-1		rna-XR_006640801.1	exon-XR_006640801.1-4	4	NON_SYNONYMOUS_CODING	T/S	aCt/aGt	3431
1	44967071	C	G	SNP	Het	15.3	Gene_rna-XR_006640802.1	exon-XR_006640802.1-1		rna-XR_006640802.1	exon-XR_006640802.1-3	3	NON_SYNONYMOUS_CODING	T/S	aCt/aGt	3275
1	44980087	A	G	SNP	Het	23.37	gene-LOC102393350	LOC102393350		rna-XM_045164811.1	exon-XM_045164811.1-3	3	NON_SYNONYMOUS_CODING	H/R	cAc/cGc	43
1	44980278	T	C	SNP	Het	17.62	gene-LOC102393350	LOC102393350		rna-XM_045164811.1	exon-XM_045164811.1-3	3	NON_SYNONYMOUS_CODING	W/R	Tgg/Cgg	107
1	44982088	C	T	SNP	Het	15.84	gene-LOC102393350	LOC102393350		rna-XM_045164811.1	exon-XM_045164811.1-4	4	NON_SYNONYMOUS_CODING	R/W	Cgg/Tgg	119
1	44982224	G	A	SNP	Het	18.25	gene-LOC102393350	LOC102393350		rna-XM_045164811.1	exon-XM_045164811.1-4	4	NON_SYNONYMOUS_CODING	R/K	aGg/aAg	164
1	44982234	G	C	SNP	Het	3.63	gene-LOC102393350	LOC102393350		rna-XM_045164811.1	exon-XM_045164811.1-4	4	NON_SYNONYMOUS_CODING	Q/H	caG/caC	167
1	44994092	C	T	SNP	Het	19.64	gene-LOC102393350	LOC102393350		rna-XM_045164811.1	exon-XM_045164811.1-8	8	NON_SYNONYMOUS_CODING	H/Y	Cac/Tac	428
1	44994600	T	C	SNP	Hom	6.14	gene-LOC102393350	LOC102393350		rna-XM_045164811.1	exon-XM_045164811.1-10	10	NON_SYNONYMOUS_CODING	M/T	aTg/aCg	596
1	45329583	G	A	SNP	Het	15.53	Gene_gene-LOC102390871	Gene_gene-LOC102390871		gene-LOC102390871	id-LOC102390871	1	NON_SYNONYMOUS_CODING	V/I	Gta/Ata	31
1	45329604	A	G	SNP	Het	8.66	Gene_gene-LOC102390871	Gene_gene-LOC102390871		gene-LOC102390871	id-LOC102390871	1	NON_SYNONYMOUS_CODING	S/G	Agt/Ggt	38
1	45329611	G	A	SNP	Het	10.23	Gene_gene-LOC102390871	Gene_gene-LOC102390871		gene-LOC102390871	id-LOC102390871	1	NON_SYNONYMOUS_CODING	C/Y	tGt/tAt	40
1	45329613	A	C	SNP	Het	11.51	Gene_gene-LOC102390871	Gene_gene-LOC102390871		gene-LOC102390871	id-LOC102390871	1	NON_SYNONYMOUS_CODING	I/L	Atc/Ctc	41
1	45329646	T	C	SNP	Het	11.11	Gene_gene-LOC102390871	Gene_gene-LOC102390871		gene-LOC102390871	id-LOC102390871	1	NON_SYNONYMOUS_CODING	S/P	Tca/Cca	52
1	45329652	A	G	SNP	Het	9.09	Gene_gene-LOC102390871	Gene_gene-LOC102390871		gene-LOC102390871	id-LOC102390871	1	NON_SYNONYMOUS_CODING	T/A	Act/Gct	54
1	45329659	C	T	SNP	Het	12.61	Gene_gene-LOC102390871	Gene_gene-LOC102390871		gene-LOC102390871	id-LOC102390871	1	NON_SYNONYMOUS_CODING	S/F	tCc/tTc	56
1	45329682	C	A	SNP	Het	5.64	Gene_gene-LOC102390871	Gene_gene-LOC102390871		gene-LOC102390871	id-LOC102390871	1	NON_SYNONYMOUS_CODING	P/T	Cct/Act	64
1	45329707	T	C	SNP	Het	10.59	Gene_gene-LOC102390871	Gene_gene-LOC102390871		gene-LOC102390871	id-LOC102390871	1	NON_SYNONYMOUS_CODING	F/S	tTt/tCt	72
1	45329709	A	G	SNP	Het	5.29	Gene_gene-LOC102390871	Gene_gene-LOC102390871		gene-LOC102390871	id-LOC102390871	1	NON_SYNONYMOUS_CODING	M/V	Atg/Gtg	73
1	45329742	A	T	SNP	Het	6.98	Gene_gene-LOC102390871	Gene_gene-LOC102390871		gene-LOC102390871	id-LOC102390871	1	NON_SYNONYMOUS_CODING	T/S	Aca/Tca	84
1	45329758	A	T	SNP	Het	9.74	Gene_gene-LOC102390871	Gene_gene-LOC102390871		gene-LOC102390871	id-LOC102390871	1	NON_SYNONYMOUS_CODING	K/M	aAg/aTg	89
1	45329778	A	G	SNP	Het	13.79	Gene_gene-LOC102390871	Gene_gene-LOC102390871		gene-LOC102390871	id-LOC102390871	1	NON_SYNONYMOUS_CODING	N/D	Aat/Gat	96
1	45329781	A	G	SNP	Het	9.58	Gene_gene-LOC102390871	Gene_gene-LOC102390871		gene-LOC102390871	id-LOC102390871	1	NON_SYNONYMOUS_CODING	T/A	Acc/Gcc	97
1	45329784	T	C	SNP	Het	11.03	Gene_gene-LOC102390871	Gene_gene-LOC102390871		gene-LOC102390871	id-LOC102390871	1	NON_SYNONYMOUS_CODING	C/R	Tgc/Cgc	98
1	45329796	A	C	SNP	Het	9.28	Gene_gene-LOC102390871	Gene_gene-LOC102390871		gene-LOC102390871	id-LOC102390871	1	NON_SYNONYMOUS_CODING	T/P	Acc/Ccc	102
1	45329851	T	A	SNP	Het	8.43	Gene_gene-LOC102390871	Gene_gene-LOC102390871		gene-LOC102390871	id-LOC102390871	1	NON_SYNONYMOUS_CODING	I/N	aTt/aAt	120
1	45329871	A	G	SNP	Het	12.68	Gene_gene-LOC102390871	Gene_gene-LOC102390871		gene-LOC102390871	id-LOC102390871	1	NON_SYNONYMOUS_CODING	R/G	Aga/Gga	127
1	45329887	G	A	SNP	Het	10.15	Gene_gene-LOC102390871	Gene_gene-LOC102390871		gene-LOC102390871	id-LOC102390871	1	NON_SYNONYMOUS_CODING	G/E	gGg/gAg	132
1	45329894	G	T	SNP	Het	15.14	Gene_gene-LOC102390871	Gene_gene-LOC102390871		gene-LOC102390871	id-LOC102390871	1	NON_SYNONYMOUS_CODING	L/F	ttG/ttT	134
1	45329907	G	T	SNP	Het	10.14	Gene_gene-LOC102390871	Gene_gene-LOC102390871		gene-LOC102390871	id-LOC102390871	1	NON_SYNONYMOUS_CODING	A/S	Gca/Tca	139
1	45329947	G	A	SNP	Het	17.67	Gene_gene-LOC102390871	Gene_gene-LOC102390871		gene-LOC102390871	id-LOC102390871	1	NON_SYNONYMOUS_CODING	C/Y	tGc/tAc	152
1	45329973	T	C	SNP	Het	14.74	Gene_gene-LOC102390871	Gene_gene-LOC102390871		gene-LOC102390871	id-LOC102390871	1	NON_SYNONYMOUS_CODING	W/R	Tgg/Cgg	161
1	45329994	T	C	SNP	Het	8.3	Gene_gene-LOC102390871	Gene_gene-LOC102390871		gene-LOC102390871	id-LOC102390871	1	NON_SYNONYMOUS_CODING	F/L	Ttc/Ctc	168
1	45330006	A	G	SNP	Het	9.23	Gene_gene-LOC102390871	Gene_gene-LOC102390871		gene-LOC102390871	id-LOC102390871	1	NON_SYNONYMOUS_CODING	S/G	Agc/Ggc	172
1	45330007	G	A	SNP	Het	6.6	Gene_gene-LOC102390871	Gene_gene-LOC102390871		gene-LOC102390871	id-LOC102390871	1	NON_SYNONYMOUS_CODING	S/N	aGc/aAc	172
1	45330024	C	T	SNP	Het	12.47	Gene_gene-LOC102390871	Gene_gene-LOC102390871		gene-LOC102390871	id-LOC102390871	1	NON_SYNONYMOUS_CODING	R/C	Cgt/Tgt	178
1	45330033	G	A	SNP	Het	7.49	Gene_gene-LOC102390871	Gene_gene-LOC102390871		gene-LOC102390871	id-LOC102390871	1	NON_SYNONYMOUS_CODING	V/I	Gtc/Atc	181
1	45330045	A	G	SNP	Het	15.24	Gene_gene-LOC102390871	Gene_gene-LOC102390871		gene-LOC102390871	id-LOC102390871	1	NON_SYNONYMOUS_CODING	S/G	Agt/Ggt	185
1	45330082	G	A	SNP	Het	13.93	Gene_gene-LOC102390871	Gene_gene-LOC102390871		gene-LOC102390871	id-LOC102390871	1	NON_SYNONYMOUS_CODING	G/E	gGa/gAa	197
1	45330100	A	G	SNP	Het	6.82	Gene_gene-LOC102390871	Gene_gene-LOC102390871		gene-LOC102390871	id-LOC102390871	1	NON_SYNONYMOUS_CODING	N/S	aAc/aGc	203
1	45330112	C	G	SNP	Het	7.1	Gene_gene-LOC102390871	Gene_gene-LOC102390871		gene-LOC102390871	id-LOC102390871	1	NON_SYNONYMOUS_CODING	S/C	tCt/tGt	207
1	45330118	G	A	SNP	Het	11.57	Gene_gene-LOC102390871	Gene_gene-LOC102390871		gene-LOC102390871	id-LOC102390871	1	NON_SYNONYMOUS_CODING	R/H	cGc/cAc	209
1	45330154	C	T	SNP	Het	13.99	Gene_gene-LOC102390871	Gene_gene-LOC102390871		gene-LOC102390871	id-LOC102390871	1	NON_SYNONYMOUS_CODING	P/L	cCg/cTg	221
1	45330192	C	G	SNP	Het	8.53	Gene_gene-LOC102390871	Gene_gene-LOC102390871		gene-LOC102390871	id-LOC102390871	1	NON_SYNONYMOUS_CODING	Q/E	Cag/Gag	234
1	45330194	G	C	SNP	Het	5.37	Gene_gene-LOC102390871	Gene_gene-LOC102390871		gene-LOC102390871	id-LOC102390871	1	NON_SYNONYMOUS_CODING	Q/H	caG/caC	234
1	45330253	T	C	SNP	Het	10.3	Gene_gene-LOC102390871	Gene_gene-LOC102390871		gene-LOC102390871	id-LOC102390871	1	NON_SYNONYMOUS_CODING	I/T	aTt/aCt	254
1	45330261	A	G	SNP	Het	11.79	Gene_gene-LOC102390871	Gene_gene-LOC102390871		gene-LOC102390871	id-LOC102390871	1	NON_SYNONYMOUS_CODING	I/V	Atc/Gtc	257
1	45330265	G	A	SNP	Het	7.94	Gene_gene-LOC102390871	Gene_gene-LOC102390871		gene-LOC102390871	id-LOC102390871	1	NON_SYNONYMOUS_CODING	C/Y	tGc/tAc	258
1	45330271	C	T	SNP	Het	14.04	Gene_gene-LOC102390871	Gene_gene-LOC102390871		gene-LOC102390871	id-LOC102390871	1	NON_SYNONYMOUS_CODING	S/F	tCt/tTt	260
1	45330292	A	G	SNP	Het	11.55	Gene_gene-LOC102390871	Gene_gene-LOC102390871		gene-LOC102390871	id-LOC102390871	1	NON_SYNONYMOUS_CODING	H/R	cAt/cGt	267
1	45330307	G	C	SNP	Het	10.79	Gene_gene-LOC102390871	Gene_gene-LOC102390871		gene-LOC102390871	id-LOC102390871	1	NON_SYNONYMOUS_CODING	R/T	aGg/aCg	272
1	45330318	T	G	SNP	Het	10.05	Gene_gene-LOC102390871	Gene_gene-LOC102390871		gene-LOC102390871	id-LOC102390871	1	NON_SYNONYMOUS_CODING	F/V	Ttc/Gtc	276
1	45330322	C	T	SNP	Het	12.12	Gene_gene-LOC102390871	Gene_gene-LOC102390871		gene-LOC102390871	id-LOC102390871	1	NON_SYNONYMOUS_CODING	S/F	tCt/tTt	277
1	45330342	T	A	SNP	Het	10.34	Gene_gene-LOC102390871	Gene_gene-LOC102390871		gene-LOC102390871	id-LOC102390871	1	NON_SYNONYMOUS_CODING	S/T	Tca/Aca	284
1	45330348	A	T	SNP	Het	8.6	Gene_gene-LOC102390871	Gene_gene-LOC102390871		gene-LOC102390871	id-LOC102390871	1	NON_SYNONYMOUS_CODING	I/F	Atc/Ttc	286
1	45330354	G	A	SNP	Het	6.7	Gene_gene-LOC102390871	Gene_gene-LOC102390871		gene-LOC102390871	id-LOC102390871	1	NON_SYNONYMOUS_CODING	V/I	Gtc/Atc	288
1	45330363	A	T	SNP	Het	8.68	Gene_gene-LOC102390871	Gene_gene-LOC102390871		gene-LOC102390871	id-LOC102390871	1	NON_SYNONYMOUS_CODING	T/S	Aca/Tca	291
1	45330381	T	C	SNP	Het	16.43	Gene_gene-LOC102390871	Gene_gene-LOC102390871		gene-LOC102390871	id-LOC102390871	1	NON_SYNONYMOUS_CODING	Y/H	Tat/Cat	297
1	45330393	C	T	SNP	Het	12.69	Gene_gene-LOC102390871	Gene_gene-LOC102390871		gene-LOC102390871	id-LOC102390871	1	NON_SYNONYMOUS_CODING	P/S	Cct/Tct	301
1	45330402	A	G	SNP	Het	8.77	Gene_gene-LOC102390871	Gene_gene-LOC102390871		gene-LOC102390871	id-LOC102390871	1	NON_SYNONYMOUS_CODING	K/E	Aag/Gag	304
1	45330415	T	C	SNP	Het	9.91	Gene_gene-LOC102390871	Gene_gene-LOC102390871		gene-LOC102390871	id-LOC102390871	1	NON_SYNONYMOUS_CODING	V/A	gTa/gCa	308
1	45330421	A	T	SNP	Het	8.91	Gene_gene-LOC102390871	Gene_gene-LOC102390871		gene-LOC102390871	id-LOC102390871	1	NON_SYNONYMOUS_CODING	E/V	gAa/gTa	310
1	45330429	G	A	SNP	Het	10.5	Gene_gene-LOC102390871	Gene_gene-LOC102390871		gene-LOC102390871	id-LOC102390871	1	NON_SYNONYMOUS_CODING	G/S	Ggc/Agc	313
1	45330457	A	G	SNP	Het	9.69	Gene_gene-LOC102390871	Gene_gene-LOC102390871		gene-LOC102390871	id-LOC102390871	1	NON_SYNONYMOUS_CODING	H/R	cAt/cGt	322
1	45330460	T	C	SNP	Het	7.22	Gene_gene-LOC102390871	Gene_gene-LOC102390871		gene-LOC102390871	id-LOC102390871	1	NON_SYNONYMOUS_CODING	V/A	gTt/gCt	323
1	45330474	A	C	SNP	Het	9.35	Gene_gene-LOC102390871	Gene_gene-LOC102390871		gene-LOC102390871	id-LOC102390871	1	NON_SYNONYMOUS_CODING	I/L	Ata/Cta	328
1	45331477	T	C	SNP	Het	8.42	Gene_gene-LOC102410494	Gene_gene-LOC102410494		gene-LOC102410494	id-LOC102410494	1	NON_SYNONYMOUS_CODING	S/P	Tct/Cct	12
1	45331483	C	T	SNP	Het	13.36	Gene_gene-LOC102410494	Gene_gene-LOC102410494		gene-LOC102410494	id-LOC102410494	1	NON_SYNONYMOUS_CODING	R/W	Cgg/Tgg	14
1	45331486	T	A	SNP	Het	9.38	Gene_gene-LOC102410494	Gene_gene-LOC102410494		gene-LOC102410494	id-LOC102410494	1	NON_SYNONYMOUS_CODING	S/T	Tct/Act	15
1	45709847	T	C	SNP	Hom	20.28	Gene_gene-LOC123330659	Gene_gene-LOC123330659		gene-LOC123330659	id-LOC123330659	1	NON_SYNONYMOUS_CODING	V/A	gTa/gCa	30
1	45780629	G	C	SNP	Hom	4.79	gene-LOC123465557	LOC123465557		rna-XM_045164819.1	exon-XM_045164819.1-5	5	NON_SYNONYMOUS_CODING	K/N	aaG/aaC	219
1	45780629	G	C	SNP	Hom	4.79	gene-LOC123465557	LOC123465557		rna-XM_045164818.1	exon-XM_045164818.1-5	5	NON_SYNONYMOUS_CODING	K/N	aaG/aaC	219
1	45780629	G	C	SNP	Hom	4.79	gene-LOC123465557	LOC123465557		rna-XM_045164817.1	exon-XM_045164817.1-5	5	NON_SYNONYMOUS_CODING	K/N	aaG/aaC	219
1	45780629	G	C	SNP	Hom	4.79	gene-LOC123465557	LOC123465557		rna-XM_045164816.1	exon-XM_045164816.1-5	5	NON_SYNONYMOUS_CODING	K/N	aaG/aaC	219
1	45780629	G	C	SNP	Hom	4.79	gene-LOC123465557	LOC123465557		rna-XM_045164815.1	exon-XM_045164815.1-5	5	NON_SYNONYMOUS_CODING	K/N	aaG/aaC	219
1	45780629	G	C	SNP	Hom	4.79	gene-LOC123465557	LOC123465557		rna-XM_045164813.1	exon-XM_045164813.1-5	5	NON_SYNONYMOUS_CODING	K/N	aaG/aaC	218
1	45780629	G	C	SNP	Hom	4.79	gene-LOC123465557	LOC123465557		rna-XM_045164812.1	exon-XM_045164812.1-5	5	NON_SYNONYMOUS_CODING	K/N	aaG/aaC	219
1	45895776	C	T	SNP	Het	21.48	Gene_gene-LOC112582596	Gene_gene-LOC112582596		gene-LOC112582596	id-LOC112582596-4	4	NON_SYNONYMOUS_CODING	H/Y	Cat/Tat	326
1	45895798	C	A	SNP	Het	26.04	Gene_gene-LOC112582596	Gene_gene-LOC112582596		gene-LOC112582596	id-LOC112582596-4	4	NON_SYNONYMOUS_CODING	S/Y	tCc/tAc	333
1	45895804	G	C	SNP	Het	23	Gene_gene-LOC112582596	Gene_gene-LOC112582596		gene-LOC112582596	id-LOC112582596-4	4	NON_SYNONYMOUS_CODING	S/T	aGt/aCt	335
1	45965578	A	G	SNP	Het	19.63	Gene_gene-LOC112586167	Gene_gene-LOC112586167		gene-LOC112586167	id-LOC112586167	1	NON_SYNONYMOUS_CODING	H/R	cAc/cGc	255
1	46050434	T	C	SNP	Het	25.7	gene-CLIC6	CLIC6		rna-XM_006062846.3	exon-XM_006062846.3-1	1	NON_SYNONYMOUS_CODING	K/E	Aag/Gag	389
1	46050610	T	G	SNP	Het	19.95	gene-CLIC6	CLIC6		rna-XM_006062846.3	exon-XM_006062846.3-1	1	NON_SYNONYMOUS_CODING	Q/P	cAg/cCg	330
1	46051411	T	G	SNP	Het	27.33	gene-CLIC6	CLIC6		rna-XM_006062846.3	exon-XM_006062846.3-1	1	NON_SYNONYMOUS_CODING	E/A	gAg/gCg	63
1	46332965	T	C	SNP	Het	20.08	gene-C1H21orf140	C1H21orf140		rna-XM_006062836.3	exon-XM_006062836.3-1	1	NON_SYNONYMOUS_CODING	I/M	atA/atG	214
1	46827899	A	G	SNP	Het	28.9	Gene_rna-XR_006550044.1	exon-XR_006550044.1-1		rna-XR_006550044.1	exon-XR_006550044.1-2	2	NON_SYNONYMOUS_CODING	L/S	tTg/tCg	282
1	46828181	G	A	SNP	Het	25.79	Gene_rna-XR_006550044.1	exon-XR_006550044.1-1		rna-XR_006550044.1	exon-XR_006550044.1-2	2	NON_SYNONYMOUS_CODING	P/L	cCg/cTg	188
1	46828343	G	A	SNP	Het	20.94	Gene_rna-XR_006550044.1	exon-XR_006550044.1-1		rna-XR_006550044.1	exon-XR_006550044.1-2	2	NON_SYNONYMOUS_CODING	A/V	gCg/gTg	134
1	46828590	T	C	SNP	Het	23.82	Gene_rna-XR_006550044.1	exon-XR_006550044.1-1		rna-XR_006550044.1	exon-XR_006550044.1-2	2	NON_SYNONYMOUS_CODING	I/V	Att/Gtt	52
1	47792081	C	T	SNP	Het	20.81	gene-OLIG2	OLIG2		rna-XM_044939534.2	exon-XM_044939534.2-2	2	NON_SYNONYMOUS_CODING	G/D	gGc/gAc	71
1	47792081	C	T	SNP	Het	20.81	gene-OLIG2	OLIG2		rna-XM_025281523.3	exon-XM_025281523.3-2	2	NON_SYNONYMOUS_CODING	G/D	gGc/gAc	71
1	47822868	C	T	SNP	Het	12.75	Gene_gene-LOC112586201	Gene_gene-LOC112586201		gene-LOC112586201	id-LOC112586201	1	NON_SYNONYMOUS_CODING	G/R	Ggg/Agg	118
1	48024318	C	T	SNP	Het	22.84	gene-PAXBP1	PAXBP1		rna-XM_045164951.1	exon-XM_045164951.1-1	1	NON_SYNONYMOUS_CODING	A/V	gCg/gTg	89
1	48325421	A	C	SNP	Het	19.84	Gene_rna-XR_006549688.1	exon-XR_006549688.1-1		rna-XR_006549688.1	exon-XR_006549688.1-2	2	NON_SYNONYMOUS_CODING	W/G	Tgg/Ggg	145
1	48326263	C	A	SNP	Het	18.18	Gene_rna-XR_006549688.1	exon-XR_006549688.1-1		rna-XR_006549688.1	exon-XR_006549688.1-1	1	NON_SYNONYMOUS_CODING	S/I	aGt/aTt	1
1	48357929	G	C	SNP	Het	22.2	gene-URB1	URB1		rna-XM_044939618.2	exon-XM_044939618.2-14	14	NON_SYNONYMOUS_CODING	E/Q	Gag/Cag	595
1	48357929	G	C	SNP	Het	22.2	gene-URB1	URB1		rna-XM_045164956.1	exon-XM_045164956.1-14	14	NON_SYNONYMOUS_CODING	E/Q	Gag/Cag	595
1	48357929	G	C	SNP	Het	22.2	gene-URB1	URB1		rna-XM_006044815.4	exon-XM_006044815.4-14	14	NON_SYNONYMOUS_CODING	E/Q	Gag/Cag	595
1	48357953	T	C	SNP	Het	22.32	gene-URB1	URB1		rna-XM_044939618.2	exon-XM_044939618.2-14	14	NON_SYNONYMOUS_CODING	Y/H	Tac/Cac	603
1	48357953	T	C	SNP	Het	22.32	gene-URB1	URB1		rna-XM_045164956.1	exon-XM_045164956.1-14	14	NON_SYNONYMOUS_CODING	Y/H	Tac/Cac	603
1	48357953	T	C	SNP	Het	22.32	gene-URB1	URB1		rna-XM_006044815.4	exon-XM_006044815.4-14	14	NON_SYNONYMOUS_CODING	Y/H	Tac/Cac	603
1	48362585	T	C	SNP	Het	21.9	gene-URB1	URB1		rna-XM_044939618.2	exon-XM_044939618.2-17	17	NON_SYNONYMOUS_CODING	M/T	aTg/aCg	715
1	48362585	T	C	SNP	Het	21.9	gene-URB1	URB1		rna-XM_045164956.1	exon-XM_045164956.1-17	17	NON_SYNONYMOUS_CODING	M/T	aTg/aCg	715
1	48362585	T	C	SNP	Het	21.9	gene-URB1	URB1		rna-XM_006044815.4	exon-XM_006044815.4-17	17	NON_SYNONYMOUS_CODING	M/T	aTg/aCg	715
1	48366930	T	C	SNP	Het	17.42	gene-URB1	URB1		rna-XM_044939618.2	exon-XM_044939618.2-20	20	NON_SYNONYMOUS_CODING	M/T	aTg/aCg	894
1	48366930	T	C	SNP	Het	17.42	gene-URB1	URB1		rna-XM_045164956.1	exon-XM_045164956.1-20	20	NON_SYNONYMOUS_CODING	M/T	aTg/aCg	894
1	48366930	T	C	SNP	Het	17.42	gene-URB1	URB1		rna-XM_006044815.4	exon-XM_006044815.4-20	20	NON_SYNONYMOUS_CODING	M/T	aTg/aCg	894
1	48366938	A	G	SNP	Het	20.31	gene-URB1	URB1		rna-XM_044939618.2	exon-XM_044939618.2-20	20	NON_SYNONYMOUS_CODING	T/A	Acc/Gcc	897
1	48366938	A	G	SNP	Het	20.31	gene-URB1	URB1		rna-XM_045164956.1	exon-XM_045164956.1-20	20	NON_SYNONYMOUS_CODING	T/A	Acc/Gcc	897
1	48366938	A	G	SNP	Het	20.31	gene-URB1	URB1		rna-XM_006044815.4	exon-XM_006044815.4-20	20	NON_SYNONYMOUS_CODING	T/A	Acc/Gcc	897
1	48367013	T	A	SNP	Het	25.64	gene-URB1	URB1		rna-XM_044939618.2	exon-XM_044939618.2-20	20	NON_SYNONYMOUS_CODING	S/T	Tcc/Acc	922
1	48367013	T	A	SNP	Het	25.64	gene-URB1	URB1		rna-XM_045164956.1	exon-XM_045164956.1-20	20	NON_SYNONYMOUS_CODING	S/T	Tcc/Acc	922
1	48367013	T	A	SNP	Het	25.64	gene-URB1	URB1		rna-XM_006044815.4	exon-XM_006044815.4-20	20	NON_SYNONYMOUS_CODING	S/T	Tcc/Acc	922
1	48369908	C	T	SNP	Het	23.52	gene-URB1	URB1		rna-XM_044939618.2	exon-XM_044939618.2-22	22	NON_SYNONYMOUS_CODING	P/L	cCg/cTg	1127
1	48369908	C	T	SNP	Het	23.52	gene-URB1	URB1		rna-XM_045164956.1	exon-XM_045164956.1-22	22	NON_SYNONYMOUS_CODING	P/L	cCg/cTg	1127
1	48369908	C	T	SNP	Het	23.52	gene-URB1	URB1		rna-XM_006044815.4	exon-XM_006044815.4-22	22	NON_SYNONYMOUS_CODING	P/L	cCg/cTg	1127
1	48369937	G	A	SNP	Het	20.37	gene-URB1	URB1		rna-XM_044939618.2	exon-XM_044939618.2-22	22	NON_SYNONYMOUS_CODING	G/S	Ggc/Agc	1137
1	48369937	G	A	SNP	Het	20.37	gene-URB1	URB1		rna-XM_045164956.1	exon-XM_045164956.1-22	22	NON_SYNONYMOUS_CODING	G/S	Ggc/Agc	1137
1	48369937	G	A	SNP	Het	20.37	gene-URB1	URB1		rna-XM_006044815.4	exon-XM_006044815.4-22	22	NON_SYNONYMOUS_CODING	G/S	Ggc/Agc	1137
1	48370057	T	C	SNP	Het	25.86	gene-URB1	URB1		rna-XM_044939618.2	exon-XM_044939618.2-22	22	NON_SYNONYMOUS_CODING	S/P	Tca/Cca	1177
1	48370057	T	C	SNP	Het	25.86	gene-URB1	URB1		rna-XM_045164956.1	exon-XM_045164956.1-22	22	NON_SYNONYMOUS_CODING	S/P	Tca/Cca	1177
1	48370057	T	C	SNP	Het	25.86	gene-URB1	URB1		rna-XM_006044815.4	exon-XM_006044815.4-22	22	NON_SYNONYMOUS_CODING	S/P	Tca/Cca	1177
1	48370367	C	T	SNP	Het	24.81	gene-URB1	URB1		rna-XM_044939618.2	exon-XM_044939618.2-22	22	NON_SYNONYMOUS_CODING	A/V	gCc/gTc	1280
1	48370367	C	T	SNP	Het	24.81	gene-URB1	URB1		rna-XM_045164956.1	exon-XM_045164956.1-22	22	NON_SYNONYMOUS_CODING	A/V	gCc/gTc	1280
1	48370367	C	T	SNP	Het	24.81	gene-URB1	URB1		rna-XM_006044815.4	exon-XM_006044815.4-22	22	NON_SYNONYMOUS_CODING	A/V	gCc/gTc	1280
1	48371287	T	G	SNP	Het	21.56	gene-URB1	URB1		rna-XM_044939618.2	exon-XM_044939618.2-23	23	NON_SYNONYMOUS_CODING	I/M	atT/atG	1303
1	48371287	T	G	SNP	Het	21.56	gene-URB1	URB1		rna-XM_045164956.1	exon-XM_045164956.1-23	23	NON_SYNONYMOUS_CODING	I/M	atT/atG	1303
1	48371287	T	G	SNP	Het	21.56	gene-URB1	URB1		rna-XM_006044815.4	exon-XM_006044815.4-23	23	NON_SYNONYMOUS_CODING	I/M	atT/atG	1303
1	48371301	A	G	SNP	Het	22.75	gene-URB1	URB1		rna-XM_044939618.2	exon-XM_044939618.2-23	23	NON_SYNONYMOUS_CODING	K/R	aAg/aGg	1308
1	48371301	A	G	SNP	Het	22.75	gene-URB1	URB1		rna-XM_045164956.1	exon-XM_045164956.1-23	23	NON_SYNONYMOUS_CODING	K/R	aAg/aGg	1308
1	48371301	A	G	SNP	Het	22.75	gene-URB1	URB1		rna-XM_006044815.4	exon-XM_006044815.4-23	23	NON_SYNONYMOUS_CODING	K/R	aAg/aGg	1308
1	48372295	A	G	SNP	Het	19.89	gene-URB1	URB1		rna-XM_044939618.2	exon-XM_044939618.2-24	24	NON_SYNONYMOUS_CODING	Q/R	cAg/cGg	1420
1	48372295	A	G	SNP	Het	19.89	gene-URB1	URB1		rna-XM_045164956.1	exon-XM_045164956.1-24	24	NON_SYNONYMOUS_CODING	Q/R	cAg/cGg	1420
1	48372295	A	G	SNP	Het	19.89	gene-URB1	URB1		rna-XM_006044815.4	exon-XM_006044815.4-24	24	NON_SYNONYMOUS_CODING	Q/R	cAg/cGg	1420
1	48372310	G	T	SNP	Hom	25.46	gene-URB1	URB1		rna-XM_044939618.2	exon-XM_044939618.2-24	24	NON_SYNONYMOUS_CODING	R/L	cGg/cTg	1425
1	48372310	G	T	SNP	Hom	25.46	gene-URB1	URB1		rna-XM_045164956.1	exon-XM_045164956.1-24	24	NON_SYNONYMOUS_CODING	R/L	cGg/cTg	1425
1	48372310	G	T	SNP	Hom	25.46	gene-URB1	URB1		rna-XM_006044815.4	exon-XM_006044815.4-24	24	NON_SYNONYMOUS_CODING	R/L	cGg/cTg	1425
1	48402310	G	A	SNP	Het	26.41	gene-URB1	URB1		rna-XM_044939618.2	exon-XM_044939618.2-37	37	NON_SYNONYMOUS_CODING	G/R	Ggg/Agg	1977
1	48402310	G	A	SNP	Het	26.41	gene-URB1	URB1		rna-XM_006044815.4	exon-XM_006044815.4-37	37	NON_SYNONYMOUS_CODING	G/R	Ggg/Agg	1951
1	48402442	A	G	SNP	Het	24.98	gene-URB1	URB1		rna-XM_044939618.2	exon-XM_044939618.2-37	37	NON_SYNONYMOUS_CODING	I/V	Att/Gtt	2021
1	48402442	A	G	SNP	Het	24.98	gene-URB1	URB1		rna-XM_006044815.4	exon-XM_006044815.4-37	37	NON_SYNONYMOUS_CODING	I/V	Att/Gtt	1995
1	48403000	C	T	SNP	Het	24.86	gene-URB1	URB1		rna-XM_044939618.2	exon-XM_044939618.2-38	38	NON_SYNONYMOUS_CODING	A/V	gCg/gTg	2072
1	48403000	C	T	SNP	Het	24.86	gene-URB1	URB1		rna-XM_006044815.4	exon-XM_006044815.4-38	38	NON_SYNONYMOUS_CODING	A/V	gCg/gTg	2046
1	48403053	G	A	SNP	Het	21.83	gene-URB1	URB1		rna-XM_044939618.2	exon-XM_044939618.2-38	38	NON_SYNONYMOUS_CODING	G/S	Ggc/Agc	2090
1	48403053	G	A	SNP	Het	21.83	gene-URB1	URB1		rna-XM_006044815.4	exon-XM_006044815.4-38	38	NON_SYNONYMOUS_CODING	G/S	Ggc/Agc	2064
1	48403182	G	A	SNP	Het	21.59	gene-URB1	URB1		rna-XM_044939618.2	exon-XM_044939618.2-38	38	NON_SYNONYMOUS_CODING	G/R	Ggg/Agg	2133
1	48403182	G	A	SNP	Het	21.59	gene-URB1	URB1		rna-XM_006044815.4	exon-XM_006044815.4-38	38	NON_SYNONYMOUS_CODING	G/R	Ggg/Agg	2107
1	48403326	A	G	SNP	Het	20.42	gene-URB1	URB1		rna-XM_044939618.2	exon-XM_044939618.2-38	38	NON_SYNONYMOUS_CODING	S/G	Agt/Ggt	2181
1	48403326	A	G	SNP	Het	20.42	gene-URB1	URB1		rna-XM_006044815.4	exon-XM_006044815.4-38	38	NON_SYNONYMOUS_CODING	S/G	Agt/Ggt	2155
1	48403365	A	G	SNP	Het	20.34	gene-URB1	URB1		rna-XM_044939618.2	exon-XM_044939618.2-38	38	NON_SYNONYMOUS_CODING	S/G	Agc/Ggc	2194
1	48403365	A	G	SNP	Het	20.34	gene-URB1	URB1		rna-XM_006044815.4	exon-XM_006044815.4-38	38	NON_SYNONYMOUS_CODING	S/G	Agc/Ggc	2168
1	48403470	G	A	SNP	Het	20.62	gene-URB1	URB1		rna-XM_044939618.2	exon-XM_044939618.2-38	38	NON_SYNONYMOUS_CODING	E/K	Gag/Aag	2229
1	48403470	G	A	SNP	Het	20.62	gene-URB1	URB1		rna-XM_006044815.4	exon-XM_006044815.4-38	38	NON_SYNONYMOUS_CODING	E/K	Gag/Aag	2203
1	48404686	G	A	SNP	Het	19.06	gene-URB1	URB1		rna-XM_044939618.2	exon-XM_044939618.2-39	39	NON_SYNONYMOUS_CODING	V/I	Gtt/Att	2246
1	48404686	G	A	SNP	Het	19.06	gene-URB1	URB1		rna-XM_006044815.4	exon-XM_006044815.4-39	39	NON_SYNONYMOUS_CODING	V/I	Gtt/Att	2220
1	48404773	A	G	SNP	Het	22.29	gene-URB1	URB1		rna-XM_044939618.2	exon-XM_044939618.2-39	39	NON_SYNONYMOUS_CODING	R/G	Agg/Ggg	2275
1	48404773	A	G	SNP	Het	22.29	gene-URB1	URB1		rna-XM_006044815.4	exon-XM_006044815.4-39	39	NON_SYNONYMOUS_CODING	R/G	Agg/Ggg	2249
1	48739811	C	T	SNP	Het	24.82	Gene_rna-XR_003108226.3	exon-XR_003108226.3-1		rna-XR_003108226.3	exon-XR_003108226.3-12	12	NON_SYNONYMOUS_CODING	D/N	Gac/Aac	1164
1	48739901	A	G	SNP	Hom	23.29	Gene_rna-XR_003108226.3	exon-XR_003108226.3-1		rna-XR_003108226.3	exon-XR_003108226.3-12	12	NON_SYNONYMOUS_CODING	C/R	Tgt/Cgt	1134
1	48740061	C	T	SNP	Het	24.18	Gene_rna-XR_003108224.3	exon-XR_003108224.3-1		rna-XR_003108224.3	exon-XR_003108224.3-12	12	NON_SYNONYMOUS_CODING	S/N	aGt/aAt	1387
1	48740061	C	T	SNP	Het	24.18	Gene_rna-XR_003108225.3	exon-XR_003108225.3-1		rna-XR_003108225.3	exon-XR_003108225.3-12	12	NON_SYNONYMOUS_CODING	S/N	aGt/aAt	1386
1	48740061	C	T	SNP	Het	24.18	Gene_rna-XR_006549692.2	exon-XR_006549692.2-1		rna-XR_006549692.2	exon-XR_006549692.2-12	12	NON_SYNONYMOUS_CODING	S/N	aGt/aAt	1177
1	48740232	C	T	SNP	Het	18.08	Gene_rna-XR_003108224.3	exon-XR_003108224.3-1		rna-XR_003108224.3	exon-XR_003108224.3-12	12	NON_SYNONYMOUS_CODING	S/N	aGc/aAc	1330
1	48740232	C	T	SNP	Het	18.08	Gene_rna-XR_003108225.3	exon-XR_003108225.3-1		rna-XR_003108225.3	exon-XR_003108225.3-12	12	NON_SYNONYMOUS_CODING	S/N	aGc/aAc	1329
1	48740232	C	T	SNP	Het	18.08	Gene_rna-XR_006549692.2	exon-XR_006549692.2-1		rna-XR_006549692.2	exon-XR_006549692.2-12	12	NON_SYNONYMOUS_CODING	S/N	aGc/aAc	1120
1	48740247	C	T	SNP	Het	24.23	Gene_rna-XR_003108224.3	exon-XR_003108224.3-1		rna-XR_003108224.3	exon-XR_003108224.3-12	12	NON_SYNONYMOUS_CODING	R/H	cGc/cAc	1325
1	48740247	C	T	SNP	Het	24.23	Gene_rna-XR_003108225.3	exon-XR_003108225.3-1		rna-XR_003108225.3	exon-XR_003108225.3-12	12	NON_SYNONYMOUS_CODING	R/H	cGc/cAc	1324
1	48740247	C	T	SNP	Het	24.23	Gene_rna-XR_006549692.2	exon-XR_006549692.2-1		rna-XR_006549692.2	exon-XR_006549692.2-12	12	NON_SYNONYMOUS_CODING	R/H	cGc/cAc	1115
1	48740271	G	A	SNP	Het	18.26	Gene_rna-XR_003108224.3	exon-XR_003108224.3-1		rna-XR_003108224.3	exon-XR_003108224.3-12	12	NON_SYNONYMOUS_CODING	P/L	cCg/cTg	1317
1	48740271	G	A	SNP	Het	18.26	Gene_rna-XR_003108225.3	exon-XR_003108225.3-1		rna-XR_003108225.3	exon-XR_003108225.3-12	12	NON_SYNONYMOUS_CODING	P/L	cCg/cTg	1316
1	48740271	G	A	SNP	Het	18.26	Gene_rna-XR_006549692.2	exon-XR_006549692.2-1		rna-XR_006549692.2	exon-XR_006549692.2-12	12	NON_SYNONYMOUS_CODING	P/L	cCg/cTg	1107
1	48740282	G	T	SNP	Het	18.04	Gene_rna-XR_003108226.3	exon-XR_003108226.3-1		rna-XR_003108226.3	exon-XR_003108226.3-12	12	NON_SYNONYMOUS_CODING	Q/K	Cag/Aag	1007
1	48740360	G	T	SNP	Het	20.14	Gene_rna-XR_003108224.3	exon-XR_003108224.3-1		rna-XR_003108224.3	exon-XR_003108224.3-12	12	NON_SYNONYMOUS_CODING	D/E	gaC/gaA	1287
1	48740360	G	T	SNP	Het	20.14	Gene_rna-XR_003108225.3	exon-XR_003108225.3-1		rna-XR_003108225.3	exon-XR_003108225.3-12	12	NON_SYNONYMOUS_CODING	D/E	gaC/gaA	1286
1	48740360	G	T	SNP	Het	20.14	Gene_rna-XR_003108226.3	exon-XR_003108226.3-1		rna-XR_003108226.3	exon-XR_003108226.3-12	12	NON_SYNONYMOUS_CODING	R/S	Cgt/Agt	981
1	48740360	G	T	SNP	Het	20.14	Gene_rna-XR_006549692.2	exon-XR_006549692.2-1		rna-XR_006549692.2	exon-XR_006549692.2-12	12	NON_SYNONYMOUS_CODING	D/E	gaC/gaA	1077
1	48740371	T	G	SNP	Het	21.38	Gene_rna-XR_003108224.3	exon-XR_003108224.3-1		rna-XR_003108224.3	exon-XR_003108224.3-12	12	NON_SYNONYMOUS_CODING	S/R	Agc/Cgc	1284
1	48740371	T	G	SNP	Het	21.38	Gene_rna-XR_003108225.3	exon-XR_003108225.3-1		rna-XR_003108225.3	exon-XR_003108225.3-12	12	NON_SYNONYMOUS_CODING	S/R	Agc/Cgc	1283
1	48740371	T	G	SNP	Het	21.38	Gene_rna-XR_003108226.3	exon-XR_003108226.3-1		rna-XR_003108226.3	exon-XR_003108226.3-12	12	NON_SYNONYMOUS_CODING	K/T	aAg/aCg	977
1	48740371	T	G	SNP	Het	21.38	Gene_rna-XR_006549692.2	exon-XR_006549692.2-1		rna-XR_006549692.2	exon-XR_006549692.2-12	12	NON_SYNONYMOUS_CODING	S/R	Agc/Cgc	1074
1	48740885	C	T	SNP	Het	25.11	Gene_rna-XR_003108224.3	exon-XR_003108224.3-1		rna-XR_003108224.3	exon-XR_003108224.3-11	11	NON_SYNONYMOUS_CODING	G/S	Ggc/Agc	1206
1	48740885	C	T	SNP	Het	25.11	Gene_rna-XR_003108225.3	exon-XR_003108225.3-1		rna-XR_003108225.3	exon-XR_003108225.3-11	11	NON_SYNONYMOUS_CODING	G/S	Ggc/Agc	1206
1	48741007	T	C	SNP	Het	26.64	Gene_rna-XR_003108224.3	exon-XR_003108224.3-1		rna-XR_003108224.3	exon-XR_003108224.3-11	11	NON_SYNONYMOUS_CODING	Y/C	tAt/tGt	1165
1	48741007	T	C	SNP	Het	26.64	Gene_rna-XR_003108225.3	exon-XR_003108225.3-1		rna-XR_003108225.3	exon-XR_003108225.3-11	11	NON_SYNONYMOUS_CODING	Y/C	tAt/tGt	1165
1	48741269	C	T	SNP	Het	16.01	Gene_rna-XR_003108224.3	exon-XR_003108224.3-1		rna-XR_003108224.3	exon-XR_003108224.3-11	11	NON_SYNONYMOUS_CODING	G/S	Ggc/Agc	1078
1	48741269	C	T	SNP	Het	16.01	Gene_rna-XR_003108225.3	exon-XR_003108225.3-1		rna-XR_003108225.3	exon-XR_003108225.3-11	11	NON_SYNONYMOUS_CODING	G/S	Ggc/Agc	1078
1	48741280	G	A	SNP	Het	18.76	Gene_rna-XR_003108224.3	exon-XR_003108224.3-1		rna-XR_003108224.3	exon-XR_003108224.3-11	11	NON_SYNONYMOUS_CODING	T/M	aCg/aTg	1074
1	48741280	G	A	SNP	Het	18.76	Gene_rna-XR_003108225.3	exon-XR_003108225.3-1		rna-XR_003108225.3	exon-XR_003108225.3-11	11	NON_SYNONYMOUS_CODING	T/M	aCg/aTg	1074
1	48741509	A	G	SNP	Het	24.29	Gene_rna-XR_003108224.3	exon-XR_003108224.3-1		rna-XR_003108224.3	exon-XR_003108224.3-11	11	NON_SYNONYMOUS_CODING	F/L	Ttc/Ctc	998
1	48741509	A	G	SNP	Het	24.29	Gene_rna-XR_003108225.3	exon-XR_003108225.3-1		rna-XR_003108225.3	exon-XR_003108225.3-11	11	NON_SYNONYMOUS_CODING	F/L	Ttc/Ctc	998
1	48741509	A	G	SNP	Het	24.29	Gene_rna-XR_006549692.2	exon-XR_006549692.2-1		rna-XR_006549692.2	exon-XR_006549692.2-11	11	NON_SYNONYMOUS_CODING	F/L	Ttc/Ctc	998
1	48741815	G	A	SNP	Het	20.28	Gene_rna-XR_003108224.3	exon-XR_003108224.3-1		rna-XR_003108224.3	exon-XR_003108224.3-11	11	NON_SYNONYMOUS_CODING	H/Y	Cac/Tac	896
1	48741815	G	A	SNP	Het	20.28	Gene_rna-XR_003108225.3	exon-XR_003108225.3-1		rna-XR_003108225.3	exon-XR_003108225.3-11	11	NON_SYNONYMOUS_CODING	H/Y	Cac/Tac	896
1	48741815	G	A	SNP	Het	20.28	Gene_rna-XR_003108226.3	exon-XR_003108226.3-1		rna-XR_003108226.3	exon-XR_003108226.3-11	11	NON_SYNONYMOUS_CODING	H/Y	Cac/Tac	896
1	48741815	G	A	SNP	Het	20.28	Gene_rna-XR_006549692.2	exon-XR_006549692.2-1		rna-XR_006549692.2	exon-XR_006549692.2-11	11	NON_SYNONYMOUS_CODING	H/Y	Cac/Tac	896
1	49855636	G	A	SNP	Het	24.75	Gene_rna-XR_006550090.2	exon-XR_006550090.2-1		rna-XR_006550090.2	exon-XR_006550090.2-2	2	NON_SYNONYMOUS_CODING	P/S	Cct/Tct	225
1	49855761	G	T	SNP	Het	19.89	Gene_rna-XR_006550090.2	exon-XR_006550090.2-1		rna-XR_006550090.2	exon-XR_006550090.2-2	2	NON_SYNONYMOUS_CODING	T/N	aCt/aAt	183
1	50678876	C	A	SNP	Het	23.83	Gene_gene-LOC102393341	Gene_gene-LOC102393341		gene-LOC102393341	id-LOC102393341	1	NON_SYNONYMOUS_CODING	A/S	Gct/Tct	1150
1	50679367	A	G	SNP	Het	22.07	Gene_gene-LOC102393341	Gene_gene-LOC102393341		gene-LOC102393341	id-LOC102393341	1	NON_SYNONYMOUS_CODING	L/S	tTg/tCg	986
1	50681035	C	T	SNP	Het	24.45	Gene_gene-LOC102393341	Gene_gene-LOC102393341		gene-LOC102393341	id-LOC102393341	1	NON_SYNONYMOUS_CODING	C/Y	tGt/tAt	430
1	50754338	G	A	SNP	Het	21.56	gene-LOC102394326	LOC102394326		rna-XM_006071053.3	exon-XM_006071053.3-2	2	NON_SYNONYMOUS_CODING	P/S	Cca/Tca	160
1	50872156	G	C	SNP	Het	21.87	Gene_rna-XR_006550503.2	exon-XR_006550503.2-1		rna-XR_006550503.2	exon-XR_006550503.2-1	1	NON_SYNONYMOUS_CODING	S/T	aGc/aCc	74
1	51022189	G	C	SNP	Het	8.49	gene-CLDN17	CLDN17		rna-XM_006049187.4	exon-XM_006049187.4-1	1	NON_SYNONYMOUS_CODING	A/P	Gct/Cct	200
1	51022196	A	G	SNP	Het	15.82	gene-CLDN17	CLDN17		rna-XM_006049187.4	exon-XM_006049187.4-1	1	NON_SYNONYMOUS_CODING	H/R	cAt/cGt	202
1	51022199	G	A	SNP	Het	17.23	gene-CLDN17	CLDN17		rna-XM_006049187.4	exon-XM_006049187.4-1	1	NON_SYNONYMOUS_CODING	R/H	cGt/cAt	203
1	52030026	A	T	SNP	Hom	21.95	gene-BACH1	BACH1		rna-XM_025281830.3	exon-XM_025281830.3-3	3	NON_SYNONYMOUS_CODING	S/T	Tcg/Acg	507
1	52030026	A	T	SNP	Hom	21.95	gene-BACH1	BACH1		rna-XM_025281818.3	exon-XM_025281818.3-3	3	NON_SYNONYMOUS_CODING	S/T	Tcg/Acg	507
1	52030026	A	T	SNP	Hom	21.95	gene-BACH1	BACH1		rna-XM_025281838.3	exon-XM_025281838.3-3	3	NON_SYNONYMOUS_CODING	S/T	Tcg/Acg	507
1	52030287	C	T	SNP	Hom	24.87	gene-BACH1	BACH1		rna-XM_025281830.3	exon-XM_025281830.3-3	3	NON_SYNONYMOUS_CODING	V/M	Gtg/Atg	420
1	52030287	C	T	SNP	Hom	24.87	gene-BACH1	BACH1		rna-XM_025281818.3	exon-XM_025281818.3-3	3	NON_SYNONYMOUS_CODING	V/M	Gtg/Atg	420
1	52030287	C	T	SNP	Hom	24.87	gene-BACH1	BACH1		rna-XM_025281838.3	exon-XM_025281838.3-3	3	NON_SYNONYMOUS_CODING	V/M	Gtg/Atg	420
1	52030569	T	C	SNP	Hom	20.57	gene-BACH1	BACH1		rna-XM_025281830.3	exon-XM_025281830.3-3	3	NON_SYNONYMOUS_CODING	I/V	Atc/Gtc	326
1	52030569	T	C	SNP	Hom	20.57	gene-BACH1	BACH1		rna-XM_025281818.3	exon-XM_025281818.3-3	3	NON_SYNONYMOUS_CODING	I/V	Atc/Gtc	326
1	52030569	T	C	SNP	Hom	20.57	gene-BACH1	BACH1		rna-XM_025281838.3	exon-XM_025281838.3-3	3	NON_SYNONYMOUS_CODING	I/V	Atc/Gtc	326
1	52031199	G	A	SNP	Hom	20.91	gene-BACH1	BACH1		rna-XM_025281830.3	exon-XM_025281830.3-3	3	NON_SYNONYMOUS_CODING	P/S	Cct/Tct	116
1	52031199	G	A	SNP	Hom	20.91	gene-BACH1	BACH1		rna-XM_025281818.3	exon-XM_025281818.3-3	3	NON_SYNONYMOUS_CODING	P/S	Cct/Tct	116
1	52031199	G	A	SNP	Hom	20.91	gene-BACH1	BACH1		rna-XM_025281838.3	exon-XM_025281838.3-3	3	NON_SYNONYMOUS_CODING	P/S	Cct/Tct	116
1	52034936	C	T	SNP	Het	23.82	gene-BACH1	BACH1		rna-XM_025281830.3	exon-XM_025281830.3-2	2	NON_SYNONYMOUS_CODING	A/T	Gcg/Acg	66
1	52034936	C	T	SNP	Het	23.82	gene-BACH1	BACH1		rna-XM_025281818.3	exon-XM_025281818.3-2	2	NON_SYNONYMOUS_CODING	A/T	Gcg/Acg	66
1	52034936	C	T	SNP	Het	23.82	gene-BACH1	BACH1		rna-XM_025281838.3	exon-XM_025281838.3-2	2	NON_SYNONYMOUS_CODING	A/T	Gcg/Acg	66
1	52474158	T	C	SNP	Het	23.48	gene-LOC102389431	LOC102389431		rna-XM_044939781.2	exon-XM_044939781.2-1	1	NON_SYNONYMOUS_CODING	W/R	Tgg/Cgg	23
1	52474159	G	C	SNP	Het	20.69	gene-LOC102389431	LOC102389431		rna-XM_044939781.2	exon-XM_044939781.2-1	1	NON_SYNONYMOUS_CODING	W/S	tGg/tCg	23
1	52474255	A	G	SNP	Het	19.9	gene-LOC102389431	LOC102389431		rna-XM_044939781.2	exon-XM_044939781.2-1	1	NON_SYNONYMOUS_CODING	H/R	cAt/cGt	55
1	52474327	T	C	SNP	Het	17.71	gene-LOC102389431	LOC102389431		rna-XM_044939781.2	exon-XM_044939781.2-1	1	NON_SYNONYMOUS_CODING	M/T	aTg/aCg	79
1	52474335	G	A	SNP	Het	14.77	gene-LOC102389431	LOC102389431		rna-XM_044939781.2	exon-XM_044939781.2-1	1	NON_SYNONYMOUS_CODING	G/S	Ggt/Agt	82
1	55054299	A	G	SNP	Het	16.46	gene-CYYR1	CYYR1		rna-XM_045165018.1	exon-XM_045165018.1-1	1	NON_SYNONYMOUS_CODING	E/G	gAg/gGg	77
1	55054299	A	G	SNP	Het	16.46	Gene_rna-XR_006640839.1	exon-XR_006640839.1-1		rna-XR_006640839.1	exon-XR_006640839.1-1	1	NON_SYNONYMOUS_CODING	E/G	gAg/gGg	113
1	55423427	G	C	SNP	Hom	20.77	Gene_rna-XR_003108275.3	exon-XR_003108275.3-1		rna-XR_003108275.3	exon-XR_003108275.3-1	1	NON_SYNONYMOUS_CODING	V/L	Gtt/Ctt	592
1	56521599	G	C	SNP	Het	11.26	gene-LOC123332921	LOC123332921		rna-XM_044940282.2	exon-XM_044940282.2-2	2	NON_SYNONYMOUS_CODING	Q/H	caG/caC	628
1	56525163	A	T	SNP	Het	20.37	gene-LOC123332818	LOC123332818		rna-XM_044939900.2	exon-XM_044939900.2-1	1	NON_SYNONYMOUS_CODING	Q/H	caA/caT	39
1	56525195	C	T	SNP	Het	8.09	gene-LOC123332818	LOC123332818		rna-XM_044939900.2	exon-XM_044939900.2-1	1	NON_SYNONYMOUS_CODING	T/M	aCg/aTg	50
1	56525792	A	G	SNP	Het	20.01	gene-LOC123332818	LOC123332818		rna-XM_044939900.2	exon-XM_044939900.2-1	1	NON_SYNONYMOUS_CODING	H/R	cAt/cGt	249
1	56526211	T	C	SNP	Het	18.89	gene-LOC123332818	LOC123332818		rna-XM_044939900.2	exon-XM_044939900.2-1	1	NON_SYNONYMOUS_CODING	F/L	Ttc/Ctc	389
1	56527037	T	C	SNP	Het	5.24	gene-LOC123332818	LOC123332818		rna-XM_044939900.2	exon-XM_044939900.2-1	1	NON_SYNONYMOUS_CODING	V/A	gTt/gCt	664
1	61587267	G	C	SNP	Het	23.45	gene-LOC102415244	LOC102415244		rna-XM_044940319.2	exon-XM_044940319.2-2	2	NON_SYNONYMOUS_CODING	R/T	aGa/aCa	80
1	63231579	A	G	SNP	Hom	22.98	Gene_gene-LOC123465607	Gene_gene-LOC123465607		gene-LOC123465607	id-LOC123465607	4	NON_SYNONYMOUS_CODING	M/T	aTg/aCg	536
1	63231793	T	G	SNP	Hom	21.38	Gene_gene-LOC123465607	Gene_gene-LOC123465607		gene-LOC123465607	id-LOC123465607	4	NON_SYNONYMOUS_CODING	T/P	Aca/Cca	465
1	63232384	A	C	SNP	Hom	23.59	Gene_gene-LOC123465607	Gene_gene-LOC123465607		gene-LOC123465607	id-LOC123465607	4	NON_SYNONYMOUS_CODING	L/V	Tta/Gta	268
1	63233050	A	T	SNP	Hom	23.89	Gene_gene-LOC123465607	Gene_gene-LOC123465607		gene-LOC123465607	id-LOC123465607-2	3	NON_SYNONYMOUS_CODING	C/S	Tgt/Agt	141
1	63233086	T	C	SNP	Hom	24.78	Gene_gene-LOC123465607	Gene_gene-LOC123465607		gene-LOC123465607	id-LOC123465607-2	3	NON_SYNONYMOUS_CODING	S/G	Agc/Ggc	129
1	63233109	G	T	SNP	Hom	23.56	Gene_gene-LOC123465607	Gene_gene-LOC123465607		gene-LOC123465607	id-LOC123465607-2	3	NON_SYNONYMOUS_CODING	S/Y	tCt/tAt	121
1	63233127	G	A	SNP	Hom	31.01	Gene_gene-LOC123465607	Gene_gene-LOC123465607		gene-LOC123465607	id-LOC123465607-2	3	NON_SYNONYMOUS_CODING	P/L	cCa/cTa	115
1	63233128	G	A	SNP	Hom	24.7	Gene_gene-LOC123465607	Gene_gene-LOC123465607		gene-LOC123465607	id-LOC123465607-2	3	NON_SYNONYMOUS_CODING	P/S	Cca/Tca	115
1	68088447	A	G	SNP	Hom	20.16	gene-LOC102392421	LOC102392421		rna-XM_025282350.3	exon-XM_025282350.3-4	4	NON_SYNONYMOUS_CODING	V/A	gTt/gCt	120
1	68088447	A	G	SNP	Hom	20.16	gene-LOC102392421	LOC102392421		rna-XM_025282361.3	exon-XM_025282361.3-4	4	NON_SYNONYMOUS_CODING	V/A	gTt/gCt	120
1	68088447	A	G	SNP	Hom	20.16	gene-LOC102392421	LOC102392421		rna-XM_025282357.3	exon-XM_025282357.3-3	3	NON_SYNONYMOUS_CODING	V/A	gTt/gCt	80
1	68217941	G	A	SNP	Het	24.94	gene-LIPI	LIPI		rna-XM_044942074.2	exon-XM_044942074.2-8	8	NON_SYNONYMOUS_CODING	R/K	aGg/aAg	299
1	68217941	G	A	SNP	Het	24.94	gene-LIPI	LIPI		rna-XM_044942007.2	exon-XM_044942007.2-9	9	NON_SYNONYMOUS_CODING	R/K	aGg/aAg	328
1	68217941	G	A	SNP	Het	24.94	gene-LIPI	LIPI		rna-XM_025282377.3	exon-XM_025282377.3-8	8	NON_SYNONYMOUS_CODING	R/K	aGg/aAg	334
1	68217941	G	A	SNP	Het	24.94	gene-LIPI	LIPI		rna-XM_044942034.2	exon-XM_044942034.2-7	7	NON_SYNONYMOUS_CODING	R/K	aGg/aAg	304
1	68419942	C	A	SNP	Het	25.76	Gene_rna-XR_006549993.2	exon-XR_006549993.2-1		rna-XR_006549993.2	exon-XR_006549993.2-3	3	NON_SYNONYMOUS_CODING	L/M	Ctg/Atg	136
1	69931529	T	C	SNP	Hom	20.95	Gene_rna-XR_006550005.1	exon-XR_006550005.1-1		rna-XR_006550005.1	exon-XR_006550005.1-1	1	NON_SYNONYMOUS_CODING	L/P	cTt/cCt	11
1	69931615	G	A	SNP	Het	15.45	Gene_rna-XR_006550005.1	exon-XR_006550005.1-1		rna-XR_006550005.1	exon-XR_006550005.1-1	1	NON_SYNONYMOUS_CODING	E/K	Gag/Aag	40
1	69931619	C	A	SNP	Hom	25.19	Gene_rna-XR_006550005.1	exon-XR_006550005.1-1		rna-XR_006550005.1	exon-XR_006550005.1-1	1	NON_SYNONYMOUS_CODING	P/H	cCt/cAt	41
1	69931625	T	C	SNP	Hom	23.55	Gene_rna-XR_006550005.1	exon-XR_006550005.1-1		rna-XR_006550005.1	exon-XR_006550005.1-1	1	NON_SYNONYMOUS_CODING	F/S	tTc/tCc	43
1	69931627	G	A	SNP	Het	22.8	Gene_rna-XR_006550005.1	exon-XR_006550005.1-1		rna-XR_006550005.1	exon-XR_006550005.1-1	1	NON_SYNONYMOUS_CODING	V/I	Gtt/Att	44
1	69931713	G	T	SNP	Hom	26.68	Gene_rna-XR_006550005.1	exon-XR_006550005.1-1		rna-XR_006550005.1	exon-XR_006550005.1-1	1	NON_SYNONYMOUS_CODING	L/F	ttG/ttT	72
1	69933639	G	A	SNP	Het	20.69	Gene_rna-XR_006550005.1	exon-XR_006550005.1-1		rna-XR_006550005.1	exon-XR_006550005.1-2	2	NON_SYNONYMOUS_CODING	A/T	Gcc/Acc	179
1	69933687	G	T	SNP	Het	20.8	Gene_rna-XR_006550005.1	exon-XR_006550005.1-1		rna-XR_006550005.1	exon-XR_006550005.1-2	2	NON_SYNONYMOUS_CODING	D/Y	Gat/Tat	195
1	69934509	G	A	SNP	Het	23.85	Gene_rna-XR_006550005.1	exon-XR_006550005.1-1		rna-XR_006550005.1	exon-XR_006550005.1-2	2	NON_SYNONYMOUS_CODING	E/K	Gaa/Aaa	469
1	69934583	C	A	SNP	Het	20.79	Gene_rna-XR_006550005.1	exon-XR_006550005.1-1		rna-XR_006550005.1	exon-XR_006550005.1-2	2	NON_SYNONYMOUS_CODING	S/R	agC/agA	493
1	69934609	G	A	SNP	Het	21.43	Gene_rna-XR_006550005.1	exon-XR_006550005.1-1		rna-XR_006550005.1	exon-XR_006550005.1-2	2	NON_SYNONYMOUS_CODING	S/N	aGc/aAc	502
1	69934658	G	T	SNP	Het	19.6	Gene_rna-XR_006550005.1	exon-XR_006550005.1-1		rna-XR_006550005.1	exon-XR_006550005.1-2	2	NON_SYNONYMOUS_CODING	M/I	atG/atT	518
1	69935128	T	C	SNP	Het	22.87	Gene_rna-XR_006550005.1	exon-XR_006550005.1-1		rna-XR_006550005.1	exon-XR_006550005.1-2	2	NON_SYNONYMOUS_CODING	L/P	cTa/cCa	675
1	69935195	C	G	SNP	Het	22.17	Gene_rna-XR_006550005.1	exon-XR_006550005.1-1		rna-XR_006550005.1	exon-XR_006550005.1-2	2	NON_SYNONYMOUS_CODING	H/Q	caC/caG	697
1	69935206	G	A	SNP	Het	19.97	Gene_rna-XR_006550005.1	exon-XR_006550005.1-1		rna-XR_006550005.1	exon-XR_006550005.1-2	2	NON_SYNONYMOUS_CODING	R/Q	cGg/cAg	701
1	69935281	A	G	SNP	Hom	23.79	Gene_rna-XR_006550005.1	exon-XR_006550005.1-1		rna-XR_006550005.1	exon-XR_006550005.1-2	2	NON_SYNONYMOUS_CODING	Y/C	tAt/tGt	726
1	69935367	C	T	SNP	Het	24.95	Gene_rna-XR_006550005.1	exon-XR_006550005.1-1		rna-XR_006550005.1	exon-XR_006550005.1-2	2	NON_SYNONYMOUS_CODING	P/S	Cct/Tct	755
1	69935425	C	T	SNP	Het	26.11	Gene_rna-XR_006550005.1	exon-XR_006550005.1-1		rna-XR_006550005.1	exon-XR_006550005.1-2	2	NON_SYNONYMOUS_CODING	T/I	aCa/aTa	774
1	69935520	G	A	SNP	Het	23.4	Gene_rna-XR_006550005.1	exon-XR_006550005.1-1		rna-XR_006550005.1	exon-XR_006550005.1-2	2	NON_SYNONYMOUS_CODING	A/T	Gct/Act	806
1	69935806	G	A	SNP	Het	22.45	Gene_rna-XR_006550005.1	exon-XR_006550005.1-1		rna-XR_006550005.1	exon-XR_006550005.1-2	2	NON_SYNONYMOUS_CODING	R/H	cGc/cAc	901
1	69935872	G	A	SNP	Het	21	Gene_rna-XR_006550005.1	exon-XR_006550005.1-1		rna-XR_006550005.1	exon-XR_006550005.1-2	2	NON_SYNONYMOUS_CODING	R/H	cGt/cAt	923
1	69935880	G	A	SNP	Het	23.46	Gene_rna-XR_006550005.1	exon-XR_006550005.1-1		rna-XR_006550005.1	exon-XR_006550005.1-2	2	NON_SYNONYMOUS_CODING	E/K	Gag/Aag	926
1	69935898	A	G	SNP	Het	24.67	Gene_rna-XR_006550005.1	exon-XR_006550005.1-1		rna-XR_006550005.1	exon-XR_006550005.1-2	2	NON_SYNONYMOUS_CODING	S/G	Agt/Ggt	932
1	69935907	C	T	SNP	Hom	22.81	Gene_rna-XR_006550005.1	exon-XR_006550005.1-1		rna-XR_006550005.1	exon-XR_006550005.1-2	2	NON_SYNONYMOUS_CODING	R/C	Cgt/Tgt	935
1	69936262	T	C	SNP	Het	24	Gene_rna-XR_006550005.1	exon-XR_006550005.1-1		rna-XR_006550005.1	exon-XR_006550005.1-2	2	NON_SYNONYMOUS_CODING	V/A	gTt/gCt	1053
1	69936451	C	A	SNP	Het	22.3	Gene_rna-XR_006550005.1	exon-XR_006550005.1-1		rna-XR_006550005.1	exon-XR_006550005.1-2	2	NON_SYNONYMOUS_CODING	A/D	gCc/gAc	1116
1	69936502	C	T	SNP	Het	18.65	Gene_rna-XR_006550005.1	exon-XR_006550005.1-1		rna-XR_006550005.1	exon-XR_006550005.1-2	2	NON_SYNONYMOUS_CODING	S/L	tCg/tTg	1133
1	69936758	C	G	SNP	Het	19.63	Gene_rna-XR_006550005.1	exon-XR_006550005.1-1		rna-XR_006550005.1	exon-XR_006550005.1-2	2	NON_SYNONYMOUS_CODING	C/W	tgC/tgG	1218
1	69936946	G	A	SNP	Hom	24.39	Gene_rna-XR_006550005.1	exon-XR_006550005.1-1		rna-XR_006550005.1	exon-XR_006550005.1-2	2	NON_SYNONYMOUS_CODING	R/Q	cGg/cAg	1281
1	69937153	G	T	SNP	Het	21.64	Gene_rna-XR_006550005.1	exon-XR_006550005.1-1		rna-XR_006550005.1	exon-XR_006550005.1-2	2	NON_SYNONYMOUS_CODING	W/L	tGg/tTg	1350
1	69937470	T	C	SNP	Het	19.94	Gene_rna-XR_006550005.1	exon-XR_006550005.1-1		rna-XR_006550005.1	exon-XR_006550005.1-2	2	NON_SYNONYMOUS_CODING	S/P	Tcc/Ccc	1456
1	69937495	T	C	SNP	Het	21.39	Gene_rna-XR_006550005.1	exon-XR_006550005.1-1		rna-XR_006550005.1	exon-XR_006550005.1-2	2	NON_SYNONYMOUS_CODING	L/P	cTg/cCg	1464
1	76883785	G	T	SNP	Het	16.93	gene-LOC123465609	LOC123465609		rna-XM_045165163.1	exon-XM_045165163.1-1	1	NON_SYNONYMOUS_CODING	R/S	Cgc/Agc	320
1	76883790	G	A	SNP	Het	16.24	gene-LOC123465609	LOC123465609		rna-XM_045165163.1	exon-XM_045165163.1-1	1	NON_SYNONYMOUS_CODING	P/L	cCg/cTg	318
1	76883919	A	C	SNP	Het	10.21	gene-LOC123465609	LOC123465609		rna-XM_045165163.1	exon-XM_045165163.1-1	1	NON_SYNONYMOUS_CODING	L/R	cTc/cGc	275
1	76883961	C	G	SNP	Het	16.39	gene-LOC123465609	LOC123465609		rna-XM_045165163.1	exon-XM_045165163.1-1	1	NON_SYNONYMOUS_CODING	R/P	cGg/cCg	261
1	76884169	C	T	SNP	Hom	9.85	gene-LOC123465609	LOC123465609		rna-XM_045165163.1	exon-XM_045165163.1-1	1	NON_SYNONYMOUS_CODING	V/I	Gtc/Atc	192
1	76884201	G	A	SNP	Hom	2.71	gene-LOC123465609	LOC123465609		rna-XM_045165163.1	exon-XM_045165163.1-1	1	NON_SYNONYMOUS_CODING	A/V	gCg/gTg	181
1	76884202	C	T	SNP	Het	5.76	gene-LOC123465609	LOC123465609		rna-XM_045165163.1	exon-XM_045165163.1-1	1	NON_SYNONYMOUS_CODING	A/T	Gcg/Acg	181
1	76884204	G	A	SNP	Het	12.68	gene-LOC123465609	LOC123465609		rna-XM_045165163.1	exon-XM_045165163.1-1	1	NON_SYNONYMOUS_CODING	A/V	gCc/gTc	180
1	76884504	A	C	SNP	Het	13.54	gene-LOC123465609	LOC123465609		rna-XM_045165163.1	exon-XM_045165163.1-1	1	NON_SYNONYMOUS_CODING	L/R	cTg/cGg	80
1	76884621	A	G	SNP	Het	13.18	gene-LOC123465609	LOC123465609		rna-XM_045165163.1	exon-XM_045165163.1-1	1	NON_SYNONYMOUS_CODING	V/A	gTc/gCc	41
1	80306042	A	T	SNP	Het	20.07	gene-VGLL3	VGLL3		rna-XM_006046313.4	exon-XM_006046313.4-3	3	NON_SYNONYMOUS_CODING	L/M	Ttg/Atg	229
1	80306090	T	G	SNP	Het	24.46	gene-VGLL3	VGLL3		rna-XM_006046313.4	exon-XM_006046313.4-3	3	NON_SYNONYMOUS_CODING	M/L	Atg/Ctg	213
1	81838572	G	A	SNP	Het	20.18	gene-LOC123332971	LOC123332971		rna-XM_044940545.1	exon-XM_044940545.1-1	1	NON_SYNONYMOUS_CODING	R/K	aGg/aAg	378
1	83295110	C	T	SNP	Het	22.61	Gene_rna-XR_006641018.1	exon-XR_006641018.1-1		rna-XR_006641018.1	exon-XR_006641018.1-3	3	NON_SYNONYMOUS_CODING	G/E	gGa/gAa	195
1	83295252	C	T	SNP	Hom	22.22	Gene_rna-XR_006641018.1	exon-XR_006641018.1-1		rna-XR_006641018.1	exon-XR_006641018.1-3	3	NON_SYNONYMOUS_CODING	V/I	Gta/Ata	148
1	83295294	C	A	SNP	Het	17.54	Gene_rna-XR_006641018.1	exon-XR_006641018.1-1		rna-XR_006641018.1	exon-XR_006641018.1-3	3	NON_SYNONYMOUS_CODING	G/C	Ggc/Tgc	134
1	83295299	G	A	SNP	Het	17.28	Gene_rna-XR_006641018.1	exon-XR_006641018.1-1		rna-XR_006641018.1	exon-XR_006641018.1-3	3	NON_SYNONYMOUS_CODING	S/L	tCg/tTg	132
1	83295308	C	T	SNP	Het	17.6	Gene_rna-XR_006641018.1	exon-XR_006641018.1-1		rna-XR_006641018.1	exon-XR_006641018.1-3	3	NON_SYNONYMOUS_CODING	R/Q	cGg/cAg	129
1	83295335	G	A	SNP	Het	22.37	Gene_rna-XR_006641018.1	exon-XR_006641018.1-1		rna-XR_006641018.1	exon-XR_006641018.1-3	3	NON_SYNONYMOUS_CODING	T/I	aCa/aTa	120
1	83295350	T	C	SNP	Het	17.26	Gene_rna-XR_006641018.1	exon-XR_006641018.1-1		rna-XR_006641018.1	exon-XR_006641018.1-3	3	NON_SYNONYMOUS_CODING	K/R	aAg/aGg	115
1	83295360	T	G	SNP	Het	19.21	Gene_rna-XR_006641018.1	exon-XR_006641018.1-1		rna-XR_006641018.1	exon-XR_006641018.1-3	3	NON_SYNONYMOUS_CODING	K/Q	Aaa/Caa	112
1	83295378	A	C	SNP	Het	21.73	Gene_rna-XR_006641018.1	exon-XR_006641018.1-1		rna-XR_006641018.1	exon-XR_006641018.1-3	3	NON_SYNONYMOUS_CODING	S/A	Tca/Gca	106
1	83295446	A	C	SNP	Het	19.58	Gene_rna-XR_006641018.1	exon-XR_006641018.1-1		rna-XR_006641018.1	exon-XR_006641018.1-3	3	NON_SYNONYMOUS_CODING	L/R	cTc/cGc	83
1	85984121	C	T	SNP	Hom	23.37	gene-TRNAW-CCA-7	TRNAW-CCA		rna-TRNAW-CCA-7	exon-TRNAW-CCA-7-1	1	NON_SYNONYMOUS_CODING	R/H	cGt/cAt	9
1	86328413	T	C	SNP	Het	21.7	gene-EPHA6	EPHA6		rna-XM_025282417.3	exon-XM_025282417.3-1	1	NON_SYNONYMOUS_CODING	C/R	Tgc/Cgc	76
1	86949466	C	T	SNP	Het	16.32	gene-LOC112587392	LOC112587392		rna-XR_006639617.1	exon-XR_006639617.1-1	1	NON_SYNONYMOUS_CODING	R/K	aGg/aAg	26
1	86949524	G	C	SNP	Hom	20.85	gene-LOC112587392	LOC112587392		rna-XR_006639617.1	exon-XR_006639617.1-1	1	NON_SYNONYMOUS_CODING	H/D	Cac/Gac	7
1	87493834	A	G	SNP	Het	20.8	gene-CRYBG3	CRYBG3		rna-XM_006074556.4	exon-XM_006074556.4-4	4	NON_SYNONYMOUS_CODING	M/V	Atg/Gtg	272
1	87493834	A	G	SNP	Het	20.8	gene-CRYBG3	CRYBG3		rna-XM_044940690.2	exon-XM_044940690.2-4	4	NON_SYNONYMOUS_CODING	M/V	Atg/Gtg	272
1	87493834	A	G	SNP	Het	20.8	gene-CRYBG3	CRYBG3		rna-XM_044940695.2	exon-XM_044940695.2-4	4	NON_SYNONYMOUS_CODING	M/V	Atg/Gtg	272
1	87494069	G	C	SNP	Het	20.77	gene-CRYBG3	CRYBG3		rna-XM_006074556.4	exon-XM_006074556.4-4	4	NON_SYNONYMOUS_CODING	C/S	tGc/tCc	350
1	87494069	G	C	SNP	Het	20.77	gene-CRYBG3	CRYBG3		rna-XM_044940690.2	exon-XM_044940690.2-4	4	NON_SYNONYMOUS_CODING	C/S	tGc/tCc	350
1	87494069	G	C	SNP	Het	20.77	gene-CRYBG3	CRYBG3		rna-XM_044940695.2	exon-XM_044940695.2-4	4	NON_SYNONYMOUS_CODING	C/S	tGc/tCc	350
1	87494163	G	T	SNP	Het	20.33	gene-CRYBG3	CRYBG3		rna-XM_006074556.4	exon-XM_006074556.4-4	4	NON_SYNONYMOUS_CODING	L/F	ttG/ttT	381
1	87494163	G	T	SNP	Het	20.33	gene-CRYBG3	CRYBG3		rna-XM_044940690.2	exon-XM_044940690.2-4	4	NON_SYNONYMOUS_CODING	L/F	ttG/ttT	381
1	87494163	G	T	SNP	Het	20.33	gene-CRYBG3	CRYBG3		rna-XM_044940695.2	exon-XM_044940695.2-4	4	NON_SYNONYMOUS_CODING	L/F	ttG/ttT	381
1	87494240	G	A	SNP	Het	20.23	gene-CRYBG3	CRYBG3		rna-XM_006074556.4	exon-XM_006074556.4-4	4	NON_SYNONYMOUS_CODING	R/Q	cGa/cAa	407
1	87494240	G	A	SNP	Het	20.23	gene-CRYBG3	CRYBG3		rna-XM_044940690.2	exon-XM_044940690.2-4	4	NON_SYNONYMOUS_CODING	R/Q	cGa/cAa	407
1	87494240	G	A	SNP	Het	20.23	gene-CRYBG3	CRYBG3		rna-XM_044940695.2	exon-XM_044940695.2-4	4	NON_SYNONYMOUS_CODING	R/Q	cGa/cAa	407
1	87494516	G	A	SNP	Het	19.91	gene-CRYBG3	CRYBG3		rna-XM_006074556.4	exon-XM_006074556.4-4	4	NON_SYNONYMOUS_CODING	S/N	aGt/aAt	499
1	87494516	G	A	SNP	Het	19.91	gene-CRYBG3	CRYBG3		rna-XM_044940690.2	exon-XM_044940690.2-4	4	NON_SYNONYMOUS_CODING	S/N	aGt/aAt	499
1	87494516	G	A	SNP	Het	19.91	gene-CRYBG3	CRYBG3		rna-XM_044940695.2	exon-XM_044940695.2-4	4	NON_SYNONYMOUS_CODING	S/N	aGt/aAt	499
1	87494653	A	T	SNP	Het	20.52	gene-CRYBG3	CRYBG3		rna-XM_006074556.4	exon-XM_006074556.4-4	4	NON_SYNONYMOUS_CODING	T/S	Aca/Tca	545
1	87494653	A	T	SNP	Het	20.52	gene-CRYBG3	CRYBG3		rna-XM_044940690.2	exon-XM_044940690.2-4	4	NON_SYNONYMOUS_CODING	T/S	Aca/Tca	545
1	87494653	A	T	SNP	Het	20.52	gene-CRYBG3	CRYBG3		rna-XM_044940695.2	exon-XM_044940695.2-4	4	NON_SYNONYMOUS_CODING	T/S	Aca/Tca	545
1	87496554	G	C	SNP	Het	19.99	gene-CRYBG3	CRYBG3		rna-XM_006074556.4	exon-XM_006074556.4-4	4	NON_SYNONYMOUS_CODING	K/N	aaG/aaC	1178
1	87496554	G	C	SNP	Het	19.99	gene-CRYBG3	CRYBG3		rna-XM_044940690.2	exon-XM_044940690.2-4	4	NON_SYNONYMOUS_CODING	K/N	aaG/aaC	1178
1	87496554	G	C	SNP	Het	19.99	gene-CRYBG3	CRYBG3		rna-XM_044940695.2	exon-XM_044940695.2-4	4	NON_SYNONYMOUS_CODING	K/N	aaG/aaC	1178
1	87497444	A	G	SNP	Het	19.54	gene-CRYBG3	CRYBG3		rna-XM_006074556.4	exon-XM_006074556.4-4	4	NON_SYNONYMOUS_CODING	D/G	gAt/gGt	1475
1	87497444	A	G	SNP	Het	19.54	gene-CRYBG3	CRYBG3		rna-XM_044940690.2	exon-XM_044940690.2-4	4	NON_SYNONYMOUS_CODING	D/G	gAt/gGt	1475
1	87497444	A	G	SNP	Het	19.54	gene-CRYBG3	CRYBG3		rna-XM_044940695.2	exon-XM_044940695.2-4	4	NON_SYNONYMOUS_CODING	D/G	gAt/gGt	1475
1	87585666	T	C	SNP	Het	24.27	gene-RIOX2	RIOX2		rna-XM_006074553.4	exon-XM_006074553.4-2	2	NON_SYNONYMOUS_CODING	N/S	aAt/aGt	88
1	87585666	T	C	SNP	Het	24.27	gene-RIOX2	RIOX2		rna-XM_006074555.3	exon-XM_006074555.3-1	1	NON_SYNONYMOUS_CODING	N/S	aAt/aGt	88
1	87585666	T	C	SNP	Het	24.27	gene-RIOX2	RIOX2		rna-XM_044940727.1	exon-XM_044940727.1-1	1	NON_SYNONYMOUS_CODING	N/S	aAt/aGt	88
1	87585666	T	C	SNP	Het	24.27	gene-RIOX2	RIOX2		rna-XM_045165185.1	exon-XM_045165185.1-2	2	NON_SYNONYMOUS_CODING	N/S	aAt/aGt	88
1	87585666	T	C	SNP	Het	24.27	gene-RIOX2	RIOX2		rna-XM_025282455.3	exon-XM_025282455.3-2	2	NON_SYNONYMOUS_CODING	N/S	aAt/aGt	88
1	87712286	T	G	SNP	Hom	21.37	Gene_gene-LOC102400951	Gene_gene-LOC102400951		gene-LOC102400951	id-LOC102400951-2	2	NON_SYNONYMOUS_CODING	L/R	cTc/cGc	40
1	87712412	T	C	SNP	Hom	22.64	Gene_gene-LOC102400951	Gene_gene-LOC102400951		gene-LOC102400951	id-LOC102400951-2	2	NON_SYNONYMOUS_CODING	I/T	aTt/aCt	82
1	87712646	T	C	SNP	Hom	22.67	Gene_gene-LOC102400951	Gene_gene-LOC102400951		gene-LOC102400951	id-LOC102400951-2	2	NON_SYNONYMOUS_CODING	I/T	aTa/aCa	160
1	87712895	A	G	SNP	Hom	23.1	Gene_gene-LOC102400951	Gene_gene-LOC102400951		gene-LOC102400951	id-LOC102400951-2	2	NON_SYNONYMOUS_CODING	H/R	cAt/cGt	243
1	87712957	G	A	SNP	Hom	110	Gene_gene-LOC102400951	Gene_gene-LOC102400951		gene-LOC102400951	id-LOC102400951-2	2	NON_SYNONYMOUS_CODING	V/I	Gtc/Atc	264
1	87712970	T	C	SNP	Hom	24.95	Gene_gene-LOC102400951	Gene_gene-LOC102400951		gene-LOC102400951	id-LOC102400951-2	2	NON_SYNONYMOUS_CODING	V/A	gTc/gCc	268
1	87712993	G	T	SNP	Hom	20.67	Gene_gene-LOC102400951	Gene_gene-LOC102400951		gene-LOC102400951	id-LOC102400951-2	2	NON_SYNONYMOUS_CODING	G/C	Ggt/Tgt	276
1	87713093	T	G	SNP	Hom	21.13	Gene_gene-LOC102400951	Gene_gene-LOC102400951		gene-LOC102400951	id-LOC102400951-2	2	NON_SYNONYMOUS_CODING	I/R	aTa/aGa	309
1	88220569	A	T	SNP	Hom	19.89	gene-GPR15	GPR15		rna-XM_006047804.4	exon-XM_006047804.4-1	1	NON_SYNONYMOUS_CODING	T/S	Aca/Tca	36
1	88277627	T	C	SNP	Het	22.89	gene-CPOX	CPOX		rna-XM_006047803.4	exon-XM_006047803.4-4	4	NON_SYNONYMOUS_CODING	R/G	Agg/Ggg	293
1	88821420	C	T	SNP	Hom	22.31	Gene_gene-LOC102398962	Gene_gene-LOC102398962		gene-LOC102398962	id-LOC102398962	1	NON_SYNONYMOUS_CODING	T/M	aCg/aTg	137
1	88886674	C	T	SNP	Het	21.99	Gene_rna-XR_006550329.2	exon-XR_006550329.2-1		rna-XR_006550329.2	exon-XR_006550329.2-3	3	NON_SYNONYMOUS_CODING	A/T	Gcg/Acg	727
1	88887228	C	A	SNP	Hom	23.01	Gene_rna-XR_006550329.2	exon-XR_006550329.2-1		rna-XR_006550329.2	exon-XR_006550329.2-3	3	NON_SYNONYMOUS_CODING	W/L	tGg/tTg	542
1	88887244	G	A	SNP	Hom	20.65	Gene_rna-XR_006550329.2	exon-XR_006550329.2-1		rna-XR_006550329.2	exon-XR_006550329.2-3	3	NON_SYNONYMOUS_CODING	P/S	Cct/Tct	537
1	88887855	C	T	SNP	Hom	29.6	Gene_rna-XR_006550329.2	exon-XR_006550329.2-1		rna-XR_006550329.2	exon-XR_006550329.2-3	3	NON_SYNONYMOUS_CODING	R/K	aGa/aAa	333
1	88887855	C	T	SNP	Hom	29.6	Gene_rna-XR_006550327.2	exon-XR_006550327.2-1		rna-XR_006550327.2	exon-XR_006550327.2-2	2	NON_SYNONYMOUS_CODING	R/K	aGa/aAa	349
1	88887871	A	G	SNP	Hom	20.99	Gene_rna-XR_006550329.2	exon-XR_006550329.2-1		rna-XR_006550329.2	exon-XR_006550329.2-3	3	NON_SYNONYMOUS_CODING	F/L	Ttc/Ctc	328
1	88887871	A	G	SNP	Hom	20.99	Gene_rna-XR_006550327.2	exon-XR_006550327.2-1		rna-XR_006550327.2	exon-XR_006550327.2-2	2	NON_SYNONYMOUS_CODING	F/L	Ttc/Ctc	344
1	88887987	C	A	SNP	Hom	36.17	Gene_rna-XR_006550329.2	exon-XR_006550329.2-1		rna-XR_006550329.2	exon-XR_006550329.2-3	3	NON_SYNONYMOUS_CODING	R/L	cGg/cTg	289
1	88887987	C	A	SNP	Hom	36.17	Gene_rna-XR_006550327.2	exon-XR_006550327.2-1		rna-XR_006550327.2	exon-XR_006550327.2-2	2	NON_SYNONYMOUS_CODING	R/L	cGg/cTg	305
1	89796507	A	G	SNP	Hom	30.53	gene-CMSS1	CMSS1		rna-XM_025282546.3	exon-XM_025282546.3-2	2	NON_SYNONYMOUS_CODING	I/V	Ata/Gta	72
1	90008971	T	G	SNP	Het	20.78	Gene_rna-XR_006550348.2	exon-XR_006550348.2-1		rna-XR_006550348.2	exon-XR_006550348.2-1	1	NON_SYNONYMOUS_CODING	N/K	aaT/aaG	20
1	90009017	A	G	SNP	Het	10.36	Gene_rna-XR_006550348.2	exon-XR_006550348.2-1		rna-XR_006550348.2	exon-XR_006550348.2-1	1	NON_SYNONYMOUS_CODING	R/G	Aga/Gga	36
1	90009020	G	A	SNP	Het	11.44	Gene_rna-XR_006550348.2	exon-XR_006550348.2-1		rna-XR_006550348.2	exon-XR_006550348.2-1	1	NON_SYNONYMOUS_CODING	D/N	Gac/Aac	37
1	90009031	A	C	SNP	Het	7.64	Gene_rna-XR_006550348.2	exon-XR_006550348.2-1		rna-XR_006550348.2	exon-XR_006550348.2-1	1	NON_SYNONYMOUS_CODING	E/D	gaA/gaC	40
1	90025353	A	G	SNP	Het	7.71	Gene_rna-XR_006550348.2	exon-XR_006550348.2-1		rna-XR_006550348.2	exon-XR_006550348.2-9	9	NON_SYNONYMOUS_CODING	R/G	Agg/Ggg	288
1	90119967	T	A	SNP	Hom	24.54	gene-LNP1	LNP1		rna-XM_006058739.4	exon-XM_006058739.4-5	5	NON_SYNONYMOUS_CODING	H/Q	caT/caA	83
1	90119967	T	A	SNP	Hom	24.54	gene-LNP1	LNP1		rna-XM_006058735.4	exon-XM_006058735.4-3	3	NON_SYNONYMOUS_CODING	H/Q	caT/caA	83
1	90119967	T	A	SNP	Hom	24.54	gene-LNP1	LNP1		rna-XM_006058737.4	exon-XM_006058737.4-3	3	NON_SYNONYMOUS_CODING	H/Q	caT/caA	83
1	90119967	T	A	SNP	Hom	24.54	gene-LNP1	LNP1		rna-XM_025282595.3	exon-XM_025282595.3-5	5	NON_SYNONYMOUS_CODING	H/Q	caT/caA	89
1	90119967	T	A	SNP	Hom	24.54	gene-LNP1	LNP1		rna-XM_025282629.3	exon-XM_025282629.3-4	4	NON_SYNONYMOUS_CODING	H/Q	caT/caA	83
1	90119967	T	A	SNP	Hom	24.54	gene-LNP1	LNP1		rna-XM_044940961.2	exon-XM_044940961.2-5	5	NON_SYNONYMOUS_CODING	H/Q	caT/caA	89
1	90119967	T	A	SNP	Hom	24.54	gene-LNP1	LNP1		rna-XM_025282605.3	exon-XM_025282605.3-5	5	NON_SYNONYMOUS_CODING	H/Q	caT/caA	89
1	90119967	T	A	SNP	Hom	24.54	gene-LNP1	LNP1		rna-XM_006058741.4	exon-XM_006058741.4-3	3	NON_SYNONYMOUS_CODING	H/Q	caT/caA	83
1	90119967	T	A	SNP	Hom	24.54	gene-LNP1	LNP1		rna-XM_006058740.4	exon-XM_006058740.4-4	4	NON_SYNONYMOUS_CODING	H/Q	caT/caA	83
1	90415033	T	C	SNP	Hom	21.52	gene-ADGRG7	ADGRG7		rna-XM_006058746.4	exon-XM_006058746.4-1	1	NON_SYNONYMOUS_CODING	L/S	tTg/tCg	25
1	90415033	T	C	SNP	Hom	21.52	gene-ADGRG7	ADGRG7		rna-XM_044940995.2	exon-XM_044940995.2-1	1	NON_SYNONYMOUS_CODING	L/S	tTg/tCg	25
1	90569509	G	A	SNP	Hom	21.15	gene-LOC102400543	LOC102400543		rna-XM_044941197.2	exon-XM_044941197.2-45	45	NON_SYNONYMOUS_CODING	S/L	tCg/tTg	1128
1	90569509	G	A	SNP	Hom	21.15	gene-LOC102400543	LOC102400543		rna-XM_044941151.2	exon-XM_044941151.2-47	47	NON_SYNONYMOUS_CODING	S/L	tCg/tTg	1169
1	90569509	G	A	SNP	Hom	21.15	gene-LOC102400543	LOC102400543		rna-XM_044941123.2	exon-XM_044941123.2-49	49	NON_SYNONYMOUS_CODING	S/L	tCg/tTg	1216
1	90569509	G	A	SNP	Hom	21.15	gene-LOC102400543	LOC102400543		rna-XM_044941100.2	exon-XM_044941100.2-50	50	NON_SYNONYMOUS_CODING	S/L	tCg/tTg	1240
1	90569509	G	A	SNP	Hom	21.15	gene-LOC102400543	LOC102400543		rna-XM_044941061.2	exon-XM_044941061.2-50	50	NON_SYNONYMOUS_CODING	S/L	tCg/tTg	1250
1	90569509	G	A	SNP	Hom	21.15	gene-LOC102400543	LOC102400543		rna-XM_044941140.2	exon-XM_044941140.2-48	48	NON_SYNONYMOUS_CODING	S/L	tCg/tTg	1194
1	90569509	G	A	SNP	Hom	21.15	gene-LOC102400543	LOC102400543		rna-XM_044941084.2	exon-XM_044941084.2-50	50	NON_SYNONYMOUS_CODING	S/L	tCg/tTg	1241
1	90569509	G	A	SNP	Hom	21.15	gene-LOC102400543	LOC102400543		rna-XM_044941021.2	exon-XM_044941021.2-51	51	NON_SYNONYMOUS_CODING	S/L	tCg/tTg	1270
1	90569509	G	A	SNP	Hom	21.15	gene-LOC102400543	LOC102400543		rna-XM_044941025.2	exon-XM_044941025.2-51	51	NON_SYNONYMOUS_CODING	S/L	tCg/tTg	1268
1	90569509	G	A	SNP	Hom	21.15	gene-LOC102400543	LOC102400543		rna-XM_044941046.2	exon-XM_044941046.2-51	51	NON_SYNONYMOUS_CODING	S/L	tCg/tTg	1263
1	90569509	G	A	SNP	Hom	21.15	gene-LOC102400543	LOC102400543		rna-XM_044941015.2	exon-XM_044941015.2-51	51	NON_SYNONYMOUS_CODING	S/L	tCg/tTg	1274
1	90569509	G	A	SNP	Hom	21.15	gene-LOC102400543	LOC102400543		rna-XM_044941019.2	exon-XM_044941019.2-51	51	NON_SYNONYMOUS_CODING	S/L	tCg/tTg	1270
1	90569509	G	A	SNP	Hom	21.15	gene-LOC102400543	LOC102400543		rna-XM_044941161.2	exon-XM_044941161.2-46	46	NON_SYNONYMOUS_CODING	S/L	tCg/tTg	1144
1	90569509	G	A	SNP	Hom	21.15	gene-LOC102400543	LOC102400543		rna-XM_044941186.2	exon-XM_044941186.2-39	39	NON_SYNONYMOUS_CODING	S/L	tCg/tTg	1006
1	90569509	G	A	SNP	Hom	21.15	gene-LOC102400543	LOC102400543		rna-XM_044941117.2	exon-XM_044941117.2-49	49	NON_SYNONYMOUS_CODING	S/L	tCg/tTg	1219
1	90569509	G	A	SNP	Hom	21.15	gene-LOC102400543	LOC102400543		rna-XM_044941115.2	exon-XM_044941115.2-49	49	NON_SYNONYMOUS_CODING	S/L	tCg/tTg	1225
1	90569509	G	A	SNP	Hom	21.15	gene-LOC102400543	LOC102400543		rna-XM_044941091.2	exon-XM_044941091.2-50	50	NON_SYNONYMOUS_CODING	S/L	tCg/tTg	1241
1	90569509	G	A	SNP	Hom	21.15	gene-LOC102400543	LOC102400543		rna-XM_044941072.2	exon-XM_044941072.2-50	50	NON_SYNONYMOUS_CODING	S/L	tCg/tTg	1250
1	90569509	G	A	SNP	Hom	21.15	gene-LOC102400543	LOC102400543		rna-XM_044941130.2	exon-XM_044941130.2-48	48	NON_SYNONYMOUS_CODING	S/L	tCg/tTg	1201
1	90569509	G	A	SNP	Hom	21.15	gene-LOC102400543	LOC102400543		rna-XM_044941053.2	exon-XM_044941053.2-50	50	NON_SYNONYMOUS_CODING	S/L	tCg/tTg	1259
1	90569509	G	A	SNP	Hom	21.15	gene-LOC102400543	LOC102400543		rna-XM_044941030.2	exon-XM_044941030.2-51	51	NON_SYNONYMOUS_CODING	S/L	tCg/tTg	1266
1	90569509	G	A	SNP	Hom	21.15	gene-LOC102400543	LOC102400543		rna-XM_045165297.1	exon-XM_045165297.1-38	38	NON_SYNONYMOUS_CODING	S/L	tCg/tTg	975
1	90569509	G	A	SNP	Hom	21.15	gene-LOC102400543	LOC102400543		rna-XM_044941074.2	exon-XM_044941074.2-50	50	NON_SYNONYMOUS_CODING	S/L	tCg/tTg	1249
1	90569509	G	A	SNP	Hom	21.15	gene-LOC102400543	LOC102400543		rna-XM_044941057.2	exon-XM_044941057.2-50	50	NON_SYNONYMOUS_CODING	S/L	tCg/tTg	1254
1	90569509	G	A	SNP	Hom	21.15	gene-LOC102400543	LOC102400543		rna-XM_044941013.2	exon-XM_044941013.2-51	51	NON_SYNONYMOUS_CODING	S/L	tCg/tTg	1279
1	90569509	G	A	SNP	Hom	21.15	gene-LOC102400543	LOC102400543		rna-XM_045165299.1	exon-XM_045165299.1-36	36	NON_SYNONYMOUS_CODING	S/L	tCg/tTg	939
1	90569509	G	A	SNP	Hom	21.15	gene-LOC102400543	LOC102400543		rna-XM_044941007.2	exon-XM_044941007.2-52	52	NON_SYNONYMOUS_CODING	S/L	tCg/tTg	1290
1	90569509	G	A	SNP	Hom	21.15	gene-LOC102400543	LOC102400543		rna-XM_044941175.2	exon-XM_044941175.2-43	43	NON_SYNONYMOUS_CODING	S/L	tCg/tTg	1093
1	90569509	G	A	SNP	Hom	21.15	gene-LOC102400543	LOC102400543		rna-XM_044941179.2	exon-XM_044941179.2-43	43	NON_SYNONYMOUS_CODING	S/L	tCg/tTg	1092
1	90569509	G	A	SNP	Hom	21.15	gene-LOC102400543	LOC102400543		rna-XM_045165305.1	exon-XM_045165305.1-33	33	NON_SYNONYMOUS_CODING	S/L	tCg/tTg	865
1	90569509	G	A	SNP	Hom	21.15	gene-LOC102400543	LOC102400543		rna-XM_044941158.2	exon-XM_044941158.2-46	46	NON_SYNONYMOUS_CODING	S/L	tCg/tTg	1161
1	90569509	G	A	SNP	Hom	21.15	gene-LOC102400543	LOC102400543		rna-XM_044941145.2	exon-XM_044941145.2-47	47	NON_SYNONYMOUS_CODING	S/L	tCg/tTg	1181
1	90569509	G	A	SNP	Hom	21.15	gene-LOC102400543	LOC102400543		rna-XM_044941122.2	exon-XM_044941122.2-49	49	NON_SYNONYMOUS_CODING	S/L	tCg/tTg	1218
1	90569509	G	A	SNP	Hom	21.15	gene-LOC102400543	LOC102400543		rna-XM_044941141.2	exon-XM_044941141.2-47	47	NON_SYNONYMOUS_CODING	S/L	tCg/tTg	1181
1	90569509	G	A	SNP	Hom	21.15	gene-LOC102400543	LOC102400543		rna-XM_044941081.2	exon-XM_044941081.2-50	50	NON_SYNONYMOUS_CODING	S/L	tCg/tTg	1243
1	90569509	G	A	SNP	Hom	21.15	gene-LOC102400543	LOC102400543		rna-XM_044941020.2	exon-XM_044941020.2-51	51	NON_SYNONYMOUS_CODING	S/L	tCg/tTg	1270
1	90569509	G	A	SNP	Hom	21.15	gene-LOC102400543	LOC102400543		rna-XM_044941043.2	exon-XM_044941043.2-51	51	NON_SYNONYMOUS_CODING	S/L	tCg/tTg	1265
1	90569509	G	A	SNP	Hom	21.15	gene-LOC102400543	LOC102400543		rna-XM_044941066.2	exon-XM_044941066.2-50	50	NON_SYNONYMOUS_CODING	S/L	tCg/tTg	1250
1	90569509	G	A	SNP	Hom	21.15	gene-LOC102400543	LOC102400543		rna-XM_044941037.2	exon-XM_044941037.2-51	51	NON_SYNONYMOUS_CODING	S/L	tCg/tTg	1265
1	90569509	G	A	SNP	Hom	21.15	gene-LOC102400543	LOC102400543		rna-XM_044941016.2	exon-XM_044941016.2-51	51	NON_SYNONYMOUS_CODING	S/L	tCg/tTg	1273
1	90569509	G	A	SNP	Hom	21.15	gene-LOC102400543	LOC102400543		rna-XM_044941039.2	exon-XM_044941039.2-51	51	NON_SYNONYMOUS_CODING	S/L	tCg/tTg	1265
1	90569509	G	A	SNP	Hom	21.15	gene-LOC102400543	LOC102400543		rna-XM_044941181.2	exon-XM_044941181.2-43	43	NON_SYNONYMOUS_CODING	S/L	tCg/tTg	1070
1	90569509	G	A	SNP	Hom	21.15	gene-LOC102400543	LOC102400543		rna-XM_044941166.2	exon-XM_044941166.2-46	46	NON_SYNONYMOUS_CODING	S/L	tCg/tTg	1144
1	90569509	G	A	SNP	Hom	21.15	gene-LOC102400543	LOC102400543		rna-XM_044941189.2	exon-XM_044941189.2-38	38	NON_SYNONYMOUS_CODING	S/L	tCg/tTg	986
1	90569509	G	A	SNP	Hom	21.15	gene-LOC102400543	LOC102400543		rna-XM_044941135.2	exon-XM_044941135.2-48	48	NON_SYNONYMOUS_CODING	S/L	tCg/tTg	1201
1	90569509	G	A	SNP	Hom	21.15	gene-LOC102400543	LOC102400543		rna-XM_044941110.2	exon-XM_044941110.2-49	49	NON_SYNONYMOUS_CODING	S/L	tCg/tTg	1239
1	90569509	G	A	SNP	Hom	21.15	gene-LOC102400543	LOC102400543		rna-XM_044941094.2	exon-XM_044941094.2-50	50	NON_SYNONYMOUS_CODING	S/L	tCg/tTg	1241
1	90569509	G	A	SNP	Hom	21.15	gene-LOC102400543	LOC102400543		rna-XM_044941010.2	exon-XM_044941010.2-52	52	NON_SYNONYMOUS_CODING	S/L	tCg/tTg	1289
1	90569509	G	A	SNP	Hom	21.15	gene-LOC102400543	LOC102400543		rna-XM_044941033.2	exon-XM_044941033.2-51	51	NON_SYNONYMOUS_CODING	S/L	tCg/tTg	1265
1	90569509	G	A	SNP	Hom	21.15	gene-LOC102400543	LOC102400543		rna-XM_044941058.2	exon-XM_044941058.2-50	50	NON_SYNONYMOUS_CODING	S/L	tCg/tTg	1253
1	91541612	T	C	SNP	Hom	23.47	gene-NFKBIZ	NFKBIZ		rna-XM_006050474.4	exon-XM_006050474.4-8	8	NON_SYNONYMOUS_CODING	V/A	gTg/gCg	538
1	91541612	T	C	SNP	Hom	23.47	gene-NFKBIZ	NFKBIZ		rna-XM_025283226.3	exon-XM_025283226.3-9	9	NON_SYNONYMOUS_CODING	V/A	gTg/gCg	438
1	91827176	A	G	SNP	Het	19.49	Gene_gene-LOC123333863	Gene_gene-LOC123333863		gene-LOC123333863	id-LOC123333863	1	NON_SYNONYMOUS_CODING	M/T	aTg/aCg	98
1	91827195	C	T	SNP	Het	21.89	Gene_gene-LOC123333863	Gene_gene-LOC123333863		gene-LOC123333863	id-LOC123333863	1	NON_SYNONYMOUS_CODING	G/R	Gga/Aga	92
1	91827227	A	G	SNP	Het	20.37	Gene_gene-LOC123333863	Gene_gene-LOC123333863		gene-LOC123333863	id-LOC123333863	1	NON_SYNONYMOUS_CODING	F/S	tTc/tCc	81
1	91827313	T	G	SNP	Het	21.17	Gene_gene-LOC123333863	Gene_gene-LOC123333863		gene-LOC123333863	id-LOC123333863	1	NON_SYNONYMOUS_CODING	E/D	gaA/gaC	52
1	91827459	T	C	SNP	Het	23.66	Gene_gene-LOC123333863	Gene_gene-LOC123333863		gene-LOC123333863	id-LOC123333863	1	NON_SYNONYMOUS_CODING	M/V	Atg/Gtg	4
1	93354392	G	C	SNP	Hom	8.85	gene-LOC123465681	LOC123465681		rna-XM_045165387.1	exon-XM_045165387.1-1	1	NON_SYNONYMOUS_CODING	L/F	ttG/ttC	2
1	93354598	T	A	SNP	Hom	11.2	gene-LOC123465681	LOC123465681		rna-XM_045165387.1	exon-XM_045165387.1-1	1	NON_SYNONYMOUS_CODING	F/Y	tTc/tAc	71
1	95541187	A	G	SNP	Hom	27.3	Gene_rna-XR_006640949.1	exon-XR_006640949.1-1		rna-XR_006640949.1	exon-XR_006640949.1-1	1	NON_SYNONYMOUS_CODING	H/R	cAc/cGc	65
1	95541187	A	G	SNP	Hom	27.3	Gene_rna-XR_006640943.1	exon-XR_006640943.1-1		rna-XR_006640943.1	exon-XR_006640943.1-1	1	NON_SYNONYMOUS_CODING	H/R	cAc/cGc	51
1	95541187	A	G	SNP	Hom	27.3	Gene_rna-XR_006640948.1	exon-XR_006640948.1-1		rna-XR_006640948.1	exon-XR_006640948.1-1	1	NON_SYNONYMOUS_CODING	H/R	cAc/cGc	22
1	95541187	A	G	SNP	Hom	27.3	Gene_rna-XR_006640946.1	exon-XR_006640946.1-1		rna-XR_006640946.1	exon-XR_006640946.1-1	1	NON_SYNONYMOUS_CODING	H/R	cAc/cGc	22
1	95541187	A	G	SNP	Hom	27.3	Gene_rna-XR_006640945.1	exon-XR_006640945.1-1		rna-XR_006640945.1	exon-XR_006640945.1-1	1	NON_SYNONYMOUS_CODING	H/R	cAc/cGc	21
1	95541187	A	G	SNP	Hom	27.3	Gene_rna-XR_006640947.1	exon-XR_006640947.1-1		rna-XR_006640947.1	exon-XR_006640947.1-1	1	NON_SYNONYMOUS_CODING	H/R	cAc/cGc	21
1	95541187	A	G	SNP	Hom	27.3	Gene_rna-XR_006640950.1	exon-XR_006640950.1-1		rna-XR_006640950.1	exon-XR_006640950.1-1	1	NON_SYNONYMOUS_CODING	T/A	Acg/Gcg	21
1	95541192	A	C	SNP	Hom	21.65	Gene_rna-XR_006640942.1	exon-XR_006640942.1-1		rna-XR_006640942.1	exon-XR_006640942.1-1	1	NON_SYNONYMOUS_CODING	E/A	gAg/gCg	23
1	95542461	A	G	SNP	Het	12.18	Gene_rna-XR_006640949.1	exon-XR_006640949.1-1		rna-XR_006640949.1	exon-XR_006640949.1-3	3	NON_SYNONYMOUS_CODING	I/V	Atc/Gtc	147
1	95542461	A	G	SNP	Het	12.18	Gene_rna-XR_006640943.1	exon-XR_006640943.1-1		rna-XR_006640943.1	exon-XR_006640943.1-3	3	NON_SYNONYMOUS_CODING	I/V	Atc/Gtc	133
1	95542461	A	G	SNP	Het	12.18	Gene_rna-XR_006640948.1	exon-XR_006640948.1-1		rna-XR_006640948.1	exon-XR_006640948.1-3	3	NON_SYNONYMOUS_CODING	I/V	Atc/Gtc	104
1	95542461	A	G	SNP	Het	12.18	Gene_rna-XR_006640946.1	exon-XR_006640946.1-1		rna-XR_006640946.1	exon-XR_006640946.1-3	3	NON_SYNONYMOUS_CODING	I/V	Atc/Gtc	104
1	95542461	A	G	SNP	Het	12.18	Gene_rna-XR_006640942.1	exon-XR_006640942.1-1		rna-XR_006640942.1	exon-XR_006640942.1-3	3	NON_SYNONYMOUS_CODING	H/R	cAt/cGt	103
1	95542461	A	G	SNP	Het	12.18	Gene_rna-XR_006640950.1	exon-XR_006640950.1-1		rna-XR_006640950.1	exon-XR_006640950.1-2	2	NON_SYNONYMOUS_CODING	I/V	Atc/Gtc	83
1	95542503	C	T	SNP	Het	21.58	Gene_rna-XR_006640942.1	exon-XR_006640942.1-1		rna-XR_006640942.1	exon-XR_006640942.1-3	3	NON_SYNONYMOUS_CODING	S/L	tCg/tTg	117
1	97865241	G	T	SNP	Het	15.95	Gene_rna-XR_006550496.1	exon-XR_006550496.1-1		rna-XR_006550496.1	exon-XR_006550496.1-1	1	NON_SYNONYMOUS_CODING	N/K	aaC/aaA	364
1	97865383	C	T	SNP	Het	14.02	Gene_rna-XR_006550496.1	exon-XR_006550496.1-1		rna-XR_006550496.1	exon-XR_006550496.1-1	1	NON_SYNONYMOUS_CODING	R/Q	cGg/cAg	317
1	97865417	C	A	SNP	Het	23.27	Gene_rna-XR_006550496.1	exon-XR_006550496.1-1		rna-XR_006550496.1	exon-XR_006550496.1-1	1	NON_SYNONYMOUS_CODING	V/F	Gtc/Ttc	306
1	97865435	C	T	SNP	Het	20.38	Gene_rna-XR_006550496.1	exon-XR_006550496.1-1		rna-XR_006550496.1	exon-XR_006550496.1-1	1	NON_SYNONYMOUS_CODING	G/R	Ggg/Agg	300
1	97865557	C	T	SNP	Het	11.79	Gene_rna-XR_006550496.1	exon-XR_006550496.1-1		rna-XR_006550496.1	exon-XR_006550496.1-1	1	NON_SYNONYMOUS_CODING	R/K	aGa/aAa	259
1	97865683	A	G	SNP	Het	24.23	Gene_rna-XR_006550496.1	exon-XR_006550496.1-1		rna-XR_006550496.1	exon-XR_006550496.1-1	1	NON_SYNONYMOUS_CODING	L/P	cTt/cCt	217
1	97865699	T	C	SNP	Het	11.35	Gene_rna-XR_006550496.1	exon-XR_006550496.1-1		rna-XR_006550496.1	exon-XR_006550496.1-1	1	NON_SYNONYMOUS_CODING	R/G	Agg/Ggg	212
1	97865714	C	T	SNP	Het	17.15	Gene_rna-XR_006550496.1	exon-XR_006550496.1-1		rna-XR_006550496.1	exon-XR_006550496.1-1	1	NON_SYNONYMOUS_CODING	A/T	Gcg/Acg	207
1	97865778	C	G	SNP	Het	24.2	Gene_rna-XR_006550496.1	exon-XR_006550496.1-1		rna-XR_006550496.1	exon-XR_006550496.1-1	1	NON_SYNONYMOUS_CODING	Q/H	caG/caC	185
1	97901188	G	C	SNP	Het	19.81	Gene_rna-XR_006550497.2	exon-XR_006550497.2-1		rna-XR_006550497.2	exon-XR_006550497.2-2	2	NON_SYNONYMOUS_CODING	V/L	Gtg/Ctg	283
1	97901272	G	C	SNP	Het	23.02	Gene_rna-XR_006550497.2	exon-XR_006550497.2-1		rna-XR_006550497.2	exon-XR_006550497.2-2	2	NON_SYNONYMOUS_CODING	E/Q	Gag/Cag	311
1	98037434	A	T	SNP	Het	21.23	Gene_rna-XR_006640953.1	exon-XR_006640953.1-1		rna-XR_006640953.1	exon-XR_006640953.1-2	2	NON_SYNONYMOUS_CODING	S/R	agT/agA	4063
1	98037558	A	G	SNP	Het	23.64	Gene_rna-XR_006640953.1	exon-XR_006640953.1-1		rna-XR_006640953.1	exon-XR_006640953.1-2	2	NON_SYNONYMOUS_CODING	L/P	cTa/cCa	4022
1	98037657	G	A	SNP	Het	14.26	Gene_rna-XR_006640953.1	exon-XR_006640953.1-1		rna-XR_006640953.1	exon-XR_006640953.1-2	2	NON_SYNONYMOUS_CODING	S/L	tCg/tTg	3989
1	98037840	G	T	SNP	Het	18.07	Gene_rna-XR_006640953.1	exon-XR_006640953.1-1		rna-XR_006640953.1	exon-XR_006640953.1-2	2	NON_SYNONYMOUS_CODING	P/H	cCt/cAt	3928
1	98037842	A	C	SNP	Het	16.43	Gene_rna-XR_006640953.1	exon-XR_006640953.1-1		rna-XR_006640953.1	exon-XR_006640953.1-2	2	NON_SYNONYMOUS_CODING	H/Q	caT/caG	3927
1	98037999	A	G	SNP	Het	20.18	Gene_rna-XR_006640953.1	exon-XR_006640953.1-1		rna-XR_006640953.1	exon-XR_006640953.1-2	2	NON_SYNONYMOUS_CODING	I/T	aTt/aCt	3875
1	98038034	C	G	SNP	Het	14.43	Gene_rna-XR_006640953.1	exon-XR_006640953.1-1		rna-XR_006640953.1	exon-XR_006640953.1-2	2	NON_SYNONYMOUS_CODING	K/N	aaG/aaC	3863
1	98038947	T	G	SNP	Het	24.61	Gene_rna-XR_006640953.1	exon-XR_006640953.1-1		rna-XR_006640953.1	exon-XR_006640953.1-2	2	NON_SYNONYMOUS_CODING	Q/P	cAa/cCa	3559
1	98039181	A	G	SNP	Het	17.44	Gene_rna-XR_006640953.1	exon-XR_006640953.1-1		rna-XR_006640953.1	exon-XR_006640953.1-2	2	NON_SYNONYMOUS_CODING	L/S	tTg/tCg	3481
1	98039486	G	C	SNP	Het	21.43	Gene_rna-XR_006640953.1	exon-XR_006640953.1-1		rna-XR_006640953.1	exon-XR_006640953.1-2	2	NON_SYNONYMOUS_CODING	H/Q	caC/caG	3379
1	98039679	T	C	SNP	Het	22.99	Gene_rna-XR_006640953.1	exon-XR_006640953.1-1		rna-XR_006640953.1	exon-XR_006640953.1-2	2	NON_SYNONYMOUS_CODING	K/R	aAg/aGg	3315
1	98040294	T	A	SNP	Het	20.22	Gene_rna-XR_006640953.1	exon-XR_006640953.1-1		rna-XR_006640953.1	exon-XR_006640953.1-2	2	NON_SYNONYMOUS_CODING	Q/L	cAa/cTa	3110
1	98042404	C	A	SNP	Het	24.66	Gene_rna-XR_006640953.1	exon-XR_006640953.1-1		rna-XR_006640953.1	exon-XR_006640953.1-2	2	NON_SYNONYMOUS_CODING	G/C	Ggt/Tgt	2407
1	98490685	C	G	SNP	Het	21.61	gene-MYH15	MYH15		rna-XM_025283513.3	exon-XM_025283513.3-22	22	NON_SYNONYMOUS_CODING	G/A	gGa/gCa	1185
1	98490685	C	G	SNP	Het	21.61	gene-MYH15	MYH15		rna-XM_044941522.2	exon-XM_044941522.2-22	22	NON_SYNONYMOUS_CODING	G/A	gGa/gCa	1186
1	98490685	C	G	SNP	Het	21.61	gene-MYH15	MYH15		rna-XM_044941531.2	exon-XM_044941531.2-22	22	NON_SYNONYMOUS_CODING	G/A	gGa/gCa	1184
1	98492840	A	G	SNP	Het	23.3	gene-MYH15	MYH15		rna-XM_025283513.3	exon-XM_025283513.3-21	21	NON_SYNONYMOUS_CODING	V/A	gTc/gCc	1163
1	98492840	A	G	SNP	Het	23.3	gene-MYH15	MYH15		rna-XM_044941522.2	exon-XM_044941522.2-21	21	NON_SYNONYMOUS_CODING	V/A	gTc/gCc	1164
1	98492840	A	G	SNP	Het	23.3	gene-MYH15	MYH15		rna-XM_044941531.2	exon-XM_044941531.2-21	21	NON_SYNONYMOUS_CODING	V/A	gTc/gCc	1162
1	98492855	G	T	SNP	Het	20.78	gene-MYH15	MYH15		rna-XM_025283513.3	exon-XM_025283513.3-21	21	NON_SYNONYMOUS_CODING	T/N	aCc/aAc	1158
1	98492855	G	T	SNP	Het	20.78	gene-MYH15	MYH15		rna-XM_044941522.2	exon-XM_044941522.2-21	21	NON_SYNONYMOUS_CODING	T/N	aCc/aAc	1159
1	98492855	G	T	SNP	Het	20.78	gene-MYH15	MYH15		rna-XM_044941531.2	exon-XM_044941531.2-21	21	NON_SYNONYMOUS_CODING	T/N	aCc/aAc	1157
1	98493009	C	T	SNP	Het	22.63	gene-MYH15	MYH15		rna-XM_025283513.3	exon-XM_025283513.3-21	21	NON_SYNONYMOUS_CODING	A/T	Gcg/Acg	1107
1	98493009	C	T	SNP	Het	22.63	gene-MYH15	MYH15		rna-XM_044941522.2	exon-XM_044941522.2-21	21	NON_SYNONYMOUS_CODING	A/T	Gcg/Acg	1108
1	98493009	C	T	SNP	Het	22.63	gene-MYH15	MYH15		rna-XM_044941531.2	exon-XM_044941531.2-21	21	NON_SYNONYMOUS_CODING	A/T	Gcg/Acg	1106
1	98612084	T	A	SNP	Het	10.73	Gene_gene-LOC102394763	Gene_gene-LOC102394763		gene-LOC102394763	id-LOC102394763	1	NON_SYNONYMOUS_CODING	Q/H	caA/caT	208
1	98971556	G	A	SNP	Het	24.27	gene-LOC102392611	LOC102392611		rna-XM_044941623.2	exon-XM_044941623.2-1	1	NON_SYNONYMOUS_CODING	D/N	Gac/Aac	178
1	98971838	G	A	SNP	Het	20.25	gene-LOC102392611	LOC102392611		rna-XM_044941623.2	exon-XM_044941623.2-1	1	NON_SYNONYMOUS_CODING	V/I	Gtt/Att	272
1	98972001	C	T	SNP	Het	24.35	gene-LOC102392611	LOC102392611		rna-XM_044941623.2	exon-XM_044941623.2-1	1	NON_SYNONYMOUS_CODING	T/M	aCg/aTg	326
1	98972025	T	C	SNP	Het	23.13	gene-LOC102392611	LOC102392611		rna-XM_044941623.2	exon-XM_044941623.2-1	1	NON_SYNONYMOUS_CODING	I/T	aTt/aCt	334
1	98972202	C	A	SNP	Hom	21.45	gene-LOC102392611	LOC102392611		rna-XM_044941623.2	exon-XM_044941623.2-1	1	NON_SYNONYMOUS_CODING	T/K	aCa/aAa	393
1	98972310	T	C	SNP	Het	20.38	gene-LOC102392611	LOC102392611		rna-XM_044941623.2	exon-XM_044941623.2-1	1	NON_SYNONYMOUS_CODING	V/A	gTa/gCa	429
1	99079067	C	T	SNP	Het	24.91	gene-MORC1	MORC1		rna-XM_044941636.2	exon-XM_044941636.2-22	22	NON_SYNONYMOUS_CODING	R/Q	cGg/cAg	845
1	99079067	C	T	SNP	Het	24.91	gene-MORC1	MORC1		rna-XM_044941647.2	exon-XM_044941647.2-23	23	NON_SYNONYMOUS_CODING	R/Q	cGg/cAg	769
1	99079067	C	T	SNP	Het	24.91	gene-MORC1	MORC1		rna-XM_044941642.2	exon-XM_044941642.2-23	23	NON_SYNONYMOUS_CODING	R/Q	cGg/cAg	785
1	99079067	C	T	SNP	Het	24.91	gene-MORC1	MORC1		rna-XM_044941651.2	exon-XM_044941651.2-23	23	NON_SYNONYMOUS_CODING	R/Q	cGg/cAg	769
1	99079067	C	T	SNP	Het	24.91	gene-MORC1	MORC1		rna-XM_025283715.3	exon-XM_025283715.3-25	25	NON_SYNONYMOUS_CODING	R/Q	cGg/cAg	830
1	99079067	C	T	SNP	Het	24.91	gene-MORC1	MORC1		rna-XM_044941629.2	exon-XM_044941629.2-23	23	NON_SYNONYMOUS_CODING	R/Q	cGg/cAg	894
1	99080599	A	G	SNP	Het	22.95	gene-MORC1	MORC1		rna-XM_044941636.2	exon-XM_044941636.2-21	21	NON_SYNONYMOUS_CODING	S/P	Tct/Cct	833
1	99080599	A	G	SNP	Het	22.95	gene-MORC1	MORC1		rna-XM_044941647.2	exon-XM_044941647.2-22	22	NON_SYNONYMOUS_CODING	S/P	Tct/Cct	757
1	99080599	A	G	SNP	Het	22.95	gene-MORC1	MORC1		rna-XM_044941642.2	exon-XM_044941642.2-22	22	NON_SYNONYMOUS_CODING	S/P	Tct/Cct	773
1	99080599	A	G	SNP	Het	22.95	gene-MORC1	MORC1		rna-XM_044941651.2	exon-XM_044941651.2-22	22	NON_SYNONYMOUS_CODING	S/P	Tct/Cct	757
1	99080599	A	G	SNP	Het	22.95	gene-MORC1	MORC1		rna-XM_025283715.3	exon-XM_025283715.3-24	24	NON_SYNONYMOUS_CODING	S/P	Tct/Cct	818
1	99080599	A	G	SNP	Het	22.95	gene-MORC1	MORC1		rna-XM_044941629.2	exon-XM_044941629.2-22	22	NON_SYNONYMOUS_CODING	S/P	Tct/Cct	882
1	99090060	T	C	SNP	Het	22.39	gene-MORC1	MORC1		rna-XM_044941647.2	exon-XM_044941647.2-21	21	NON_SYNONYMOUS_CODING	Y/C	tAt/tGt	710
1	99090060	T	C	SNP	Het	22.39	gene-MORC1	MORC1		rna-XM_044941642.2	exon-XM_044941642.2-21	21	NON_SYNONYMOUS_CODING	Y/C	tAt/tGt	726
1	99090060	T	C	SNP	Het	22.39	gene-MORC1	MORC1		rna-XM_044941651.2	exon-XM_044941651.2-21	21	NON_SYNONYMOUS_CODING	Y/C	tAt/tGt	710
1	99090060	T	C	SNP	Het	22.39	gene-MORC1	MORC1		rna-XM_025283715.3	exon-XM_025283715.3-23	23	NON_SYNONYMOUS_CODING	Y/C	tAt/tGt	771
1	99090060	T	C	SNP	Het	22.39	gene-MORC1	MORC1		rna-XM_044941629.2	exon-XM_044941629.2-21	21	NON_SYNONYMOUS_CODING	Y/C	tAt/tGt	835
1	99270246	T	C	SNP	Hom	23.43	Gene_rna-XR_006550563.2	exon-XR_006550563.2-1		rna-XR_006550563.2	exon-XR_006550563.2-3	3	NON_SYNONYMOUS_CODING	Y/H	Tac/Cac	351
1	99270824	G	C	SNP	Het	20.88	Gene_rna-XR_006550563.2	exon-XR_006550563.2-1		rna-XR_006550563.2	exon-XR_006550563.2-3	3	NON_SYNONYMOUS_CODING	L/F	ttG/ttC	543
1	99271090	T	C	SNP	Het	21.83	Gene_rna-XR_006550563.2	exon-XR_006550563.2-1		rna-XR_006550563.2	exon-XR_006550563.2-3	3	NON_SYNONYMOUS_CODING	V/A	gTt/gCt	632
1	99414916	T	C	SNP	Hom	24.86	Gene_gene-LOC102396319	Gene_gene-LOC102396319		gene-LOC102396319	id-LOC102396319	1	NON_SYNONYMOUS_CODING	T/A	Act/Gct	6
1	99451766	G	A	SNP	Hom	19.87	Gene_rna-XR_006551660.1	exon-XR_006551660.1-1		rna-XR_006551660.1	exon-XR_006551660.1-1	1	NON_SYNONYMOUS_CODING	R/H	cGt/cAt	28
1	101769727	T	C	SNP	Hom	23.46	Gene_rna-XR_006550586.2	exon-XR_006550586.2-1		rna-XR_006550586.2	exon-XR_006550586.2-3	3	NON_SYNONYMOUS_CODING	K/R	aAa/aGa	508
1	101770456	A	T	SNP	Het	12.02	Gene_rna-XR_006550586.2	exon-XR_006550586.2-1		rna-XR_006550586.2	exon-XR_006550586.2-3	3	NON_SYNONYMOUS_CODING	F/Y	tTt/tAt	265
1	101770478	C	T	SNP	Hom	23.86	Gene_rna-XR_006550586.2	exon-XR_006550586.2-1		rna-XR_006550586.2	exon-XR_006550586.2-3	3	NON_SYNONYMOUS_CODING	V/I	Gtt/Att	258
1	101773533	C	A	SNP	Het	20.89	Gene_rna-XR_006550586.2	exon-XR_006550586.2-1		rna-XR_006550586.2	exon-XR_006550586.2-1	1	NON_SYNONYMOUS_CODING	G/C	Ggt/Tgt	36
1	102623217	G	A	SNP	Het	21.18	Gene_gene-LOC102408435	Gene_gene-LOC102408435		gene-LOC102408435	id-LOC102408435	1	NON_SYNONYMOUS_CODING	E/K	Gag/Aag	50
1	102623631	G	C	SNP	Het	21.72	Gene_gene-LOC102408435	Gene_gene-LOC102408435		gene-LOC102408435	id-LOC102408435	1	NON_SYNONYMOUS_CODING	A/P	Gca/Cca	188
1	102623767	A	C	SNP	Het	20.19	Gene_gene-LOC102408435	Gene_gene-LOC102408435		gene-LOC102408435	id-LOC102408435	1	NON_SYNONYMOUS_CODING	Q/P	cAg/cCg	233
1	102624046	C	T	SNP	Het	22.6	Gene_gene-LOC102408435	Gene_gene-LOC102408435		gene-LOC102408435	id-LOC102408435	1	NON_SYNONYMOUS_CODING	P/L	cCg/cTg	326
1	102624049	C	T	SNP	Het	23.67	Gene_gene-LOC102408435	Gene_gene-LOC102408435		gene-LOC102408435	id-LOC102408435	1	NON_SYNONYMOUS_CODING	P/L	cCg/cTg	327
1	102624141	A	G	SNP	Het	19.87	Gene_gene-LOC102408435	Gene_gene-LOC102408435		gene-LOC102408435	id-LOC102408435	1	NON_SYNONYMOUS_CODING	I/V	Atc/Gtc	358
1	102624198	C	G	SNP	Het	23.82	Gene_gene-LOC102408435	Gene_gene-LOC102408435		gene-LOC102408435	id-LOC102408435	1	NON_SYNONYMOUS_CODING	R/G	Cgg/Ggg	377
1	102790328	T	C	SNP	Het	21.62	gene-CCDC80	CCDC80		rna-XM_006074017.4	exon-XM_006074017.4-2	2	NON_SYNONYMOUS_CODING	T/A	Acc/Gcc	349
1	103018894	T	C	SNP	Het	24.32	gene-LOC102391055	LOC102391055		rna-XM_006074020.3	exon-XM_006074020.3-5	5	NON_SYNONYMOUS_CODING	D/G	gAc/gGc	219
1	103018894	T	C	SNP	Het	24.32	gene-LOC102391055	LOC102391055		rna-XM_025284084.2	exon-XM_025284084.2-5	5	NON_SYNONYMOUS_CODING	D/G	gAc/gGc	219
1	103018894	T	C	SNP	Het	24.32	gene-LOC102391055	LOC102391055		rna-XM_006074019.3	exon-XM_006074019.3-5	5	NON_SYNONYMOUS_CODING	D/G	gAc/gGc	219
1	103528270	T	C	SNP	Hom	23.29	gene-SPICE1	SPICE1		rna-XM_025284214.3	exon-XM_025284214.3-14	14	NON_SYNONYMOUS_CODING	T/A	Act/Gct	683
1	103528270	T	C	SNP	Hom	23.29	gene-SPICE1	SPICE1		rna-XM_025284191.3	exon-XM_025284191.3-15	15	NON_SYNONYMOUS_CODING	T/A	Act/Gct	721
1	103528270	T	C	SNP	Hom	23.29	gene-SPICE1	SPICE1		rna-XM_025284200.3	exon-XM_025284200.3-15	15	NON_SYNONYMOUS_CODING	T/A	Act/Gct	721
1	103528270	T	C	SNP	Hom	23.29	gene-SPICE1	SPICE1		rna-XM_044941910.2	exon-XM_044941910.2-15	15	NON_SYNONYMOUS_CODING	T/A	Act/Gct	714
1	103528270	T	C	SNP	Hom	23.29	gene-SPICE1	SPICE1		rna-XM_025284208.3	exon-XM_025284208.3-15	15	NON_SYNONYMOUS_CODING	T/A	Act/Gct	720
1	103685491	A	G	SNP	Hom	24.66	gene-SIDT1	SIDT1		rna-XM_044941940.2	exon-XM_044941940.2-17	17	NON_SYNONYMOUS_CODING	T/A	Act/Gct	565
1	103685491	A	G	SNP	Hom	24.66	gene-SIDT1	SIDT1		rna-XM_044941950.2	exon-XM_044941950.2-16	16	NON_SYNONYMOUS_CODING	T/A	Act/Gct	383
1	103685491	A	G	SNP	Hom	24.66	gene-SIDT1	SIDT1		rna-XM_006076353.4	exon-XM_006076353.4-18	18	NON_SYNONYMOUS_CODING	T/A	Act/Gct	599
1	103685491	A	G	SNP	Hom	24.66	gene-SIDT1	SIDT1		rna-XM_044941932.2	exon-XM_044941932.2-18	18	NON_SYNONYMOUS_CODING	T/A	Act/Gct	599
1	103685491	A	G	SNP	Hom	24.66	gene-SIDT1	SIDT1		rna-XM_044941933.2	exon-XM_044941933.2-17	17	NON_SYNONYMOUS_CODING	T/A	Act/Gct	575
1	103685491	A	G	SNP	Hom	24.66	gene-SIDT1	SIDT1		rna-XM_044941944.2	exon-XM_044941944.2-16	16	NON_SYNONYMOUS_CODING	T/A	Act/Gct	537
1	103685491	A	G	SNP	Hom	24.66	gene-SIDT1	SIDT1		rna-XM_044941954.2	exon-XM_044941954.2-15	15	NON_SYNONYMOUS_CODING	T/A	Act/Gct	364
1	103685491	A	G	SNP	Hom	24.66	gene-SIDT1	SIDT1		rna-XM_044941947.2	exon-XM_044941947.2-14	14	NON_SYNONYMOUS_CODING	T/A	Act/Gct	384
1	103685491	A	G	SNP	Hom	24.66	gene-SIDT1	SIDT1		rna-XM_044941958.2	exon-XM_044941958.2-9	9	NON_SYNONYMOUS_CODING	T/A	Act/Gct	221
1	103685491	A	G	SNP	Hom	24.66	gene-SIDT1	SIDT1		rna-XM_044941960.2	exon-XM_044941960.2-6	6	NON_SYNONYMOUS_CODING	T/A	Act/Gct	185
1	103686193	A	G	SNP	Hom	24.6	gene-SIDT1	SIDT1		rna-XM_044941940.2	exon-XM_044941940.2-18	18	NON_SYNONYMOUS_CODING	I/V	Atc/Gtc	593
1	103686193	A	G	SNP	Hom	24.6	gene-SIDT1	SIDT1		rna-XM_044941950.2	exon-XM_044941950.2-17	17	NON_SYNONYMOUS_CODING	I/V	Atc/Gtc	411
1	103686193	A	G	SNP	Hom	24.6	gene-SIDT1	SIDT1		rna-XM_044941942.2	exon-XM_044941942.2-18	18	NON_SYNONYMOUS_CODING	I/V	Atc/Gtc	593
1	103686193	A	G	SNP	Hom	24.6	gene-SIDT1	SIDT1		rna-XM_006076353.4	exon-XM_006076353.4-19	19	NON_SYNONYMOUS_CODING	I/V	Atc/Gtc	627
1	103686193	A	G	SNP	Hom	24.6	gene-SIDT1	SIDT1		rna-XM_044941932.2	exon-XM_044941932.2-19	19	NON_SYNONYMOUS_CODING	I/V	Atc/Gtc	627
1	103686193	A	G	SNP	Hom	24.6	gene-SIDT1	SIDT1		rna-XM_044941933.2	exon-XM_044941933.2-18	18	NON_SYNONYMOUS_CODING	I/V	Atc/Gtc	603
1	103686193	A	G	SNP	Hom	24.6	gene-SIDT1	SIDT1		rna-XM_044941944.2	exon-XM_044941944.2-17	17	NON_SYNONYMOUS_CODING	I/V	Atc/Gtc	565
1	103686193	A	G	SNP	Hom	24.6	gene-SIDT1	SIDT1		rna-XM_044941954.2	exon-XM_044941954.2-16	16	NON_SYNONYMOUS_CODING	I/V	Atc/Gtc	392
1	103686193	A	G	SNP	Hom	24.6	gene-SIDT1	SIDT1		rna-XM_044941947.2	exon-XM_044941947.2-15	15	NON_SYNONYMOUS_CODING	I/V	Atc/Gtc	412
1	103686193	A	G	SNP	Hom	24.6	gene-SIDT1	SIDT1		rna-XM_044941937.2	exon-XM_044941937.2-18	18	NON_SYNONYMOUS_CODING	I/V	Atc/Gtc	593
1	103686193	A	G	SNP	Hom	24.6	gene-SIDT1	SIDT1		rna-XM_044941958.2	exon-XM_044941958.2-10	10	NON_SYNONYMOUS_CODING	I/V	Atc/Gtc	249
1	103686193	A	G	SNP	Hom	24.6	gene-SIDT1	SIDT1		rna-XM_044941960.2	exon-XM_044941960.2-7	7	NON_SYNONYMOUS_CODING	I/V	Atc/Gtc	213
1	103720545	C	A	SNP	Hom	21.11	gene-USF3	USF3		rna-XM_025284237.3	exon-XM_025284237.3-6	6	NON_SYNONYMOUS_CODING	A/S	Gca/Tca	1868
1	103720545	C	A	SNP	Hom	21.11	gene-USF3	USF3		rna-XM_044941929.2	exon-XM_044941929.2-7	7	NON_SYNONYMOUS_CODING	A/S	Gca/Tca	1868
1	103720545	C	A	SNP	Hom	21.11	gene-USF3	USF3		rna-XM_025284234.3	exon-XM_025284234.3-7	7	NON_SYNONYMOUS_CODING	A/S	Gca/Tca	1868
1	103720545	C	A	SNP	Hom	21.11	gene-USF3	USF3		rna-XM_025284245.3	exon-XM_025284245.3-8	8	NON_SYNONYMOUS_CODING	A/S	Gca/Tca	1868
1	103720842	T	C	SNP	Hom	22.08	gene-USF3	USF3		rna-XM_025284237.3	exon-XM_025284237.3-6	6	NON_SYNONYMOUS_CODING	I/V	Atc/Gtc	1769
1	103720842	T	C	SNP	Hom	22.08	gene-USF3	USF3		rna-XM_044941929.2	exon-XM_044941929.2-7	7	NON_SYNONYMOUS_CODING	I/V	Atc/Gtc	1769
1	103720842	T	C	SNP	Hom	22.08	gene-USF3	USF3		rna-XM_025284234.3	exon-XM_025284234.3-7	7	NON_SYNONYMOUS_CODING	I/V	Atc/Gtc	1769
1	103720842	T	C	SNP	Hom	22.08	gene-USF3	USF3		rna-XM_025284245.3	exon-XM_025284245.3-8	8	NON_SYNONYMOUS_CODING	I/V	Atc/Gtc	1769
1	103929585	A	G	SNP	Hom	22.69	Gene_gene-LOC102411024	Gene_gene-LOC102411024		gene-LOC102411024	id-LOC102411024	1	NON_SYNONYMOUS_CODING	S/G	Agt/Ggt	1014
1	103929915	A	G	SNP	Hom	21.99	Gene_gene-LOC102411024	Gene_gene-LOC102411024		gene-LOC102411024	id-LOC102411024	1	NON_SYNONYMOUS_CODING	M/V	Atg/Gtg	1124
1	104000748	T	C	SNP	Hom	23.12	gene-ZDHHC23	ZDHHC23		rna-XM_044941988.2	exon-XM_044941988.2-3	3	NON_SYNONYMOUS_CODING	V/A	gTg/gCg	108
1	104000748	T	C	SNP	Hom	23.12	gene-ZDHHC23	ZDHHC23		rna-XM_044941993.2	exon-XM_044941993.2-3	3	NON_SYNONYMOUS_CODING	V/A	gTg/gCg	108
1	104000748	T	C	SNP	Hom	23.12	gene-ZDHHC23	ZDHHC23		rna-XM_044941990.2	exon-XM_044941990.2-3	3	NON_SYNONYMOUS_CODING	V/A	gTg/gCg	108
1	104320659	C	G	SNP	Het	22.24	gene-TIGIT	TIGIT		rna-XM_025280767.3	exon-XM_025280767.3-4	4	NON_SYNONYMOUS_CODING	Q/E	Cag/Gag	239
1	104320659	C	G	SNP	Het	22.24	gene-TIGIT	TIGIT		rna-XM_025280821.3	exon-XM_025280821.3-5	5	NON_SYNONYMOUS_CODING	Q/E	Cag/Gag	237
1	104320659	C	G	SNP	Het	22.24	gene-TIGIT	TIGIT		rna-XM_006073673.4	exon-XM_006073673.4-4	4	NON_SYNONYMOUS_CODING	Q/E	Cag/Gag	202
1	108558237	G	T	SNP	Het	20.17	Gene_rna-XR_006550751.2	exon-XR_006550751.2-1		rna-XR_006550751.2	exon-XR_006550751.2-5	5	NON_SYNONYMOUS_CODING	L/I	Cta/Ata	761
1	108559563	C	T	SNP	Het	10.08	Gene_rna-XR_006550751.2	exon-XR_006550751.2-1		rna-XR_006550751.2	exon-XR_006550751.2-5	5	NON_SYNONYMOUS_CODING	G/R	Ggg/Agg	319
1	109723762	G	A	SNP	Hom	22.67	gene-PLA1A	PLA1A		rna-XM_006057605.4	exon-XM_006057605.4-9	9	NON_SYNONYMOUS_CODING	A/T	Gcc/Acc	367
1	109723762	G	A	SNP	Hom	22.67	gene-PLA1A	PLA1A		rna-XM_006057607.4	exon-XM_006057607.4-9	9	NON_SYNONYMOUS_CODING	A/T	Gcc/Acc	402
1	109754815	A	G	SNP	Hom	21.4	gene-POPDC2	POPDC2		rna-XM_006057602.4	exon-XM_006057602.4-3	3	NON_SYNONYMOUS_CODING	S/P	Tct/Cct	309
1	109754815	A	G	SNP	Hom	21.4	gene-POPDC2	POPDC2		rna-XM_006057603.4	exon-XM_006057603.4-3	3	NON_SYNONYMOUS_CODING	S/P	Tct/Cct	309
1	109754815	A	G	SNP	Hom	21.4	gene-POPDC2	POPDC2		rna-XM_025284568.3	exon-XM_025284568.3-3	3	NON_SYNONYMOUS_CODING	S/P	Tct/Cct	309
1	109994536	A	C	SNP	Hom	26.74	gene-NR1I2	NR1I2		rna-XM_044940435.2	exon-XM_044940435.2-3	3	NON_SYNONYMOUS_CODING	E/D	gaA/gaC	166
1	110401153	C	T	SNP	Hom	26.38	gene-LOC123332952	LOC123332952		rna-XM_044940445.2	exon-XM_044940445.2-1	1	NON_SYNONYMOUS_CODING	T/I	aCc/aTc	93
1	110401506	C	T	SNP	Hom	25.34	gene-LOC123332952	LOC123332952		rna-XM_044940445.2	exon-XM_044940445.2-1	1	NON_SYNONYMOUS_CODING	R/C	Cgc/Tgc	211
1	110401566	C	G	SNP	Hom	30.53	gene-LOC123332952	LOC123332952		rna-XM_044940445.2	exon-XM_044940445.2-1	1	NON_SYNONYMOUS_CODING	P/A	Cct/Gct	231
1	110589289	T	C	SNP	Het	24.36	Gene_rna-XR_003109058.3	exon-XR_003109058.3-1		rna-XR_003109058.3	exon-XR_003109058.3-3	3	NON_SYNONYMOUS_CODING	D/G	gAt/gGt	962
1	110589400	G	A	SNP	Hom	22.36	Gene_rna-XR_003109058.3	exon-XR_003109058.3-1		rna-XR_003109058.3	exon-XR_003109058.3-3	3	NON_SYNONYMOUS_CODING	T/I	aCt/aTt	925
1	110589479	G	A	SNP	Het	21.62	Gene_rna-XR_003109058.3	exon-XR_003109058.3-1		rna-XR_003109058.3	exon-XR_003109058.3-3	3	NON_SYNONYMOUS_CODING	R/C	Cgt/Tgt	899
1	110646354	A	C	SNP	Het	14.5	Gene_rna-XR_006550856.2	exon-XR_006550856.2-1		rna-XR_006550856.2	exon-XR_006550856.2-2	2	NON_SYNONYMOUS_CODING	W/G	Tgg/Ggg	100
1	110646354	A	C	SNP	Het	14.5	Gene_rna-XR_006550857.2	exon-XR_006550857.2-1		rna-XR_006550857.2	exon-XR_006550857.2-2	2	NON_SYNONYMOUS_CODING	W/G	Tgg/Ggg	100
1	110646354	A	C	SNP	Het	14.5	Gene_rna-XR_006550858.2	exon-XR_006550858.2-1		rna-XR_006550858.2	exon-XR_006550858.2-2	2	NON_SYNONYMOUS_CODING	W/G	Tgg/Ggg	100
1	110646354	A	C	SNP	Het	14.5	Gene_rna-XR_327483.4	exon-XR_327483.4-1		rna-XR_327483.4	exon-XR_327483.4-2	2	NON_SYNONYMOUS_CODING	W/G	Tgg/Ggg	100
1	111298156	T	C	SNP	Hom	23.01	gene-POLQ	POLQ		rna-XM_025284801.3	exon-XM_025284801.3-29	29	NON_SYNONYMOUS_CODING	M/V	Atg/Gtg	2420
1	111298156	T	C	SNP	Hom	23.01	gene-POLQ	POLQ		rna-XM_006073399.4	exon-XM_006073399.4-30	30	NON_SYNONYMOUS_CODING	M/V	Atg/Gtg	2574
1	111298156	T	C	SNP	Hom	23.01	gene-POLQ	POLQ		rna-XM_044942390.2	exon-XM_044942390.2-26	26	NON_SYNONYMOUS_CODING	M/V	Atg/Gtg	2305
1	111626552	C	T	SNP	Hom	21.16	gene-IQCB1	IQCB1		rna-XM_044942489.2	exon-XM_044942489.2-3	3	NON_SYNONYMOUS_CODING	D/N	Gat/Aat	24
1	111626552	C	T	SNP	Hom	21.16	gene-IQCB1	IQCB1		rna-XM_025284915.3	exon-XM_025284915.3-3	3	NON_SYNONYMOUS_CODING	D/N	Gat/Aat	24
1	111626552	C	T	SNP	Hom	21.16	gene-IQCB1	IQCB1		rna-XM_006073409.4	exon-XM_006073409.4-3	3	NON_SYNONYMOUS_CODING	D/N	Gat/Aat	24
1	111626552	C	T	SNP	Hom	21.16	gene-IQCB1	IQCB1		rna-XM_006073408.4	exon-XM_006073408.4-3	3	NON_SYNONYMOUS_CODING	D/N	Gat/Aat	24
1	111626552	C	T	SNP	Hom	21.16	gene-IQCB1	IQCB1		rna-XM_006073414.4	exon-XM_006073414.4-3	3	NON_SYNONYMOUS_CODING	D/N	Gat/Aat	24
1	111626552	C	T	SNP	Hom	21.16	gene-IQCB1	IQCB1		rna-XM_044942484.2	exon-XM_044942484.2-3	3	NON_SYNONYMOUS_CODING	D/N	Gat/Aat	24
1	111626552	C	T	SNP	Hom	21.16	gene-IQCB1	IQCB1		rna-XM_006073410.4	exon-XM_006073410.4-3	3	NON_SYNONYMOUS_CODING	D/N	Gat/Aat	24
1	111626552	C	T	SNP	Hom	21.16	gene-IQCB1	IQCB1		rna-XM_006073411.4	exon-XM_006073411.4-3	3	NON_SYNONYMOUS_CODING	D/N	Gat/Aat	24
1	111655836	C	T	SNP	Hom	23.94	gene-EAF2	EAF2		rna-XM_006073416.4	exon-XM_006073416.4-4	4	NON_SYNONYMOUS_CODING	T/M	aCg/aTg	131
1	111694144	T	C	SNP	Hom	21.95	gene-LOC102403840	LOC102403840		rna-XM_006073417.4	exon-XM_006073417.4-1	1	NON_SYNONYMOUS_CODING	S/P	Tct/Cct	3
1	112119902	C	A	SNP	Het	22.25	gene-CASR	CASR		rna-XM_044942518.2	exon-XM_044942518.2-8	8	NON_SYNONYMOUS_CODING	S/Y	tCt/tAt	1058
1	112323589	A	G	SNP	Het	24.28	Gene_rna-XR_006550925.2	exon-XR_006550925.2-1		rna-XR_006550925.2	exon-XR_006550925.2-3	3	NON_SYNONYMOUS_CODING	H/R	cAc/cGc	144
1	114461913	G	A	SNP	Het	19.99	gene-KALRN	KALRN		rna-XM_025281652.3	exon-XM_025281652.3-50	50	NON_SYNONYMOUS_CODING	E/K	Gag/Aag	2405
1	114511661	C	T	SNP	Het	22.36	Gene_rna-XR_329300.4	exon-XR_329300.4-1		rna-XR_329300.4	exon-XR_329300.4-1	1	NON_SYNONYMOUS_CODING	E/K	Gaa/Aaa	49
1	114512030	C	T	SNP	Het	21.59	gene-UMPS	UMPS		rna-XM_006078534.4	exon-XM_006078534.4-1	1	NON_SYNONYMOUS_CODING	A/V	gCg/gTg	3
1	114512030	C	T	SNP	Het	21.59	gene-UMPS	UMPS		rna-XM_044934244.2	exon-XM_044934244.2-1	1	NON_SYNONYMOUS_CODING	A/V	gCg/gTg	3
1	114512030	C	T	SNP	Het	21.59	gene-UMPS	UMPS		rna-XM_044934555.2	exon-XM_044934555.2-1	1	NON_SYNONYMOUS_CODING	A/V	gCg/gTg	3
1	114793859	T	G	SNP	Hom	19.99	gene-LOC102408646	LOC102408646		rna-XM_044942660.2	exon-XM_044942660.2-1	1	NON_SYNONYMOUS_CODING	D/A	gAt/gCt	25
[truncated: 77,570 more rows]
