# Supplementary material for: Unravelling High Nuclear Genomic Similarity and Mitochondria Linked Epigenetic Divergence in SCNT Derived Buffalo Clones via Long-Read Nanopore Genome Sequencing
Source: Int J Mol Sci. 2025 Sep 11;26(18):8836. doi: 10.3390/ijms26188836 (PMC12470223; doi:10.3390/ijms26188836)
Supplement: Supplementary file 1 [file ijms-26-08836-s001.zip › ijms-3711460-supplementary/supplementary/supplemntary file S5 Donor 1 vs Clone 1 .xlsx]

## Sheet: Hypo
Chr	Start	End	strand	pvalue	qvalue	meth.diff	Annotation	Distance to TSS	Nearest PromoterID
chrMT	1096	1096	-	5.29798e-05	0.0861525	-24.25	promoter-TSS (ID=exon-H0I40_mgr01-1;Parent=rna-H0I40_mgr01;Dbxref=GeneID:56055844;gbkey=rRNA;locus_tag=H0I40_mgr01;product=16S ribosomal RNA)	-306	ID=exon-H0I40_mgt02-1;Parent=rna-H0I40_mgt02;Dbxref=GeneID:56055843;gbkey=tRNA;locus_tag=H0I40_mgt02;product=tRNA-Val
chrMT	2686	2686	-	1.09623e-05	0.0207451	-27.7888	promoter-TSS (ID=exon-H0I40_mgp14-1;Parent=rna-H0I40_mgp14;Dbxref=GeneID:56055846;gbkey=mRNA;gene=ND1;locus_tag=H0I40_mgp14)	-352	ID=exon-H0I40_mgt03-1;Parent=rna-H0I40_mgt03;Dbxref=GeneID:56055845;codons=2%2C3;gbkey=tRNA;locus_tag=H0I40_mgt03;product=tRNA-Leu
chrMT	7860	7860	+	3.09388e-05	0.0531485	-23.7472	promoter-TSS (ID=exon-H0I40_mgp09-1;Parent=rna-H0I40_mgp09;Dbxref=GeneID:56055835;gbkey=mRNA;gene=ATP6;locus_tag=H0I40_mgp09)	-215	ID=exon-H0I40_mgt14-1;Parent=rna-H0I40_mgt14;Dbxref=GeneID:56055834;gbkey=tRNA;locus_tag=H0I40_mgt14;product=tRNA-Lys
chrMT	3959	3959	+	5.19503e-05	0.0845847	-22.8588	promoter-TSS (ID=exon-H0I40_mgp13-1;Parent=rna-H0I40_mgp13;Dbxref=GeneID:56055849;gbkey=mRNA;gene=ND2;locus_tag=H0I40_mgp13)	-112	ID=exon-H0I40_mgt04-1;Parent=rna-H0I40_mgt04;Dbxref=GeneID:56055831;gbkey=tRNA;locus_tag=H0I40_mgt04;product=tRNA-Ile
CM038109.1	1343	1343	+	0.707614	2.91692e-05	-10.6061
CM038109.1	1497	1497	+	0.649917	2.91692e-05	-17.0455
CM038109.1	1513	1513	+	0.622069	2.91692e-05	-21.4286
CM038109.1	1920	1920	+	1	2.91692e-05	-16.6667
CM038109.1	2068	2068	+	0.58042	2.91692e-05	-20.8333
CM038109.1	2480072	2480072	+	0.289869	2.91692e-05	-11.8421
CM038109.1	3606165	3606165	+	0.274007	2.91692e-05	-15.121
CM038109.1	6834616	6834616	+	0.697941	2.91692e-05	-10.4167
CM038109.1	9411116	9411116	+	0.689056	2.91692e-05	-12.1212
CM038109.1	10108251	10108251	+	0.273548	2.91692e-05	-10.1852
CM038109.1	10122768	10122768	+	0.472701	2.91692e-05	-10.8932
CM038109.1	10240020	10240020	+	0.16191	2.91692e-05	-11.7424
CM038109.1	10250849	10250849	+	0.130214	2.91692e-05	-10.4938
CM038109.1	10588626	10588626	+	0.115609	2.91692e-05	-19.6221
CM038109.1	10589824	10589824	+	0.707614	2.91692e-05	-10.6061

## Sheet: Hyper
Chr	Start	End	strand	pvalue	qvalue	meth.diff	Annotation	Distance to TSS	Nearest PromoterID
CM038109.1	1472	1472	+	0.649917	2.91692e-05	17.0455
CM038109.1	1520	1520	+	0.417284	2.91692e-05	19.8413
CM038109.1	1655	1655	+	1	2.91692e-05	11.9048
CM038109.1	181203	181203	+	0.284991	2.91692e-05	11.6144
CM038109.1	381029	381029	+	0.469865	2.91692e-05	10.6908
CM038109.1	6813578	6813578	+	0.275365	2.91692e-05	13.1579
CM038109.1	7057995	7057995	+	0.130616	2.91692e-05	13.4058
CM038109.1	7346463	7346463	+	0.686753	2.91692e-05	14.2045
CM038109.1	8539501	8539501	+	0.480919	2.91692e-05	10.181
CM038109.1	8541012	8541012	+	0.4485	2.91692e-05	14.881
CM038109.1	10121711	10121711	+	0.480919	2.91692e-05	10.181
CM038109.1	10588349	10588349	+	0.461948	2.91692e-05	12.987

## Sheet: Significant
chr	start	end	strand	pvalue	qvalue	meth.diff
CM038109.1	1343	1343	+	0.707614	2.91692e-05	-10.6061
CM038109.1	1472	1472	+	0.649917	2.91692e-05	17.0455
CM038109.1	1497	1497	+	0.649917	2.91692e-05	-17.0455
CM038109.1	1513	1513	+	0.622069	2.91692e-05	-21.4286
CM038109.1	1520	1520	+	0.417284	2.91692e-05	19.8413
CM038109.1	1655	1655	+	1	2.91692e-05	11.9048
CM038109.1	1920	1920	+	1	2.91692e-05	-16.6667
CM038109.1	2068	2068	+	0.58042	2.91692e-05	-20.8333
CM038109.1	181203	181203	+	0.284991	2.91692e-05	11.6144
CM038109.1	381029	381029	+	0.469865	2.91692e-05	10.6908
CM038109.1	2480072	2480072	+	0.289869	2.91692e-05	-11.8421
CM038109.1	3606165	3606165	+	0.274007	2.91692e-05	-15.121
CM038109.1	6813578	6813578	+	0.275365	2.91692e-05	13.1579
CM038109.1	6834616	6834616	+	0.697941	2.91692e-05	-10.4167
CM038109.1	7057995	7057995	+	0.130616	2.91692e-05	13.4058
CM038109.1	7346463	7346463	+	0.686753	2.91692e-05	14.2045
CM038109.1	8539501	8539501	+	0.480919	2.91692e-05	10.181
CM038109.1	8541012	8541012	+	0.4485	2.91692e-05	14.881
CM038109.1	9411116	9411116	+	0.689056	2.91692e-05	-12.1212
CM038109.1	10108251	10108251	+	0.273548	2.91692e-05	-10.1852
CM038109.1	10121711	10121711	+	0.480919	2.91692e-05	10.181
CM038109.1	10122768	10122768	+	0.472701	2.91692e-05	-10.8932
CM038109.1	10240020	10240020	+	0.16191	2.91692e-05	-11.7424
CM038109.1	10250849	10250849	+	0.130214	2.91692e-05	-10.4938
CM038109.1	10588349	10588349	+	0.461948	2.91692e-05	12.987
CM038109.1	10588626	10588626	+	0.115609	2.91692e-05	-19.6221
CM038109.1	10589824	10589824	+	0.707614	2.91692e-05	-10.6061
