# Supplementary material for: Unravelling High Nuclear Genomic Similarity and Mitochondria Linked Epigenetic Divergence in SCNT Derived Buffalo Clones via Long-Read Nanopore Genome Sequencing
Source: Int J Mol Sci. 2025 Sep 11;26(18):8836. doi: 10.3390/ijms26188836 (PMC12470223; doi:10.3390/ijms26188836)
Supplement: Supplementary file 1 [file ijms-26-08836-s001.zip › ijms-3711460-supplementary/supplementary/supplemntary file S6 Donor 2 vs Clone 2 l.xlsx]

## Sheet: Hypo
Chr	Start	End	strand	pvalue	qvalue	meth.diff	Annotation	Distance to TSS	Nearest PromoterID
1	45398476	45398476	-	4.4412e-23	3.49849e-19	-11.9863	Intergenic	26534	ID=exon-XM_006057419.4-1;Parent=rna-XM_006057419.4;Dbxref=GeneID
1	45398496	45398496	-	1.39486e-24	1.24548e-20	-10.989	Intergenic	26514	ID=exon-XM_006057419.4-1;Parent=rna-XM_006057419.4;Dbxref=GeneID
1	45398577	45398577	-	3.16242e-18	1.64682e-14	-10.018	Intergenic	26433	ID=exon-XM_006057419.4-1;Parent=rna-XM_006057419.4;Dbxref=GeneID
1	45398589	45398589	-	5.97366e-20	3.55688e-16	-10.015	Intergenic	26421	ID=exon-XM_006057419.4-1;Parent=rna-XM_006057419.4;Dbxref=GeneID
1	45398620	45398620	-	4.25099e-23	3.35641e-19	-10.9868	Intergenic	26390	ID=exon-XM_006057419.4-1;Parent=rna-XM_006057419.4;Dbxref=GeneID
1	45398680	45398680	+	2.17297e-27	2.18636e-23	-12.0048	Intergenic	26330	ID=exon-XM_006057419.4-1;Parent=rna-XM_006057419.4;Dbxref=GeneID
1	45398681	45398681	-	1.70476e-27	1.72545e-23	-13.0254	Intergenic	26329	ID=exon-XM_006057419.4-1;Parent=rna-XM_006057419.4;Dbxref=GeneID
1	45398761	45398761	+	1.2275e-19	7.08442e-16	-11.0214	Intergenic	26249	ID=exon-XM_006057419.4-1;Parent=rna-XM_006057419.4;Dbxref=GeneID
1	45398844	45398844	-	2.25062e-32	3.03424e-28	-12.0041	Intergenic	26166	ID=exon-XM_006057419.4-1;Parent=rna-XM_006057419.4;Dbxref=GeneID
1	45398853	45398853	-	3.88699e-39	8.08422e-35	-12.9792	Intergenic	26157	ID=exon-XM_006057419.4-1;Parent=rna-XM_006057419.4;Dbxref=GeneID
1	45398863	45398863	+	5.6714e-39	1.15836e-34	-13.0235	Intergenic	26147	ID=exon-XM_006057419.4-1;Parent=rna-XM_006057419.4;Dbxref=GeneID
1	45398908	45398908	+	6.99775e-38	1.34093e-33	-12.9819	Intergenic	26102	ID=exon-XM_006057419.4-1;Parent=rna-XM_006057419.4;Dbxref=GeneID
1	45398944	45398944	+	1.84288e-24	1.62007e-20	-11.9898	Intergenic	26066	ID=exon-XM_006057419.4-1;Parent=rna-XM_006057419.4;Dbxref=GeneID
1	45398976	45398976	-	6.84983e-35	1.0969e-30	-13.986	Intergenic	26034	ID=exon-XM_006057419.4-1;Parent=rna-XM_006057419.4;Dbxref=GeneID
1	45399009	45399009	+	6.66676e-41	1.54691e-36	-13.0282	Intergenic	26001	ID=exon-XM_006057419.4-1;Parent=rna-XM_006057419.4;Dbxref=GeneID
1	45399036	45399036	+	1.44099e-28	1.54562e-24	-12.0359	Intergenic	25974	ID=exon-XM_006057419.4-1;Parent=rna-XM_006057419.4;Dbxref=GeneID
1	45399067	45399067	+	4.14684e-44	1.28586e-39	-13.9851	Intergenic	25943	ID=exon-XM_006057419.4-1;Parent=rna-XM_006057419.4;Dbxref=GeneID
1	45399157	45399157	+	6.23186e-47	2.72516e-42	-15.0096	Intergenic	25853	ID=exon-XM_006057419.4-1;Parent=rna-XM_006057419.4;Dbxref=GeneID
1	45399167	45399167	+	4.1498e-43	1.08881e-38	-15.0037	Intergenic	25843	ID=exon-XM_006057419.4-1;Parent=rna-XM_006057419.4;Dbxref=GeneID
1	45399211	45399211	+	1.08505e-50	5.96935e-46	-16.0506	Intergenic	25799	ID=exon-XM_006057419.4-1;Parent=rna-XM_006057419.4;Dbxref=GeneID
1	45399248	45399248	+	1.32345e-32	1.80567e-28	-13.9849	Intergenic	25762	ID=exon-XM_006057419.4-1;Parent=rna-XM_006057419.4;Dbxref=GeneID
1	45399249	45399249	-	2.47563e-40	5.55535e-36	-15.997	Intergenic	25761	ID=exon-XM_006057419.4-1;Parent=rna-XM_006057419.4;Dbxref=GeneID
1	45399251	45399251	-	5.22196e-39	1.07299e-34	-15.0174	Intergenic	25759	ID=exon-XM_006057419.4-1;Parent=rna-XM_006057419.4;Dbxref=GeneID
1	45399288	45399288	+	2.82748e-48	1.33948e-43	-15.9874	Intergenic	25722	ID=exon-XM_006057419.4-1;Parent=rna-XM_006057419.4;Dbxref=GeneID
1	45399297	45399297	+	8.70102e-34	1.29036e-29	-15.0341	Intergenic	25713	ID=exon-XM_006057419.4-1;Parent=rna-XM_006057419.4;Dbxref=GeneID
1	45399298	45399298	-	2.61223e-29	2.93093e-25	-16.0024	Intergenic	25712	ID=exon-XM_006057419.4-1;Parent=rna-XM_006057419.4;Dbxref=GeneID
1	45399344	45399344	+	1.99227e-38	3.92798e-34	-16.0013	Intergenic	25666	ID=exon-XM_006057419.4-1;Parent=rna-XM_006057419.4;Dbxref=GeneID
1	45399371	45399371	-	5.64412e-45	1.96444e-40	-17.9804	Intergenic	25639	ID=exon-XM_006057419.4-1;Parent=rna-XM_006057419.4;Dbxref=GeneID
1	45399388	45399388	-	1.71942e-43	4.72965e-39	-17.0327	Intergenic	25622	ID=exon-XM_006057419.4-1;Parent=rna-XM_006057419.4;Dbxref=GeneID
1	45399435	45399435	-	1.91516e-34	2.96928e-30	-17.0384	Intergenic	25575	ID=exon-XM_006057419.4-1;Parent=rna-XM_006057419.4;Dbxref=GeneID
1	45399544	45399544	+	2.13221e-21	1.43731e-17	-15.9971	Intergenic	25466	ID=exon-XM_006057419.4-1;Parent=rna-XM_006057419.4;Dbxref=GeneID
1	45399545	45399545	-	5.88418e-09	1.39281e-05	-11.0292	Intergenic	25465	ID=exon-XM_006057419.4-1;Parent=rna-XM_006057419.4;Dbxref=GeneID
1	45399576	45399576	-	1.00763e-49	5.37018e-45	-22.0375	Intergenic	25434	ID=exon-XM_006057419.4-1;Parent=rna-XM_006057419.4;Dbxref=GeneID
1	45399626	45399626	+	4.5424e-38	8.80321e-34	-18.9438	Intergenic	25384	ID=exon-XM_006057419.4-1;Parent=rna-XM_006057419.4;Dbxref=GeneID
1	45399644	45399644	+	1.09288e-44	3.61913e-40	-21.0385	Intergenic	25366	ID=exon-XM_006057419.4-1;Parent=rna-XM_006057419.4;Dbxref=GeneID
1	45399694	45399694	+	3.14818e-48	1.47098e-43	-21.02	Intergenic	25316	ID=exon-XM_006057419.4-1;Parent=rna-XM_006057419.4;Dbxref=GeneID
1	45399737	45399737	+	2.25515e-18	1.19072e-14	-16.0283	Intergenic	25273	ID=exon-XM_006057419.4-1;Parent=rna-XM_006057419.4;Dbxref=GeneID
1	45399812	45399812	-	4.64422e-44	1.41437e-39	-23.947	Intergenic	25198	ID=exon-XM_006057419.4-1;Parent=rna-XM_006057419.4;Dbxref=GeneID
1	45399856	45399856	-	1.86636e-45	6.70101e-41	-24.9557	Intergenic	25154	ID=exon-XM_006057419.4-1;Parent=rna-XM_006057419.4;Dbxref=GeneID
1	45399894	45399894	-	9.42516e-49	4.52792e-44	-26.9786	Intergenic	25116	ID=exon-XM_006057419.4-1;Parent=rna-XM_006057419.4;Dbxref=GeneID
1	45399897	45399897	-	1.66495e-26	1.60423e-22	-21.9476	Intergenic	25113	ID=exon-XM_006057419.4-1;Parent=rna-XM_006057419.4;Dbxref=GeneID
1	45399917	45399917	-	1.58453e-49	8.06666e-45	-27.0706	Intergenic	25093	ID=exon-XM_006057419.4-1;Parent=rna-XM_006057419.4;Dbxref=GeneID
1	45399952	45399952	+	3.11558e-42	7.81392e-38	-23.9136	Intergenic	25058	ID=exon-XM_006057419.4-1;Parent=rna-XM_006057419.4;Dbxref=GeneID
1	45399976	45399976	+	7.93584e-33	1.10936e-28	-24.0005	Intergenic	25034	ID=exon-XM_006057419.4-1;Parent=rna-XM_006057419.4;Dbxref=GeneID
1	45400005	45400005	-	5.27713e-46	2.02244e-41	-27.9808	Intergenic	25005	ID=exon-XM_006057419.4-1;Parent=rna-XM_006057419.4;Dbxref=GeneID
1	45400055	45400055	-	1.11093e-45	4.07449e-41	-27.919	Intergenic	24955	ID=exon-XM_006057419.4-1;Parent=rna-XM_006057419.4;Dbxref=GeneID
1	45400096	45400096	+	2.58312e-11	7.55638e-08	-16.0725	Intergenic	24914	ID=exon-XM_006057419.4-1;Parent=rna-XM_006057419.4;Dbxref=GeneID
1	45400097	45400097	-	4.00746e-31	5.0626e-27	-26.0074	Intergenic	24913	ID=exon-XM_006057419.4-1;Parent=rna-XM_006057419.4;Dbxref=GeneID
1	45400221	45400221	-	8.23761e-31	1.02173e-26	-26.9898	Intergenic	24789	ID=exon-XM_006057419.4-1;Parent=rna-XM_006057419.4;Dbxref=GeneID
1	45400265	45400265	-	2.95388e-37	5.33089e-33	-30.0603	Intergenic	24745	ID=exon-XM_006057419.4-1;Parent=rna-XM_006057419.4;Dbxref=GeneID
1	45400333	45400333	-	2.80924e-39	5.98877e-35	-31.9004	Intergenic	24677	ID=exon-XM_006057419.4-1;Parent=rna-XM_006057419.4;Dbxref=GeneID
1	45400403	45400403	-	1.1216e-37	2.07916e-33	-32.9765	Intergenic	24607	ID=exon-XM_006057419.4-1;Parent=rna-XM_006057419.4;Dbxref=GeneID
1	45400469	45400469	-	2.8313e-43	7.60415e-39	-35.9096	Intergenic	24541	ID=exon-XM_006057419.4-1;Parent=rna-XM_006057419.4;Dbxref=GeneID
1	45400470	45400470	+	1.22354e-11	3.68997e-08	-16.9515	Intergenic	24540	ID=exon-XM_006057419.4-1;Parent=rna-XM_006057419.4;Dbxref=GeneID
1	45401407	45401407	-	7.73167e-05	0.09771	-10.9294	Intergenic	23603	ID=exon-XM_006057419.4-1;Parent=rna-XM_006057419.4;Dbxref=GeneID
1	45401588	45401588	-	1.79726e-05	0.0253947	-12.2281	Intergenic	23422	ID=exon-XM_006057419.4-1;Parent=rna-XM_006057419.4;Dbxref=GeneID
1	45401694	45401694	-	2.01822e-05	0.0281093	-12.045	Intergenic	23316	ID=exon-XM_006057419.4-1;Parent=rna-XM_006057419.4;Dbxref=GeneID
1	45401717	45401717	-	2.01822e-05	0.0281093	-12.045	Intergenic	23293	ID=exon-XM_006057419.4-1;Parent=rna-XM_006057419.4;Dbxref=GeneID
1	45402219	45402219	+	1.84285e-06	0.00316983	-19.213	Intergenic	22791	ID=exon-XM_006057419.4-1;Parent=rna-XM_006057419.4;Dbxref=GeneID
1	45402393	45402393	-	4.34405e-06	0.00700572	-13.3354	Intergenic	22617	ID=exon-XM_006057419.4-1;Parent=rna-XM_006057419.4;Dbxref=GeneID
1	45402446	45402446	+	4.70204e-05	0.0616379	-15.5093	Intergenic	22564	ID=exon-XM_006057419.4-1;Parent=rna-XM_006057419.4;Dbxref=GeneID
1	45403080	45403080	+	5.41639e-06	0.00853731	-16.4352	Intergenic	21930	ID=exon-XM_006057419.4-1;Parent=rna-XM_006057419.4;Dbxref=GeneID
1	45403174	45403174	-	2.5231e-06	0.00423942	-11.7917	Intergenic	21836	ID=exon-XM_006057419.4-1;Parent=rna-XM_006057419.4;Dbxref=GeneID
1	45403402	45403402	-	2.01822e-05	0.0281093	-12.045	Intergenic	21608	ID=exon-XM_006057419.4-1;Parent=rna-XM_006057419.4;Dbxref=GeneID
1	45403425	45403425	-	2.5231e-06	0.00423942	-11.7917	Intergenic	21585	ID=exon-XM_006057419.4-1;Parent=rna-XM_006057419.4;Dbxref=GeneID
1	45403469	45403469	+	4.08357e-05	0.0542182	-15.8517	Intergenic	21541	ID=exon-XM_006057419.4-1;Parent=rna-XM_006057419.4;Dbxref=GeneID
1	45403472	45403472	-	4.51403e-06	0.00726269	-13.327	Intergenic	21538	ID=exon-XM_006057419.4-1;Parent=rna-XM_006057419.4;Dbxref=GeneID
1	45403767	45403767	+	2.30424e-05	0.0317942	-15.2147	Intergenic	21243	ID=exon-XM_006057419.4-1;Parent=rna-XM_006057419.4;Dbxref=GeneID
1	45403836	45403836	-	5.02698e-06	0.00798999	-13.1365	Intergenic	21174	ID=exon-XM_006057419.4-1;Parent=rna-XM_006057419.4;Dbxref=GeneID
1	45403847	45403847	-	5.02698e-06	0.00798999	-13.1365	Intergenic	21163	ID=exon-XM_006057419.4-1;Parent=rna-XM_006057419.4;Dbxref=GeneID
1	45403929	45403929	+	9.16682e-06	0.0137801	-19.1234	Intergenic	21081	ID=exon-XM_006057419.4-1;Parent=rna-XM_006057419.4;Dbxref=GeneID
1	45411021	45411021	-	2.24311e-41	5.35035e-37	-11.0235	Intergenic	13989	ID=exon-XM_006057419.4-1;Parent=rna-XM_006057419.4;Dbxref=GeneID
1	45418313	45418313	+	9.81492e-13	3.20668e-09	-18.0079	Intergenic	6697	ID=exon-XM_006057419.4-1;Parent=rna-XM_006057419.4;Dbxref=GeneID
2	51742189	51742189	+	5.36197e-11	1.52537e-07	-12.0563	Intergenic	26003	ID=id-LOC102401250;Parent=gene-LOC102401250;Dbxref=GeneID
2	51742270	51742270	+	1.06962e-10	2.96857e-07	-22.0747	Intergenic	26084	ID=id-LOC102401250;Parent=gene-LOC102401250;Dbxref=GeneID
2	51742372	51742372	+	3.41579e-08	7.38333e-05	-15.7634	Intergenic	26186	ID=id-LOC102401250;Parent=gene-LOC102401250;Dbxref=GeneID
2	51742439	51742439	-	6.70297e-08	0.00014113	-17.1096	Intergenic	26253	ID=id-LOC102401250;Parent=gene-LOC102401250;Dbxref=GeneID
2	51743616	51743616	+	7.86947e-05	0.0992675	-10.804	Intergenic	27430	ID=id-LOC102401250;Parent=gene-LOC102401250;Dbxref=GeneID
2	51743617	51743617	-	7.84017e-05	0.0989346	-10.9078	Intergenic	27431	ID=id-LOC102401250;Parent=gene-LOC102401250;Dbxref=GeneID
2	51744641	51744641	+	4.97833e-06	0.00792374	-14.9282	Intergenic	28455	ID=id-LOC102401250;Parent=gene-LOC102401250;Dbxref=GeneID
2	51744663	51744663	-	3.33691e-06	0.00550647	-12.1609	Intergenic	28477	ID=id-LOC102401250;Parent=gene-LOC102401250;Dbxref=GeneID
2	52227784	52227784	-	1.0319e-25	9.69611e-22	-10.0104	Intergenic	-4141	ID=exon-XR_006640260.1-1;Parent=rna-XR_006640260.1;Dbxref=GeneID
2	52228251	52228251	-	3.29835e-30	3.97538e-26	-10.0036	Intergenic	-3674	ID=exon-XR_006640260.1-1;Parent=rna-XR_006640260.1;Dbxref=GeneID
2	52229967	52229967	+	9.54918e-22	6.70191e-18	-10.994	Intergenic	-1958	ID=exon-XR_006640260.1-1;Parent=rna-XR_006640260.1;Dbxref=GeneID
10	104479163	104479163	+	4.68422e-07	0.000878023	-39.7059	Intergenic	-64702	ID=exon-XR_006639670.1-1;Parent=rna-XR_006639670.1;Dbxref=GeneID
10	104481785	104481785	-	3.56263e-05	0.0475421	-22.8902	Intergenic	-62080	ID=exon-XR_006639670.1-1;Parent=rna-XR_006639670.1;Dbxref=GeneID
13	89330585	89330585	-	7.65826e-05	0.0968541	-13.9587	Intergenic	-2616	ID=exon-XR_006639858.1-2;Parent=rna-XR_006639858.1;Dbxref=GeneID
X	122688420	122688420	+	4.41918e-08	9.46819e-05	-12.9178	Intergenic	-105499	ID=exon-XR_006640675.1-1;Parent=rna-XR_006640675.1;Dbxref=GeneID
X	122688423	122688423	+	1.14542e-06	0.00202957	-12.0333	Intergenic	-105502	ID=exon-XR_006640675.1-1;Parent=rna-XR_006640675.1;Dbxref=GeneID
X	122688674	122688674	-	6.75851e-05	0.0865013	-12.0363	Intergenic	-105753	ID=exon-XR_006640675.1-1;Parent=rna-XR_006640675.1;Dbxref=GeneID
X	122688916	122688916	+	7.64619e-07	0.00139095	-15.0002	Intergenic	-105995	ID=exon-XR_006640675.1-1;Parent=rna-XR_006640675.1;Dbxref=GeneID
X	122688926	122688926	+	1.01091e-08	2.31573e-05	-16.8659	Intergenic	-106005	ID=exon-XR_006640675.1-1;Parent=rna-XR_006640675.1;Dbxref=GeneID
X	122688940	122688940	+	5.31197e-10	1.39481e-06	-18.996	Intergenic	-106019	ID=exon-XR_006640675.1-1;Parent=rna-XR_006640675.1;Dbxref=GeneID
X	122689009	122689009	+	5.87326e-11	1.6625e-07	-19.16	Intergenic	-106088	ID=exon-XR_006640675.1-1;Parent=rna-XR_006640675.1;Dbxref=GeneID
X	122689243	122689243	+	3.41267e-10	9.12247e-07	-29.0277	Intergenic	-106322	ID=exon-XR_006640675.1-1;Parent=rna-XR_006640675.1;Dbxref=GeneID
X	122689330	122689330	+	6.7011e-10	1.74213e-06	-31.5152	Intergenic	-106409	ID=exon-XR_006640675.1-1;Parent=rna-XR_006640675.1;Dbxref=GeneID
CM038109.1	1358	1358	+	0.649917	4.27e-05	-17.0455
CM038109.1	1928	1928	+	1	4.27e-05	-16.6667
CM038109.1	10087	10087	+	0.130373	4.27e-05	-12.4242
CM038109.1	2479491	2479491	+	0.25198	4.27e-05	-18.4729
CM038109.1	4146207	4146207	+	0.452713	4.27e-05	-14.1026
CM038109.1	5255663	5255663	+	0.058395	4.27e-05	-13.1332
CM038109.1	6813578	6813578	+	0.462294	4.27e-05	-12.1704
CM038109.1	7673035	7673035	+	0.268325	4.27e-05	-12.6984
CM038109.1	7945467	7945467	+	0.266694	4.27e-05	-15.625
CM038109.1	8157010	8157010	+	0.272575	4.27e-05	-11.535
CM038109.1	8228373	8228373	+	0.147721	4.27e-05	-12.2126
CM038109.1	8232128	8232128	+	0.447249	4.27e-05	-15.3509
CM038109.1	8539617	8539617	+	0.461068	4.27e-05	-13.4615
CM038109.1	8539621	8539621	+	0.444263	4.27e-05	-16.0428
CM038109.1	9177695	9177695	+	0.455025	4.27e-05	-14.0086
CM038109.1	10237007	10237007	+	0.298307	4.27e-05	-10.989
CM038109.1	10378633	10378633	+	0.292386	4.27e-05	-10.8225
CM038109.1	10610183	10610183	+	0.275365	4.27e-05	-13.1579
CM038109.1	11058917	11058917	+	0.149358	4.27e-05	-12.6482
CM038109.1	11432625	11432625	+	0.298307	4.27e-05	-10.989
CM038109.1	11433038	11433038	+	0.271953	4.27e-05	-10.9091

## Sheet: Hyper
Chr	Start	End	strand	pvalue	qvalue	meth.diff	Annotation	Distance to TSS	Nearest PromoterID
1	44990969	44990969	-	2.07858e-10	5.64027e-07	10.9894	Intergenic	2099	ID=exon-XM_045164811.1-7;Parent=rna-XM_045164811.1;Dbxref=GeneID
1	45418157	45418157	-	3.67295e-11	1.059e-07	15.0961	Intergenic	6853	ID=exon-XM_006057419.4-1;Parent=rna-XM_006057419.4;Dbxref=GeneID
1	45418695	45418695	-	1.72469e-06	0.00298465	11.9207	Intergenic	6315	ID=exon-XM_006057419.4-1;Parent=rna-XM_006057419.4;Dbxref=GeneID
1	45418974	45418974	+	8.8868e-13	2.91742e-09	15.8983	Intergenic	6036	ID=exon-XM_006057419.4-1;Parent=rna-XM_006057419.4;Dbxref=GeneID
1	45419173	45419173	-	1.79935e-07	0.000358075	13.8817	Intergenic	5837	ID=exon-XM_006057419.4-1;Parent=rna-XM_006057419.4;Dbxref=GeneID
2	52185473	52185473	-	8.6715e-24	7.26723e-20	14.0315	Intergenic	8168	ID=exon-XM_045163460.1-1;Parent=rna-XM_045163460.1;Dbxref=GeneID
2	52185594	52185594	+	2.30297e-21	1.54935e-17	12.9778	Intergenic	8289	ID=exon-XM_045163460.1-1;Parent=rna-XM_045163460.1;Dbxref=GeneID
2	52185607	52185607	-	3.66778e-26	3.49453e-22	14.9982	Intergenic	8302	ID=exon-XM_045163460.1-1;Parent=rna-XM_045163460.1;Dbxref=GeneID
2	52185611	52185611	+	5.37404e-22	3.90838e-18	13.9784	Intergenic	8306	ID=exon-XM_045163460.1-1;Parent=rna-XM_045163460.1;Dbxref=GeneID
2	52185634	52185634	-	4.41903e-27	4.36895e-23	15.0018	Intergenic	8329	ID=exon-XM_045163460.1-1;Parent=rna-XM_045163460.1;Dbxref=GeneID
2	52185663	52185663	+	2.3862e-24	2.08161e-20	13.9794	Intergenic	8358	ID=exon-XM_045163460.1-1;Parent=rna-XM_045163460.1;Dbxref=GeneID
2	52185723	52185723	-	3.90471e-23	3.09734e-19	13.9817	Intergenic	8418	ID=exon-XM_045163460.1-1;Parent=rna-XM_045163460.1;Dbxref=GeneID
2	52185777	52185777	-	2.19438e-27	2.20142e-23	15.017	Intergenic	8472	ID=exon-XM_045163460.1-1;Parent=rna-XM_045163460.1;Dbxref=GeneID
2	52185778	52185778	+	2.00503e-24	1.75808e-20	13.9794	Intergenic	8473	ID=exon-XM_045163460.1-1;Parent=rna-XM_045163460.1;Dbxref=GeneID
2	52185814	52185814	+	3.48398e-23	2.77652e-19	13.9957	Intergenic	8509	ID=exon-XM_045163460.1-1;Parent=rna-XM_045163460.1;Dbxref=GeneID
2	52185815	52185815	-	2.3728e-30	2.86999e-26	17.0101	Intergenic	8510	ID=exon-XM_045163460.1-1;Parent=rna-XM_045163460.1;Dbxref=GeneID
2	52185848	52185848	-	1.02057e-27	1.04224e-23	14.9628	Intergenic	8543	ID=exon-XM_045163460.1-1;Parent=rna-XM_045163460.1;Dbxref=GeneID
2	52185918	52185918	+	2.88134e-24	2.50075e-20	14.025	Intergenic	8613	ID=exon-XM_045163460.1-1;Parent=rna-XM_045163460.1;Dbxref=GeneID
2	52185965	52185965	-	4.25284e-22	3.11957e-18	13.9986	Intergenic	8660	ID=exon-XM_045163460.1-1;Parent=rna-XM_045163460.1;Dbxref=GeneID
2	52186015	52186015	+	1.67208e-21	1.13611e-17	13.9987	Intergenic	8710	ID=exon-XM_045163460.1-1;Parent=rna-XM_045163460.1;Dbxref=GeneID
2	52186016	52186016	-	2.34912e-17	1.149e-13	12.0297	Intergenic	8711	ID=exon-XM_045163460.1-1;Parent=rna-XM_045163460.1;Dbxref=GeneID
2	52186024	52186024	-	1.64799e-30	2.02198e-26	16.9685	Intergenic	8719	ID=exon-XM_045163460.1-1;Parent=rna-XM_045163460.1;Dbxref=GeneID
2	52186038	52186038	-	8.94599e-24	7.47888e-20	13.9853	Intergenic	8733	ID=exon-XM_045163460.1-1;Parent=rna-XM_045163460.1;Dbxref=GeneID
2	52230076	52230076	-	1.79839e-17	8.89004e-14	13.016	Intergenic	-1849	ID=exon-XR_006640260.1-1;Parent=rna-XR_006640260.1;Dbxref=GeneID
2	52232917	52232917	-	9.75468e-10	2.51111e-06	12.9599	exon (ID=exon-XR_006640260.1-1;Parent=rna-XR_006640260.1;Dbxref=GeneID	XR_006640260.1;gbkey=ncRNA;gene=LOC123465147;product=uncharacterized LOC123465147;transcript_id=XR_006640260.1, exon 1 of 1)	-exon (ID=exon-XR_006640260.1-1;Parent=rna-XR_006640260.1;Dbxref=GeneID
11	102358259	102358259	-	2.75921e-05	0.0375628	10.0204	Intergenic	45132	ID=exon-XR_006639757.1-3;Parent=rna-XR_006639757.1;Dbxref=GeneID
11	102409002	102409002	-	5.45905e-10	1.42794e-06	11.0474	Intergenic	3261	ID=exon-XR_006639758.1-1;Parent=rna-XR_006639758.1;Dbxref=GeneID
17	72580773	72580773	-	2.20037e-05	0.0304225	24.2298	Intergenic	2975	ID=exon-XR_006640127.1-2;Parent=rna-XR_006640127.1;Dbxref=GeneID
17	72580803	72580803	-	6.72477e-05	0.0861061	22.6238	Intergenic	3005	ID=exon-XR_006640127.1-2;Parent=rna-XR_006640127.1;Dbxref=GeneID
17	72580807	72580807	-	3.84783e-05	0.0512277	23.529	Intergenic	3009	ID=exon-XR_006640127.1-2;Parent=rna-XR_006640127.1;Dbxref=GeneID
17	72581031	72581031	-	7.34451e-05	0.0932665	23.0948	Intergenic	3233	ID=exon-XR_006640127.1-2;Parent=rna-XR_006640127.1;Dbxref=GeneID
17	72581652	72581652	-	1.15987e-05	0.0170599	31.9335	Intergenic	3854	ID=exon-XR_006640127.1-2;Parent=rna-XR_006640127.1;Dbxref=GeneID
17	72581669	72581669	-	1.15987e-05	0.0170599	31.9335	Intergenic	3871	ID=exon-XR_006640127.1-2;Parent=rna-XR_006640127.1;Dbxref=GeneID
17	72581681	72581681	-	4.80338e-06	0.007656	32.7074	Intergenic	3883	ID=exon-XR_006640127.1-2;Parent=rna-XR_006640127.1;Dbxref=GeneID
17	72581749	72581749	-	2.03076e-05	0.0282608	31.3445	Intergenic	3951	ID=exon-XR_006640127.1-2;Parent=rna-XR_006640127.1;Dbxref=GeneID
MT	1106	1106	+	6.18781e-07	0.00113656	24.4805	promoter-TSS (ID=exon-H0I40_mgr01-1;Parent=rna-H0I40_mgr01;Dbxref=GeneID	-promoter-TSS (ID=exon-H0I40_mgr01-1;Parent=rna-H0I40_mgr01;Dbxref=GeneID	56055844;gbkey=rRNA;locus_tag=H0I40_mgr01;product=16S ribosomal RNA)
MT	1569	1569	+	8.28054e-08	0.000172536	25	promoter-TSS (ID=exon-H0I40_mgr01-1;Parent=rna-H0I40_mgr01;Dbxref=GeneID	-promoter-TSS (ID=exon-H0I40_mgr01-1;Parent=rna-H0I40_mgr01;Dbxref=GeneID	56055844;gbkey=rRNA;locus_tag=H0I40_mgr01;product=16S ribosomal RNA)
MT	1572	1572	+	3.35196e-05	0.0449065	19.0883	TTS (ID=exon-H0I40_mgr02-1;Parent=rna-H0I40_mgr02;Dbxref=GeneID	-TTS (ID=exon-H0I40_mgr02-1;Parent=rna-H0I40_mgr02;Dbxref=GeneID	56055842;gbkey=rRNA;locus_tag=H0I40_mgr02;product=12S ribosomal RNA)
CM038109.1	680148	680148	+	0.697941	4.27e-05	10.4167
CM038109.1	2500235	2500235	+	0.299745	4.27e-05	10.1112
CM038109.1	8155697	8155697	+	0.280691	4.27e-05	10.6293
CM038109.1	8233365	8233365	+	0.127742	4.27e-05	15.3846
CM038109.1	8543015	8543015	+	0.306598	4.27e-05	10.2273
CM038109.1	8543058	8543058	+	0.4485	4.27e-05	14.881
CM038109.1	9177039	9177039	+	0.270963	4.27e-05	10.7562
CM038109.1	9287706	9287706	+	0.011276	4.27e-05	21.0526
CM038109.1	10607101	10607101	+	0.26717	4.27e-05	17.1958

## Sheet: Significant
Chr	Start	End	strand	pvalue	qvalue	meth.diff	Annotation	Distance to TSS	Nearest PromoterID
1	44990969	44990969	-	2.07858e-10	5.64027e-07	10.9894	Intergenic	2099	ID=exon-XM_045164811.1-7;Parent=rna-XM_045164811.1;Dbxref=GeneID
1	45398476	45398476	-	4.4412e-23	3.49849e-19	-11.9863	Intergenic	26534	ID=exon-XM_006057419.4-1;Parent=rna-XM_006057419.4;Dbxref=GeneID
1	45398496	45398496	-	1.39486e-24	1.24548e-20	-10.989	Intergenic	26514	ID=exon-XM_006057419.4-1;Parent=rna-XM_006057419.4;Dbxref=GeneID
1	45398577	45398577	-	3.16242e-18	1.64682e-14	-10.018	Intergenic	26433	ID=exon-XM_006057419.4-1;Parent=rna-XM_006057419.4;Dbxref=GeneID
1	45398589	45398589	-	5.97366e-20	3.55688e-16	-10.015	Intergenic	26421	ID=exon-XM_006057419.4-1;Parent=rna-XM_006057419.4;Dbxref=GeneID
1	45398620	45398620	-	4.25099e-23	3.35641e-19	-10.9868	Intergenic	26390	ID=exon-XM_006057419.4-1;Parent=rna-XM_006057419.4;Dbxref=GeneID
1	45398680	45398680	+	2.17297e-27	2.18636e-23	-12.0048	Intergenic	26330	ID=exon-XM_006057419.4-1;Parent=rna-XM_006057419.4;Dbxref=GeneID
1	45398681	45398681	-	1.70476e-27	1.72545e-23	-13.0254	Intergenic	26329	ID=exon-XM_006057419.4-1;Parent=rna-XM_006057419.4;Dbxref=GeneID
1	45398761	45398761	+	1.2275e-19	7.08442e-16	-11.0214	Intergenic	26249	ID=exon-XM_006057419.4-1;Parent=rna-XM_006057419.4;Dbxref=GeneID
1	45398844	45398844	-	2.25062e-32	3.03424e-28	-12.0041	Intergenic	26166	ID=exon-XM_006057419.4-1;Parent=rna-XM_006057419.4;Dbxref=GeneID
1	45398853	45398853	-	3.88699e-39	8.08422e-35	-12.9792	Intergenic	26157	ID=exon-XM_006057419.4-1;Parent=rna-XM_006057419.4;Dbxref=GeneID
1	45398863	45398863	+	5.6714e-39	1.15836e-34	-13.0235	Intergenic	26147	ID=exon-XM_006057419.4-1;Parent=rna-XM_006057419.4;Dbxref=GeneID
1	45398908	45398908	+	6.99775e-38	1.34093e-33	-12.9819	Intergenic	26102	ID=exon-XM_006057419.4-1;Parent=rna-XM_006057419.4;Dbxref=GeneID
1	45398944	45398944	+	1.84288e-24	1.62007e-20	-11.9898	Intergenic	26066	ID=exon-XM_006057419.4-1;Parent=rna-XM_006057419.4;Dbxref=GeneID
1	45398976	45398976	-	6.84983e-35	1.0969e-30	-13.986	Intergenic	26034	ID=exon-XM_006057419.4-1;Parent=rna-XM_006057419.4;Dbxref=GeneID
1	45399009	45399009	+	6.66676e-41	1.54691e-36	-13.0282	Intergenic	26001	ID=exon-XM_006057419.4-1;Parent=rna-XM_006057419.4;Dbxref=GeneID
1	45399036	45399036	+	1.44099e-28	1.54562e-24	-12.0359	Intergenic	25974	ID=exon-XM_006057419.4-1;Parent=rna-XM_006057419.4;Dbxref=GeneID
1	45399067	45399067	+	4.14684e-44	1.28586e-39	-13.9851	Intergenic	25943	ID=exon-XM_006057419.4-1;Parent=rna-XM_006057419.4;Dbxref=GeneID
1	45399157	45399157	+	6.23186e-47	2.72516e-42	-15.0096	Intergenic	25853	ID=exon-XM_006057419.4-1;Parent=rna-XM_006057419.4;Dbxref=GeneID
1	45399167	45399167	+	4.1498e-43	1.08881e-38	-15.0037	Intergenic	25843	ID=exon-XM_006057419.4-1;Parent=rna-XM_006057419.4;Dbxref=GeneID
1	45399211	45399211	+	1.08505e-50	5.96935e-46	-16.0506	Intergenic	25799	ID=exon-XM_006057419.4-1;Parent=rna-XM_006057419.4;Dbxref=GeneID
1	45399248	45399248	+	1.32345e-32	1.80567e-28	-13.9849	Intergenic	25762	ID=exon-XM_006057419.4-1;Parent=rna-XM_006057419.4;Dbxref=GeneID
1	45399249	45399249	-	2.47563e-40	5.55535e-36	-15.997	Intergenic	25761	ID=exon-XM_006057419.4-1;Parent=rna-XM_006057419.4;Dbxref=GeneID
1	45399251	45399251	-	5.22196e-39	1.07299e-34	-15.0174	Intergenic	25759	ID=exon-XM_006057419.4-1;Parent=rna-XM_006057419.4;Dbxref=GeneID
1	45399288	45399288	+	2.82748e-48	1.33948e-43	-15.9874	Intergenic	25722	ID=exon-XM_006057419.4-1;Parent=rna-XM_006057419.4;Dbxref=GeneID
1	45399297	45399297	+	8.70102e-34	1.29036e-29	-15.0341	Intergenic	25713	ID=exon-XM_006057419.4-1;Parent=rna-XM_006057419.4;Dbxref=GeneID
1	45399298	45399298	-	2.61223e-29	2.93093e-25	-16.0024	Intergenic	25712	ID=exon-XM_006057419.4-1;Parent=rna-XM_006057419.4;Dbxref=GeneID
1	45399344	45399344	+	1.99227e-38	3.92798e-34	-16.0013	Intergenic	25666	ID=exon-XM_006057419.4-1;Parent=rna-XM_006057419.4;Dbxref=GeneID
1	45399371	45399371	-	5.64412e-45	1.96444e-40	-17.9804	Intergenic	25639	ID=exon-XM_006057419.4-1;Parent=rna-XM_006057419.4;Dbxref=GeneID
1	45399388	45399388	-	1.71942e-43	4.72965e-39	-17.0327	Intergenic	25622	ID=exon-XM_006057419.4-1;Parent=rna-XM_006057419.4;Dbxref=GeneID
1	45399435	45399435	-	1.91516e-34	2.96928e-30	-17.0384	Intergenic	25575	ID=exon-XM_006057419.4-1;Parent=rna-XM_006057419.4;Dbxref=GeneID
1	45399544	45399544	+	2.13221e-21	1.43731e-17	-15.9971	Intergenic	25466	ID=exon-XM_006057419.4-1;Parent=rna-XM_006057419.4;Dbxref=GeneID
1	45399545	45399545	-	5.88418e-09	1.39281e-05	-11.0292	Intergenic	25465	ID=exon-XM_006057419.4-1;Parent=rna-XM_006057419.4;Dbxref=GeneID
1	45399576	45399576	-	1.00763e-49	5.37018e-45	-22.0375	Intergenic	25434	ID=exon-XM_006057419.4-1;Parent=rna-XM_006057419.4;Dbxref=GeneID
1	45399626	45399626	+	4.5424e-38	8.80321e-34	-18.9438	Intergenic	25384	ID=exon-XM_006057419.4-1;Parent=rna-XM_006057419.4;Dbxref=GeneID
1	45399644	45399644	+	1.09288e-44	3.61913e-40	-21.0385	Intergenic	25366	ID=exon-XM_006057419.4-1;Parent=rna-XM_006057419.4;Dbxref=GeneID
1	45399694	45399694	+	3.14818e-48	1.47098e-43	-21.02	Intergenic	25316	ID=exon-XM_006057419.4-1;Parent=rna-XM_006057419.4;Dbxref=GeneID
1	45399737	45399737	+	2.25515e-18	1.19072e-14	-16.0283	Intergenic	25273	ID=exon-XM_006057419.4-1;Parent=rna-XM_006057419.4;Dbxref=GeneID
1	45399812	45399812	-	4.64422e-44	1.41437e-39	-23.947	Intergenic	25198	ID=exon-XM_006057419.4-1;Parent=rna-XM_006057419.4;Dbxref=GeneID
1	45399856	45399856	-	1.86636e-45	6.70101e-41	-24.9557	Intergenic	25154	ID=exon-XM_006057419.4-1;Parent=rna-XM_006057419.4;Dbxref=GeneID
1	45399894	45399894	-	9.42516e-49	4.52792e-44	-26.9786	Intergenic	25116	ID=exon-XM_006057419.4-1;Parent=rna-XM_006057419.4;Dbxref=GeneID
1	45399897	45399897	-	1.66495e-26	1.60423e-22	-21.9476	Intergenic	25113	ID=exon-XM_006057419.4-1;Parent=rna-XM_006057419.4;Dbxref=GeneID
1	45399917	45399917	-	1.58453e-49	8.06666e-45	-27.0706	Intergenic	25093	ID=exon-XM_006057419.4-1;Parent=rna-XM_006057419.4;Dbxref=GeneID
1	45399952	45399952	+	3.11558e-42	7.81392e-38	-23.9136	Intergenic	25058	ID=exon-XM_006057419.4-1;Parent=rna-XM_006057419.4;Dbxref=GeneID
1	45399976	45399976	+	7.93584e-33	1.10936e-28	-24.0005	Intergenic	25034	ID=exon-XM_006057419.4-1;Parent=rna-XM_006057419.4;Dbxref=GeneID
1	45400005	45400005	-	5.27713e-46	2.02244e-41	-27.9808	Intergenic	25005	ID=exon-XM_006057419.4-1;Parent=rna-XM_006057419.4;Dbxref=GeneID
1	45400055	45400055	-	1.11093e-45	4.07449e-41	-27.919	Intergenic	24955	ID=exon-XM_006057419.4-1;Parent=rna-XM_006057419.4;Dbxref=GeneID
1	45400096	45400096	+	2.58312e-11	7.55638e-08	-16.0725	Intergenic	24914	ID=exon-XM_006057419.4-1;Parent=rna-XM_006057419.4;Dbxref=GeneID
1	45400097	45400097	-	4.00746e-31	5.0626e-27	-26.0074	Intergenic	24913	ID=exon-XM_006057419.4-1;Parent=rna-XM_006057419.4;Dbxref=GeneID
1	45400221	45400221	-	8.23761e-31	1.02173e-26	-26.9898	Intergenic	24789	ID=exon-XM_006057419.4-1;Parent=rna-XM_006057419.4;Dbxref=GeneID
1	45400265	45400265	-	2.95388e-37	5.33089e-33	-30.0603	Intergenic	24745	ID=exon-XM_006057419.4-1;Parent=rna-XM_006057419.4;Dbxref=GeneID
1	45400333	45400333	-	2.80924e-39	5.98877e-35	-31.9004	Intergenic	24677	ID=exon-XM_006057419.4-1;Parent=rna-XM_006057419.4;Dbxref=GeneID
1	45400403	45400403	-	1.1216e-37	2.07916e-33	-32.9765	Intergenic	24607	ID=exon-XM_006057419.4-1;Parent=rna-XM_006057419.4;Dbxref=GeneID
1	45400469	45400469	-	2.8313e-43	7.60415e-39	-35.9096	Intergenic	24541	ID=exon-XM_006057419.4-1;Parent=rna-XM_006057419.4;Dbxref=GeneID
1	45400470	45400470	+	1.22354e-11	3.68997e-08	-16.9515	Intergenic	24540	ID=exon-XM_006057419.4-1;Parent=rna-XM_006057419.4;Dbxref=GeneID
1	45402219	45402219	+	1.84285e-06	0.00316983	-19.213	Intergenic	22791	ID=exon-XM_006057419.4-1;Parent=rna-XM_006057419.4;Dbxref=GeneID
1	45402393	45402393	-	4.34405e-06	0.00700572	-13.3354	Intergenic	22617	ID=exon-XM_006057419.4-1;Parent=rna-XM_006057419.4;Dbxref=GeneID
1	45403080	45403080	+	5.41639e-06	0.00853731	-16.4352	Intergenic	21930	ID=exon-XM_006057419.4-1;Parent=rna-XM_006057419.4;Dbxref=GeneID
1	45403174	45403174	-	2.5231e-06	0.00423942	-11.7917	Intergenic	21836	ID=exon-XM_006057419.4-1;Parent=rna-XM_006057419.4;Dbxref=GeneID
1	45403425	45403425	-	2.5231e-06	0.00423942	-11.7917	Intergenic	21585	ID=exon-XM_006057419.4-1;Parent=rna-XM_006057419.4;Dbxref=GeneID
1	45403472	45403472	-	4.51403e-06	0.00726269	-13.327	Intergenic	21538	ID=exon-XM_006057419.4-1;Parent=rna-XM_006057419.4;Dbxref=GeneID
1	45403836	45403836	-	5.02698e-06	0.00798999	-13.1365	Intergenic	21174	ID=exon-XM_006057419.4-1;Parent=rna-XM_006057419.4;Dbxref=GeneID
1	45403847	45403847	-	5.02698e-06	0.00798999	-13.1365	Intergenic	21163	ID=exon-XM_006057419.4-1;Parent=rna-XM_006057419.4;Dbxref=GeneID
1	45411021	45411021	-	2.24311e-41	5.35035e-37	-11.0235	Intergenic	13989	ID=exon-XM_006057419.4-1;Parent=rna-XM_006057419.4;Dbxref=GeneID
1	45418157	45418157	-	3.67295e-11	1.059e-07	15.0961	Intergenic	6853	ID=exon-XM_006057419.4-1;Parent=rna-XM_006057419.4;Dbxref=GeneID
1	45418313	45418313	+	9.81492e-13	3.20668e-09	-18.0079	Intergenic	6697	ID=exon-XM_006057419.4-1;Parent=rna-XM_006057419.4;Dbxref=GeneID
1	45418695	45418695	-	1.72469e-06	0.00298465	11.9207	Intergenic	6315	ID=exon-XM_006057419.4-1;Parent=rna-XM_006057419.4;Dbxref=GeneID
1	45418974	45418974	+	8.8868e-13	2.91742e-09	15.8983	Intergenic	6036	ID=exon-XM_006057419.4-1;Parent=rna-XM_006057419.4;Dbxref=GeneID
1	45419173	45419173	-	1.79935e-07	0.000358075	13.8817	Intergenic	5837	ID=exon-XM_006057419.4-1;Parent=rna-XM_006057419.4;Dbxref=GeneID
2	51742189	51742189	+	5.36197e-11	1.52537e-07	-12.0563	Intergenic	26003	ID=id-LOC102401250;Parent=gene-LOC102401250;Dbxref=GeneID
2	51742270	51742270	+	1.06962e-10	2.96857e-07	-22.0747	Intergenic	26084	ID=id-LOC102401250;Parent=gene-LOC102401250;Dbxref=GeneID
2	51742372	51742372	+	3.41579e-08	7.38333e-05	-15.7634	Intergenic	26186	ID=id-LOC102401250;Parent=gene-LOC102401250;Dbxref=GeneID
2	51742439	51742439	-	6.70297e-08	0.00014113	-17.1096	Intergenic	26253	ID=id-LOC102401250;Parent=gene-LOC102401250;Dbxref=GeneID
2	51744641	51744641	+	4.97833e-06	0.00792374	-14.9282	Intergenic	28455	ID=id-LOC102401250;Parent=gene-LOC102401250;Dbxref=GeneID
2	51744663	51744663	-	3.33691e-06	0.00550647	-12.1609	Intergenic	28477	ID=id-LOC102401250;Parent=gene-LOC102401250;Dbxref=GeneID
2	52185473	52185473	-	8.6715e-24	7.26723e-20	14.0315	Intergenic	8168	ID=exon-XM_045163460.1-1;Parent=rna-XM_045163460.1;Dbxref=GeneID
2	52185594	52185594	+	2.30297e-21	1.54935e-17	12.9778	Intergenic	8289	ID=exon-XM_045163460.1-1;Parent=rna-XM_045163460.1;Dbxref=GeneID
2	52185607	52185607	-	3.66778e-26	3.49453e-22	14.9982	Intergenic	8302	ID=exon-XM_045163460.1-1;Parent=rna-XM_045163460.1;Dbxref=GeneID
2	52185611	52185611	+	5.37404e-22	3.90838e-18	13.9784	Intergenic	8306	ID=exon-XM_045163460.1-1;Parent=rna-XM_045163460.1;Dbxref=GeneID
2	52185634	52185634	-	4.41903e-27	4.36895e-23	15.0018	Intergenic	8329	ID=exon-XM_045163460.1-1;Parent=rna-XM_045163460.1;Dbxref=GeneID
2	52185663	52185663	+	2.3862e-24	2.08161e-20	13.9794	Intergenic	8358	ID=exon-XM_045163460.1-1;Parent=rna-XM_045163460.1;Dbxref=GeneID
2	52185723	52185723	-	3.90471e-23	3.09734e-19	13.9817	Intergenic	8418	ID=exon-XM_045163460.1-1;Parent=rna-XM_045163460.1;Dbxref=GeneID
2	52185777	52185777	-	2.19438e-27	2.20142e-23	15.017	Intergenic	8472	ID=exon-XM_045163460.1-1;Parent=rna-XM_045163460.1;Dbxref=GeneID
2	52185778	52185778	+	2.00503e-24	1.75808e-20	13.9794	Intergenic	8473	ID=exon-XM_045163460.1-1;Parent=rna-XM_045163460.1;Dbxref=GeneID
2	52185814	52185814	+	3.48398e-23	2.77652e-19	13.9957	Intergenic	8509	ID=exon-XM_045163460.1-1;Parent=rna-XM_045163460.1;Dbxref=GeneID
2	52185815	52185815	-	2.3728e-30	2.86999e-26	17.0101	Intergenic	8510	ID=exon-XM_045163460.1-1;Parent=rna-XM_045163460.1;Dbxref=GeneID
2	52185848	52185848	-	1.02057e-27	1.04224e-23	14.9628	Intergenic	8543	ID=exon-XM_045163460.1-1;Parent=rna-XM_045163460.1;Dbxref=GeneID
2	52185918	52185918	+	2.88134e-24	2.50075e-20	14.025	Intergenic	8613	ID=exon-XM_045163460.1-1;Parent=rna-XM_045163460.1;Dbxref=GeneID
2	52185965	52185965	-	4.25284e-22	3.11957e-18	13.9986	Intergenic	8660	ID=exon-XM_045163460.1-1;Parent=rna-XM_045163460.1;Dbxref=GeneID
2	52186015	52186015	+	1.67208e-21	1.13611e-17	13.9987	Intergenic	8710	ID=exon-XM_045163460.1-1;Parent=rna-XM_045163460.1;Dbxref=GeneID
2	52186016	52186016	-	2.34912e-17	1.149e-13	12.0297	Intergenic	8711	ID=exon-XM_045163460.1-1;Parent=rna-XM_045163460.1;Dbxref=GeneID
2	52186024	52186024	-	1.64799e-30	2.02198e-26	16.9685	Intergenic	8719	ID=exon-XM_045163460.1-1;Parent=rna-XM_045163460.1;Dbxref=GeneID
2	52186038	52186038	-	8.94599e-24	7.47888e-20	13.9853	Intergenic	8733	ID=exon-XM_045163460.1-1;Parent=rna-XM_045163460.1;Dbxref=GeneID
2	52227784	52227784	-	1.0319e-25	9.69611e-22	-10.0104	Intergenic	-4141	ID=exon-XR_006640260.1-1;Parent=rna-XR_006640260.1;Dbxref=GeneID
2	52228251	52228251	-	3.29835e-30	3.97538e-26	-10.0036	Intergenic	-3674	ID=exon-XR_006640260.1-1;Parent=rna-XR_006640260.1;Dbxref=GeneID
2	52229967	52229967	+	9.54918e-22	6.70191e-18	-10.994	Intergenic	-1958	ID=exon-XR_006640260.1-1;Parent=rna-XR_006640260.1;Dbxref=GeneID
2	52230076	52230076	-	1.79839e-17	8.89004e-14	13.016	Intergenic	-1849	ID=exon-XR_006640260.1-1;Parent=rna-XR_006640260.1;Dbxref=GeneID
2	52232917	52232917	-	9.75468e-10	2.51111e-06	12.9599	exon (ID=exon-XR_006640260.1-1;Parent=rna-XR_006640260.1;Dbxref=GeneID	XR_006640260.1;gbkey=ncRNA;gene=LOC123465147;product=uncharacterized LOC123465147;transcript_id=XR_006640260.1, exon 1 of 1)	-exon (ID=exon-XR_006640260.1-1;Parent=rna-XR_006640260.1;Dbxref=GeneID
10	104479163	104479163	+	4.68422e-07	0.000878023	-39.7059	Intergenic	-64702	ID=exon-XR_006639670.1-1;Parent=rna-XR_006639670.1;Dbxref=GeneID
11	102409002	102409002	-	5.45905e-10	1.42794e-06	11.0474	Intergenic	3261	ID=exon-XR_006639758.1-1;Parent=rna-XR_006639758.1;Dbxref=GeneID
17	72581681	72581681	-	4.80338e-06	0.007656	32.7074	Intergenic	3883	ID=exon-XR_006640127.1-2;Parent=rna-XR_006640127.1;Dbxref=GeneID
MT	1106	1106	+	6.18781e-07	0.00113656	24.4805	promoter-TSS (ID=exon-H0I40_mgr01-1;Parent=rna-H0I40_mgr01;Dbxref=GeneID	-promoter-TSS (ID=exon-H0I40_mgr01-1;Parent=rna-H0I40_mgr01;Dbxref=GeneID	56055844;gbkey=rRNA;locus_tag=H0I40_mgr01;product=16S ribosomal RNA)
MT	1569	1569	+	8.28054e-08	0.000172536	25	promoter-TSS (ID=exon-H0I40_mgr01-1;Parent=rna-H0I40_mgr01;Dbxref=GeneID	-promoter-TSS (ID=exon-H0I40_mgr01-1;Parent=rna-H0I40_mgr01;Dbxref=GeneID	56055844;gbkey=rRNA;locus_tag=H0I40_mgr01;product=16S ribosomal RNA)
X	122688420	122688420	+	4.41918e-08	9.46819e-05	-12.9178	Intergenic	-105499	ID=exon-XR_006640675.1-1;Parent=rna-XR_006640675.1;Dbxref=GeneID
X	122688423	122688423	+	1.14542e-06	0.00202957	-12.0333	Intergenic	-105502	ID=exon-XR_006640675.1-1;Parent=rna-XR_006640675.1;Dbxref=GeneID
X	122688916	122688916	+	7.64619e-07	0.00139095	-15.0002	Intergenic	-105995	ID=exon-XR_006640675.1-1;Parent=rna-XR_006640675.1;Dbxref=GeneID
X	122688926	122688926	+	1.01091e-08	2.31573e-05	-16.8659	Intergenic	-106005	ID=exon-XR_006640675.1-1;Parent=rna-XR_006640675.1;Dbxref=GeneID
X	122688940	122688940	+	5.31197e-10	1.39481e-06	-18.996	Intergenic	-106019	ID=exon-XR_006640675.1-1;Parent=rna-XR_006640675.1;Dbxref=GeneID
X	122689009	122689009	+	5.87326e-11	1.6625e-07	-19.16	Intergenic	-106088	ID=exon-XR_006640675.1-1;Parent=rna-XR_006640675.1;Dbxref=GeneID
X	122689243	122689243	+	3.41267e-10	9.12247e-07	-29.0277	Intergenic	-106322	ID=exon-XR_006640675.1-1;Parent=rna-XR_006640675.1;Dbxref=GeneID
X	122689330	122689330	+	6.7011e-10	1.74213e-06	-31.5152	Intergenic	-106409	ID=exon-XR_006640675.1-1;Parent=rna-XR_006640675.1;Dbxref=GeneID
CM038109.1	1358	1358	+	0.649917	4.27e-05	-17.0455
CM038109.1	1928	1928	+	1	4.27e-05	-16.6667
CM038109.1	10087	10087	+	0.130373	4.27e-05	-12.4242
CM038109.1	680148	680148	+	0.697941	4.27e-05	10.4167
CM038109.1	2479491	2479491	+	0.25198	4.27e-05	-18.4729
CM038109.1	2500235	2500235	+	0.299745	4.27e-05	10.1112
CM038109.1	4146207	4146207	+	0.452713	4.27e-05	-14.1026
CM038109.1	5255663	5255663	+	0.058395	4.27e-05	-13.1332
CM038109.1	6813578	6813578	+	0.462294	4.27e-05	-12.1704
CM038109.1	7673035	7673035	+	0.268325	4.27e-05	-12.6984
CM038109.1	7945467	7945467	+	0.266694	4.27e-05	-15.625
CM038109.1	8155697	8155697	+	0.280691	4.27e-05	10.6293
CM038109.1	8157010	8157010	+	0.272575	4.27e-05	-11.535
CM038109.1	8228373	8228373	+	0.147721	4.27e-05	-12.2126
CM038109.1	8232128	8232128	+	0.447249	4.27e-05	-15.3509
CM038109.1	8233365	8233365	+	0.127742	4.27e-05	15.3846
CM038109.1	8539617	8539617	+	0.461068	4.27e-05	-13.4615
CM038109.1	8539621	8539621	+	0.444263	4.27e-05	-16.0428
CM038109.1	8543015	8543015	+	0.306598	4.27e-05	10.2273
CM038109.1	8543058	8543058	+	0.4485	4.27e-05	14.881
CM038109.1	9177039	9177039	+	0.270963	4.27e-05	10.7562
CM038109.1	9177695	9177695	+	0.455025	4.27e-05	-14.0086
CM038109.1	9287706	9287706	+	0.011276	4.27e-05	21.0526
CM038109.1	10237007	10237007	+	0.298307	4.27e-05	-10.989
CM038109.1	10378633	10378633	+	0.292386	4.27e-05	-10.8225
CM038109.1	10607101	10607101	+	0.26717	4.27e-05	17.1958
CM038109.1	10610183	10610183	+	0.275365	4.27e-05	-13.1579
CM038109.1	11058917	11058917	+	0.149358	4.27e-05	-12.6482
CM038109.1	11432625	11432625	+	0.298307	4.27e-05	-10.989
CM038109.1	11433038	11433038	+	0.271953	4.27e-05	-10.9091
